# Supplementary material for: Pollen Coat Proteomes of Arabidopsis thaliana, Arabidopsis lyrata, and Brassica oleracea Reveal Remarkable Diversity of Small Cysteine-Rich Proteins at the Pollen-Stigma Interface
Source: Biomolecules. 2023 Jan 12;13(1):157. doi: 10.3390/biom13010157 (PMC9856046; doi:10.3390/biom13010157)
Supplement: Supplementary file 1 [file biomolecules-13-00157-s001.zip]

Archive with 15 entries (15 files):
- Supplemental materials Figure S1-S4.pdf
- Table S1 Peptides detected from the Arabidopsis thaliana pollen coat.xlsx
- Table S10 Categories of proteins identified in the pollen coat from Arabidopsis thaliana, Arabidopsis lyrata and Brassica oleracea.xlsx
- Table S11 CRPs detected from the Arabidopsis thaliana pollen coat.xlsx
- Table S12 CRPs detected from the Arabidopsis lyrata pollen coat.xlsx
- Table S13 CRPs detected from the Brassica oleracea pollen coat.xlsx
- Table S14 Lists of A. thaliana pollen coat proteins or constituent genes that overlap with previously reported proteomes and transcriptomes.xlsx
- Table S2 Peptides detected from the Arabidopsis lyrata pollen coat.xlsx
- Table S3 Peptides detected from the Brassica oleracea pollen coat.xlsx
- Table S4 Proteins detected from the Arabidopsis thaliana pollen coat.xlsx
- Table S5 Proteins detected from the Arabidopsis lyrata pollen coat.xlsx
- Table S6 Proteins detected from the Brassica oleracea pollen coat.xlsx
- Table S7 GO enrichment analyses of the Arabidopsis thaliana pollen coat proteome..xlsx
- Table S8 GO enrichment analyses of the Arabidopsis lyrata pollen coat proteome.xlsx
- Table S9 GO enrichment analyses of the Brassica oleracea pollen coat proteome.xlsx
