# Supplementary material for: Pollen Coat Proteomes of Arabidopsis thaliana, Arabidopsis lyrata, and Brassica oleracea Reveal Remarkable Diversity of Small Cysteine-Rich Proteins at the Pollen-Stigma Interface
Source: Biomolecules. 2023 Jan 12;13(1):157. doi: 10.3390/biom13010157 (PMC9856046; doi:10.3390/biom13010157)
Supplement: Supplementary file 1 [file biomolecules-13-00157-s001.zip › Table S1 Peptides detected from the Arabidopsis thaliana pollen coat.xlsx]

## Sheet: Table S1 legend
Table S1. Peptides detected from the Arabidopsis thaliana pollen coat.
Only peptides detected with high (FDR < 1 % ) and medium (1 % < FDR < 5 %) confidence are shown.
Dataset 1, proteomic analysis replicate 1
Dataset 2, proteomic analysis replicate 2
Dataset 3, proteomic analysis replicate 3

## Sheet: Dataset 1
Accession	Description	Score	Coverage	# Proteins	# Unique Peptides	# Peptides	# PSMs	Area	# AAs	MW [kDa]	calc. pI
Q9C9N7	At1g66850 OS=Arabidopsis thaliana GN=F4N21_4 PE=2 SV=1 - [Q9C9N7_ARATH]	383.703	60.78	1	7	7	96	2.87494e+08	102	10.5063	7.86963
	Confidence Level	Sequence	PSM Ambiguity	# Proteins	# Protein Groups	Protein Group Accessions	Modifications	Activation Type	ΔScore	ΔCn	Rank	Search Engine Rank	QuanResultID	Precursor Area	q-Value	PEP	Peptides Matched	XCorr	Probability	# Missed Cleavages	Isolation Interference [%]	Ion Inject Time [ms]	Charge	m/z [Da]	MH+ [Da]	ΔM [ppm]	RT [min]	First Scan	Last Scan	MS Order	Ions Matched	Spectrum File
	High	QLQPcLAAITGGGQPSGAccAK	Unambiguous	1	1	Q9C9N7	C5(Carbamidomethyl); C19(Carbamidomethyl); C20(Carbamidomethyl)	CID	1	0	1	1			0	1.161e-10	93	5.70845	0	0	2.76022	2	2	1123.04	2245.07	5.96336	115.387	29540	29540	MS2	23/42	A_thaliana.raw
	High	QLQPcLAAITGGGQPSGAccAK	Unambiguous	1	1	Q9C9N7	C5(Carbamidomethyl); C19(Carbamidomethyl); C20(Carbamidomethyl)	CID	1	0	1	1		4.8846e+06	0	6.743e-11	103	5.59389	0	0	6.77269	8	3	749.026	2245.06	5.35927	114.528	29399	29399	MS2	29/84	A_thaliana.raw
	High	QLQPcLAAITGGGQPSGAccAK	Unambiguous	1	1	Q9C9N7	C5(Carbamidomethyl); C19(Carbamidomethyl); C20(Carbamidomethyl)	CID	1	0	1	1		4.72709e+07	0	3.358e-11	86	5.46722	0	0	3.22139	2	2	1123.04	2245.06	5.31089	116.594	29740	29740	MS2	26/42	A_thaliana.raw
	High	QLQPcLAAITGGGQPSGAccAK	Unambiguous	1	1	Q9C9N7	C5(Carbamidomethyl); C19(Carbamidomethyl); C20(Carbamidomethyl)	CID	1	0	1	1		1.05908e+07	0	7.35e-13	94	5.37624	0	0	1.42623	4	2	1123.04	2245.07	5.74587	114.52	29395	29395	MS2	25/42	A_thaliana.raw
	High	QLQPcLAAITGGGQPSGAccAK	Unambiguous	1	1	Q9C9N7	C5(Carbamidomethyl); C19(Carbamidomethyl); C20(Carbamidomethyl)	CID	1	0	1	1		5.58739e+07	0	9.991e-07	78	5.20642	0	0	4.0714	2	2	1123.03	2245.06	1.83104	116.849	29780	29780	MS2	22/42	A_thaliana.raw
	High	LTEQQScLcGFAKNPAFAQYISSPNAR	Unambiguous	1	1	Q9C9N7	C7(Carbamidomethyl); C9(Carbamidomethyl)	CID	1	0	1	1		6.0325e+07	0	8.457e-10	110	5.19849	0	1	17.8783	32	3	1020.16	3058.47	5.33308	131.681	32944	32944	MS2	32/104	A_thaliana.raw
	High	QLQPcLAAITGGGQPSGAccAK	Unambiguous	1	1	Q9C9N7	C5(Carbamidomethyl); C19(Carbamidomethyl); C20(Carbamidomethyl)	CID	1	0	1	1			0	4.821e-13	95	5.16086	0	0	0	100	2	1123.03	2245.06	4.54967	118.136	30007	30007	MS2	22/42	A_thaliana.raw
	High	QLQPcLAAITGGGQPSGAccAK	Unambiguous	1	1	Q9C9N7	C5(Carbamidomethyl); C19(Carbamidomethyl); C20(Carbamidomethyl)	CID	1	0	1	1		5.62132e+06	0	1.445e-12	92	5.13217	0	0	6.23177	28	2	1123.04	2245.06	4.87591	117.739	29925	29925	MS2	23/42	A_thaliana.raw
	High	QLQPcLAAITGGGQPSGAccAK	Unambiguous	1	1	Q9C9N7	C5(Carbamidomethyl); C19(Carbamidomethyl); C20(Carbamidomethyl)	CID	1	0	1	1		5.62132e+06	0	6.83e-11	83	5.13001	0	0	0	25	2	1123.03	2245.06	2.15727	117.843	29958	29958	MS2	23/42	A_thaliana.raw
	High	QLQPcLAAITGGGQPSGAccAK	Unambiguous	1	1	Q9C9N7	C5(Carbamidomethyl); C19(Carbamidomethyl); C20(Carbamidomethyl)	CID	1	0	1	1		6.22021e+07	0	3.23e-09	103	5.04843	0	0	0.940998	2	3	749.025	2245.06	4.05433	116.211	29671	29671	MS2	35/84	A_thaliana.raw
	High	LTEQQScLcGFAKNPAFAQYISSPNAR	Unambiguous	1	1	Q9C9N7	C7(Carbamidomethyl); C9(Carbamidomethyl)	CID	1	0	1	1		6.0325e+07	0	1.165e-10	105	5.00913	0	1	8.71439	2	3	1020.16	3058.46	4.01598	131.364	32819	32819	MS2	32/104	A_thaliana.raw
	High	QLQPcLAAITGGGQPSGAccAK	Unambiguous	1	1	Q9C9N7	C5(Carbamidomethyl); C19(Carbamidomethyl); C20(Carbamidomethyl)	CID	1	0	1	1			0	3.782e-10	102	4.96239	0	0	1.69006	2	3	749.027	2245.07	5.68551	115.692	29589	29589	MS2	34/84	A_thaliana.raw
	High	NPAFAQYISSPNAR	Unambiguous	1	1	Q9C9N7		CID	1	0	1	1		7.13186e+07	0	4.289e-06	169	4.90817	0	0	3.17126	3	2	768.387	1535.77	4.53594	118.321	30021	30021	MS2	18/26	A_thaliana.raw
	High	LTEQQScLcGFAKNPAFAQYISSPNAR	Unambiguous	1	1	Q9C9N7	C7(Carbamidomethyl); C9(Carbamidomethyl)	CID	1	0	1	1		6.0325e+07	0	4.472e-08	110	4.90729	0	1	3.17239	3	3	1020.16	3058.47	4.61466	131.419	32841	32841	MS2	33/104	A_thaliana.raw
	High	QLQPcLAAITGGGQPSGAccAK	Unambiguous	1	1	Q9C9N7	C5(Carbamidomethyl); C19(Carbamidomethyl); C20(Carbamidomethyl)	CID	1	0	1	1		1.06382e+08	0	5.541e-08	79	4.87415	0	0	2.33148	1	2	1123.03	2245.06	1.5048	115.072	29487	29487	MS2	22/42	A_thaliana.raw
	High	QLQPcLAAITGGGQPSGAccAK	Unambiguous	1	1	Q9C9N7	C5(Carbamidomethyl); C19(Carbamidomethyl); C20(Carbamidomethyl)	CID	1	0	1	1			0	2.217e-08	92	4.82199	0	0	4.50593	6	2	1123.04	2245.07	5.96336	117.203	29842	29842	MS2	23/42	A_thaliana.raw
	High	QLQPcLAAITGGGQPSGAccAK	Unambiguous	1	1	Q9C9N7	C5(Carbamidomethyl); C19(Carbamidomethyl); C20(Carbamidomethyl)	CID	1	0	1	1		5.62132e+06	0	3.845e-09	76	4.7941	0	0	0	21	2	1123.03	2245.05	0.74358	117.783	29939	29939	MS2	23/42	A_thaliana.raw
	High	QLQPcLAAITGGGQPSGAccAK	Unambiguous	1	1	Q9C9N7	C5(Carbamidomethyl); C19(Carbamidomethyl); C20(Carbamidomethyl)	CID	1	0	1	1		135892337	0	1.754e-09	92	4.74493	0	0	1.06748	1	2	1123.04	2245.06	5.0934	115.91	29617	29617	MS2	27/42	A_thaliana.raw
	High	QLQPcLAAITGGGQPSGAccAK	Unambiguous	1	1	Q9C9N7	C5(Carbamidomethyl); C19(Carbamidomethyl); C20(Carbamidomethyl)	CID	1	0	1	1		2.78913e+07	0	1.072e-09	104	4.71256	0	0	2.13995	4	3	749.026	2245.06	4.29901	116.819	29770	29770	MS2	30/84	A_thaliana.raw
	High	NPAFAQYISSPNAR	Unambiguous	1	1	Q9C9N7		CID	1	0	1	1		2.09594e+06	0	0.0001209	167	4.60812	0	0	4.94344	17	2	768.388	1535.77	5.33078	120.539	30425	30425	MS2	18/26	A_thaliana.raw
	High	NPAFAQYISSPNAR	Unambiguous	1	1	Q9C9N7		CID	1	0	1	1		1.67538e+07	0	0.003754	169	4.6013	0	0	0.546541	3	2	768.388	1535.77	5.17181	119.309	30200	30200	MS2	18/26	A_thaliana.raw
	High	QLQPcLAAITGGGQPSGAccAK	Unambiguous	1	1	Q9C9N7	C5(Carbamidomethyl); C19(Carbamidomethyl); C20(Carbamidomethyl)	CID	1	0	1	1		1.96007e+06	0	2.961e-12	89	4.58635	0	0	7.60899	79	2	1123.04	2245.07	7.59453	113.929	29301	29301	MS2	25/42	A_thaliana.raw
	High	QLQPcLAAITGGGQPSGAccAK	Unambiguous	1	1	Q9C9N7	C5(Carbamidomethyl); C19(Carbamidomethyl); C20(Carbamidomethyl)	CID	1	0	1	1		5.77751e+07	0	1.989e-09	98	4.52469	0	0	1.81896	1	3	749.023	2245.06	1.44444	115.076	29489	29489	MS2	29/84	A_thaliana.raw
	High	NPAFAQYISSPNAR	Unambiguous	1	1	Q9C9N7		CID	1	0	1	1		6.40486e+06	0	0.0004306	158	4.3957	0	0	2.72234	6	2	768.388	1535.77	5.01284	117.508	29889	29889	MS2	18/26	A_thaliana.raw
	High	NPAFAQYISSPNAR	Unambiguous	1	1	Q9C9N7		CID	1	0	1	1		1.5623e+06	0	2.355e-06	166	4.37204	0	0	0	42	2	768.386	1535.76	2.6283	116.335	29708	29708	MS2	20/26	A_thaliana.raw
	High	NPAFAQYISSPNAR	Unambiguous	1	1	Q9C9N7		CID	1	0	1	1		1.07797e+07	0	1.972e-07	170	4.36293	0	0	0.813705	5	2	768.388	1535.77	5.2513	119.902	30297	30297	MS2	19/26	A_thaliana.raw
	High	LTEQQScLcGFAK	Unambiguous	1	1	Q9C9N7	C7(Carbamidomethyl); C9(Carbamidomethyl)	CID	1	0	1	1			0	2.085e-05	115	4.20936	0	0	6.12639	27	2	771.36	1541.71	2.56519	100.961	26494	26494	MS2	18/24	A_thaliana.raw
	High	LTEQQScLcGFAK	Unambiguous	1	1	Q9C9N7	C7(Carbamidomethyl); C9(Carbamidomethyl)	CID	1	0	1	1			0	2.358e-05	114	4.20899	0	0	41.9578	5	2	771.36	1541.71	2.24848	93.5184	24560	24560	MS2	19/24	A_thaliana.raw
	High	NPAFAQYISSPNAR	Unambiguous	1	1	Q9C9N7		CID	1	0	1	1		8.73381e+06	0	7.526e-08	170	4.18227	0	0	15.2685	12	2	768.385	1535.76	1.27706	116.851	29781	29781	MS2	18/26	A_thaliana.raw
	High	QLQPcLAAITGGGQPSGAccAK	Unambiguous	1	1	Q9C9N7	C5(Carbamidomethyl); C19(Carbamidomethyl); C20(Carbamidomethyl)	CID	1	0	1	1			0	1.737e-08	103	4.16955	0	0	9.07973	21	3	749.026	2245.06	5.35927	117.521	29895	29895	MS2	28/84	A_thaliana.raw
	High	LTEQQScLcGFAK	Unambiguous	1	1	Q9C9N7	C7(Carbamidomethyl); C9(Carbamidomethyl)	CID	1	0	1	1			0	1.005e-07	111	4.14624	0	0	0	26	2	771.359	1541.71	1.77341	97.0301	25529	25529	MS2	20/24	A_thaliana.raw
	High	LTEQQScLcGFAK	Unambiguous	1	1	Q9C9N7	C7(Carbamidomethyl); C9(Carbamidomethyl)	CID	1	0	1	1			0	1.699e-05	111	4.14587	0	0	6.90753	11	2	771.359	1541.71	1.53587	95.8039	25201	25201	MS2	18/24	A_thaliana.raw
	High	LTEQQScLcGFAK	Unambiguous	1	1	Q9C9N7	C7(Carbamidomethyl); C9(Carbamidomethyl)	CID	1	0	1	1			0	2.752e-07	115	4.14119	0	0	23.9307	9	2	771.36	1541.71	2.24848	99.8545	26219	26219	MS2	20/24	A_thaliana.raw
	High	LTEQQScLcGFAK	Unambiguous	1	1	Q9C9N7	C7(Carbamidomethyl); C9(Carbamidomethyl)	CID	1	0	1	1		409810208	0	5.91e-06	113	4.14078	0	0	1.53832	2	2	771.359	1541.71	1.77341	87.7723	22897	22897	MS2	20/24	A_thaliana.raw
	High	LTEQQScLcGFAK	Unambiguous	1	1	Q9C9N7	C7(Carbamidomethyl); C9(Carbamidomethyl)	CID	1	0	1	1		409810208	0	2.227e-07	114	4.1403	0	0	25.0295	3	2	771.36	1541.71	2.1693	88.7948	23206	23206	MS2	19/24	A_thaliana.raw
	High	LTEQQScLcGFAK	Unambiguous	1	1	Q9C9N7	C7(Carbamidomethyl); C9(Carbamidomethyl)	CID	1	0	1	1			0	1.214e-07	112	4.13686	0	0	0	6	2	771.36	1541.71	2.1693	93.1404	24446	24446	MS2	20/24	A_thaliana.raw
	High	LTEQQScLcGFAK	Unambiguous	1	1	Q9C9N7	C7(Carbamidomethyl); C9(Carbamidomethyl)	CID	1	0	1	1			0	6.754e-05	108	4.12791	0	0	8.15546	5	2	771.359	1541.71	1.77341	92.6054	24281	24281	MS2	20/24	A_thaliana.raw
	High	LTEQQScLcGFAK	Unambiguous	1	1	Q9C9N7	C7(Carbamidomethyl); C9(Carbamidomethyl)	CID	1	0	1	1			0	8.624e-07	112	4.10399	0	0	31.6878	6	2	771.36	1541.71	2.32765	93.7895	24637	24637	MS2	20/24	A_thaliana.raw
	High	LTEQQScLcGFAK	Unambiguous	1	1	Q9C9N7	C7(Carbamidomethyl); C9(Carbamidomethyl)	CID	1	0	1	1			0	6.854e-05	108	4.10125	0	0	1.61666	5	2	771.36	1541.71	2.1693	94.7661	24897	24897	MS2	20/24	A_thaliana.raw
	High	LTEQQScLcGFAK	Unambiguous	1	1	Q9C9N7	C7(Carbamidomethyl); C9(Carbamidomethyl)	CID	1	0	1	1			0	4.579e-07	116	4.04971	0	0	0	16	2	771.36	1541.71	2.56519	97.8617	25727	25727	MS2	16/24	A_thaliana.raw
	High	LTEQQScLcGFAK	Unambiguous	1	1	Q9C9N7	C7(Carbamidomethyl); C9(Carbamidomethyl)	CID	1	0	1	1			0	0.0003381	105	4.02941	0	0	6.54834	23	2	771.361	1541.71	3.43615	96.9364	25502	25502	MS2	18/24	A_thaliana.raw
	High	LTEQQScLcGFAK	Unambiguous	1	1	Q9C9N7	C7(Carbamidomethyl); C9(Carbamidomethyl)	CID	1	0	1	1			0	8.446e-05	104	4.02324	0	0	17.5076	14	2	771.36	1541.71	2.8819	98.4658	25882	25882	MS2	20/24	A_thaliana.raw
	High	LTEQQScLcGFAK	Unambiguous	1	1	Q9C9N7	C7(Carbamidomethyl); C9(Carbamidomethyl)	CID	1	0	1	1			0	2.898e-06	108	4.00445	0	0	3.16438	12	2	771.36	1541.71	3.11944	100.347	26323	26323	MS2	19/24	A_thaliana.raw
	High	LTEQQScLcGFAK	Unambiguous	1	1	Q9C9N7	C7(Carbamidomethyl); C9(Carbamidomethyl)	CID	1	0	1	1			0	2.626e-08	106	3.98347	0	0	17.2919	56	2	771.361	1541.71	3.83204	102.372	26904	26904	MS2	19/24	A_thaliana.raw
	High	LTEQQScLcGFAK	Unambiguous	1	1	Q9C9N7	C7(Carbamidomethyl); C9(Carbamidomethyl)	CID	1	0	1	1			0	4.592e-08	112	3.961	0	0	0	19	2	771.36	1541.71	2.72354	97.3428	25610	25610	MS2	19/24	A_thaliana.raw
	High	LTEQQScLcGFAK	Unambiguous	1	1	Q9C9N7	C7(Carbamidomethyl); C9(Carbamidomethyl)	CID	1	0	1	1			0	0.0001361	116	3.95655	0	0	13.0421	41	2	771.36	1541.71	2.09012	87.1737	22736	22736	MS2	18/24	A_thaliana.raw
	High	LTEQQScLcGFAK	Unambiguous	1	1	Q9C9N7	C7(Carbamidomethyl); C9(Carbamidomethyl)	CID	1	0	1	1			0	3.977e-05	91	3.9495	0	0	6.25483	4	2	771.359	1541.71	1.37751	89.8074	23498	23498	MS2	18/24	A_thaliana.raw
	High	LTEQQScLcGFAK	Unambiguous	1	1	Q9C9N7	C7(Carbamidomethyl); C9(Carbamidomethyl)	CID	1	0	1	1			0	0.0001457	109	3.94704	0	0	5.78342	21	2	771.36	1541.71	3.19861	87.2444	22757	22757	MS2	18/24	A_thaliana.raw
	High	LTEQQScLcGFAK	Unambiguous	1	1	Q9C9N7	C7(Carbamidomethyl); C9(Carbamidomethyl)	CID	1	0	1	1			0	0.000416	113	3.91149	0	0	2.9772	5	2	771.36	1541.71	2.01094	90.316	23623	23623	MS2	19/24	A_thaliana.raw
	High	LTEQQScLcGFAK	Unambiguous	1	1	Q9C9N7	C7(Carbamidomethyl); C9(Carbamidomethyl)	CID	1	0	1	1			0	0.000104	112	3.90138	0	0	10.8394	10	2	771.36	1541.71	2.01094	98.8647	25988	25988	MS2	18/24	A_thaliana.raw
	High	NPAFAQYISSPNAR	Unambiguous	1	1	Q9C9N7		CID	1	0	1	1		1.5623e+06	0	5.853e-07	163	3.89791	0	0	0	98	2	768.385	1535.76	1.35654	116.28	29694	29694	MS2	17/26	A_thaliana.raw
	High	LTEQQScLcGFAK	Unambiguous	1	1	Q9C9N7	C7(Carbamidomethyl); C9(Carbamidomethyl)	CID	1	0	1	1			0	7.454e-06	110	3.89633	0	0	0	37	2	771.36	1541.71	3.11944	101.477	26644	26644	MS2	16/24	A_thaliana.raw
	High	LTEQQScLcGFAK	Unambiguous	1	1	Q9C9N7	C7(Carbamidomethyl); C9(Carbamidomethyl)	CID	1	0	1	1			0	2.359e-06	109	3.85953	0	0	0	29	2	771.361	1541.71	3.83204	101.148	26549	26549	MS2	19/24	A_thaliana.raw
	High	LTEQQScLcGFAK	Unambiguous	1	1	Q9C9N7	C7(Carbamidomethyl); C9(Carbamidomethyl)	CID	1	0	1	1			0	8.324e-06	92	3.8432	0	0	3.19655	5	2	771.359	1541.71	1.0608	94.2449	24762	24762	MS2	19/24	A_thaliana.raw
	High	LTEQQScLcGFAK	Unambiguous	1	1	Q9C9N7	C7(Carbamidomethyl); C9(Carbamidomethyl)	CID	1	0	1	1			0	1.629e-07	103	3.8335	0	0	4.96841	9	2	771.359	1541.71	0.823265	99.3786	26107	26107	MS2	19/24	A_thaliana.raw
	High	LTEQQScLcGFAK	Unambiguous	1	1	Q9C9N7	C7(Carbamidomethyl); C9(Carbamidomethyl)	CID	1	0	1	1			0	0.0001289	101	3.83177	0	0	6.49105	11	2	771.36	1541.71	2.32765	100.319	26318	26318	MS2	19/24	A_thaliana.raw
	High	LTEQQScLcGFAK	Unambiguous	1	1	Q9C9N7	C7(Carbamidomethyl); C9(Carbamidomethyl)	CID	1	0	1	1			0	3.645e-08	110	3.81412	0	0	5.64379	20	2	771.36	1541.71	2.32765	100.935	26485	26485	MS2	19/24	A_thaliana.raw
	High	LTEQQScLcGFAK	Unambiguous	1	1	Q9C9N7	C7(Carbamidomethyl); C9(Carbamidomethyl)	CID	1	0	1	1		409810208	0	0.0001562	112	3.80327	0	0	1.988	1	2	771.36	1541.71	2.09012	88.2792	23049	23049	MS2	19/24	A_thaliana.raw
	High	LTEQQScLcGFAK	Unambiguous	1	1	Q9C9N7	C7(Carbamidomethyl); C9(Carbamidomethyl)	CID	1	0	1	1			0	1.856e-07	106	3.79651	0	0	21.9975	39	2	771.361	1541.72	4.14875	102.256	26871	26871	MS2	18/24	A_thaliana.raw
	High	LTEQQScLcGFAK	Unambiguous	1	1	Q9C9N7	C7(Carbamidomethyl); C9(Carbamidomethyl)	CID	1	0	1	1			0	4.623e-07	108	3.79628	0	0	21.8305	44	2	771.361	1541.71	3.51533	101.79	26734	26734	MS2	16/24	A_thaliana.raw
	High	LTEQQScLcGFAK	Unambiguous	1	1	Q9C9N7	C7(Carbamidomethyl); C9(Carbamidomethyl)	CID	1	0	1	1			0	1.062e-06	113	3.79238	0	0	0	98	2	771.361	1541.71	3.43615	102.722	27008	27008	MS2	17/24	A_thaliana.raw
	High	LTEQQScLcGFAK	Unambiguous	1	1	Q9C9N7	C7(Carbamidomethyl); C9(Carbamidomethyl)	CID	1	0	1	1			0	4.403e-06	105	3.78896	0	0	2.41926	8	2	771.36	1541.71	2.64437	95.2915	25044	25044	MS2	18/24	A_thaliana.raw
	High	LTEQQScLcGFAK	Unambiguous	1	1	Q9C9N7	C7(Carbamidomethyl); C9(Carbamidomethyl)	CID	1	0	1	1			0	1.101e-06	106	3.78599	0	0	1.19959	6	2	771.359	1541.71	1.77341	90.8332	23760	23760	MS2	18/24	A_thaliana.raw
	High	KVLLAcNVAYPTc	Unambiguous	1	1	Q9C9N7	C6(Carbamidomethyl); C13(Carbamidomethyl)	CID	1	0	1	1		22334847	0	0.0001488	130	3.77463	0	1	1.82564	2	2	754.888	1508.77	5.10913	117.504	29887	29887	MS2	19/24	A_thaliana.raw
	High	LTEQQScLcGFAK	Unambiguous	1	1	Q9C9N7	C7(Carbamidomethyl); C9(Carbamidomethyl)	CID	1	0	1	1			0	8.944e-05	114	3.76045	0	0	3.8177	4	2	771.36	1541.71	2.40683	89.3023	23359	23359	MS2	18/24	A_thaliana.raw
	High	LTEQQScLcGFAK	Unambiguous	1	1	Q9C9N7	C7(Carbamidomethyl); C9(Carbamidomethyl)	CID	1	0	1	1			0	4.423e-07	109	3.75324	0	0	53.6609	62	2	771.361	1541.71	3.27779	103.15	27134	27134	MS2	18/24	A_thaliana.raw
	High	LTEQQScLcGFAK	Unambiguous	1	1	Q9C9N7	C7(Carbamidomethyl); C9(Carbamidomethyl)	CID	1	0	1	1		1.4892e+06	0	1.264e-07	109	3.74997	0	0	57.0374	57	2	771.361	1541.71	3.35697	103.548	27252	27252	MS2	16/24	A_thaliana.raw
	High	LTEQQScLcGFAK	Unambiguous	1	1	Q9C9N7	C7(Carbamidomethyl); C9(Carbamidomethyl)	CID	1	0	1	1			0	6.968e-07	111	3.73933	0	0	0	85	2	771.36	1541.71	2.8819	102.561	26963	26963	MS2	18/24	A_thaliana.raw
	High	LTEQQScLcGFAK	Unambiguous	1	1	Q9C9N7	C7(Carbamidomethyl); C9(Carbamidomethyl)	CID	1	0	1	1			0	5.605e-05	109	3.71268	0	0	17.376	44	2	771.36	1541.71	3.11944	102.324	26890	26890	MS2	17/24	A_thaliana.raw
	High	LTEQQScLcGFAK	Unambiguous	1	1	Q9C9N7	C7(Carbamidomethyl); C9(Carbamidomethyl)	CID	1	0	1	1			0	0.0001401	117	3.71175	0	0	4.71536	15	2	771.36	1541.71	2.48601	96.8226	25476	25476	MS2	17/24	A_thaliana.raw
	High	LTEQQScLcGFAK	Unambiguous	1	1	Q9C9N7	C7(Carbamidomethyl); C9(Carbamidomethyl)	CID	1	0	1	1			0	1.432e-05	108	3.68256	0	0	0	16	2	771.36	1541.71	2.48601	97.9476	25749	25749	MS2	17/24	A_thaliana.raw
	High	LTEQQScLcGFAK	Unambiguous	1	1	Q9C9N7	C7(Carbamidomethyl); C9(Carbamidomethyl)	CID	1	0	1	1			0	1.057e-06	109	3.67935	0	0	0	14	2	771.361	1541.71	3.27779	100.868	26466	26466	MS2	18/24	A_thaliana.raw
	High	KVLLAcNVAYPTc	Unambiguous	1	1	Q9C9N7	C6(Carbamidomethyl); C13(Carbamidomethyl)	CID	1	0	1	1		4.25095e+06	0	2.383e-06	137	3.62556	0	1	5.82855	12	2	754.888	1508.77	5.19004	119.908	30300	30300	MS2	20/24	A_thaliana.raw
	High	NPAFAQYISSPNAR	Unambiguous	1	1	Q9C9N7		CID	1	0	1	1		1.5623e+06	0	6.714e-06	169	3.61607	0	0	0	54	2	768.385	1535.76	1.91294	116.316	29703	29703	MS2	18/26	A_thaliana.raw
	High	LTEQQScLcGFAK	Unambiguous	1	1	Q9C9N7	C7(Carbamidomethyl); C9(Carbamidomethyl)	CID	1	0	1	1			0	3.597e-07	115	3.59149	0	0	12.3368	12	2	771.36	1541.71	2.09012	96.3159	25341	25341	MS2	16/24	A_thaliana.raw
	High	NPAFAQYISSPNARK	Unambiguous	1	1	Q9C9N7		CID	1	0	1	1		7.24759e+06	0	2.105e-07	170	3.58992	0	1	9.92568	50	2	832.434	1663.86	3.30677	130.979	32692	32692	MS2	16/28	A_thaliana.raw
	High	LTEQQScLcGFAK	Unambiguous	1	1	Q9C9N7	C7(Carbamidomethyl); C9(Carbamidomethyl)	CID	1	0	1	1			0	5.349e-07	112	3.57953	0	0	16.9527	10	2	771.359	1541.71	1.69423	99.7983	26203	26203	MS2	17/24	A_thaliana.raw
	High	KVLLAcNVAYPTc	Unambiguous	1	1	Q9C9N7	C6(Carbamidomethyl); C13(Carbamidomethyl)	CID	1	0	1	1			0	1.313e-06	142	3.57842	0	1	2.72642	2	2	754.887	1508.77	4.86641	118.101	29995	29995	MS2	20/24	A_thaliana.raw
	High	NPAFAQYISSPNARK	Unambiguous	1	1	Q9C9N7		CID	1	0	1	1		7.24759e+06	0	7.073e-08	167	3.54544	0	1	9.49667	81	2	832.434	1663.86	3.16004	130.822	32643	32643	MS2	15/28	A_thaliana.raw
	High	LTEQQScLcGFAK	Unambiguous	1	1	Q9C9N7	C7(Carbamidomethyl); C9(Carbamidomethyl)	CID	1	0	1	1			0	1.902e-07	119	3.53878	0	0	43.2618	55	2	771.361	1541.72	4.22793	102.513	26948	26948	MS2	19/24	A_thaliana.raw
	High	LTEQQScLcGFAK	Unambiguous	1	1	Q9C9N7	C7(Carbamidomethyl); C9(Carbamidomethyl)	CID	1	0	1	1			0	5.336e-05	112	3.50384	0	0	12.663	52	2	771.36	1541.71	2.1693	102.784	27026	27026	MS2	16/24	A_thaliana.raw
	High	KVLLAcNVAYPTc	Unambiguous	1	1	Q9C9N7	C6(Carbamidomethyl); C13(Carbamidomethyl)	CID	1	0	1	1		2.27811e+07	0	7.199e-06	136	3.39893	0	1	5.91286	10	2	754.887	1508.77	3.97643	116.218	29674	29674	MS2	21/24	A_thaliana.raw
	High	KVLLAcNVAYPTc	Unambiguous	1	1	Q9C9N7	C6(Carbamidomethyl); C13(Carbamidomethyl)	CID	1	0	1	1		6.46587e+07	0	1.066e-05	134	3.37409	0	1	1.70392	3	2	754.887	1508.77	4.21916	116.814	29768	29768	MS2	20/24	A_thaliana.raw
	High	NPAFAQYISSPNARK	Unambiguous	1	1	Q9C9N7		CID	1	0	1	1		7.24759e+06	0	2.809e-06	161	3.34607	0	1	0	27	2	832.435	1663.86	4.62735	130.865	32655	32655	MS2	15/28	A_thaliana.raw
	High	NPAFAQYISSPNARK	Unambiguous	1	1	Q9C9N7		CID	1	0	1	1		7.24759e+06	0	9.707e-05	164	3.31559	0	1	0	52	2	832.434	1663.86	3.82033	131.028	32707	32707	MS2	16/28	A_thaliana.raw
	High	LTEQQScLcGFAK	Unambiguous	1	1	Q9C9N7	C7(Carbamidomethyl); C9(Carbamidomethyl)	CID	1	0	1	1			0	3.202e-07	117	3.31338	0	0	28.5005	71	2	771.36	1541.71	2.01094	87.0783	22710	22710	MS2	17/24	A_thaliana.raw
	High	KVLLAcNVAYPTc	Unambiguous	1	1	Q9C9N7	C6(Carbamidomethyl); C13(Carbamidomethyl)	CID	1	0	1	1		10426882	0	1.91e-05	138	3.19524	0	1	0.92106	4	2	754.888	1508.77	5.27095	119.311	30201	30201	MS2	19/24	A_thaliana.raw
	High	NPAFAQYISSPNAR	Unambiguous	1	1	Q9C9N7		CID	1	0	1	1		1.5623e+06	0	5.313e-06	167	3.15278	0	0	40.7734	100	2	768.388	1535.77	5.01284	116.252	29686	29686	MS2	15/26	A_thaliana.raw
	High	KVLLAcNVAYPTc	Unambiguous	1	1	Q9C9N7	C6(Carbamidomethyl); C13(Carbamidomethyl)	CID	1	0	1	1			0	6.812e-07	154	3.14477	0	1	33.9313	36	2	754.887	1508.77	4.94732	115.707	29596	29596	MS2	19/24	A_thaliana.raw
	High	VLLAcNVAYPTc	Unambiguous	1	1	Q9C9N7	C5(Carbamidomethyl); C12(Carbamidomethyl)	CID	1	0	1	1		3.16781e+08	0	0.001212	125	2.86477	0	0	1.11933	2	2	690.838	1380.67	2.0461	99.7554	26192	26192	MS2	14/22	A_thaliana.raw
	High	NPAFAQYISSPNARK	Unambiguous	1	1	Q9C9N7		CID	1	0	1	1		16758330	0	2.017e-05	173	2.8507	0	1	39.0893	21	3	555.291	1663.86	2.12484	130.759	32623	32623	MS2	18/56	A_thaliana.raw
	High	VLLAcNVAYPTc	Unambiguous	1	1	Q9C9N7	C5(Carbamidomethyl); C12(Carbamidomethyl)	CID	1	0	1	1		3.16781e+08	0	0.001591	136	2.28832	0	0	0.777358	2	2	690.838	1380.67	2.57658	100.271	26307	26307	MS2	13/22	A_thaliana.raw
	High	VLLAcNVAYPTc	Unambiguous	1	1	Q9C9N7	C5(Carbamidomethyl); C12(Carbamidomethyl)	CID	1	0	1	1		3.16781e+08	0	0.005688	137	1.96618	0	0	57.1369	31	2	690.838	1380.67	2.84182	99.2582	26084	26084	MS2	13/22	A_thaliana.raw
	High	VLLAcNVAYPTc	Unambiguous	1	1	Q9C9N7	C5(Carbamidomethyl); C12(Carbamidomethyl)	CID	1	0	1	1			0.001	0.01663	150	1.91761	0	0	0	100	2	690.839	1380.67	3.63754	101.324	26598	26598	MS2	14/22	A_thaliana.raw
	High	VLLAcNVAYPTc	Unambiguous	1	1	Q9C9N7	C5(Carbamidomethyl); C12(Carbamidomethyl)	CID	1	0	1	1		3.04769e+07	0.002	0.0309	132	2.4818	0	0	2.60179	4	2	690.839	1380.67	3.54913	100.787	26440	26440	MS2	13/22	A_thaliana.raw
	Medium	VLLAcNVAYPTc	Unambiguous	1	1	Q9C9N7	C5(Carbamidomethyl); C12(Carbamidomethyl)	CID	1	0	1	1			0.018	0.1726	151	1.74001	0	0	40.5334	48	2	690.838	1380.67	3.19547	101.412	26624	26624	MS2	12/22	A_thaliana.raw
P82739	Defensin-like protein 159 OS=Arabidopsis thaliana GN=LCR25 PE=3 SV=1 - [DF159_ARATH]	142.577	53.25	1	4	4	57	3.82101e+08	77	8.35394	7.82568
	Confidence Level	Sequence	PSM Ambiguity	# Proteins	# Protein Groups	Protein Group Accessions	Modifications	Activation Type	ΔScore	ΔCn	Rank	Search Engine Rank	QuanResultID	Precursor Area	q-Value	PEP	Peptides Matched	XCorr	Probability	# Missed Cleavages	Isolation Interference [%]	Ion Inject Time [ms]	Charge	m/z [Da]	MH+ [Da]	ΔM [ppm]	RT [min]	First Scan	Last Scan	MS Order	Ions Matched	Spectrum File
	High	ATAcSLSDcR	Unambiguous	1	1	P82739	C4(Carbamidomethyl); C9(Carbamidomethyl)	CID	1	0	1	1			0	4.214e-05	38	3.21104	0	0	5.8071	3	2	570.743	1140.48	1.99082	18.7541	3365	3365	MS2	15/18	A_thaliana.raw
	High	ATAcSLSDcR	Unambiguous	1	1	P82739	C4(Carbamidomethyl); C9(Carbamidomethyl)	CID	1	0	1	1		1.16625e+08	0	0.0001315	37	3.14928	0	0	6.76611	2	2	570.743	1140.48	1.56268	17.7054	3026	3026	MS2	16/18	A_thaliana.raw
	High	LScYSGYNGVGK	Unambiguous	1	1	P82739	C3(Carbamidomethyl)	CID	1	0	1	1		287872981	0	0.001299	92	3.13748	0	0	5.8288	2	2	652.802	1304.6	2.09412	60.6489	15411	15411	MS2	17/22	A_thaliana.raw
	High	LScYSGYNGVGK	Unambiguous	1	1	P82739	C3(Carbamidomethyl)	CID	1	0	1	1		287872981	0	0.002075	85	3.12095	0	0	2.99113	6	2	652.802	1304.6	1.62628	59.6012	15082	15082	MS2	17/22	A_thaliana.raw
	High	ATAcSLSDcR	Unambiguous	1	1	P82739	C4(Carbamidomethyl); C9(Carbamidomethyl)	CID	1	0	1	1			0	0.0001685	38	3.09044	0	0	7.19415	5	2	570.743	1140.48	2.09785	19.2624	3523	3523	MS2	14/18	A_thaliana.raw
	High	LScYSGYNGVGK	Unambiguous	1	1	P82739	C3(Carbamidomethyl)	CID	1	0	1	1		287872981	0	0.008169	93	3.07624	0	0	3.86414	2	2	652.801	1304.6	1.15843	60.139	15246	15246	MS2	16/22	A_thaliana.raw
	High	LScYSGYNGVGK	Unambiguous	1	1	P82739	C3(Carbamidomethyl)	CID	1	0	1	1		287872981	0	0.0005967	92	3.07545	0	0	7.45354	5	2	652.802	1304.6	1.90698	61.1737	15574	15574	MS2	17/22	A_thaliana.raw
	High	VAGPSNcGcIYNc	Unambiguous	1	1	P82739	C7(Carbamidomethyl); C9(Carbamidomethyl); C13(Carbamidomethyl)	CID	1	0	1	1		741804687	0	0.01248	16	3.07178	0	0	3.76042	1	2	736.293	1471.58	1.9135	60.3848	15326	15326	MS2	15/24	A_thaliana.raw
	High	LScYSGYNGVGK	Unambiguous	1	1	P82739	C3(Carbamidomethyl)	CID	1	0	1	1			0	0.01098	85	3.06798	0	0	14.0596	60	2	652.801	1304.59	0.409875	61.9155	15800	15800	MS2	16/22	A_thaliana.raw
	High	VAGPSNcGcIYNc	Unambiguous	1	1	P82739	C7(Carbamidomethyl); C9(Carbamidomethyl); C13(Carbamidomethyl)	CID	1	0	1	1		741804687	0	0.002572	17	2.96603	0	0	3.09295	5	2	736.293	1471.58	2.16235	60.9036	15492	15492	MS2	15/24	A_thaliana.raw
	High	ATAcSLSDcR	Unambiguous	1	1	P82739	C4(Carbamidomethyl); C9(Carbamidomethyl)	CID	1	0	1	1			0	5.446e-05	45	2.94137	0	0	7.2848	5	2	570.744	1140.48	2.95412	19.8083	3690	3690	MS2	15/18	A_thaliana.raw
	High	ATAcSLSDcR	Unambiguous	1	1	P82739	C4(Carbamidomethyl); C9(Carbamidomethyl)	CID	1	0	1	1			0	5.195e-05	44	2.92933	0	0	7.08272	5	2	570.745	1140.48	4.13149	18.2333	3194	3194	MS2	15/18	A_thaliana.raw
	High	LScYSGYNGVGK	Unambiguous	1	1	P82739	C3(Carbamidomethyl)	CID	1	0	1	1			0	0.002625	90	2.86531	0	0	7.63376	19	2	652.802	1304.6	1.53271	61.6967	15732	15732	MS2	16/22	A_thaliana.raw
	High	LScYSGYNGVGK	Unambiguous	1	1	P82739	C3(Carbamidomethyl)	CID	1	0	1	1			0	0.001837	101	2.84871	0	0	22.2824	33	2	652.802	1304.6	1.71985	62.325	15920	15920	MS2	14/22	A_thaliana.raw
	High	ATAcSLSDcR	Unambiguous	1	1	P82739	C4(Carbamidomethyl); C9(Carbamidomethyl)	CID	1	0	1	1			0	0.0001615	38	2.72203	0	0	11.7354	14	2	570.743	1140.48	1.88378	20.3295	3853	3853	MS2	15/18	A_thaliana.raw
	High	LScYSGYNGVGK	Unambiguous	1	1	P82739	C3(Carbamidomethyl)	CID	1	0	1	1			0	0.001288	95	2.71813	0	0	29.6106	23	2	652.802	1304.6	1.71985	59.0715	14931	14931	MS2	16/22	A_thaliana.raw
	High	ATAcSLSDcR	Unambiguous	1	1	P82739	C4(Carbamidomethyl); C9(Carbamidomethyl)	CID	1	0	1	1		1.16625e+08	0	0.0004161	40	2.68992	0	0	13.0933	23	2	570.744	1140.48	2.20489	17.1688	2862	2862	MS2	13/18	A_thaliana.raw
	High	LScYSGYNGVGK	Unambiguous	1	1	P82739	C3(Carbamidomethyl)	CID	1	0	1	1			0	0.001018	89	2.64759	0	0	25.3918	40	2	652.802	1304.6	1.62628	62.2398	15897	15897	MS2	15/22	A_thaliana.raw
	High	ATAcSLSDcR	Unambiguous	1	1	P82739	C4(Carbamidomethyl); C9(Carbamidomethyl)	CID	1	0	1	1		8.16175e+07	0	0.00162	37	2.64633	0	0	39.4904	7	2	570.743	1140.48	1.77675	23.627	4850	4850	MS2	15/18	A_thaliana.raw
	High	LScYSGYNGVGK	Unambiguous	1	1	P82739	C3(Carbamidomethyl)	CID	1	0	1	1			0	0.0008647	93	2.63502	0	0	68.9691	84	2	652.803	1304.6	3.02981	69.2337	17791	17791	MS2	15/22	A_thaliana.raw
	High	LScYSGYNGVGK	Unambiguous	1	1	P82739	C3(Carbamidomethyl)	CID	1	0	1	1			0	0.005567	94	2.6133	0	0	49.881	100	2	652.802	1304.6	1.34557	64.2283	16479	16479	MS2	14/22	A_thaliana.raw
	High	LScYSGYNGVGK	Unambiguous	1	1	P82739	C3(Carbamidomethyl)	CID	1	0	1	1			0	0.001414	96	2.49338	0	0	35.5616	55	2	652.802	1304.6	2.18769	65.8713	16935	16935	MS2	14/22	A_thaliana.raw
	High	LScYSGYNGVGK	Unambiguous	1	1	P82739	C3(Carbamidomethyl)	CID	1	0	1	1			0	0.003816	96	2.47625	0	0	10.9029	46	2	652.802	1304.6	2.37483	62.3597	15931	15931	MS2	15/22	A_thaliana.raw
	High	LScYSGYNGVGK	Unambiguous	1	1	P82739	C3(Carbamidomethyl)	CID	1	0	1	1			0	0.01068	90	2.46915	0	0	0	100	2	652.802	1304.6	2.37483	70.6516	18153	18153	MS2	16/22	A_thaliana.raw
	High	LScYSGYNGVGK	Unambiguous	1	1	P82739	C3(Carbamidomethyl)	CID	1	0	1	1			0	0.0004712	101	2.46202	0	0	0	58	2	652.801	1304.6	1.15843	65.3761	16798	16798	MS2	14/22	A_thaliana.raw
	High	LScYSGYNGVGK	Unambiguous	1	1	P82739	C3(Carbamidomethyl)	CID	1	0	1	1			0	0.01175	99	2.45851	0	0	10.5079	63	2	652.801	1304.6	0.971292	66.4674	17097	17097	MS2	13/22	A_thaliana.raw
	High	LScYSGYNGVGK	Unambiguous	1	1	P82739	C3(Carbamidomethyl)	CID	1	0	1	1			0	0.01254	96	2.45215	0	0	30.7652	70	2	652.802	1304.6	2.00055	66.9947	17225	17225	MS2	12/22	A_thaliana.raw
	High	ATAcSLSDcR	Unambiguous	1	1	P82739	C4(Carbamidomethyl); C9(Carbamidomethyl)	CID	1	0	1	1		8.16175e+07	0	0.00156	37	2.44502	0	0	41.576	11	2	570.743	1140.48	0.813442	23.0999	4696	4696	MS2	14/18	A_thaliana.raw
	High	LScYSGYNGVGK	Unambiguous	1	1	P82739	C3(Carbamidomethyl)	CID	1	0	1	1			0	0.003936	95	2.42776	0	0	16.4566	64	2	652.802	1304.6	2.28126	64.804	16642	16642	MS2	16/22	A_thaliana.raw
	High	ATAcSLSDcR	Unambiguous	1	1	P82739	C4(Carbamidomethyl); C9(Carbamidomethyl)	CID	1	0	1	1		8.16175e+07	0	2.371e-05	37	2.41533	0	0	48.8872	24	2	570.743	1140.48	1.88378	24.687	5165	5165	MS2	10/18	A_thaliana.raw
	High	LScYSGYNGVGK	Unambiguous	1	1	P82739	C3(Carbamidomethyl)	CID	1	0	1	1			0	0.004523	93	2.38773	0	0	22.1287	76	2	652.802	1304.6	2.09412	68.1268	17510	17510	MS2	13/22	A_thaliana.raw
	High	LScYSGYNGVGK	Unambiguous	1	1	P82739	C3(Carbamidomethyl)	CID	1	0	1	1			0	0.004153	100	2.3748	0	0	31.916	71	2	652.801	1304.6	1.252	68.707	17653	17653	MS2	13/22	A_thaliana.raw
	High	LScYSGYNGVGK	Unambiguous	1	1	P82739	C3(Carbamidomethyl)	CID	1	0	1	1			0	0.001363	95	2.36992	0	0	15.2032	81	2	652.802	1304.6	2.09412	64.9025	16669	16669	MS2	15/22	A_thaliana.raw
	High	ATAcSLSDcR	Unambiguous	1	1	P82739	C4(Carbamidomethyl); C9(Carbamidomethyl)	CID	1	0	1	1			0	0.008619	46	2.35171	0	0	36.866	47	2	570.744	1140.48	2.74005	20.8646	4020	4020	MS2	13/18	A_thaliana.raw
	High	LScYSGYNGVGK	Unambiguous	1	1	P82739	C3(Carbamidomethyl)	CID	1	0	1	1			0	0.003259	97	2.33038	0	0	25.0002	62	2	652.802	1304.6	1.71985	71.1921	18281	18281	MS2	13/22	A_thaliana.raw
	High	LScYSGYNGVGKcFDDPK	Unambiguous	1	1	P82739	C3(Carbamidomethyl); C13(Carbamidomethyl)	CID	1	0	1	1		4.00686e+06	0	0.009851	69	2.29674	0	1	4.95573	35	3	689.637	2066.9	1.22969	128.117	31868	31868	MS2	17/68	A_thaliana.raw
	High	LScYSGYNGVGK	Unambiguous	1	1	P82739	C3(Carbamidomethyl)	CID	1	0	1	1			0	0.001621	98	2.29636	0	0	0	74	2	652.802	1304.6	1.90698	68.2782	17545	17545	MS2	13/22	A_thaliana.raw
	High	ATAcSLSDcR	Unambiguous	1	1	P82739	C4(Carbamidomethyl); C9(Carbamidomethyl)	CID	1	0	1	1			0	0.01093	38	2.2407	0	0	58.4969	58	2	570.743	1140.48	1.88378	21.4446	4200	4200	MS2	13/18	A_thaliana.raw
	High	LScYSGYNGVGKcFDDPK	Unambiguous	1	1	P82739	C3(Carbamidomethyl); C13(Carbamidomethyl)	CID	1	0	1	1		3535020	0	0.006816	68	2.21134	0	1	75.3658	27	3	689.638	2066.9	2.73571	127.868	31831	31831	MS2	16/68	A_thaliana.raw
	High	ATAcSLSDcR	Unambiguous	1	1	P82739	C4(Carbamidomethyl); C9(Carbamidomethyl)	CID	1	0	1	1		8.16175e+07	0	7.033e-05	46	2.15874	0	0	45.2373	14	2	570.744	1140.48	2.74005	24.1581	5006	5006	MS2	15/18	A_thaliana.raw
	High	LScYSGYNGVGK	Unambiguous	1	1	P82739	C3(Carbamidomethyl)	CID	1	0	1	1			0	0.004172	93	2.14288	0	0	33.5137	68	2	652.802	1304.6	1.53271	64.3037	16502	16502	MS2	14/22	A_thaliana.raw
	High	LScYSGYNGVGK	Unambiguous	1	1	P82739	C3(Carbamidomethyl)	CID	1	0	1	1			0	0.01326	90	2.1343	0	0	37.7573	74	2	652.802	1304.6	1.43914	65.5934	16860	16860	MS2	14/22	A_thaliana.raw
	High	ATAcSLSDcR	Unambiguous	1	1	P82739	C4(Carbamidomethyl); C9(Carbamidomethyl)	CID	1	0	1	1			0	0.0003088	38	1.94401	0	0	54.6901	65	2	570.743	1140.48	1.56268	22.0118	4371	4371	MS2	12/18	A_thaliana.raw
	High	ATAcSLSDcR	Unambiguous	1	1	P82739	C4(Carbamidomethyl); C9(Carbamidomethyl)	CID	1	0	1	1			0	0.003357	38	1.91841	0	0	33.8316	40	2	570.743	1140.48	1.24158	20.8999	4031	4031	MS2	11/18	A_thaliana.raw
	High	LScYSGYNGVGK	Unambiguous	1	1	P82739	C3(Carbamidomethyl)	CID	1	0	1	1			0.001	0.0144	95	2.78594	0	0	68.5328	78	2	652.802	1304.6	2.00055	66.7359	17166	17166	MS2	15/22	A_thaliana.raw
	High	LScYSGYNGVGK	Unambiguous	1	1	P82739	C3(Carbamidomethyl)	CID	1	0	1	1			0.001	0.01557	92	2.70345	0	0	28.8274	100	2	652.802	1304.6	2.00055	65.4752	16827	16827	MS2	17/22	A_thaliana.raw
	High	LScYSGYNGVGK	Unambiguous	1	1	P82739	C3(Carbamidomethyl)	CID	1	0	1	1			0.001	0.0267	96	2.49745	0	0	10.3007	54	2	652.802	1304.6	1.71985	70.0199	17996	17996	MS2	15/22	A_thaliana.raw
	High	LScYSGYNGVGKcFDDPK	Unambiguous	1	1	P82739	C3(Carbamidomethyl); C13(Carbamidomethyl)	CID	1	0	1	1		1.09838e+07	0.001	0.02492	68	2.41991	0	1	0	17	3	689.638	2066.9	1.58405	128.419	31932	31932	MS2	18/68	A_thaliana.raw
	High	LScYSGYNGVGK	Unambiguous	1	1	P82739	C3(Carbamidomethyl)	CID	1	0	1	1			0.001	0.01757	96	2.28504	0	0	14.8438	73	2	652.802	1304.6	2.18769	71.6301	18390	18390	MS2	14/22	A_thaliana.raw
	High	ATAcSLSDcR	Unambiguous	1	1	P82739	C4(Carbamidomethyl); C9(Carbamidomethyl)	CID	1	0	1	1			0.001	0.01594	40	1.61702	0	0	39.9614	33	2	570.744	1140.48	2.52599	22.5606	4537	4537	MS2	12/18	A_thaliana.raw
	High	LScYSGYNGVGK	Unambiguous	1	1	P82739	C3(Carbamidomethyl)	CID	1	0	1	1			0.002	0.02864	93	2.35593	0	0	34.9937	69	2	652.802	1304.6	2.18769	69.3637	17823	17823	MS2	12/22	A_thaliana.raw
	High	VAGPSNcGcIYNc	Unambiguous	1	1	P82739	C7(Carbamidomethyl); C9(Carbamidomethyl); C13(Carbamidomethyl)	CID	1	0	1	1		741804687	0.002	0.03082	13	2.31853	0	0	31.864	33	2	736.292	1471.58	0.835122	59.8284	15153	15153	MS2	13/24	A_thaliana.raw
	High	VAGPSNcGcIYNc	Unambiguous	1	1	P82739	C7(Carbamidomethyl); C9(Carbamidomethyl); C13(Carbamidomethyl)	CID	1	0	1	1		741804687	0.002	0.04486	19	2.22641	0	0	46.8059	53	2	736.293	1471.58	1.41579	59.8086	15147	15147	MS2	13/24	A_thaliana.raw
	High	ATAcSLSDcR	Unambiguous	1	1	P82739	C4(Carbamidomethyl); C9(Carbamidomethyl)	CID	1	0	1	1			0.002	0.05104	37	1.70061	0	0	39.634	43	2	570.743	1140.48	1.66972	21.9562	4353	4353	MS2	9/18	A_thaliana.raw
	Medium	LScYSGYNGVGK	Unambiguous	1	1	P82739	C3(Carbamidomethyl)	CID	1	0	1	1			0.013	0.1226	95	2.48719	0	0	29.9885	70	2	652.802	1304.6	2.37483	67.4457	17346	17346	MS2	13/22	A_thaliana.raw
	Medium	VAGPSNcGcIYNc	Unambiguous	1	1	P82739	C7(Carbamidomethyl); C9(Carbamidomethyl); C13(Carbamidomethyl)	CID	1	0	1	1			0.026	0.2075	21	2.69846	0	0	20.9888	63	2	736.293	1471.58	1.58169	61.3256	15621	15621	MS2	14/24	A_thaliana.raw
	Medium	LScYSGYNGVGKcFDDPK	Unambiguous	1	1	P82739	C3(Carbamidomethyl); C13(Carbamidomethyl)	CID	1	0	1	1		3535020	0.029	0.2232	68	1.7569	0	1	46.3291	21	3	689.638	2066.9	1.76123	127.808	31816	31816	MS2	18/68	A_thaliana.raw
P31169	Stress-induced protein KIN2 OS=Arabidopsis thaliana GN=KIN2 PE=2 SV=1 - [KIN2_ARATH]	133.14	80.3	1	4	6	43	5.45796e+08	66	6.54734	9.12939
	Confidence Level	Sequence	PSM Ambiguity	# Proteins	# Protein Groups	Protein Group Accessions	Modifications	Activation Type	ΔScore	ΔCn	Rank	Search Engine Rank	QuanResultID	Precursor Area	q-Value	PEP	Peptides Matched	XCorr	Probability	# Missed Cleavages	Isolation Interference [%]	Ion Inject Time [ms]	Charge	m/z [Da]	MH+ [Da]	ΔM [ppm]	RT [min]	First Scan	Last Scan	MS Order	Ions Matched	Spectrum File
	High	DAAAAAGASAQQAGKSISDAAVGGVNFVK	Unambiguous	1	1	P31169		CID	1	0	1	1		5.31329e+06	0	1.742e-08	97	5.83658	0	1	10.4812	66	3	878.119	2632.34	3.72714	130.116	32427	32427	MS2	32/112	A_thaliana.raw
	High	AKDAAAAAGASAQQAGK	Unambiguous	1	1	P31169		CID	1	0	1	1		3.02784e+07	0	6.435e-09	145	5.16642	0	1	13.5808	17	2	743.886	1486.76	2.03281	12.0572	1119	1119	MS2	26/32	A_thaliana.raw
	High	DAAAAAGASAQQAGKSISDAAVGGVNFVK	Unambiguous	1	1	P31169		CID	1	0	1	1		5.31329e+06	0	2.084e-08	98	5.1031	0	1	13.8042	31	3	878.119	2632.34	3.37934	130.078	32416	32416	MS2	33/112	A_thaliana.raw
	High	DAAAAAGASAQQAGK	Unambiguous	1	1	P31169		CID	1	0	1	1		1.2763e+09	0	8.948e-05	127	5.06025	0	0	1.53531	1	2	644.319	1287.63	2.07049	16.9065	2777	2777	MS2	24/28	A_thaliana.raw
	High	AKDAAAAAGASAQQAGK	Unambiguous	1	1	P31169		CID	1	0	1	1		2.5238e+08	0	2.375e-08	160	4.90936	0	1	11.0899	2	3	496.26	1486.76	2.24956	12.0272	1104	1104	MS2	34/64	A_thaliana.raw
	High	AKDAAAAAGASAQQAGK	Unambiguous	1	1	P31169		CID	1	0	1	1		2.5238e+08	0	8.006e-10	156	4.89299	0	1	5.46923	5	3	496.259	1486.76	1.88009	12.5674	1312	1312	MS2	34/64	A_thaliana.raw
	High	DAAAAAGASAQQAGK	Unambiguous	1	1	P31169		CID	1	0	1	1		1.2763e+09	0	2.18e-05	124	4.86554	0	0	1.03814	2	2	644.32	1287.63	2.26009	17.4298	2939	2939	MS2	24/28	A_thaliana.raw
	High	DAAAAAGASAQQAGKSISDAAVGGVNFVK	Unambiguous	1	1	P31169		CID	1	0	1	1		5.31329e+06	0	0.0007683	107	4.78771	0	1	8.10451	22	3	878.118	2632.34	2.40551	130.095	32421	32421	MS2	38/112	A_thaliana.raw
	High	DAAAAAGASAQQAGK	Unambiguous	1	1	P31169		CID	1	0	1	1		1.2763e+09	0	3.721e-08	127	4.7224	0	0	2.1699	6	2	644.319	1287.63	2.07049	16.4041	2611	2611	MS2	24/28	A_thaliana.raw
	High	DAAAAAGASAQQAGK	Unambiguous	1	1	P31169		CID	1	0	1	1			0	1.677e-08	136	4.68239	0	0	2.05244	4	2	644.319	1287.63	1.02766	17.9657	3107	3107	MS2	24/28	A_thaliana.raw
	High	DAAAAAGASAQQAGKSISDAAVGGVNFVK	Unambiguous	1	1	P31169		CID	1	0	1	1		5.31329e+06	0	4.671e-07	109	4.59692	0	1	6.58769	41	3	878.118	2632.34	2.89243	130.051	32408	32408	MS2	30/112	A_thaliana.raw
	High	DAAAAAGASAQQAGK	Unambiguous	1	1	P31169		CID	1	0	1	1			0	4.252e-08	122	4.44922	0	0	26.6657	22	2	644.321	1287.63	4.15613	18.2411	3198	3198	MS2	23/28	A_thaliana.raw
	High	DAAAAAGASAQQAGK	Unambiguous	1	1	P31169		CID	1	0	1	1		2.24117e+07	0	6.051e-09	130	4.30587	0	0	32.1912	14	3	429.882	1287.63	1.27793	16.5232	2652	2652	MS2	28/56	A_thaliana.raw
	High	AKDAAAAAGASAQQAGK	Unambiguous	1	1	P31169		CID	1	0	1	1		3.02784e+07	0	6.895e-09	143	4.19135	0	1	5.86995	51	2	743.887	1486.77	3.6749	12.7202	1370	1370	MS2	26/32	A_thaliana.raw
	High	AKDAAAAAGASAQQAGK	Unambiguous	1	1	P31169		CID	1	0	1	1			0	3.669e-05	156	3.78998	0	1	21.8812	18	3	496.26	1486.77	2.86534	23.4352	4795	4795	MS2	28/64	A_thaliana.raw
	High	AKDAAAAAGASAQQAGK	Unambiguous	1	1	P31169		CID	1	0	1	1		1.68122e+06	0	0.008336	150	3.63875	0	1	57.0325	100	2	743.887	1486.77	3.51069	23.8132	4903	4903	MS2	20/32	A_thaliana.raw
	High	AKDAAAAAGASAQQAGK	Unambiguous	1	1	P31169		CID	1	0	1	1			0	0.0002025	155	3.51461	0	1	61.5967	24	3	496.26	1486.76	2.55745	24.4661	5096	5096	MS2	29/64	A_thaliana.raw
	High	SNVLLDKAK	Unambiguous	3	2	B6DVF1;P31169		CID	1	0	1	1		1.08184e+07	0	0.001992	136	2.99016	0	1	6.13644	5	2	494.297	987.586	2.95567	123.087	30916	30916	MS2	14/16	A_thaliana.raw
	High	AKDAAAAAGASAQQAGK	Unambiguous	1	1	P31169		CID	1	0	1	1		2.76756e+06	0	0.001061	161	2.65743	0	1	47.2026	29	3	496.26	1486.76	2.37271	22.8987	4635	4635	MS2	25/64	A_thaliana.raw
	High	SNVLLDKAK	Unambiguous	3	2	B6DVF1;P31169		CID	1	0	1	1			0	0.0007542	143	2.61082	0	1	12.9708	11	2	494.298	987.589	5.92216	122.591	30782	30782	MS2	15/16	A_thaliana.raw
	High	SNVLLDKAK	Unambiguous	3	2	B6DVF1;P31169		CID	1	0	1	1		1.0871e+08	0	0.005811	137	2.51345	0	1	13.4754	4	2	494.296	987.586	2.21404	84.931	22096	22096	MS2	12/16	A_thaliana.raw
	High	AEEKSNVLLDK	Unambiguous	3	2	B6DVF1;P31169		CID	1	0	1	1		1.12887e+07	0	0.005264	197	2.50204	0	1	48.3925	47	2	623.34	1245.67	3.96429	84.5446	21985	21985	MS2	12/20	A_thaliana.raw
	High	SNVLLDKAK	Unambiguous	3	2	B6DVF1;P31169		CID	1	0	1	1		1.0871e+08	0	0.007417	136	2.4994	0	1	37.6382	13	2	494.296	987.585	2.09043	84.4229	21951	21951	MS2	12/16	A_thaliana.raw
	High	SNVLLDKAK	Unambiguous	3	2	B6DVF1;P31169		CID	1	0	1	1		1.0871e+08	0	0.009405	140	2.48929	0	1	44.5107	9	2	494.297	987.586	2.39945	85.4528	22242	22242	MS2	13/16	A_thaliana.raw
	High	AEEKSNVLLDK	Unambiguous	3	2	B6DVF1;P31169		CID	1	0	1	1		7.28501e+06	0	0.006931	209	2.42082	0	1	70.7054	16	3	415.896	1245.67	3.61051	84.6805	22022	22022	MS2	18/40	A_thaliana.raw
	High	SNVLLDKAK	Unambiguous	3	2	B6DVF1;P31169		CID	1	0	1	1		1.40239e+07	0	0.002912	120	2.34691	0	1	29.8955	16	2	494.296	987.584	0.483572	61.9553	15811	15811	MS2	13/16	A_thaliana.raw
	High	SNVLLDKAK	Unambiguous	3	2	B6DVF1;P31169		CID	1	0	1	1			0	0.002041	141	2.23395	0	1	51.2798	39	2	494.297	987.586	2.39945	60.6661	15418	15418	MS2	12/16	A_thaliana.raw
	High	SNVLLDKAK	Unambiguous	3	2	B6DVF1;P31169		CID	1	0	1	1		1.40239e+07	0	0.001985	142	2.23037	0	1	50.9051	34	2	494.296	987.586	2.21404	61.1847	15579	15579	MS2	11/16	A_thaliana.raw
	High	SNVLLDKAK	Unambiguous	3	2	B6DVF1;P31169		CID	1	0	1	1		1.40239e+07	0	0.006879	138	2.17802	0	1	32.6617	22	2	494.296	987.585	1.84323	61.6989	15733	15733	MS2	13/16	A_thaliana.raw
	High	SNVLLDKAK	Unambiguous	3	2	B6DVF1;P31169		CID	1	0	1	1			0	0.000402	117	2.0606	0	1	67.0152	43	2	494.296	987.585	1.1634	60.1572	15253	15253	MS2	12/16	A_thaliana.raw
	High	SNVLLDKAK	Unambiguous	3	2	B6DVF1;P31169		CID	1	0	1	1			0	0.004043	139	2.02232	0	1	37.9945	15	2	494.296	987.585	2.09043	62.2064	15886	15886	MS2	12/16	A_thaliana.raw
	High	SNVLLDKAK	Unambiguous	3	2	B6DVF1;P31169		CID	1	0	1	1			0	0.004465	139	1.99712	0	1	39.7375	37	2	494.297	987.586	2.52305	62.7483	16045	16045	MS2	10/16	A_thaliana.raw
	High	SNVLLDKAK	Unambiguous	3	2	B6DVF1;P31169		CID	1	0	1	1			0	0.0005742	140	1.92097	0	1	47.498	68	2	494.296	987.585	2.15224	60.55	15379	15379	MS2	14/16	A_thaliana.raw
	High	SNVLLDKAK	Unambiguous	3	2	B6DVF1;P31169		CID	1	0	1	1		2.96366e+06	0	0.002304	136	1.88485	0	1	61.2271	52	2	494.296	987.585	1.59602	59.6852	15107	15107	MS2	13/16	A_thaliana.raw
	High	SNVLLDKAK	Unambiguous	3	2	B6DVF1;P31169		CID	1	0	1	1		3.97586e+06	0.001	0.02799	124	2.10297	0	1	30.1719	23	2	494.298	987.589	5.24234	122.027	30675	30675	MS2	12/16	A_thaliana.raw
	High	SNVLLDKAK	Unambiguous	3	2	B6DVF1;P31169		CID	1	0	1	1			0.001	0.02081	139	1.97688	0	1	51.6901	33	2	494.296	987.585	1.47241	59.5458	15067	15067	MS2	11/16	A_thaliana.raw
	High	AKDAAAAAGASAQQAGK	Unambiguous	1	1	P31169		CID	1	0	1	1			0.002	0.03224	156	2.43274	0	1		25	3	496.26	1486.77	2.74218	21.5412	4228	4228	MS2	23/64	A_thaliana.raw
	High	NAFQAGQAAGK	Unambiguous	1	1	P31169		CID	1	0	1	1		2.29249e+07	0.002	0.03341	211	1.85242	0	0	49.1031	23	2	531.773	1062.54	4.84509	15.8326	2429	2429	MS2	13/20	A_thaliana.raw
	Medium	SNVLLDKAK	Unambiguous	3	2	B6DVF1;P31169		CID	1	0	1	1		1.92172e+06	0.013	0.1355	141	1.72302	0	1	70.6124	23	3	329.867	987.586	2.38583	84.864	22076	22076	MS2	13/32	A_thaliana.raw
	Medium	SNVLLDKAK	Unambiguous	3	2	B6DVF1;P31169		CID	1	0	1	1		5.79316e+06	0.015	0.1481	121	2.53293	0	1	15.4514	18	2	494.298	987.588	4.80973	123.875	31077	31077	MS2	12/16	A_thaliana.raw
	Medium	AKDAAAAAGASAQQAGK	Unambiguous	1	1	P31169		CID	1	0	1	1			0.024	0.1954	155	2.08758	0	1	69.9959	29	3	496.26	1486.76	2.55745	25.1338	5302	5302	MS2	18/64	A_thaliana.raw
	Medium	NAFQAGQAAGK	Unambiguous	1	1	P31169		CID	1	0	1	1		2.29249e+07	0.03	0.2305	253	1.58215	0	0	86.6234	77	2	531.771	1062.53	2.08784	16.4943	2643	2643	MS2	12/20	A_thaliana.raw
	Medium	SNVLLDKAK	Unambiguous	3	2	B6DVF1;P31169		CID	1	0	1	1			0.037	0.283	139	2.08225	0	1	31.8902	19	2	494.297	987.586	2.39945	85.9788	22395	22395	MS2	10/16	A_thaliana.raw
B6DVF1	KIN1 OS=Arabidopsis thaliana PE=2 SV=1 - [B6DVF1_ARATH]	126.292	83.33	2	6	8	42	5.17963e+07	66	6.41925	9.46631
	Confidence Level	Sequence	PSM Ambiguity	# Proteins	# Protein Groups	Protein Group Accessions	Modifications	Activation Type	ΔScore	ΔCn	Rank	Search Engine Rank	QuanResultID	Precursor Area	q-Value	PEP	Peptides Matched	XCorr	Probability	# Missed Cleavages	Isolation Interference [%]	Ion Inject Time [ms]	Charge	m/z [Da]	MH+ [Da]	ΔM [ppm]	RT [min]	First Scan	Last Scan	MS Order	Ions Matched	Spectrum File
	High	DAAAGAGAGAQQAGKSVSDAAAGGVNFVK	Unambiguous	2	1	B6DVF1		CID	1	0	1	1		1.27384e+06	0	9.966e-12	118	5.28047	0	1	18.3624	100	3	849.43	2546.28	6.60141	120.83	30472	30472	MS2	33/112	A_thaliana.raw
	High	DAAAGAGAGAQQAGKSVSDAAAGGVNFVK	Unambiguous	2	1	B6DVF1		CID	1	0	1	1		5.15476e+06	0	1.216e-09	119	4.98936	0	1	0	39	3	849.426	2546.26	1.78337	122.364	30748	30748	MS2	29/112	A_thaliana.raw
	High	AKDAAAGAGAGAQQAGK	Unambiguous	2	1	B6DVF1		CID	1	0	1	1		1.84595e+07	0	4.208e-08	157	4.9778	0	1	5.72902	13	3	481.585	1442.74	3.49955	11.7032	966	966	MS2	36/64	A_thaliana.raw
	High	DAAAGAGAGAQQAGKSVSDAAAGGVNFVK	Unambiguous	2	1	B6DVF1		CID	1	0	1	1		2.71377e+06	0	1.388e-08	124	4.95313	0	1	8.43022	34	3	849.43	2546.27	5.8823	121.154	30529	30529	MS2	30/112	A_thaliana.raw
	High	DAAAGAGAGAQQAGKSVSDAAAGGVNFVK	Unambiguous	2	1	B6DVF1		CID	1	0	1	1		4.81569e+06	0	1.227e-09	119	4.8809	0	1	3.57756	21	3	849.429	2546.27	5.16319	122.037	30679	30679	MS2	32/112	A_thaliana.raw
	High	DAAAGAGAGAQQAGKSVSDAAAGGVNFVK	Unambiguous	2	1	B6DVF1		CID	1	0	1	1		622186	0	2.788e-09	125	4.714	0	1	16.8238	100	3	849.425	2546.26	0.848525	122.675	30811	30811	MS2	31/112	A_thaliana.raw
	High	DAAAGAGAGAQQAGKSVSDAAAGGVNFVK	Unambiguous	2	1	B6DVF1		CID	1	0	1	1		4.66812e+06	0	0.000641	119	4.38523	0	1	0	54	3	849.426	2546.26	1.85528	122.776	30841	30841	MS2	27/112	A_thaliana.raw
	High	AKDAAAGAGAGAQQAGK	Unambiguous	2	1	B6DVF1		CID	1	0	1	1		8.6965e+06	0	0.000341	157	4.32493	0	1	39.7945	36	3	481.584	1442.74	1.7862	12.3084	1221	1221	MS2	29/64	A_thaliana.raw
	High	DAAAGAGAGAQQAGK	Unambiguous	2	1	B6DVF1		CID	1	0	1	1			0	3.916e-05	117	3.98755	0	0	2.15866	2	2	622.306	1243.61	1.91923	12.0665	1121	1121	MS2	25/28	A_thaliana.raw
	High	SVSDAAAGGVNFVK	Unambiguous	2	1	B6DVF1		CID	1	0	1	1		28219381	0	2.615e-06	216	3.86261	0	0	26.1651	33	2	661.342	1321.68	1.66166	87.741	22888	22888	MS2	19/26	A_thaliana.raw
	High	SVSDAAAGGVNFVK	Unambiguous	2	1	B6DVF1		CID	1	0	1	1		28219381	0	1.238e-05	204	3.86012	0	0	18.3399	12	2	661.343	1321.68	2.4929	88.169	23015	23015	MS2	22/26	A_thaliana.raw
	High	AKDAAAGAGAGAQQAGK	Unambiguous	2	1	B6DVF1		CID	1	0	1	1		3.38324e+06	0	2.651e-06	158	3.81167	0	1	44.6928	28	3	481.584	1442.74	1.72275	12.8201	1404	1404	MS2	27/64	A_thaliana.raw
	High	SVSDAAAGGVNFVK	Unambiguous	2	1	B6DVF1		CID	1	0	1	1			0	3.987e-06	209	3.66799	0	0	51.1544	66	2	661.342	1321.68	2.12346	88.6488	23162	23162	MS2	19/26	A_thaliana.raw
	High	DAAAGAGAGAQQAGKSVSDAAAGGVNFVK	Unambiguous	2	1	B6DVF1		CID	1	0	1	1		4.66812e+06	0	0.0004152	127	3.65993	0	1	18.4509	100	3	849.428	2546.27	3.8688	122.898	30873	30873	MS2	27/112	A_thaliana.raw
	High	SVSDAAAGGVNFVK	Unambiguous	2	1	B6DVF1		CID	1	0	1	1		28219381	0	0.0002252	205	3.57127	0	0	25.8209	18	2	661.343	1321.68	2.4929	88.3788	23078	23078	MS2	18/26	A_thaliana.raw
	High	SNVLLDKAK	Unambiguous	3	2	B6DVF1;P31169		CID	1	0	1	1		1.08184e+07	0	0.001992	136	2.99016	0	1	6.13644	5	2	494.297	987.586	2.95567	123.087	30916	30916	MS2	14/16	A_thaliana.raw
	High	SVSDAAAGGVNFVK	Unambiguous	2	1	B6DVF1		CID	1	0	1	1			0	0.0005374	210	2.81689	0	0	62.4672	51	2	661.342	1321.68	2.21582	88.7291	23187	23187	MS2	16/26	A_thaliana.raw
	High	SVSDAAAGGVNFVK	Unambiguous	2	1	B6DVF1		CID	1	0	1	1		28219381	0	3.163e-05	217	2.65267	0	0	40.9754	60	2	661.342	1321.68	1.93874	87.6707	22869	22869	MS2	18/26	A_thaliana.raw
	High	SVSDAAAGGVNFVK	Unambiguous	2	1	B6DVF1		CID	1	0	1	1		28219381	0	0.0002671	194	2.63177	0	0	22.4888	54	2	661.342	1321.68	1.47694	87.6292	22857	22857	MS2	15/26	A_thaliana.raw
	High	SNVLLDKAK	Unambiguous	3	2	B6DVF1;P31169		CID	1	0	1	1			0	0.0007542	143	2.61082	0	1	12.9708	11	2	494.298	987.589	5.92216	122.591	30782	30782	MS2	15/16	A_thaliana.raw
	High	SVSDAAAGGVNFVKDK	Unambiguous	2	1	B6DVF1		CID	1	0	1	1			0	0.0001284	195	2.60561	0	1	14.3281	100	2	782.906	1564.8	4.77596	122.287	30725	30725	MS2	14/30	A_thaliana.raw
	High	SNVLLDKAK	Unambiguous	3	2	B6DVF1;P31169		CID	1	0	1	1		1.0871e+08	0	0.005811	137	2.51345	0	1	13.4754	4	2	494.296	987.586	2.21404	84.931	22096	22096	MS2	12/16	A_thaliana.raw
	High	AEEKSNVLLDK	Unambiguous	3	2	B6DVF1;P31169		CID	1	0	1	1		1.12887e+07	0	0.005264	197	2.50204	0	1	48.3925	47	2	623.34	1245.67	3.96429	84.5446	21985	21985	MS2	12/20	A_thaliana.raw
	High	SNVLLDKAK	Unambiguous	3	2	B6DVF1;P31169		CID	1	0	1	1		1.0871e+08	0	0.007417	136	2.4994	0	1	37.6382	13	2	494.296	987.585	2.09043	84.4229	21951	21951	MS2	12/16	A_thaliana.raw
	High	SNVLLDKAK	Unambiguous	3	2	B6DVF1;P31169		CID	1	0	1	1		1.0871e+08	0	0.009405	140	2.48929	0	1	44.5107	9	2	494.297	987.586	2.39945	85.4528	22242	22242	MS2	13/16	A_thaliana.raw
	High	AEEKSNVLLDK	Unambiguous	3	2	B6DVF1;P31169		CID	1	0	1	1		7.28501e+06	0	0.006931	209	2.42082	0	1	70.7054	16	3	415.896	1245.67	3.61051	84.6805	22022	22022	MS2	18/40	A_thaliana.raw
	High	SVSDAAAGGVNFVK	Unambiguous	2	1	B6DVF1		CID	1	0	1	1			0	8.746e-05	203	2.38996	0	0	40.0749	54	2	661.343	1321.68	3.04706	88.8663	23228	23228	MS2	17/26	A_thaliana.raw
	High	SNVLLDKAK	Unambiguous	3	2	B6DVF1;P31169		CID	1	0	1	1		1.40239e+07	0	0.002912	120	2.34691	0	1	29.8955	16	2	494.296	987.584	0.483572	61.9553	15811	15811	MS2	13/16	A_thaliana.raw
	High	SNVLLDKAK	Unambiguous	3	2	B6DVF1;P31169		CID	1	0	1	1			0	0.002041	141	2.23395	0	1	51.2798	39	2	494.297	987.586	2.39945	60.6661	15418	15418	MS2	12/16	A_thaliana.raw
	High	SNVLLDKAK	Unambiguous	3	2	B6DVF1;P31169		CID	1	0	1	1		1.40239e+07	0	0.001985	142	2.23037	0	1	50.9051	34	2	494.296	987.586	2.21404	61.1847	15579	15579	MS2	11/16	A_thaliana.raw
	High	SNVLLDKAK	Unambiguous	3	2	B6DVF1;P31169		CID	1	0	1	1		1.40239e+07	0	0.006879	138	2.17802	0	1	32.6617	22	2	494.296	987.585	1.84323	61.6989	15733	15733	MS2	13/16	A_thaliana.raw
	High	SNVLLDKAK	Unambiguous	3	2	B6DVF1;P31169		CID	1	0	1	1			0	0.000402	117	2.0606	0	1	67.0152	43	2	494.296	987.585	1.1634	60.1572	15253	15253	MS2	12/16	A_thaliana.raw
	High	SNVLLDKAK	Unambiguous	3	2	B6DVF1;P31169		CID	1	0	1	1			0	0.004043	139	2.02232	0	1	37.9945	15	2	494.296	987.585	2.09043	62.2064	15886	15886	MS2	12/16	A_thaliana.raw
	High	SNVLLDKAK	Unambiguous	3	2	B6DVF1;P31169		CID	1	0	1	1			0	0.004465	139	1.99712	0	1	39.7375	37	2	494.297	987.586	2.52305	62.7483	16045	16045	MS2	10/16	A_thaliana.raw
	High	SNVLLDKAK	Unambiguous	3	2	B6DVF1;P31169		CID	1	0	1	1			0	0.0005742	140	1.92097	0	1	47.498	68	2	494.296	987.585	2.15224	60.55	15379	15379	MS2	14/16	A_thaliana.raw
	High	SNVLLDKAK	Unambiguous	3	2	B6DVF1;P31169		CID	1	0	1	1		2.96366e+06	0	0.002304	136	1.88485	0	1	61.2271	52	2	494.296	987.585	1.59602	59.6852	15107	15107	MS2	13/16	A_thaliana.raw
	High	NAFQAGQTAGK	Unambiguous	2	1	B6DVF1		CID	1	0	1	1		1.8193e+07	0.001	0.01456	232	2.67219	0	0	15.0502	24	2	546.776	1092.55	1.86206	15.1754	2217	2217	MS2	16/20	A_thaliana.raw
	High	SNVLLDKAK	Unambiguous	3	2	B6DVF1;P31169		CID	1	0	1	1		3.97586e+06	0.001	0.02799	124	2.10297	0	1	30.1719	23	2	494.298	987.589	5.24234	122.027	30675	30675	MS2	12/16	A_thaliana.raw
	High	SNVLLDKAK	Unambiguous	3	2	B6DVF1;P31169		CID	1	0	1	1			0.001	0.02081	139	1.97688	0	1	51.6901	33	2	494.296	987.585	1.47241	59.5458	15067	15067	MS2	11/16	A_thaliana.raw
	Medium	SNVLLDKAK	Unambiguous	3	2	B6DVF1;P31169		CID	1	0	1	1		1.92172e+06	0.013	0.1355	141	1.72302	0	1	70.6124	23	3	329.867	987.586	2.38583	84.864	22076	22076	MS2	13/32	A_thaliana.raw
	Medium	SNVLLDKAK	Unambiguous	3	2	B6DVF1;P31169		CID	1	0	1	1		5.79316e+06	0.015	0.1481	121	2.53293	0	1	15.4514	18	2	494.298	987.588	4.80973	123.875	31077	31077	MS2	12/16	A_thaliana.raw
	Medium	SNVLLDKAK	Unambiguous	3	2	B6DVF1;P31169		CID	1	0	1	1			0.037	0.283	139	2.08225	0	1	31.8902	19	2	494.297	987.586	2.39945	85.9788	22395	22395	MS2	10/16	A_thaliana.raw
Q8S8H3	Defensin-like protein 149 OS=Arabidopsis thaliana GN=LCR5 PE=3 SV=1 - [DF149_ARATH]	123.423	30.77	1	3	3	53	4.55603e+07	78	8.63633	8.93896
	Confidence Level	Sequence	PSM Ambiguity	# Proteins	# Protein Groups	Protein Group Accessions	Modifications	Activation Type	ΔScore	ΔCn	Rank	Search Engine Rank	QuanResultID	Precursor Area	q-Value	PEP	Peptides Matched	XCorr	Probability	# Missed Cleavages	Isolation Interference [%]	Ion Inject Time [ms]	Charge	m/z [Da]	MH+ [Da]	ΔM [ppm]	RT [min]	First Scan	Last Scan	MS Order	Ions Matched	Spectrum File
	High	QSNcVAAEcDSmcVK	Unambiguous	1	1	Q8S8H3	C4(Carbamidomethyl); C9(Carbamidomethyl); M12(Oxidation); C13(Carbamidomethyl)	CID	1	0	1	1			0	2.12e-08	4	3.50706	0	0	0	10	2	887.847	1774.69	0.722025	29.8704	6696	6696	MS2	20/28	A_thaliana.raw
	High	QSNcVAAEcDSmcVK	Unambiguous	1	1	Q8S8H3	C4(Carbamidomethyl); C9(Carbamidomethyl); M12(Oxidation); C13(Carbamidomethyl)	CID	1	0	1	1			0	2.654e-05	5	3.39486	0	0	2.54108	29	2	887.848	1774.69	1.40987	29.3386	6544	6544	MS2	20/28	A_thaliana.raw
	High	QSNcVAAEcDSmcVK	Unambiguous	1	1	Q8S8H3	C4(Carbamidomethyl); C9(Carbamidomethyl); M12(Oxidation); C13(Carbamidomethyl)	CID	1	0	1	1			0	8.89e-08	4	3.3772	0	0	1.07481	6	2	887.848	1774.69	1.2723	30.4016	6853	6853	MS2	19/28	A_thaliana.raw
	High	QSNcVAAEcDSmcVK	Unambiguous	1	1	Q8S8H3	C4(Carbamidomethyl); C9(Carbamidomethyl); M12(Oxidation); C13(Carbamidomethyl)	CID	1	0	1	1		1.13921e+08	0	2.194e-05	5	3.3184	0	0	1.66612	7	2	887.849	1774.69	1.89135	30.9125	7001	7001	MS2	21/28	A_thaliana.raw
	High	QSNcVAAEcDSmcVK	Unambiguous	1	1	Q8S8H3	C4(Carbamidomethyl); C9(Carbamidomethyl); M12(Oxidation); C13(Carbamidomethyl)	CID	1	0	1	1			0	7.129e-06	5	3.31518	0	0	8.61506	26	2	887.848	1774.69	1.13473	31.9656	7318	7318	MS2	18/28	A_thaliana.raw
	High	QSNcVAAEcDSmcVK	Unambiguous	1	1	Q8S8H3	C4(Carbamidomethyl); C9(Carbamidomethyl); M12(Oxidation); C13(Carbamidomethyl)	CID	1	0	1	1			0	6.007e-07	5	2.935	0	0	32.6203	100	2	887.849	1774.69	2.37284	32.477	7476	7476	MS2	14/28	A_thaliana.raw
	High	QSNcVAAEcDSmcVK	Unambiguous	1	1	Q8S8H3	C4(Carbamidomethyl); C9(Carbamidomethyl); M12(Oxidation); C13(Carbamidomethyl)	CID	1	0	1	1		1.92356e+07	0	4.128e-05	5	2.91591	0	0	40.1951	18	3	592.234	1774.69	1.43668	30.614	6914	6914	MS2	18/56	A_thaliana.raw
	High	QSNcVAAEcDSmcVKK	Unambiguous	1	1	Q8S8H3	C4(Carbamidomethyl); C9(Carbamidomethyl); M12(Oxidation); C13(Carbamidomethyl)	CID	1	0	1	1		6.55116e+06	0	0.0008258	14	2.83168	0	1	6.6452	20	3	634.933	1902.78	1.40449	33.2068	7691	7691	MS2	21/60	A_thaliana.raw
	High	QSNcVAAEcDSmcVK	Unambiguous	1	1	Q8S8H3	C4(Carbamidomethyl); C9(Carbamidomethyl); M12(Oxidation); C13(Carbamidomethyl)	CID	1	0	1	1		1.13921e+08	0	1.632e-06	5	2.82836	0	0	6.0735	14	2	887.848	1774.69	1.40987	31.4469	7159	7159	MS2	18/28	A_thaliana.raw
	High	QSNcVAAEcDSmcVKK	Unambiguous	1	1	Q8S8H3	C4(Carbamidomethyl); C9(Carbamidomethyl); M12(Oxidation); C13(Carbamidomethyl)	CID	1	0	1	1			0	0.004067	14	2.7823	0	1	0	19	3	634.933	1902.78	1.01957	33.7349	7853	7853	MS2	22/60	A_thaliana.raw
	High	QSNcVAAEcDSmcVKK	Unambiguous	1	1	Q8S8H3	C4(Carbamidomethyl); C9(Carbamidomethyl); M12(Oxidation); C13(Carbamidomethyl)	CID	1	0	1	1			0	2.3e-05	16	2.68804	0	1	21.9552	29	3	634.933	1902.78	1.88564	35.2969	8308	8308	MS2	18/60	A_thaliana.raw
	High	QSNcVAAEcDSmcVK	Unambiguous	1	1	Q8S8H3	C4(Carbamidomethyl); C9(Carbamidomethyl); M12(Oxidation); C13(Carbamidomethyl)	CID	1	0	1	1			0	8.798e-06	5	2.64692	0	0	37.1884	100	2	887.849	1774.69	2.57919	28.8405	6400	6400	MS2	14/28	A_thaliana.raw
	High	QSNcVAAEcDSmcVKK	Unambiguous	1	1	Q8S8H3	C4(Carbamidomethyl); C9(Carbamidomethyl); M12(Oxidation); C13(Carbamidomethyl)	CID	1	0	1	1			0	3.651e-06	16	2.59682	0	1	7.66146	17	3	634.933	1902.79	2.0781	34.2584	8008	8008	MS2	20/60	A_thaliana.raw
	High	QSNcVAAEcDSmcVKK	Unambiguous	1	1	Q8S8H3	C4(Carbamidomethyl); C9(Carbamidomethyl); M12(Oxidation); C13(Carbamidomethyl)	CID	1	0	1	1			0	3.78e-06	16	2.54246	0	1	11.2144	19	3	634.933	1902.79	2.17433	35.193	8279	8279	MS2	23/60	A_thaliana.raw
	High	QSNcVAAEcDSmcVK	Unambiguous	1	1	Q8S8H3	C4(Carbamidomethyl); C9(Carbamidomethyl); M12(Oxidation); C13(Carbamidomethyl)	CID	1	0	1	1		1.92356e+07	0	6.586e-05	6	2.48209	0	0	48.5614	64	3	592.236	1774.69	3.9129	29.7677	6665	6665	MS2	21/56	A_thaliana.raw
	High	cYcYYHcP	Unambiguous	1	1	Q8S8H3	C1(Carbamidomethyl); C3(Carbamidomethyl); C7(Carbamidomethyl)	CID	1	0	1	1			0	0.002532	1	2.47738	0	0	13.9393	13	2	611.711	1222.41	1.98186	74.7122	19144	19144	MS2	12/14	A_thaliana.raw
	High	QSNcVAAEcDSmcVKK	Unambiguous	1	1	Q8S8H3	C4(Carbamidomethyl); C9(Carbamidomethyl); M12(Oxidation); C13(Carbamidomethyl)	CID	1	0	1	1			0	0.000171	13	2.46671	0	1	26.1436	100	3	634.932	1902.78	0.634645	32.2411	7404	7404	MS2	15/60	A_thaliana.raw
	High	QSNcVAAEcDSmcVKK	Unambiguous	1	1	Q8S8H3	C4(Carbamidomethyl); C9(Carbamidomethyl); M12(Oxidation); C13(Carbamidomethyl)	CID	1	0	1	1		6.55116e+06	0	4.839e-05	16	2.46502	0	1	19.0576	32	3	634.934	1902.79	3.0404	32.6873	7537	7537	MS2	19/60	A_thaliana.raw
	High	cYcYYHcP	Unambiguous	1	1	Q8S8H3	C1(Carbamidomethyl); C3(Carbamidomethyl); C7(Carbamidomethyl)	CID	1	0	1	1			0	0.001481	1	2.44982	0	0	20.2878	25	2	611.711	1222.41	2.28144	86.6416	22596	22596	MS2	12/14	A_thaliana.raw
	High	QSNcVAAEcDSmcVKK	Unambiguous	1	1	Q8S8H3	C4(Carbamidomethyl); C9(Carbamidomethyl); M12(Oxidation); C13(Carbamidomethyl)	CID	1	0	1	1			0	5.4e-05	16	2.34704	0	1	33.3588	40	3	634.933	1902.78	1.50072	35.8333	8461	8461	MS2	17/60	A_thaliana.raw
	High	cYcYYHcP	Unambiguous	1	1	Q8S8H3	C1(Carbamidomethyl); C3(Carbamidomethyl); C7(Carbamidomethyl)	CID	1	0	1	1			0	0.003969	1	2.34253	0	0	49.5799	41	2	611.711	1222.41	2.18158	73.6695	18864	18864	MS2	12/14	A_thaliana.raw
	High	QSNcVAAEcDSmcVK	Unambiguous	1	1	Q8S8H3	C4(Carbamidomethyl); C9(Carbamidomethyl); M12(Oxidation); C13(Carbamidomethyl)	CID	1	0	1	1		1.92356e+07	0	9.368e-06	5	2.31348	0	0	40.8321	42	3	592.235	1774.69	2.26209	29.9159	6711	6711	MS2	20/56	A_thaliana.raw
	High	cYcYYHcP	Unambiguous	1	1	Q8S8H3	C1(Carbamidomethyl); C3(Carbamidomethyl); C7(Carbamidomethyl)	CID	1	0	1	1			0	0.008125	1	2.29322	0	0	18.3961	38	2	611.711	1222.41	2.58102	86.8655	22659	22659	MS2	12/14	A_thaliana.raw
	High	QSNcVAAEcDSmcVK	Unambiguous	1	1	Q8S8H3	C4(Carbamidomethyl); C9(Carbamidomethyl); M12(Oxidation); C13(Carbamidomethyl)	CID	1	0	1	1			0	0.001713	7	2.26307	0	0	36.7075	100	2	887.85	1774.69	3.06068	32.591	7508	7508	MS2	13/28	A_thaliana.raw
	High	cYcYYHcP	Unambiguous	1	1	Q8S8H3	C1(Carbamidomethyl); C3(Carbamidomethyl); C7(Carbamidomethyl)	CID	1	0	1	1			0	0.01016	1	2.24759	0	0	25.2347	43	2	611.71	1222.41	1.3827	77.5912	19929	19929	MS2	12/14	A_thaliana.raw
	High	QSNcVAAEcDSmcVK	Unambiguous	1	1	Q8S8H3	C4(Carbamidomethyl); C9(Carbamidomethyl); M12(Oxidation); C13(Carbamidomethyl)	CID	1	0	1	1			0	0.003045	5	2.22051	0	0	28.3018	70	2	887.848	1774.69	1.47865	32.6182	7516	7516	MS2	12/28	A_thaliana.raw
	High	cYcYYHcP	Unambiguous	1	1	Q8S8H3	C1(Carbamidomethyl); C3(Carbamidomethyl); C7(Carbamidomethyl)	CID	1	0	1	1			0	0.007164	1	2.2073	0	0	11.7983	13	2	611.711	1222.41	1.882	76.301	19585	19585	MS2	12/14	A_thaliana.raw
	High	cYcYYHcP	Unambiguous	1	1	Q8S8H3	C1(Carbamidomethyl); C3(Carbamidomethyl); C7(Carbamidomethyl)	CID	1	0	1	1			0	0.002858	1	2.1675	0	0	53.2394	20	2	611.711	1222.41	2.58102	86.0986	22432	22432	MS2	12/14	A_thaliana.raw
	High	QSNcVAAEcDSmcVKK	Unambiguous	1	1	Q8S8H3	C4(Carbamidomethyl); C9(Carbamidomethyl); M12(Oxidation); C13(Carbamidomethyl)	CID	1	0	1	1			0	0.004092	16	2.13239	0	1	28.0838	77	3	634.933	1902.79	2.27056	32.1514	7376	7376	MS2	16/60	A_thaliana.raw
	High	cYcYYHcP	Unambiguous	1	1	Q8S8H3	C1(Carbamidomethyl); C3(Carbamidomethyl); C7(Carbamidomethyl)	CID	1	0	1	1			0	0.007186	1	2.13116	0	0	57.0906	72	2	611.711	1222.42	3.08032	85.5171	22262	22262	MS2	12/14	A_thaliana.raw
	High	cYcYYHcP	Unambiguous	1	1	Q8S8H3	C1(Carbamidomethyl); C3(Carbamidomethyl); C7(Carbamidomethyl)	CID	1	0	1	1			0	0.001889	1	2.10785	0	0	41.438	43	2	611.711	1222.41	1.98186	86.2764	22491	22491	MS2	11/14	A_thaliana.raw
	High	cYcYYHcP	Unambiguous	1	1	Q8S8H3	C1(Carbamidomethyl); C3(Carbamidomethyl); C7(Carbamidomethyl)	CID	1	0	1	1			0	0.003407	1	2.09438	0	0	18.9305	42	2	611.711	1222.41	2.28144	77.2776	19838	19838	MS2	12/14	A_thaliana.raw
	High	cYcYYHcP	Unambiguous	1	1	Q8S8H3	C1(Carbamidomethyl); C3(Carbamidomethyl); C7(Carbamidomethyl)	CID	1	0	1	1		2.42513e+06	0	0.009086	1	2.07925	0	0	33.8685	38	2	611.711	1222.41	2.08172	85.7151	22323	22323	MS2	11/14	A_thaliana.raw
	High	QSNcVAAEcDSmcVKK	Unambiguous	1	1	Q8S8H3	C4(Carbamidomethyl); C9(Carbamidomethyl); M12(Oxidation); C13(Carbamidomethyl)	CID	1	0	1	1			0	0.001204	16	2.03699	0	1	9.60895	52	3	634.933	1902.78	1.78941	32.395	7449	7449	MS2	18/60	A_thaliana.raw
	High	QSNcVAAEcDSmcVKK	Unambiguous	1	1	Q8S8H3	C4(Carbamidomethyl); C9(Carbamidomethyl); M12(Oxidation); C13(Carbamidomethyl)	CID	1	0	1	1			0	0.0002583	14	2.03553	0	1	8.39862	15	3	634.933	1902.78	1.30826	34.7723	8157	8157	MS2	19/60	A_thaliana.raw
	High	QSNcVAAEcDSmcVK	Unambiguous	1	1	Q8S8H3	C4(Carbamidomethyl); C9(Carbamidomethyl); M12(Oxidation); C13(Carbamidomethyl)	CID	1	0	1	1		1.92356e+07	0	0.0001995	5	2.03221	0	0	45.6525	29	3	592.235	1774.69	2.15891	30.0954	6762	6762	MS2	18/56	A_thaliana.raw
	High	QSNcVAAEcDSmcVKK	Unambiguous	1	1	Q8S8H3	C4(Carbamidomethyl); C9(Carbamidomethyl); M12(Oxidation); C13(Carbamidomethyl)	CID	1	0	1	1			0	0.004834	14	2.01083	0	1	47.8063	87	3	634.933	1902.78	1.01957	31.8723	7290	7290	MS2	15/60	A_thaliana.raw
	High	cYcYYHcP	Unambiguous	1	1	Q8S8H3	C1(Carbamidomethyl); C3(Carbamidomethyl); C7(Carbamidomethyl)	CID	1	0	1	1			0	0.003387	1	1.98368	0	0	14.2187	97	2	611.71	1222.41	1.3827	77.3968	19873	19873	MS2	12/14	A_thaliana.raw
	High	cYcYYHcP	Unambiguous	1	1	Q8S8H3	C1(Carbamidomethyl); C3(Carbamidomethyl); C7(Carbamidomethyl)	CID	1	0	1	1		968420	0	0.002784	1	1.89982	0	0	42.9965	100	2	611.711	1222.42	3.47976	72.8907	18681	18681	MS2	12/14	A_thaliana.raw
	High	cYcYYHcP	Unambiguous	1	1	Q8S8H3	C1(Carbamidomethyl); C3(Carbamidomethyl); C7(Carbamidomethyl)	CID	1	0	1	1			0	0.006314	1	1.86354	0	0	37.5326	29	2	611.711	1222.41	2.68088	85.5359	22267	22267	MS2	11/14	A_thaliana.raw
	High	cYcYYHcP	Unambiguous	1	1	Q8S8H3	C1(Carbamidomethyl); C3(Carbamidomethyl); C7(Carbamidomethyl)	CID	1	0	1	1			0	0.005938	1	1.82239	0	0	33.7343	36	2	611.711	1222.41	2.3813	87.2017	22745	22745	MS2	11/14	A_thaliana.raw
	High	cYcYYHcP	Unambiguous	1	1	Q8S8H3	C1(Carbamidomethyl); C3(Carbamidomethyl); C7(Carbamidomethyl)	CID	1	0	1	1			0	0.004898	1	1.78741	0	0	45.3891	48	2	611.711	1222.41	2.48116	84.5129	21978	21978	MS2	12/14	A_thaliana.raw
	High	cYcYYHcP	Unambiguous	1	1	Q8S8H3	C1(Carbamidomethyl); C3(Carbamidomethyl); C7(Carbamidomethyl)	CID	1	0	1	1			0	0.004224	1	1.66726	0	0	82.6021	86	2	611.71	1222.41	1.58242	72.6169	18615	18615	MS2	9/14	A_thaliana.raw
	High	cYcYYHcP	Unambiguous	1	1	Q8S8H3	C1(Carbamidomethyl); C3(Carbamidomethyl); C7(Carbamidomethyl)	CID	1	0	1	1			0.001	0.02148	1	2.36791	0	0	58.4991	71	2	611.711	1222.41	2.68088	86.7928	22639	22639	MS2	12/14	A_thaliana.raw
	High	cYcYYHcP	Unambiguous	1	1	Q8S8H3	C1(Carbamidomethyl); C3(Carbamidomethyl); C7(Carbamidomethyl)	CID	1	0	1	1		1.63552e+06	0.001	0.02591	1	2.29531	0	0	41.4693	33	2	611.711	1222.41	2.68088	73.5379	18831	18831	MS2	11/14	A_thaliana.raw
	High	cYcYYHcP	Unambiguous	1	1	Q8S8H3	C1(Carbamidomethyl); C3(Carbamidomethyl); C7(Carbamidomethyl)	CID	1	0	1	1			0.001	0.01819	1	2.18236	0	0	27.8881	49	2	611.71	1222.41	1.3827	73.5676	18840	18840	MS2	12/14	A_thaliana.raw
	High	cYcYYHcP	Unambiguous	1	1	Q8S8H3	C1(Carbamidomethyl); C3(Carbamidomethyl); C7(Carbamidomethyl)	CID	1	0	1	1			0.001	0.01981	1	2.07894	0	0	18.6772	28	2	611.711	1222.41	2.08172	74.185	18995	18995	MS2	12/14	A_thaliana.raw
	High	cYcYYHcP	Unambiguous	1	1	Q8S8H3	C1(Carbamidomethyl); C3(Carbamidomethyl); C7(Carbamidomethyl)	CID	1	0	1	1			0.001	0.0157	1	1.71027	0	0	58.0416	51	2	611.711	1222.41	1.882	84.7267	22037	22037	MS2	12/14	A_thaliana.raw
	High	cYcYYHcP	Unambiguous	1	1	Q8S8H3	C1(Carbamidomethyl); C3(Carbamidomethyl); C7(Carbamidomethyl)	CID	1	0	1	1			0.001	0.02621	1	1.50872	0	0	32.5628	70	2	611.71	1222.41	1.48256	78.9304	20345	20345	MS2	10/14	A_thaliana.raw
	High	cYcYYHcP	Unambiguous	1	1	Q8S8H3	C1(Carbamidomethyl); C3(Carbamidomethyl); C7(Carbamidomethyl)	CID	1	0	1	1		1.62092e+07	0.002	0.04832	1	2.51195	0	0	21.9813	8	2	611.711	1222.41	2.48116	75.2766	19308	19308	MS2	12/14	A_thaliana.raw
	High	cYcYYHcP	Unambiguous	1	1	Q8S8H3	C1(Carbamidomethyl); C3(Carbamidomethyl); C7(Carbamidomethyl)	CID	1	0	1	1		4.42265e+06	0.002	0.03856	1	2.24853	0	0	18.3958	18	2	611.71	1222.41	1.18298	76.8186	19715	19715	MS2	12/14	A_thaliana.raw
	High	cYcYYHcP	Unambiguous	1	1	Q8S8H3	C1(Carbamidomethyl); C3(Carbamidomethyl); C7(Carbamidomethyl)	CID	1	0	1	1		968420	0.002	0.04155	1	1.84871	0	0	21.4578	57	2	611.71	1222.41	1.3827	72.9544	18697	18697	MS2	12/14	A_thaliana.raw
	High	cYcYYHcP	Unambiguous	1	1	Q8S8H3	C1(Carbamidomethyl); C3(Carbamidomethyl); C7(Carbamidomethyl)	CID	1	0	1	1			0.008	0.1003	1	2.07138	0	0	18.3053	10	2	611.711	1222.41	1.98186	75.7848	19454	19454	MS2	12/14	A_thaliana.raw
P82644	Putative defensin-like protein 231 OS=Arabidopsis thaliana GN=SCRL25 PE=3 SV=1 - [DF231_ARATH]	115.233	20.69	1	2	2	34	8.7634e+07	87	10.1249	8.17725
	Confidence Level	Sequence	PSM Ambiguity	# Proteins	# Protein Groups	Protein Group Accessions	Modifications	Activation Type	ΔScore	ΔCn	Rank	Search Engine Rank	QuanResultID	Precursor Area	q-Value	PEP	Peptides Matched	XCorr	Probability	# Missed Cleavages	Isolation Interference [%]	Ion Inject Time [ms]	Charge	m/z [Da]	MH+ [Da]	ΔM [ppm]	RT [min]	First Scan	Last Scan	MS Order	Ions Matched	Spectrum File
	High	IEDIDGNcDFEGEKGcLK	Unambiguous	1	1	P82644	C8(Carbamidomethyl); C16(Carbamidomethyl)	CID	1	0	1	1			0	8.557e-10	92	4.84001	0	1	23.9733	100	2	1049.96	2098.92	5.39825	123.686	31061	31061	MS2	18/34	A_thaliana.raw
	High	IEDIDGNcDFEGEK	Unambiguous	1	1	P82644	C8(Carbamidomethyl)	CID	1	0	1	1			0	5.539e-09	18	4.33602	0	0	8.6484	8	2	820.842	1640.68	1.60076	79.7301	20586	20586	MS2	23/26	A_thaliana.raw
	High	IEDIDGNcDFEGEK	Unambiguous	1	1	P82644	C8(Carbamidomethyl)	CID	1	0	1	1		402575	0	4.99e-09	19	4.03154	0	0	19.2433	26	2	820.843	1640.68	2.19597	80.0423	20681	20681	MS2	23/26	A_thaliana.raw
	High	IEDIDGNcDFEGEK	Unambiguous	1	1	P82644	C8(Carbamidomethyl)	CID	1	0	1	1			0	6.71e-08	19	3.91706	0	0	0	76	2	820.843	1640.68	2.19597	85.7779	22340	22340	MS2	22/26	A_thaliana.raw
	High	IEDIDGNcDFEGEK	Unambiguous	1	1	P82644	C8(Carbamidomethyl)	CID	1	0	1	1		5.15723e+06	0	1.043e-08	17	3.89768	0	0	7.0602	64	2	820.843	1640.68	2.93999	83.7311	21759	21759	MS2	22/26	A_thaliana.raw
	High	IEDIDGNcDFEGEK	Unambiguous	1	1	P82644	C8(Carbamidomethyl)	CID	1	0	1	1		164381160	0	9.182e-07	18	3.88145	0	0	5.48613	4	2	820.843	1640.68	2.34478	78.7034	20272	20272	MS2	22/26	A_thaliana.raw
	High	IEDIDGNcDFEGEK	Unambiguous	1	1	P82644	C8(Carbamidomethyl)	CID	1	0	1	1		164381160	0	7.311e-06	18	3.85322	0	0	4.36562	4	2	820.843	1640.68	1.97277	79.2228	20435	20435	MS2	23/26	A_thaliana.raw
	High	IEDIDGNcDFEGEK	Unambiguous	1	1	P82644	C8(Carbamidomethyl)	CID	1	0	1	1		1.54644e+07	0	1.553e-05	18	3.77593	0	0	0	24	2	820.843	1640.68	2.41918	84.3914	21941	21941	MS2	19/26	A_thaliana.raw
	High	IEDIDGNcDFEGEK	Unambiguous	1	1	P82644	C8(Carbamidomethyl)	CID	1	0	1	1		1.54644e+07	0	7.941e-09	16	3.75178	0	0	10.1568	81	2	820.842	1640.68	0.856732	84.3212	21921	21921	MS2	21/26	A_thaliana.raw
	High	IEDIDGNcDFEGEK	Unambiguous	1	1	P82644	C8(Carbamidomethyl)	CID	1	0	1	1		5.15723e+06	0	1.3e-05	18	3.67654	0	0	40.6209	35	2	820.843	1640.68	2.04717	83.9073	21808	21808	MS2	22/26	A_thaliana.raw
	High	IEDIDGNcDFEGEK	Unambiguous	1	1	P82644	C8(Carbamidomethyl)	CID	1	0	1	1		4.52218e+06	0	6.607e-08	18	3.62589	0	0	23.0828	50	2	820.843	1640.68	1.97277	86.1068	22435	22435	MS2	21/26	A_thaliana.raw
	High	IEDIDGNcDFEGEK	Unambiguous	1	1	P82644	C8(Carbamidomethyl)	CID	1	0	1	1			0	1.38e-06	19	3.60249	0	0	20.7311	34	2	820.842	1640.68	1.37755	77.6085	19934	19934	MS2	21/26	A_thaliana.raw
	High	IEDIDGNcDFEGEK	Unambiguous	1	1	P82644	C8(Carbamidomethyl)	CID	1	0	1	1		5.15723e+06	0	5.222e-09	19	3.58331	0	0	11.9264	46	2	820.842	1640.68	1.60076	83.6858	21750	21750	MS2	21/26	A_thaliana.raw
	High	IEDIDGNcDFEGEK	Unambiguous	1	1	P82644	C8(Carbamidomethyl)	CID	1	0	1	1		1.54644e+07	0	8.466e-08	18	3.53266	0	0	11.5437	60	2	820.843	1640.68	2.49358	85.0301	22126	22126	MS2	21/26	A_thaliana.raw
	High	IEDIDGNcDFEGEK	Unambiguous	1	1	P82644	C8(Carbamidomethyl)	CID	1	0	1	1			0	1.08e-06	18	3.51868	0	0	40.4756	27	2	820.843	1640.68	2.27038	85.5703	22278	22278	MS2	20/26	A_thaliana.raw
	High	IEDIDGNcDFEGEK	Unambiguous	1	1	P82644	C8(Carbamidomethyl)	CID	1	0	1	1		3.91342e+06	0	4.41e-06	19	3.51794	0	0	27.8123	27	2	820.842	1640.68	1.74956	80.2373	20736	20736	MS2	22/26	A_thaliana.raw
	High	IEDIDGNcDFEGEK	Unambiguous	1	1	P82644	C8(Carbamidomethyl)	CID	1	0	1	1			0	1.006e-07	19	3.50651	0	0	34.5832	44	2	820.842	1640.68	1.74956	85.735	22329	22329	MS2	21/26	A_thaliana.raw
	High	IEDIDGNcDFEGEK	Unambiguous	1	1	P82644	C8(Carbamidomethyl)	CID	1	0	1	1			0	2.986e-06	19	3.43787	0	0	15.8482	6	2	820.842	1640.68	1.82396	78.1581	20101	20101	MS2	22/26	A_thaliana.raw
	High	IEDIDGNcDFEGEK	Unambiguous	1	1	P82644	C8(Carbamidomethyl)	CID	1	0	1	1		1.54644e+07	0	5.355e-06	18	3.37752	0	0	4.9594	28	2	820.843	1640.68	3.0144	84.4458	21958	21958	MS2	22/26	A_thaliana.raw
	High	IEDIDGNcDFEGEK	Unambiguous	1	1	P82644	C8(Carbamidomethyl)	CID	1	0	1	1		1.54644e+07	0	8.055e-07	18	3.35127	0	0	24.6495	57	2	820.843	1640.68	1.97277	84.4248	21952	21952	MS2	21/26	A_thaliana.raw
	High	IEDIDGNcDFEGEK	Unambiguous	1	1	P82644	C8(Carbamidomethyl)	CID	1	0	1	1		1.51725e+06	0	3.338e-06	18	3.33653	0	0	28.616	57	2	820.843	1640.68	2.49358	83.0898	21595	21595	MS2	20/26	A_thaliana.raw
	High	IEDIDGNcDFEGEK	Unambiguous	1	1	P82644	C8(Carbamidomethyl)	CID	1	0	1	1			0	6.112e-07	17	3.332	0	0	14.6268	36	2	820.843	1640.68	2.93999	85.764	22337	22337	MS2	19/26	A_thaliana.raw
	High	IEDIDGNcDFEGEK	Unambiguous	1	1	P82644	C8(Carbamidomethyl)	CID	1	0	1	1		1.54644e+07	0	2.16e-08	19	3.26263	0	0	0	33	2	820.843	1640.68	2.27038	84.9453	22102	22102	MS2	21/26	A_thaliana.raw
	High	IEDIDGNcDFEGEK	Unambiguous	1	1	P82644	C8(Carbamidomethyl)	CID	1	0	1	1			0	6.516e-07	18	3.20743	0	0	9.89765	32	2	820.842	1640.68	1.74956	77.6478	19947	19947	MS2	21/26	A_thaliana.raw
	High	IEDIDGNcDFEGEKGcLK	Unambiguous	1	1	P82644	C8(Carbamidomethyl); C16(Carbamidomethyl)	CID	1	0	1	1		513394	0	0.0002953	77	3.06192	0	1	55.7781	100	3	700.314	2098.93	9.69555	124.832	31250	31250	MS2	19/68	A_thaliana.raw
	High	IEDIDGNcDFEGEKGcLK	Unambiguous	1	1	P82644	C8(Carbamidomethyl); C16(Carbamidomethyl)	CID	1	0	1	1		7.17089e+06	0	2.658e-05	100	3.00583	0	1	2.74423	19	3	700.31	2098.92	4.72303	123.884	31081	31081	MS2	24/68	A_thaliana.raw
	High	IEDIDGNcDFEGEK	Unambiguous	1	1	P82644	C8(Carbamidomethyl)	CID	1	0	1	1			0	1.382e-06	18	3.00489	0	0	24.0176	32	2	820.843	1640.68	2.56798	85.2045	22173	22173	MS2	20/26	A_thaliana.raw
	High	IEDIDGNcDFEGEK	Unambiguous	1	1	P82644	C8(Carbamidomethyl)	CID	1	0	1	1		1.04085e+06	0	7.773e-08	19	2.96293	0	0	19.3905	58	2	820.842	1640.68	1.52635	86.5474	22571	22571	MS2	17/26	A_thaliana.raw
	High	IEDIDGNcDFEGEKGcLK	Unambiguous	1	1	P82644	C8(Carbamidomethyl); C16(Carbamidomethyl)	CID	1	0	1	1		5.15451e+06	0	0.01151	91	2.89412	0	1	0	24	3	700.308	2098.91	1.6697	122.695	30816	30816	MS2	19/68	A_thaliana.raw
	High	IEDIDGNcDFEGEKGcLK	Unambiguous	1	1	P82644	C8(Carbamidomethyl); C16(Carbamidomethyl)	CID	1	0	1	1		5.15451e+06	0	0.0001653	91	2.60612	0	1	9.90717	19	3	700.309	2098.91	2.89103	122.848	30861	30861	MS2	20/68	A_thaliana.raw
	High	IEDIDGNcDFEGEKGcLK	Unambiguous	1	1	P82644	C8(Carbamidomethyl); C16(Carbamidomethyl)	CID	1	0	1	1		1.08869e+07	0	0.0003154	91	2.5753	0	1	10.3429	19	3	700.308	2098.91	2.45484	123.286	30976	30976	MS2	23/68	A_thaliana.raw
	High	IEDIDGNcDFEGEKGcLK	Unambiguous	1	1	P82644	C8(Carbamidomethyl); C16(Carbamidomethyl)	CID	1	0	1	1		5.15451e+06	0	0.006856	102	2.49193	0	1	44.2602	100	3	700.311	2098.92	6.38054	122.632	30797	30797	MS2	21/68	A_thaliana.raw
	High	IEDIDGNcDFEGEKGcLK	Unambiguous	1	1	P82644	C8(Carbamidomethyl); C16(Carbamidomethyl)	CID	1	0	1	1		7.17089e+06	0	0.005708	91	2.33714	0	1	2.6599	10	3	700.308	2098.91	1.40798	123.94	31099	31099	MS2	21/68	A_thaliana.raw
	High	IEDIDGNcDFEGEKGcLK	Unambiguous	1	1	P82644	C8(Carbamidomethyl); C16(Carbamidomethyl)	CID	1	0	1	1		5.15451e+06	0	0.002074	91	2.13856	0	1	20.9504	19	3	700.308	2098.91	2.45484	122.895	30872	30872	MS2	19/68	A_thaliana.raw
Q03250	Glycine-rich RNA-binding protein 7 OS=Arabidopsis thaliana GN=RBG7 PE=1 SV=1 - [RBG7_ARATH]	111.492	39.77	4	5	5	39	2.34063e+07	176	16.8796	6.15088
	Confidence Level	Sequence	PSM Ambiguity	# Proteins	# Protein Groups	Protein Group Accessions	Modifications	Activation Type	ΔScore	ΔCn	Rank	Search Engine Rank	QuanResultID	Precursor Area	q-Value	PEP	Peptides Matched	XCorr	Probability	# Missed Cleavages	Isolation Interference [%]	Ion Inject Time [ms]	Charge	m/z [Da]	MH+ [Da]	ΔM [ppm]	RT [min]	First Scan	Last Scan	MS Order	Ions Matched	Spectrum File
	High	EGGGGYGGGEGGGYGGSGGGGGW	Unambiguous	3	1	Q03250		CID	1	0	1	1		4.93714e+06	0	3.471e-11	9	5.56392	0	0	14.9144	89	2	923.358	1845.71	1.03594	82.29	21372	21372	MS2	31/44	A_thaliana.raw
	High	SGGGGGYSGGGGSYGGGGGR	Unambiguous	1	1	Q03250		CID	1	0	1	1		2.93642e+06	0	3.178e-10	19	4.74078	0	0	0	90	2	780.825	1560.64	0.852844	15.9833	2477	2477	MS2	24/38	A_thaliana.raw
	High	DAIEGmNGQDLDGR	Unambiguous	4	1	Q03250	M6(Oxidation)	CID	1	0	1	1			0	7.455e-07	50	3.79726	0	0	8.40722	34	2	753.829	1506.65	1.11244	44.7204	11004	11004	MS2	19/26	A_thaliana.raw
	High	AmKDAIEGmNGQDLDGR	Unambiguous	4	1	Q03250	M2(Oxidation); M9(Oxidation)	CID	1	0	1	1			0	3.141e-05	64	3.73907	0	1	61.4618	20	3	618.278	1852.82	0.917047	55.6264	14003	14003	MS2	23/64	A_thaliana.raw
	High	AmKDAIEGmNGQDLDGR	Unambiguous	4	1	Q03250	M2(Oxidation); M9(Oxidation)	CID	1	0	1	1			0	0.001433	64	3.44771	0	1	52.3404	28	3	618.278	1852.82	1.60882	55.4438	13955	13955	MS2	24/64	A_thaliana.raw
	High	DAIEGmNGQDLDGR	Unambiguous	4	1	Q03250	M6(Oxidation)	CID	1	0	1	1		7.63152e+06	0	0.0002147	56	3.36515	0	0	5.89024	30	2	753.829	1506.65	1.51755	43.1751	10581	10581	MS2	18/26	A_thaliana.raw
	High	AmKDAIEGmNGQDLDGR	Unambiguous	4	1	Q03250	M2(Oxidation); M9(Oxidation)	CID	1	0	1	1			0	0.001282	66	3.36424	0	1	62.3693	16	3	618.279	1852.82	3.4865	55.3048	13922	13922	MS2	24/64	A_thaliana.raw
	High	AmKDAIEGmNGQDLDGR	Unambiguous	4	1	Q03250	M2(Oxidation); M9(Oxidation)	CID	1	0	1	1			0	3.894e-06	55	3.35852	0	1	50.149	100	2	926.912	1852.82	-0.294542	56.1405	14135	14135	MS2	17/32	A_thaliana.raw
	High	DAIEGmNGQDLDGR	Unambiguous	4	1	Q03250	M6(Oxidation)	CID	1	0	1	1			0	2.716e-07	57	3.33971	0	0	0	82	2	753.829	1506.65	1.43653	45.2075	11132	11132	MS2	18/26	A_thaliana.raw
	High	DAIEGmNGQDLDGR	Unambiguous	4	1	Q03250	M6(Oxidation)	CID	1	0	1	1			0	0.000348	51	3.27161	0	0	0	26	2	753.829	1506.65	1.59857	44.2039	10861	10861	MS2	18/26	A_thaliana.raw
	High	DAIEGmNGQDLDGR	Unambiguous	4	1	Q03250	M6(Oxidation)	CID	1	0	1	1			0	7.43e-07	51	3.19494	0	0	14.3004	37	2	753.829	1506.65	1.59857	44.9626	11069	11069	MS2	18/26	A_thaliana.raw
	High	DAIEGmNGQDLDGR	Unambiguous	4	1	Q03250	M6(Oxidation)	CID	1	0	1	1			0	7.45e-07	56	3.16955	0	0	14.2805	58	2	753.829	1506.65	1.76061	45.2458	11142	11142	MS2	19/26	A_thaliana.raw
	High	DAIEGmNGQDLDGR	Unambiguous	4	1	Q03250	M6(Oxidation)	CID	1	0	1	1			0	5.507e-06	53	3.11405	0	0	29.4578	35	2	753.83	1506.65	1.92265	42.6724	10442	10442	MS2	17/26	A_thaliana.raw
	High	DAIEGmNGQDLDGR	Unambiguous	4	1	Q03250	M6(Oxidation)	CID	1	0	1	1			0	9.767e-05	49	3.01749	0	0	20.776	30	2	753.829	1506.65	1.43653	43.6995	10721	10721	MS2	17/26	A_thaliana.raw
	High	AmKDAIEGmNGQDLDGR	Unambiguous	4	1	Q03250	M2(Oxidation); M9(Oxidation)	CID	1	0	1	1			0	0.0007177	63	2.93944	0	1	76.2509	15	3	618.278	1852.82	1.1147	56.5303	14242	14242	MS2	23/64	A_thaliana.raw
	High	AmKDAIEGmNGQDLDGR	Unambiguous	4	1	Q03250	M2(Oxidation); M9(Oxidation)	CID	1	0	1	1			0	3.728e-06	64	2.88897	0	1	46.6924	11	3	618.278	1852.82	0.917047	55.848	14064	14064	MS2	24/64	A_thaliana.raw
	High	AmKDAIEGmNGQDLDGR	Unambiguous	4	1	Q03250	M2(Oxidation); M9(Oxidation)	CID	1	0	1	1			0	3.903e-06	66	2.88867	0	1	53.5108	16	3	618.279	1852.82	3.19002	55.3912	13943	13943	MS2	23/64	A_thaliana.raw
	High	AmKDAIEGmNGQDLDGR	Unambiguous	4	1	Q03250	M2(Oxidation); M9(Oxidation)	CID	1	0	1	1			0	0.0009748	64	2.8883	0	1	51.6845	15	3	618.278	1852.82	1.60882	56.154	14138	14138	MS2	24/64	A_thaliana.raw
	High	SITVNEAQSR	Unambiguous	3	1	Q03250		CID	1	0	1	1		5.76502e+07	0	0.000367	193	2.81793	0	0	13.562	8	2	552.787	1104.57	2.06116	22.344	4471	4471	MS2	15/18	A_thaliana.raw
	High	SITVNEAQSR	Unambiguous	3	1	Q03250		CID	1	0	1	1		5.76502e+07	0	2.676e-05	204	2.69245	0	0	42.0278	30	2	552.787	1104.57	2.72424	21.8296	4313	4313	MS2	13/18	A_thaliana.raw
	High	SITVNEAQSR	Unambiguous	3	1	Q03250		CID	1	0	1	1		1.79035e+07	0	5.543e-05	198	2.61254	0	0	25.0346	17	2	552.787	1104.57	1.39808	25.3065	5349	5349	MS2	13/18	A_thaliana.raw
	High	DAIEGmNGQDLDGR	Unambiguous	4	1	Q03250	M6(Oxidation)	CID	1	0	1	1			0	0.0004885	52	2.50555	0	0	50.1937	80	2	753.829	1506.65	1.19346	42.4886	10389	10389	MS2	14/26	A_thaliana.raw
	High	AmKDAIEGmNGQDLDGR	Unambiguous	4	1	Q03250	M2(Oxidation); M9(Oxidation)	CID	1	0	1	1			0	0.001651	63	2.42596	0	1	56.4701	16	3	618.278	1852.82	1.60882	56.7266	14294	14294	MS2	22/64	A_thaliana.raw
	High	SITVNEAQSR	Unambiguous	3	1	Q03250		CID	1	0	1	1			0	0.00262	205	2.4232	0	0	57.9392	100	2	552.787	1104.57	2.83476	29.0314	6454	6454	MS2	10/18	A_thaliana.raw
	High	SITVNEAQSR	Unambiguous	3	1	Q03250		CID	1	0	1	1		1.79035e+07	0	0.0006105	204	2.42231	0	0	36.7005	33	2	552.787	1104.57	2.61373	24.7932	5197	5197	MS2	12/18	A_thaliana.raw
	High	SITVNEAQSR	Unambiguous	3	1	Q03250		CID	1	0	1	1		2.18077e+06	0	0.0003041	192	2.31196	0	0	58.9512	53	2	552.787	1104.57	1.39808	21.2712	4146	4146	MS2	13/18	A_thaliana.raw
	High	SITVNEAQSR	Unambiguous	3	1	Q03250		CID	1	0	1	1			0	0.00262	192	2.26102	0	0	54.2292	31	2	552.787	1104.57	1.84013	26.2636	5635	5635	MS2	11/18	A_thaliana.raw
	High	SITVNEAQSR	Unambiguous	3	1	Q03250		CID	1	0	1	1		2.18077e+06	0	7.992e-05	197	2.18117	0	0	66.4626	100	2	552.787	1104.57	1.95065	20.7884	3997	3997	MS2	14/18	A_thaliana.raw
	High	SITVNEAQSR	Unambiguous	3	1	Q03250		CID	1	0	1	1			0	0.007017	193	2.1757	0	0	27.754	29	2	552.787	1104.57	2.06116	25.8193	5503	5503	MS2	11/18	A_thaliana.raw
	High	SITVNEAQSR	Unambiguous	3	1	Q03250		CID	1	0	1	1		2.18077e+06	0	0.008934	197	2.1101	0	0	70.3061	95	2	552.787	1104.57	2.3927	20.7133	3975	3975	MS2	12/18	A_thaliana.raw
	High	SITVNEAQSR	Unambiguous	3	1	Q03250		CID	1	0	1	1			0	0.002864	209	2.10123	0	0	45.1611	89	2	552.787	1104.57	2.61373	28.6918	6355	6355	MS2	11/18	A_thaliana.raw
	High	SITVNEAQSR	Unambiguous	3	1	Q03250		CID	1	0	1	1			0	0.004067	193	2.05504	0	0	65.4241	49	2	552.787	1104.57	2.50322	23.468	4805	4805	MS2	10/18	A_thaliana.raw
	High	SITVNEAQSR	Unambiguous	3	1	Q03250		CID	1	0	1	1			0	0.009204	195	2.05138	0	0	40.9332	50	2	552.787	1104.57	2.50322	27.9902	6144	6144	MS2	9/18	A_thaliana.raw
	High	SITVNEAQSR	Unambiguous	3	1	Q03250		CID	1	0	1	1			0.001	0.01923	197	2.38373	0	0	51.7404	35	2	552.787	1104.57	1.50859	27.3618	5954	5954	MS2	13/18	A_thaliana.raw
	High	SITVNEAQSR	Unambiguous	3	1	Q03250		CID	1	0	1	1			0.001	0.02301	198	2.22346	0	0	47.1317	33	2	552.787	1104.57	1.6191	26.3662	5664	5664	MS2	13/18	A_thaliana.raw
	High	SITVNEAQSR	Unambiguous	3	1	Q03250		CID	1	0	1	1		5.76502e+07	0.002	0.0301	204	2.61125	0	0	37.9673	20	2	552.787	1104.57	2.94527	22.8729	4628	4628	MS2	15/18	A_thaliana.raw
	High	AmKDAIEGmNGQDLDGR	Unambiguous	4	1	Q03250	M2(Oxidation); M9(Oxidation)	CID	1	0	1	1			0.002	0.0489	64	2.53427	0	1	61.9641	12	3	618.278	1852.82	1.9053	56.0863	14124	14124	MS2	25/64	A_thaliana.raw
	High	SITVNEAQSR	Unambiguous	3	1	Q03250		CID	1	0	1	1		1.79035e+07	0.002	0.03695	198	2.2204	0	0	29.9552	47	2	552.787	1104.57	1.50859	24.6602	5158	5158	MS2	12/18	A_thaliana.raw
	High	SITVNEAQSR	Unambiguous	3	1	Q03250		CID	1	0	1	1			0.005	0.08864	197	2.282	0	0	49.7611	34	2	552.787	1104.57	2.3927	26.8784	5813	5813	MS2	13/18	A_thaliana.raw
A8MQY8	EMBRYO SURROUNDING FACTOR 1-like protein 9 OS=Arabidopsis thaliana GN=ESFL9 PE=2 SV=1 - [ESFL9_ARATH]	108.947	49.35	1	5	5	47	1.13378e+09	77	8.58709	8.49951
	Confidence Level	Sequence	PSM Ambiguity	# Proteins	# Protein Groups	Protein Group Accessions	Modifications	Activation Type	ΔScore	ΔCn	Rank	Search Engine Rank	QuanResultID	Precursor Area	q-Value	PEP	Peptides Matched	XCorr	Probability	# Missed Cleavages	Isolation Interference [%]	Ion Inject Time [ms]	Charge	m/z [Da]	MH+ [Da]	ΔM [ppm]	RT [min]	First Scan	Last Scan	MS Order	Ions Matched	Spectrum File
	High	LTcAccIGANPR	Unambiguous	1	1	A8MQY8	C3(Carbamidomethyl); C5(Carbamidomethyl); C6(Carbamidomethyl)	CID	1	0	1	1		5.13284e+08	0	1.521e-05	65	3.79127	0	0	0.676442	1	2	696.813	1392.62	1.00611	51.9592	13013	13013	MS2	19/22	A_thaliana.raw
	High	LTcAccIGANPR	Unambiguous	1	1	A8MQY8	C3(Carbamidomethyl); C5(Carbamidomethyl); C6(Carbamidomethyl)	CID	1	0	1	1		5.13284e+08	0	9.371e-05	65	3.50986	0	0	0.308632	1	2	696.813	1392.62	1.00611	51.4352	12861	12861	MS2	16/22	A_thaliana.raw
	High	LTcAccIGANPR	Unambiguous	1	1	A8MQY8	C3(Carbamidomethyl); C5(Carbamidomethyl); C6(Carbamidomethyl)	CID	1	0	1	1			0	4.271e-07	64	3.44726	0	0	9.77592	11	2	696.813	1392.62	0.743149	54.0708	13592	13592	MS2	15/22	A_thaliana.raw
	High	LTcAccIGANPR	Unambiguous	1	1	A8MQY8	C3(Carbamidomethyl); C5(Carbamidomethyl); C6(Carbamidomethyl)	CID	1	0	1	1			0	3.963e-05	67	3.42293	0	0	7.31278	3	2	696.813	1392.62	1.00611	52.9899	13296	13296	MS2	15/22	A_thaliana.raw
	High	LTcAccIGANPR	Unambiguous	1	1	A8MQY8	C3(Carbamidomethyl); C5(Carbamidomethyl); C6(Carbamidomethyl)	CID	1	0	1	1			0	7.401e-05	63	3.42037	0	0	0	5	2	696.813	1392.62	0.567839	50.9092	12699	12699	MS2	17/22	A_thaliana.raw
	High	LTcAccIGANPR	Unambiguous	1	1	A8MQY8	C3(Carbamidomethyl); C5(Carbamidomethyl); C6(Carbamidomethyl)	CID	1	0	1	1			0	3.355e-07	64	3.41446	0	0	8.41591	22	2	696.814	1392.62	1.79501	56.1321	14132	14132	MS2	15/22	A_thaliana.raw
	High	LTcAccIGANPR	Unambiguous	1	1	A8MQY8	C3(Carbamidomethyl); C5(Carbamidomethyl); C6(Carbamidomethyl)	CID	1	0	1	1			0	1.747e-05	67	3.31835	0	0	29.969	27	2	696.813	1392.62	0.567839	56.8475	14328	14328	MS2	16/22	A_thaliana.raw
	High	LTcAccIGANPR	Unambiguous	1	1	A8MQY8	C3(Carbamidomethyl); C5(Carbamidomethyl); C6(Carbamidomethyl)	CID	1	0	1	1			0	1.877e-05	66	3.31255	0	0	42.4002	10	2	696.813	1392.62	1.09377	53.607	13463	13463	MS2	14/22	A_thaliana.raw
	High	LTcAccIGANPR	Unambiguous	1	1	A8MQY8	C3(Carbamidomethyl); C5(Carbamidomethyl); C6(Carbamidomethyl)	CID	1	0	1	1			0	1.567e-07	66	3.30656	0	0	18.7973	59	2	696.813	1392.62	0.743149	57.4249	14480	14480	MS2	16/22	A_thaliana.raw
	High	LTcAccIGANPR	Unambiguous	1	1	A8MQY8	C3(Carbamidomethyl); C5(Carbamidomethyl); C6(Carbamidomethyl)	CID	1	0	1	1		769989	0	2.4e-05	67	3.29622	0	0	0	78	2	696.813	1392.62	-0.0457477	58.6387	14807	14807	MS2	15/22	A_thaliana.raw
	High	LTcAccIGANPR	Unambiguous	1	1	A8MQY8	C3(Carbamidomethyl); C5(Carbamidomethyl); C6(Carbamidomethyl)	CID	1	0	1	1			0	1.014e-05	65	3.28258	0	0	25.411	8	2	696.814	1392.62	1.70735	53.5411	13445	13445	MS2	15/22	A_thaliana.raw
	High	LTcAccIGANPR	Unambiguous	1	1	A8MQY8	C3(Carbamidomethyl); C5(Carbamidomethyl); C6(Carbamidomethyl)	CID	1	0	1	1		5.13284e+08	0	3.579e-05	63	3.26712	0	0	0.338968	1	2	696.814	1392.62	1.6197	52.4852	13159	13159	MS2	16/22	A_thaliana.raw
	High	LTcAccIGANPR	Unambiguous	1	1	A8MQY8	C3(Carbamidomethyl); C5(Carbamidomethyl); C6(Carbamidomethyl)	CID	1	0	1	1			0	1.614e-07	70	3.22026	0	0	27.1097	52	2	696.814	1392.62	2.23328	57.2897	14444	14444	MS2	17/22	A_thaliana.raw
	High	LTcAccIGANPR	Unambiguous	1	1	A8MQY8	C3(Carbamidomethyl); C5(Carbamidomethyl); C6(Carbamidomethyl)	CID	1	0	1	1			0	3.691e-07	64	3.17062	0	0	0	30	2	696.813	1392.62	0.655494	56.1991	14152	14152	MS2	15/22	A_thaliana.raw
	High	LTcAccIGANPR	Unambiguous	1	1	A8MQY8	C3(Carbamidomethyl); C5(Carbamidomethyl); C6(Carbamidomethyl)	CID	1	0	1	1			0	0.0003178	63	3.07411	0	0	25.2053	5	2	696.814	1392.62	1.35673	53.0657	13315	13315	MS2	14/22	A_thaliana.raw
	High	LTcAccIGANPR	Unambiguous	1	1	A8MQY8	C3(Carbamidomethyl); C5(Carbamidomethyl); C6(Carbamidomethyl)	CID	1	0	1	1			0	9.383e-07	66	3.03808	0	0	0	58	2	696.814	1392.62	1.18142	50.3956	12546	12546	MS2	16/22	A_thaliana.raw
	High	LTcAccIGANPR	Unambiguous	1	1	A8MQY8	C3(Carbamidomethyl); C5(Carbamidomethyl); C6(Carbamidomethyl)	CID	1	0	1	1			0	2.013e-05	63	3.03166	0	0	17.2735	19	2	696.814	1392.62	1.35673	55.6289	14004	14004	MS2	16/22	A_thaliana.raw
	High	LTcAccIGANPR	Unambiguous	1	1	A8MQY8	C3(Carbamidomethyl); C5(Carbamidomethyl); C6(Carbamidomethyl)	CID	1	0	1	1			0	0.0002205	62	3.00302	0	0	15.8777	15	2	696.814	1392.62	2.05797	54.5794	13728	13728	MS2	14/22	A_thaliana.raw
	High	LTcAccIGANPR	Unambiguous	1	1	A8MQY8	C3(Carbamidomethyl); C5(Carbamidomethyl); C6(Carbamidomethyl)	CID	1	0	1	1			0	7.618e-07	70	2.94971	0	0	35.6947	56	2	696.814	1392.62	2.32094	57.7852	14579	14579	MS2	15/22	A_thaliana.raw
	High	LTcAccIGANPR	Unambiguous	1	1	A8MQY8	C3(Carbamidomethyl); C5(Carbamidomethyl); C6(Carbamidomethyl)	CID	1	0	1	1			0	9.654e-07	67	2.94101	0	0	13.5217	28	2	696.813	1392.62	0.480184	56.65	14272	14272	MS2	16/22	A_thaliana.raw
	High	LTcAccIGANPR	Unambiguous	1	1	A8MQY8	C3(Carbamidomethyl); C5(Carbamidomethyl); C6(Carbamidomethyl)	CID	1	0	1	1			0	0.0001139	64	2.91457	0	0	24.675	23	2	696.814	1392.62	1.53204	55.101	13869	13869	MS2	16/22	A_thaliana.raw
	High	LTcAccIGANPR	Unambiguous	1	1	A8MQY8	C3(Carbamidomethyl); C5(Carbamidomethyl); C6(Carbamidomethyl)	CID	1	0	1	1			0	4.834e-06	63	2.89392	0	0	12.2039	73	2	696.814	1392.62	1.53204	57.5283	14509	14509	MS2	17/22	A_thaliana.raw
	High	LTcAccIGANPR	Unambiguous	1	1	A8MQY8	C3(Carbamidomethyl); C5(Carbamidomethyl); C6(Carbamidomethyl)	CID	1	0	1	1			0	1.119e-06	63	2.87288	0	0	25.0168	43	2	696.814	1392.62	1.53204	57.3842	14470	14470	MS2	16/22	A_thaliana.raw
	High	LTcAccIGANPR	Unambiguous	1	1	A8MQY8	C3(Carbamidomethyl); C5(Carbamidomethyl); C6(Carbamidomethyl)	CID	1	0	1	1			0	3.882e-05	67	2.82164	0	0	27.3568	62	2	696.814	1392.62	1.18142	58.191	14684	14684	MS2	15/22	A_thaliana.raw
	High	LTcAccIGANPR	Unambiguous	1	1	A8MQY8	C3(Carbamidomethyl); C5(Carbamidomethyl); C6(Carbamidomethyl)	CID	1	0	1	1			0	0.0004605	66	2.77281	0	0	11.1122	43	2	696.814	1392.62	1.35673	57.9723	14629	14629	MS2	15/22	A_thaliana.raw
	High	AmKPVcmPVNcNNKDK	Unambiguous	1	1	A8MQY8	M2(Oxidation); C6(Carbamidomethyl); M7(Oxidation); C11(Carbamidomethyl)	CID	1	0	1	1			0	0.001613	102	2.18674	0	1	26.9686	18	4	485.224	1937.87	1.32726	20.2725	3838	3838	MS2	22/90	A_thaliana.raw
	High	AmKPVcmPVNcNNKDK	Unambiguous	1	1	A8MQY8	M2(Oxidation); C6(Carbamidomethyl); M7(Oxidation); C11(Carbamidomethyl)	CID	1	0	1	1			0	0.004611	101	1.73353	0	1	43.8778	100	3	646.628	1937.87	0.200349	22.0663	4388	4388	MS2	12/60	A_thaliana.raw
	High	SQcTADcKL	Unambiguous	1	1	A8MQY8	C3(Carbamidomethyl); C7(Carbamidomethyl)	CID	1	0	1	1		2.8827e+09	0.001	0.01837	42	2.69443	0	1	14.5845	2	2	541.735	1082.46	1.75585	15.6445	2368	2368	MS2	12/16	A_thaliana.raw
	High	SQcTADcKL	Unambiguous	1	1	A8MQY8	C3(Carbamidomethyl); C7(Carbamidomethyl)	CID	1	0	1	1		4.12456e+08	0.001	0.02235	41	2.34849	0	1	23.3898	4	2	541.735	1082.46	2.65802	25.1122	5292	5292	MS2	12/16	A_thaliana.raw
	High	SQcTADcKL	Unambiguous	1	1	A8MQY8	C3(Carbamidomethyl); C7(Carbamidomethyl)	CID	1	0	1	1		4.12456e+08	0.002	0.03126	42	2.61275	0	1	14.9717	2	2	541.735	1082.46	1.75585	24.5923	5134	5134	MS2	13/16	A_thaliana.raw
	High	SQcTADcKL	Unambiguous	1	1	A8MQY8	C3(Carbamidomethyl); C7(Carbamidomethyl)	CID	1	0	1	1		1.3088e+08	0.002	0.02924	50	2.19656	0	1	18.2396	3	2	541.736	1082.46	3.44741	19.7483	3670	3670	MS2	12/16	A_thaliana.raw
	High	AmKPVcmPVNcNNK	Unambiguous	1	1	A8MQY8	M2(Oxidation); C6(Carbamidomethyl); M7(Oxidation); C11(Carbamidomethyl)	CID	1	0	1	1		5.36971e+06	0.002	0.04632	78	2.01411	0	0	65.4332	35	3	565.588	1694.75	0.75264	15.6214	2362	2362	MS2	18/52	A_thaliana.raw
	High	AmKPVcmPVNcNNKDK	Unambiguous	1	1	A8MQY8	M2(Oxidation); C6(Carbamidomethyl); M7(Oxidation); C11(Carbamidomethyl)	CID	1	0	1	1			0.002	0.052	105	1.52953	0	1	52.3022	32	4	485.224	1937.87	2.27214	19.4717	3591	3591	MS2	17/90	A_thaliana.raw
	High	AmKPVcmPVNcNNKDK	Unambiguous	1	1	A8MQY8	M2(Oxidation); C6(Carbamidomethyl); M7(Oxidation); C11(Carbamidomethyl)	CID	1	0	1	1			0.005	0.08392	105	1.80578	0	1	50.256	30	4	485.224	1937.87	2.33513	24.5547	5124	5124	MS2	15/90	A_thaliana.raw
	Medium	SQcTADcKL	Unambiguous	1	1	A8MQY8	C3(Carbamidomethyl); C7(Carbamidomethyl)	CID	1	0	1	1		2.8827e+09	0.013	0.1335	41	2.33594	0	1	9.60007	1	2	541.735	1082.46	1.75585	16.2086	2548	2548	MS2	12/16	A_thaliana.raw
	Medium	SQcTADcKL	Unambiguous	1	1	A8MQY8	C3(Carbamidomethyl); C7(Carbamidomethyl)	CID	1	0	1	1		30702871	0.013	0.1222	42	1.91271	0	1	37.9438	6	2	541.735	1082.46	1.86862	26.7141	5766	5766	MS2	12/16	A_thaliana.raw
	Medium	SQcTADcKL	Unambiguous	1	1	A8MQY8	C3(Carbamidomethyl); C7(Carbamidomethyl)	CID	1	0	1	1		1.3088e+08	0.016	0.1589	43	2.46268	0	1	21.3898	4	2	541.735	1082.46	2.20693	19.215	3507	3507	MS2	12/16	A_thaliana.raw
	Medium	AmKPVcmPVNcNNKDK	Unambiguous	1	1	A8MQY8	M2(Oxidation); C6(Carbamidomethyl); M7(Oxidation); C11(Carbamidomethyl)	CID	1	0	1	1			0.019	0.173	106	2.10556	0	1	34.1368	16	4	485.225	1937.88	3.40599	20.297	3844	3844	MS2	20/90	A_thaliana.raw
	Medium	SQcTADcKL	Unambiguous	1	1	A8MQY8	C3(Carbamidomethyl); C7(Carbamidomethyl)	CID	1	0	1	1		30702871	0.022	0.1872	43	1.91624	0	1	51.7307	10	2	541.734	1082.46	1.07923	27.25	5922	5922	MS2	11/16	A_thaliana.raw
	Medium	KLTcAccIGANPR	Unambiguous	1	1	A8MQY8	C4(Carbamidomethyl); C6(Carbamidomethyl); C7(Carbamidomethyl)	CID	1	0	1	1		2.65073e+06	0.022	0.189	131	1.81896	0	1	39.1185	27	3	507.577	1520.72	2.23747	116.034	29658	29658	MS2	17/48	A_thaliana.raw
	Medium	AmKPVcmPVNcNNKDK	Unambiguous	1	1	A8MQY8	M2(Oxidation); C6(Carbamidomethyl); M7(Oxidation); C11(Carbamidomethyl)	CID	1	0	1	1			0.024	0.1956	98	1.68357	0	1		14	4	485.224	1937.87	1.13829	22.0937	4395	4395	MS2	21/90	A_thaliana.raw
	Medium	SQcTADcKL	Unambiguous	1	1	A8MQY8	C3(Carbamidomethyl); C7(Carbamidomethyl)	CID	1	0	1	1			0.025	0.1978	42	2.52526	0	1	33.476	5	2	541.735	1082.46	1.86862	26.1508	5600	5600	MS2	12/16	A_thaliana.raw
	Medium	SQcTADcKL	Unambiguous	1	1	A8MQY8	C3(Carbamidomethyl); C7(Carbamidomethyl)	CID	1	0	1	1		8.19032e+07	0.025	0.1976	52	2.37429	0	1	20.4128	3	2	541.736	1082.46	3.22187	18.7071	3350	3350	MS2	13/16	A_thaliana.raw
	Medium	AmKPVcmPVNcNNKDK	Unambiguous	1	1	A8MQY8	M2(Oxidation); C6(Carbamidomethyl); M7(Oxidation); C11(Carbamidomethyl)	CID	1	0	1	1			0.029	0.2248	103	1.46717	0	1	75.5829	27	4	485.224	1937.88	2.71308	26.0398	5565	5565	MS2	15/90	A_thaliana.raw
	Medium	SQcTADcKL	Unambiguous	1	1	A8MQY8	C3(Carbamidomethyl); C7(Carbamidomethyl)	CID	1	0	1	1			0.03	0.2323	42	1.90036	0	1	43.4964	7	2	541.735	1082.46	2.65802	23.0515	4680	4680	MS2	12/16	A_thaliana.raw
	Medium	AmKPVcmPVNcNNKDK	Unambiguous	1	1	A8MQY8	M2(Oxidation); C6(Carbamidomethyl); M7(Oxidation); C11(Carbamidomethyl)	CID	1	0	1	1			0.034	0.2614	105	1.92273	0	1	27.9614	14	4	485.224	1937.87	1.64222	21.3454	4168	4168	MS2	18/90	A_thaliana.raw
	Medium	SQcTADcKL	Unambiguous	1	1	A8MQY8	C3(Carbamidomethyl); C7(Carbamidomethyl)	CID	1	0	1	1		8.19032e+07	0.038	0.2897	50	2.15933	0	1	37.9524	6	2	541.736	1082.46	3.78572	17.6477	3006	3006	MS2	12/16	A_thaliana.raw
Q9FKR1	At5g38760 OS=Arabidopsis thaliana GN=At5g38760 PE=2 SV=1 - [Q9FKR1_ARATH]	106.533	73.13	3	4	4	36	7.53531e+07	67	7.0474	9.46631
	Confidence Level	Sequence	PSM Ambiguity	# Proteins	# Protein Groups	Protein Group Accessions	Modifications	Activation Type	ΔScore	ΔCn	Rank	Search Engine Rank	QuanResultID	Precursor Area	q-Value	PEP	Peptides Matched	XCorr	Probability	# Missed Cleavages	Isolation Interference [%]	Ion Inject Time [ms]	Charge	m/z [Da]	MH+ [Da]	ΔM [ppm]	RT [min]	First Scan	Last Scan	MS Order	Ions Matched	Spectrum File
	High	AQGATESVKNATGmNK	Unambiguous	3	1	Q9FKR1	M14(Oxidation)	CID	1	0	1	1		7.43121e+06	0	3.647e-10	152	4.96373	0	1	18.0344	70	2	811.895	1622.78	1.78978	21.3977	4185	4185	MS2	19/30	A_thaliana.raw
	High	AQGATESVKNATGmNK	Unambiguous	3	1	Q9FKR1	M14(Oxidation)	CID	1	0	1	1			0	7.664e-07	165	4.84665	0	1	0	100	2	811.896	1622.79	2.99334	20.3021	3846	3846	MS2	21/30	A_thaliana.raw
	High	AQGATESVKNATGmNK	Unambiguous	3	1	Q9FKR1	M14(Oxidation)	CID	1	0	1	1			0	5.495e-09	159	4.68256	0	1	0	100	2	811.895	1622.78	2.01545	22.2797	4452	4452	MS2	19/30	A_thaliana.raw
	High	AQGATESVKNATGmNK	Unambiguous	3	1	Q9FKR1	M14(Oxidation)	CID	1	0	1	1			0	2.239e-10	151	4.57911	0	1	0	100	2	811.895	1622.78	1.41367	20.617	3945	3945	MS2	21/30	A_thaliana.raw
	High	AQGATESVKNATGmNK	Unambiguous	3	1	Q9FKR1	M14(Oxidation)	CID	1	0	1	1		439634	0	0.0003168	169	4.43033	0	1	10.8195	100	2	811.897	1622.79	3.44468	20.2201	3822	3822	MS2	18/30	A_thaliana.raw
	High	AQGATESVKNATGmNK	Unambiguous	3	1	Q9FKR1	M14(Oxidation)	CID	1	0	1	1		7.43121e+06	0	1.312e-06	158	4.27118	0	1	0	65	2	811.895	1622.78	1.26322	21.6968	4273	4273	MS2	17/30	A_thaliana.raw
	High	AQGATESVKNATGmNK	Unambiguous	3	1	Q9FKR1	M14(Oxidation)	CID	1	0	1	1		2.01494e+06	0	5.179e-09	162	4.25683	0	1	7.76581	100	2	811.896	1622.78	2.31634	20.7202	3977	3977	MS2	19/30	A_thaliana.raw
	High	AQGATESVKNATGmNK	Unambiguous	3	1	Q9FKR1	M14(Oxidation)	CID	1	0	1	1		2.01494e+06	0	0.0001314	165	4.21895	0	1	0	44	2	811.897	1622.79	3.36945	20.8594	4018	4018	MS2	17/30	A_thaliana.raw
	High	AQGATESVKNATGmNK	Unambiguous	3	1	Q9FKR1	M14(Oxidation)	CID	1	0	1	1		7.43121e+06	0	2.26e-08	166	4.19201	0	1	4.93677	100	2	811.896	1622.78	2.69245	21.6499	4259	4259	MS2	19/30	A_thaliana.raw
	High	AQGATESVKNATGmNK	Unambiguous	3	1	Q9FKR1	M14(Oxidation)	CID	1	0	1	1			0	2.295e-08	167	4.03045	0	1	0	95	2	811.896	1622.78	2.8429	22.2315	4438	4438	MS2	18/30	A_thaliana.raw
	High	AQGATESVKNATGmNK	Unambiguous	3	1	Q9FKR1	M14(Oxidation)	CID	1	0	1	1			0	2.155e-07	160	3.99093	0	1	21.7565	100	2	811.896	1622.78	2.46678	22.8507	4622	4622	MS2	15/30	A_thaliana.raw
	High	AQGATESVKNATGmNK	Unambiguous	3	1	Q9FKR1	M14(Oxidation)	CID	1	0	1	1			0	9.043e-05	172	3.7762	0	1	12.1979	100	2	811.896	1622.78	2.31634	23.2058	4728	4728	MS2	15/30	A_thaliana.raw
	High	AQGATESVKNATGmNK	Unambiguous	3	1	Q9FKR1	M14(Oxidation)	CID	1	0	1	1		1.39878e+06	0	3.659e-06	163	3.75455	0	1	50.2536	93	2	811.897	1622.79	3.59512	16.7904	2740	2740	MS2	15/30	A_thaliana.raw
	High	AQGATESVKNATGmNK	Unambiguous	3	1	Q9FKR1	M14(Oxidation)	CID	1	0	1	1		1.34421e+06	0	4.695e-05	170	3.73939	0	1	0	100	2	811.897	1622.79	3.74556	23.673	4864	4864	MS2	15/30	A_thaliana.raw
	High	AQGATESVKNATGmNK	Unambiguous	3	1	Q9FKR1	M14(Oxidation)	CID	1	0	1	1		1.39878e+06	0	2.585e-08	160	3.68107	0	1	37.3094	96	2	811.897	1622.79	3.59512	16.7221	2719	2719	MS2	19/30	A_thaliana.raw
	High	AQGATESVKNATGmNK	Unambiguous	3	1	Q9FKR1	M14(Oxidation)	CID	1	0	1	1			0	1.934e-07	165	3.66992	0	1	8.11641	100	2	811.897	1622.79	3.82079	17.94	3101	3101	MS2	13/30	A_thaliana.raw
	High	AQGATESVKNATGmNK	Unambiguous	3	1	Q9FKR1	M14(Oxidation)	CID	1	0	1	1			0	2.637e-07	158	3.45366	0	1	9.55409	100	2	811.896	1622.79	3.21901	23.0132	4670	4670	MS2	16/30	A_thaliana.raw
	High	AQGATESVKNATGmNK	Unambiguous	3	1	Q9FKR1	M14(Oxidation)	CID	1	0	1	1			0	1.768e-07	160	3.25715	0	1	44.1407	97	2	811.896	1622.79	3.21901	17.5833	2987	2987	MS2	12/30	A_thaliana.raw
	High	ASTmmDKASNAAQSAK	Unambiguous	3	1	Q9FKR1	M4(Oxidation); M5(Oxidation)	CID	1	0	1	1		1.0211e+08	0	9.667e-06	118	3.13303	0	1	4.61456	1	3	548.585	1643.74	2.92247	11.7283	975	975	MS2	22/60	A_thaliana.raw
	High	AQGATESVKNATGmNK	Unambiguous	3	1	Q9FKR1	M14(Oxidation)	CID	1	0	1	1			0	4.246e-06	165	2.82649	0	1	30.5524	100	2	811.895	1622.78	1.63933	28.619	6333	6333	MS2	13/30	A_thaliana.raw
	High	AQGATESVKNATGmNK	Unambiguous	3	1	Q9FKR1	M14(Oxidation)	CID	1	0	1	1		1.34421e+06	0	0.003661	160	2.72217	0	1	27.3566	100	2	811.896	1622.78	2.16589	24.0111	4963	4963	MS2	14/30	A_thaliana.raw
	High	ESLKETGQQIK	Unambiguous	2	1	Q9FKR1		CID	1	0	1	1		5.46443e+07	0	0.01213	152	2.65883	0	1	14.3344	21	2	630.844	1260.68	1.08864	48.1109	11913	11913	MS2	14/20	A_thaliana.raw
	High	ESLKETGQQIK	Unambiguous	2	1	Q9FKR1		CID	1	0	1	1			0	0.009836	151	2.55447	0	1	12.4698	34	2	630.844	1260.68	1.66962	48.637	12057	12057	MS2	13/20	A_thaliana.raw
	High	ESLKETGQQIK	Unambiguous	2	1	Q9FKR1		CID	1	0	1	1		5.46443e+07	0	0.001483	155	2.51642	0	1	25.0259	15	2	630.844	1260.68	1.57279	47.5916	11764	11764	MS2	14/20	A_thaliana.raw
	High	ASTmmDKASNAAQSAK	Unambiguous	3	1	Q9FKR1	M4(Oxidation); M5(Oxidation)	CID	1	0	1	1		6.95428e+06	0	0.0004463	121	2.34824	0	1	17.8052	32	3	548.585	1643.74	3.03387	12.3611	1242	1242	MS2	18/60	A_thaliana.raw
	High	ESLKETGQQIK	Unambiguous	2	1	Q9FKR1		CID	1	0	1	1		7.91907e+07	0	0.006959	170	1.96911	0	1	14.9729	5	3	420.899	1260.68	2.26413	47.0346	11610	11610	MS2	15/40	A_thaliana.raw
	High	ESLKETGQQIK	Unambiguous	2	1	Q9FKR1		CID	1	0	1	1		5.46443e+07	0.001	0.02033	160	2.57123	0	1	6.18041	9	2	630.844	1260.68	0.604499	47.0781	11623	11623	MS2	13/20	A_thaliana.raw
	High	ESLKETGQQIK	Unambiguous	2	1	Q9FKR1		CID	1	0	1	1		7.91907e+07	0.001	0.01642	157	2.06176	0	1	34.473	9	3	420.899	1260.68	1.90102	46.5188	11471	11471	MS2	14/40	A_thaliana.raw
	High	AQGATESVKNATGmNK	Unambiguous	3	1	Q9FKR1	M14(Oxidation)	CID	1	0	1	1		3.82375e+07	0.001	0.02589	173	1.71443	0	1	26.523	5	3	541.599	1622.78	1.17971	21.0067	4063	4063	MS2	17/60	A_thaliana.raw
	High	AQGATESVKNATGmNK	Unambiguous	3	1	Q9FKR1	M14(Oxidation)	CID	1	0	1	1		4.47581e+07	0.002	0.02883	178	1.89002	0	1	26.8827	5	3	541.6	1622.78	2.53372	21.5321	4224	4224	MS2	20/60	A_thaliana.raw
	High	GQTQEKASTmmDK	Unambiguous	3	1	Q9FKR1	M10(Oxidation); M11(Oxidation)	CID	1	0	1	1		1.20028e+06	0.008	0.09906	71	1.8925	0	1	14.2566	100	3	496.224	1486.66	4.87076	11.3162	864	864	MS2	15/48	A_thaliana.raw
	High	AQGATESVKNATGmNK	Unambiguous	3	1	Q9FKR1	M14(Oxidation)	CID	1	0	1	1		4.47581e+07	0.009	0.1065	177	1.20584	0	1	47.8564	10	3	541.6	1622.78	2.53372	22.0484	4381	4381	MS2	18/60	A_thaliana.raw
	Medium	ASTmmDKASNAAQSAK	Unambiguous	3	1	Q9FKR1	M4(Oxidation); M5(Oxidation)	CID	1	0	1	1		5.28025e+06	0.017	0.1673	124	2.32426	0	1	70.2857	24	3	548.585	1643.74	2.2541	12.8624	1418	1418	MS2	18/60	A_thaliana.raw
	Medium	ASTmmDKASNAAQSAK	Unambiguous	3	1	Q9FKR1	M4(Oxidation); M5(Oxidation)	CID	1	0	1	1		1.82806e+07	0.029	0.2196	112	2.26378	0	1	6.57791	4	2	822.374	1643.74	2.11375	11.7979	1006	1006	MS2	15/30	A_thaliana.raw
	Medium	ESLKETGQQIK	Unambiguous	2	1	Q9FKR1		CID	1	0	1	1			0.03	0.2354	151	1.99394	0	1	35.5055	35	2	630.844	1260.68	1.2823	49.239	12216	12216	MS2	13/20	A_thaliana.raw
	Medium	ESLKETGQQIK	Unambiguous	2	1	Q9FKR1		CID	1	0	1	1		5.46443e+07	0.035	0.27	158	2.76392	0	1	28.6397	16	2	630.844	1260.68	1.57279	46.5649	11484	11484	MS2	15/20	A_thaliana.raw
Q9M892	AT3g02480/F16B3_11 OS=Arabidopsis thaliana GN=F16B3.11 PE=2 SV=1 - [Q9M892_ARATH]	96.7869	48.53	1	4	4	26	4.13202e+07	68	7.14038	9.0415
	Confidence Level	Sequence	PSM Ambiguity	# Proteins	# Protein Groups	Protein Group Accessions	Modifications	Activation Type	ΔScore	ΔCn	Rank	Search Engine Rank	QuanResultID	Precursor Area	q-Value	PEP	Peptides Matched	XCorr	Probability	# Missed Cleavages	Isolation Interference [%]	Ion Inject Time [ms]	Charge	m/z [Da]	MH+ [Da]	ΔM [ppm]	RT [min]	First Scan	Last Scan	MS Order	Ions Matched	Spectrum File
	High	DAAASAQDSLQQTGQQmK	Unambiguous	1	1	Q9M892	M17(Oxidation)	CID	1	0	1	1		4.61296e+07	0	4.923e-11	80	5.93262	0	0	0	13	2	947.436	1893.86	1.92262	45.1815	11125	11125	MS2	21/34	A_thaliana.raw
	High	DAAASAQDSLQQTGQQmK	Unambiguous	1	1	Q9M892	M17(Oxidation)	CID	1	0	1	1		4.61296e+07	0	1.313e-10	84	5.1751	0	0	0	100	2	947.436	1893.87	2.37381	44.4259	10923	10923	MS2	22/34	A_thaliana.raw
	High	DAAASAQDSLQQTGQQmK	Unambiguous	1	1	Q9M892	M17(Oxidation)	CID	1	0	1	1		4.61296e+07	0	2.454e-09	81	5.04973	0	0	0	96	2	947.435	1893.86	1.34252	45.5774	11229	11229	MS2	21/34	A_thaliana.raw
	High	DAAASAQDSLQQTGQQmK	Unambiguous	1	1	Q9M892	M17(Oxidation)	CID	1	0	1	1		4.61296e+07	0	2e-06	78	4.97911	0	0	0	100	2	947.434	1893.86	0.117861	45.7535	11276	11276	MS2	22/34	A_thaliana.raw
	High	DAAASAQDSLQQTGQQmKEK	Unambiguous	1	1	Q9M892	M17(Oxidation)	CID	1	0	1	1			0	0.001392	126	4.94608	0	1	0	69	2	1076.01	2151	2.9428	49.1789	12199	12199	MS2	21/38	A_thaliana.raw
	High	DAAASAQDSLQQTGQQmKEK	Unambiguous	1	1	Q9M892	M17(Oxidation)	CID	1	0	1	1			0	1.315e-10	110	4.89206	0	1	8.88783	82	2	1076	2151	0.672784	49.5705	12312	12312	MS2	21/38	A_thaliana.raw
	High	DAAASAQDSLQQTGQQmKEK	Unambiguous	1	1	Q9M892	M17(Oxidation)	CID	1	0	1	1			0	6.023e-07	108	4.85955	0	1	16.8603	100	2	1076.01	2151	2.03479	49.4085	12266	12266	MS2	18/38	A_thaliana.raw
	High	DAAASAQDSLQQTGQQmKEK	Unambiguous	1	1	Q9M892	M17(Oxidation)	CID	1	0	1	1		4.40185e+06	0	9.892e-09	115	4.79394	0	1	0	63	2	1076	2151	1.01329	49.9473	12418	12418	MS2	18/38	A_thaliana.raw
	High	DAAASAQDSLQQTGQQmK	Unambiguous	1	1	Q9M892	M17(Oxidation)	CID	1	0	1	1		4.61296e+07	0	2.076e-09	82	4.73934	0	0	10.1546	68	2	947.435	1893.86	1.34252	45.6917	11261	11261	MS2	19/34	A_thaliana.raw
	High	DAAASAQDSLQQTGQQmK	Unambiguous	1	1	Q9M892	M17(Oxidation)	CID	1	0	1	1		4.61296e+07	0	2.165e-10	77	4.65548	0	0	0	39	2	947.436	1893.86	1.60034	44.6646	10989	10989	MS2	21/34	A_thaliana.raw
	High	DAAASAQDSLQQTGQQmKEK	Unambiguous	1	1	Q9M892	M17(Oxidation)	CID	1	0	1	1			0	0.0001556	115	4.56841	0	1	0	41	2	1076	2151	1.58079	49.502	12291	12291	MS2	18/38	A_thaliana.raw
	High	DAAASAQDSLQQTGQQmK	Unambiguous	1	1	Q9M892	M17(Oxidation)	CID	1	0	1	1		4.61296e+07	0	2.078e-07	74	4.52224	0	0	0	57	2	947.434	1893.86	-0.462241	44.5497	10957	10957	MS2	20/34	A_thaliana.raw
	High	DAAASAQDSLQQTGQQmKEK	Unambiguous	1	1	Q9M892	M17(Oxidation)	CID	1	0	1	1			0	0.0001226	110	4.26212	0	1	0	100	2	1076	2151	1.01329	48.8789	12121	12121	MS2	17/38	A_thaliana.raw
	High	DAAASAQDSLQQTGQQmKEK	Unambiguous	1	1	Q9M892	M17(Oxidation)	CID	1	0	1	1			0	1.654e-07	109	4.18678	0	1	6.71653	48	2	1076	2151	1.69429	49.7716	12369	12369	MS2	17/38	A_thaliana.raw
	High	DAAASAQDSLQQTGQQmKEK	Unambiguous	1	1	Q9M892	M17(Oxidation)	CID	1	0	1	1		4.40185e+06	0	5.227e-07	108	4.18031	0	1	0	76	2	1076	2151	0.672784	49.9987	12433	12433	MS2	18/38	A_thaliana.raw
	High	DAAASAQDSLQQTGQQmKEK	Unambiguous	1	1	Q9M892	M17(Oxidation)	CID	1	0	1	1		4.40185e+06	0	1.631e-07	117	4.118	0	1	0	39	2	1076	2151	1.58079	50.0674	12450	12450	MS2	18/38	A_thaliana.raw
	High	DAAASAQDSLQQTGQQmKEK	Unambiguous	1	1	Q9M892	M17(Oxidation)	CID	1	0	1	1		2.93687e+06	0	1.416e-06	98	4.06799	0	1	0	81	2	1076	2150.99	-3.64027	50.4982	12577	12577	MS2	15/38	A_thaliana.raw
	High	DAAASAQDSLQQTGQQmKEK	Unambiguous	1	1	Q9M892	M17(Oxidation)	CID	1	0	1	1			0	1.659e-05	123	3.87356	0	1	0	95	2	1076.01	2151.01	4.3048	48.9363	12134	12134	MS2	16/38	A_thaliana.raw
	High	AQGAADVVKDK	Unambiguous	1	1	Q9M892		CID	1	0	1	1		7.97307e+06	0	0.00376	158	3.12573	0	1	14.7811	8	2	551.299	1101.59	1.4043	12.1786	1167	1167	MS2	16/20	A_thaliana.raw
	High	DAAASAQDSLQQTGQQmK	Unambiguous	1	1	Q9M892	M17(Oxidation)	CID	1	0	1	1		5.45503e+06	0	0.0006858	87	2.69514	0	0	35.1176	48	3	631.959	1893.86	1.52879	44.8622	11042	11042	MS2	21/68	A_thaliana.raw
	High	DAAASAQDSLQQTGQQmKEK	Unambiguous	1	1	Q9M892	M17(Oxidation)	CID	1	0	1	1		3.2859e+06	0	0.01171	123	2.42038	0	1	33.7965	88	3	717.671	2151	0.0706525	50.5165	12582	12582	MS2	18/76	A_thaliana.raw
	High	AKDAAASAQDSLQQTGQQmK	Unambiguous	1	1	Q9M892	M19(Oxidation)	CID	1	0	1	1			0	0.008626	122	2.32754	0	1	73.3236	74	3	698.336	2092.99	0.532907	50.1351	12469	12469	MS2	21/76	A_thaliana.raw
	High	AQGAADVVKDK	Unambiguous	1	1	Q9M892		CID	1	0	1	1		5.23104e+06	0.002	0.03024	159	1.52784	0	1	36.0906	11	3	367.869	1101.59	2.25089	12.1889	1172	1172	MS2	17/40	A_thaliana.raw
	Medium	DAAASAQDSLQQTGQQmK	Unambiguous	1	1	Q9M892	M17(Oxidation)	CID	1	0	1	1		5.45503e+06	0.01	0.1097	90	2.41565	0	0	63.9198	27	3	631.959	1893.86	0.755319	44.9141	11056	11056	MS2	20/68	A_thaliana.raw
	Medium	DAAASAQDSLQQTGQQmKEK	Unambiguous	1	1	Q9M892	M17(Oxidation)	CID	1	0	1	1		69857997	0.027	0.2152	134	1.52708	0	1	27.9619	6	3	717.672	2151	1.34754	49.5879	12316	12316	MS2	14/76	A_thaliana.raw
	Medium	DAAASAQDSLQQTGQQmKEK	Unambiguous	1	1	Q9M892	M17(Oxidation)	CID	1	0	1	1			0.038	0.2931	134	1.98825	0	1	29.5912	10	3	717.672	2151	1.34754	50.0969	12457	12457	MS2	19/76	A_thaliana.raw
B3H4Y0	D-galactoside/L-rhamnose binding SUEL lectin protein OS=Arabidopsis thaliana GN=At3g53065 PE=4 SV=1 - [B3H4Y0_ARATH]	95.1601	25	1	6	6	44	2.58681e+07	152	16.7702	8.76318
	Confidence Level	Sequence	PSM Ambiguity	# Proteins	# Protein Groups	Protein Group Accessions	Modifications	Activation Type	ΔScore	ΔCn	Rank	Search Engine Rank	QuanResultID	Precursor Area	q-Value	PEP	Peptides Matched	XCorr	Probability	# Missed Cleavages	Isolation Interference [%]	Ion Inject Time [ms]	Charge	m/z [Da]	MH+ [Da]	ΔM [ppm]	RT [min]	First Scan	Last Scan	MS Order	Ions Matched	Spectrum File
	High	FADYGQPGGSScETLK	Unambiguous	1	1	B3H4Y0	C12(Carbamidomethyl)	CID	1	0	1	1			0	1.213e-08	63	3.49838	0	0	26.2946	71	2	858.882	1716.76	2.21607	82.3699	21395	21395	MS2	18/30	A_thaliana.raw
	High	FADYGQPGGSScETLK	Unambiguous	1	1	B3H4Y0	C12(Carbamidomethyl)	CID	1	0	1	1			0	1.119e-05	62	2.95594	0	0	18.7052	35	2	858.882	1716.76	1.86054	82.3005	21374	21374	MS2	17/30	A_thaliana.raw
	High	FADYGQPGGSScETLK	Unambiguous	1	1	B3H4Y0	C12(Carbamidomethyl)	CID	1	0	1	1			0	5.281e-08	63	2.92783	0	0	29.1053	45	2	858.882	1716.76	2.35828	82.9306	21551	21551	MS2	18/30	A_thaliana.raw
	High	FADYGQPGGSScETLK	Unambiguous	1	1	B3H4Y0	C12(Carbamidomethyl)	CID	1	0	1	1			0	7.671e-06	62	2.8199	0	0	23.1212	58	2	858.881	1716.76	0.936174	81.4238	21113	21113	MS2	14/30	A_thaliana.raw
	High	GNcGAPATLR	Unambiguous	1	1	B3H4Y0	C3(Carbamidomethyl)	CID	1	0	1	1			0	0.002067	115	2.7573	0	0	17.878	4	2	508.752	1016.5	3.36639	18.4062	3251	3251	MS2	16/18	A_thaliana.raw
	High	FADYGQPGGSScETLK	Unambiguous	1	1	B3H4Y0	C12(Carbamidomethyl)	CID	1	0	1	1			0	0.000172	58	2.72412	0	0	32.2301	36	2	858.882	1716.76	2.21607	82.9944	21568	21568	MS2	16/30	A_thaliana.raw
	High	GNcGAPATLRLVK	Unambiguous	1	1	B3H4Y0	C3(Carbamidomethyl)	CID	1	0	1	1		6.6173e+06	0	0.002597	99	2.64817	0	1	28.4284	22	2	678.876	1356.75	2.45987	130.6	32575	32575	MS2	14/24	A_thaliana.raw
	High	RGNcGAPATLR	Unambiguous	1	1	B3H4Y0	C4(Carbamidomethyl)	CID	1	0	1	1		530308	0	0.0004252	124	2.62669	0	1	48.2948	91	2	586.802	1172.6	1.47382	108.404	28438	28438	MS2	13/20	A_thaliana.raw
	High	FADYGQPGGSScETLK	Unambiguous	1	1	B3H4Y0	C12(Carbamidomethyl)	CID	1	0	1	1			0	2.373e-07	65	2.57238	0	0	13.4934	89	2	858.882	1716.76	1.64723	81.5923	21165	21165	MS2	13/30	A_thaliana.raw
	High	FADYGQPGGSScETLK	Unambiguous	1	1	B3H4Y0	C12(Carbamidomethyl)	CID	1	0	1	1			0	2.386e-07	65	2.57106	0	0	39.6566	80	2	858.882	1716.76	1.57612	82.1852	21341	21341	MS2	17/30	A_thaliana.raw
	High	GNcGAPATLR	Unambiguous	1	1	B3H4Y0	C3(Carbamidomethyl)	CID	1	0	1	1			0	0.006778	123	2.56676	0	0	18.0085	5	2	508.752	1016.5	2.64586	17.3918	2927	2927	MS2	15/18	A_thaliana.raw
	High	IKFADYGQPGGSScETLK	Unambiguous	1	1	B3H4Y0	C14(Carbamidomethyl)	CID	1	0	1	1		1.5833e+07	0	0.004348	160	2.56031	0	1	10.7235	20	3	653.317	1957.94	2.51631	130.509	32543	32543	MS2	22/68	A_thaliana.raw
	High	FADYGQPGGSScETLK	Unambiguous	1	1	B3H4Y0	C12(Carbamidomethyl)	CID	1	0	1	1			0	7.943e-06	61	2.51055	0	0	70.4271	25	2	858.882	1716.76	2.42938	82.1548	21332	21332	MS2	13/30	A_thaliana.raw
	High	GNcGAPATLR	Unambiguous	1	1	B3H4Y0	C3(Carbamidomethyl)	CID	1	0	1	1			0	0.001814	117	2.48614	0	0	36.7066	9	2	508.753	1016.5	4.02688	17.8993	3086	3086	MS2	15/18	A_thaliana.raw
	High	IKFADYGQPGGSScETLK	Unambiguous	1	1	B3H4Y0	C14(Carbamidomethyl)	CID	1	0	1	1		1.5833e+07	0	0.0005159	161	2.43801	0	1	43.784	68	3	653.317	1957.94	2.23575	130.404	32506	32506	MS2	22/68	A_thaliana.raw
	High	GNcGAPATLR	Unambiguous	1	1	B3H4Y0	C3(Carbamidomethyl)	CID	1	0	1	1			0	0.0004491	130	2.40032	0	0	27.049	18	2	508.752	1016.5	2.1655	24.9443	5242	5242	MS2	15/18	A_thaliana.raw
	High	GNcGAPATLR	Unambiguous	1	1	B3H4Y0	C3(Carbamidomethyl)	CID	1	0	1	1		8.74609e+06	0	0.0005228	125	2.32431	0	0	28.8184	18	2	508.752	1016.5	2.7059	24.4307	5085	5085	MS2	13/18	A_thaliana.raw
	High	GNcGAPATLR	Unambiguous	1	1	B3H4Y0	C3(Carbamidomethyl)	CID	1	0	1	1		3.52676e+07	0	0.006938	132	2.30824	0	0	56.001	12	2	508.752	1016.5	2.34563	19.9784	3745	3745	MS2	13/18	A_thaliana.raw
	High	GNcGAPATLR	Unambiguous	1	1	B3H4Y0	C3(Carbamidomethyl)	CID	1	0	1	1			0	0.0001119	124	2.30654	0	0	49.4851	23	2	508.752	1016.5	2.22555	27.4254	5973	5973	MS2	15/18	A_thaliana.raw
	High	GNcGAPATLR	Unambiguous	1	1	B3H4Y0	C3(Carbamidomethyl)	CID	1	0	1	1			0	0.0007263	133	2.25477	0	0	58.3227	100	2	508.752	1016.5	2.22555	23.1132	4701	4701	MS2	15/18	A_thaliana.raw
	High	GNcGAPATLR	Unambiguous	1	1	B3H4Y0	C3(Carbamidomethyl)	CID	1	0	1	1		8.74609e+06	0	0.006908	132	2.21964	0	0	32.2414	25	2	508.752	1016.5	2.04541	23.9215	4934	4934	MS2	13/18	A_thaliana.raw
	High	GNcGAPATLR	Unambiguous	1	1	B3H4Y0	C3(Carbamidomethyl)	CID	1	0	1	1		3.52676e+07	0	0.001848	127	2.21013	0	0	34.1042	15	2	508.751	1016.5	1.14474	21.053	4078	4078	MS2	14/18	A_thaliana.raw
	High	GNcGAPATLR	Unambiguous	1	1	B3H4Y0	C3(Carbamidomethyl)	CID	1	0	1	1		3.52676e+07	0	0.005669	115	2.19804	0	0	27.3291	7	2	508.752	1016.5	3.00612	20.5439	3921	3921	MS2	15/18	A_thaliana.raw
	High	GNcGAPATLR	Unambiguous	1	1	B3H4Y0	C3(Carbamidomethyl)	CID	1	0	1	1			0	0.001289	122	2.16616	0	0	47.8604	16	2	508.752	1016.5	2.22555	26.0696	5573	5573	MS2	13/18	A_thaliana.raw
	High	LVKENcLGK	Unambiguous	1	1	B3H4Y0	C6(Carbamidomethyl)	CID	1	0	1	1		2.65037e+07	0	6.978e-05	213	2.11673	0	1	55.521	15	3	354.199	1060.58	1.21707	13.3709	1590	1590	MS2	16/32	A_thaliana.raw
	High	GNcGAPATLR	Unambiguous	1	1	B3H4Y0	C3(Carbamidomethyl)	CID	1	0	1	1			0	0.00169	130	2.09072	0	0	41.6418	12	2	508.752	1016.5	2.34563	25.4702	5397	5397	MS2	15/18	A_thaliana.raw
	High	GNcGAPATLR	Unambiguous	1	1	B3H4Y0	C3(Carbamidomethyl)	CID	1	0	1	1			0	0.0009765	124	2.01423	0	0	35.389	25	2	508.752	1016.5	2.58581	26.6493	5746	5746	MS2	13/18	A_thaliana.raw
	High	GNcGAPATLR	Unambiguous	1	1	B3H4Y0	C3(Carbamidomethyl)	CID	1	0	1	1			0	0.005831	125	2.00881	0	0	44.3665	23	2	508.752	1016.5	2.7059	27.2235	5915	5915	MS2	13/18	A_thaliana.raw
	High	GNcGAPATLR	Unambiguous	1	1	B3H4Y0	C3(Carbamidomethyl)	CID	1	0	1	1			0	0.0007844	115	1.98803	0	0	53.5155	58	2	508.752	1016.5	3.00612	23.3707	4776	4776	MS2	14/18	A_thaliana.raw
	High	LVKENcLGK	Unambiguous	1	1	B3H4Y0	C6(Carbamidomethyl)	CID	1	0	1	1		2.65037e+07	0	0.001748	213	1.83123	0	1	43.7334	12	3	354.199	1060.58	1.56236	12.8016	1396	1396	MS2	11/32	A_thaliana.raw
	High	GNcGAPATLR	Unambiguous	1	1	B3H4Y0	C3(Carbamidomethyl)	CID	1	0	1	1			0	0.001131	116	1.81958	0	0	65.7385	83	2	508.752	1016.5	2.88603	22.8407	4619	4619	MS2	12/18	A_thaliana.raw
	High	GNcGAPATLR	Unambiguous	1	1	B3H4Y0	C3(Carbamidomethyl)	CID	1	0	1	1			0	0.0005719	121	1.76319	0	0	50.2458	39	2	508.753	1016.5	3.7867	21.5646	4234	4234	MS2	14/18	A_thaliana.raw
	High	GNcGAPATLR	Unambiguous	1	1	B3H4Y0	C3(Carbamidomethyl)	CID	1	0	1	1			0	0.002095	133	1.67004	0	0	61.8173	87	2	508.752	1016.5	2.64586	21.9198	4342	4342	MS2	13/18	A_thaliana.raw
	High	GNcGAPATLR	Unambiguous	1	1	B3H4Y0	C3(Carbamidomethyl)	CID	1	0	1	1			0	0.01029	133	1.65083	0	0	68.7572	100	2	508.752	1016.5	1.92532	22.8142	4611	4611	MS2	12/18	A_thaliana.raw
	High	GNcGAPATLR	Unambiguous	1	1	B3H4Y0	C3(Carbamidomethyl)	CID	1	0	1	1			0	0.01226	127	1.58942	0	0	67.3609	50	2	508.751	1016.49	0.484253	22.3189	4464	4464	MS2	10/18	A_thaliana.raw
	High	GNcGAPATLR	Unambiguous	1	1	B3H4Y0	C3(Carbamidomethyl)	CID	1	0	1	1			0.001	0.0173	131	2.06573	0	0	45.7267	10	2	508.752	1016.5	2.22555	16.8687	2764	2764	MS2	15/18	A_thaliana.raw
	High	GNcGAPATLR	Unambiguous	1	1	B3H4Y0	C3(Carbamidomethyl)	CID	1	0	1	1			0.001	0.02302	130	1.79202	0	0	53.3996	6	2	508.752	1016.5	2.76595	19.4611	3586	3586	MS2	15/18	A_thaliana.raw
	High	GNcGAPATLRLVK	Unambiguous	1	1	B3H4Y0	C3(Carbamidomethyl)	CID	1	0	1	1		6.6173e+06	0.002	0.04466	110	2.78012	0	1	25.126	64	2	678.877	1356.75	3.08968	130.516	32546	32546	MS2	16/24	A_thaliana.raw
	High	RGNcGAPATLR	Unambiguous	1	1	B3H4Y0	C4(Carbamidomethyl)	CID	1	0	1	1			0.002	0.03978	137	2.70436	0	1	57.3691	100	2	586.803	1172.6	2.30664	107.7	28252	28252	MS2	13/20	A_thaliana.raw
	High	LVKENcLGK	Unambiguous	1	1	B3H4Y0	C6(Carbamidomethyl)	CID	1	0	1	1		1.10347e+07	0.002	0.04401	214	1.6785	0	1	54.6368	41	2	530.796	1060.58	2.72601	13.0136	1467	1467	MS2	10/16	A_thaliana.raw
	High	GNcGAPATLR	Unambiguous	1	1	B3H4Y0	C3(Carbamidomethyl)	CID	1	0	1	1			0.003	0.05543	132	1.96764	0	0	40.6298	4	2	508.752	1016.5	2.52577	18.9439	3425	3425	MS2	15/18	A_thaliana.raw
	Medium	LVKENcLGK	Unambiguous	1	1	B3H4Y0	C6(Carbamidomethyl)	CID	1	0	1	1		1.10347e+07	0.013	0.1376	186	1.96168	0	1	79.5707	40	2	530.795	1060.58	-0.0363212	13.3354	1577	1577	MS2	9/16	A_thaliana.raw
	Medium	GNcGAPATLRLVK	Unambiguous	1	1	B3H4Y0	C3(Carbamidomethyl)	CID	1	0	1	1		1.36343e+07	0.015	0.1531	116	2.03616	0	1	77.3838	10	3	452.92	1356.75	3.05727	130.507	32542	32542	MS2	15/48	A_thaliana.raw
	Medium	LVKENcLGK	Unambiguous	1	1	B3H4Y0	C6(Carbamidomethyl)	CID	1	0	1	1		9.52033e+06	0.015	0.1509	181	1.41482	0	1	59.8961	29	3	354.2	1060.59	4.06572	15.5213	2330	2330	MS2	10/32	A_thaliana.raw
Q9LFD5	Binding partner of ACD11 1 OS=Arabidopsis thaliana GN=BPA1 PE=1 SV=1 - [BPA1_ARATH]	80.6405	30.12	4	5	5	31	1.70503e+07	259	27.2177	5.63037
	Confidence Level	Sequence	PSM Ambiguity	# Proteins	# Protein Groups	Protein Group Accessions	Modifications	Activation Type	ΔScore	ΔCn	Rank	Search Engine Rank	QuanResultID	Precursor Area	q-Value	PEP	Peptides Matched	XCorr	Probability	# Missed Cleavages	Isolation Interference [%]	Ion Inject Time [ms]	Charge	m/z [Da]	MH+ [Da]	ΔM [ppm]	RT [min]	First Scan	Last Scan	MS Order	Ions Matched	Spectrum File
	High	VGNLSSGATEHDIK	Unambiguous	2	1	Q9LFD5		CID	1	0	1	1			0	1.872e-05	150	3.71535	0	0	50.0654	100	2	714.361	1427.71	1.46101	70.0014	17991	17991	MS2	17/26	A_thaliana.raw
	High	VEAEQPSQPAQSQQQLPEGYSPIHSSEYSKN	Unambiguous	1	1	Q9LFD5		CID	1	0	1	1		557434	0	0.01223	96	3.47994	0	1	75.9643	76	3	1148.54	3443.62	5.39589	113.936	29303	29303	MS2	25/120	A_thaliana.raw
	High	VGNLSSGATEHDIK	Unambiguous	2	1	Q9LFD5		CID	1	0	1	1			0	0.004965	152	3.43135	0	0	40.0856	57	2	714.361	1427.71	1.54651	68.924	17704	17704	MS2	17/26	A_thaliana.raw
	High	VGNLSSGATEHDIK	Unambiguous	2	1	Q9LFD5		CID	1	0	1	1			0	3.511e-05	138	3.24591	0	0	43.4588	53	2	714.36	1427.71	0.606007	68.2692	17542	17542	MS2	17/26	A_thaliana.raw
	High	VGNLSSGATEHDIK	Unambiguous	2	1	Q9LFD5		CID	1	0	1	1			0	0.0001628	152	3.17519	0	0	35.3925	61	2	714.361	1427.71	1.11901	68.4994	17600	17600	MS2	15/26	A_thaliana.raw
	High	VGNLSSGATEHDIK	Unambiguous	2	1	Q9LFD5		CID	1	0	1	1			0	1.159e-06	145	3.1465	0	0	44.9673	100	2	714.361	1427.71	1.03351	67.5537	17372	17372	MS2	16/26	A_thaliana.raw
	High	VGNLSSGATEHDIK	Unambiguous	2	1	Q9LFD5		CID	1	0	1	1			0	6.562e-06	152	3.11221	0	0	43.8867	61	2	714.361	1427.72	1.80301	69.9548	17978	17978	MS2	16/26	A_thaliana.raw
	High	VGNLSSGATEHDIK	Unambiguous	2	1	Q9LFD5		CID	1	0	1	1			0	1.751e-05	160	3.07317	0	0	34.4132	40	2	714.36	1427.71	-0.248998	68.9971	17725	17725	MS2	16/26	A_thaliana.raw
	High	VGNLSSGATEHDIK	Unambiguous	2	1	Q9LFD5		CID	1	0	1	1			0	0.0002117	155	2.95038	0	0	20.0415	18	3	476.576	1427.71	1.62259	67.3815	17330	17330	MS2	19/52	A_thaliana.raw
	High	VGNLSSGATEHDIK	Unambiguous	2	1	Q9LFD5		CID	1	0	1	1		3.99219e+06	0	0.00117	153	2.77703	0	0	20.697	72	3	476.576	1427.71	1.17372	66.8302	17188	17188	MS2	17/52	A_thaliana.raw
	High	VGNLSSGATEHDIK	Unambiguous	2	1	Q9LFD5		CID	1	0	1	1			0	0.005145	155	2.75237	0	0	28.2056	14	3	476.576	1427.71	1.43022	68.7638	17667	17667	MS2	21/52	A_thaliana.raw
	High	VGNLSSGATEHDIK	Unambiguous	2	1	Q9LFD5		CID	1	0	1	1			0	0.0001076	152	2.71364	0	0	43.1987	44	2	714.361	1427.72	2.05951	69.5493	17869	17869	MS2	13/26	A_thaliana.raw
	High	VGNLSSGATEHDIK	Unambiguous	2	1	Q9LFD5		CID	1	0	1	1		694974	0	8.353e-05	137	2.68988	0	0	0	65	2	714.363	1427.72	4.71002	107.307	28182	28182	MS2	13/26	A_thaliana.raw
	High	AEDVVSSmLAK	Unambiguous	4	1	Q9LFD5	M8(Oxidation)	CID	1	0	1	1		6.50259e+06	0	0.007949	221	2.52783	0	0	26.2428	40	2	583.293	1165.58	1.75088	53.2172	13357	13357	MS2	14/20	A_thaliana.raw
	High	VGNLSSGATEHDIK	Unambiguous	2	1	Q9LFD5		CID	1	0	1	1			0	0.0001242	147	2.44638	0	0	26.3093	20	3	476.577	1427.72	2.19972	70.463	18103	18103	MS2	16/52	A_thaliana.raw
	High	VGNLSSGATEHDIK	Unambiguous	2	1	Q9LFD5		CID	1	0	1	1		3.99219e+06	0	0.002533	155	2.43956	0	0	34.0831	30	3	476.576	1427.71	1.23784	66.8414	17190	17190	MS2	14/52	A_thaliana.raw
	High	VGNLSSGATEHDIK	Unambiguous	2	1	Q9LFD5		CID	1	0	1	1			0	0.001311	148	2.41596	0	0	28.76	24	3	476.577	1427.72	2.3921	69.9472	17975	17975	MS2	19/52	A_thaliana.raw
	High	AEDVVSSmLAK	Unambiguous	4	1	Q9LFD5	M8(Oxidation)	CID	1	0	1	1		1.1446e+07	0	0.00799	221	2.37974	0	0	33.2227	47	2	583.293	1165.58	1.54142	53.0949	13324	13324	MS2	15/20	A_thaliana.raw
	High	VGNLSSGATEHDIK	Unambiguous	2	1	Q9LFD5		CID	1	0	1	1			0	0.003312	155	2.33832	0	0	36.9848	14	3	476.576	1427.71	1.04547	69.4415	17842	17842	MS2	20/52	A_thaliana.raw
	High	VGNLSSGATEHDIK	Unambiguous	2	1	Q9LFD5		CID	1	0	1	1		369913	0	0.004519	136	2.33806	0	0	28.1255	57	2	714.363	1427.72	4.79552	107.363	28192	28192	MS2	15/26	A_thaliana.raw
	High	AEDVVSSmLAK	Unambiguous	4	1	Q9LFD5	M8(Oxidation)	CID	1	0	1	1		1.1446e+07	0	0.01107	228	2.30733	0	0	39.857	25	2	583.293	1165.58	2.1698	52.6381	13202	13202	MS2	15/20	A_thaliana.raw
	High	VGNLSSGATEHDIK	Unambiguous	2	1	Q9LFD5		CID	1	0	1	1			0	0.001272	153	2.22131	0	0	60.3278	38	3	476.576	1427.71	1.55847	66.328	17059	17059	MS2	17/52	A_thaliana.raw
	High	VGNLSSGATEHDIK	Unambiguous	2	1	Q9LFD5		CID	1	0	1	1			0	0.00262	158	1.96371	0	0	16.1134	61	2	714.359	1427.71	-1.87351	106.848	28088	28088	MS2	11/26	A_thaliana.raw
	High	AVDQNFQVTER	Unambiguous	2	1	Q9LFD5		CID	1	0	1	1		3.57128e+07	0.002	0.05304	197	2.55551	0	0	13.8486	13	2	653.824	1306.64	2.19325	63.0308	16126	16126	MS2	14/20	A_thaliana.raw
	High	AVDQNFQVTER	Unambiguous	2	1	Q9LFD5		CID	1	0	1	1			0.002	0.03161	202	2.19533	0	0	21.5629	28	2	653.824	1306.64	1.63271	63.8722	16376	16376	MS2	13/20	A_thaliana.raw
	High	AVDQNFQVTER	Unambiguous	2	1	Q9LFD5		CID	1	0	1	1		3.57128e+07	0.003	0.05515	200	2.60215	0	0	15.9851	17	2	653.824	1306.64	1.72614	63.5887	16293	16293	MS2	13/20	A_thaliana.raw
	Medium	AEDVVSSmLAK	Unambiguous	4	1	Q9LFD5	M8(Oxidation)	CID	1	0	1	1		6.50259e+06	0.013	0.1225	253	1.97879	0	0	47.5701	75	2	583.293	1165.58	1.12251	53.7718	13508	13508	MS2	13/20	A_thaliana.raw
	Medium	AVDQNFQVTER	Unambiguous	2	1	Q9LFD5		CID	1	0	1	1			0.013	0.1346	193	1.83142	0	0	26.6785	32	2	653.825	1306.64	2.47352	62.5027	15974	15974	MS2	12/20	A_thaliana.raw
	Medium	VGNLSSGATEHDIK	Unambiguous	2	1	Q9LFD5		CID	1	0	1	1			0.021	0.1835	155	2.18284	0	0	52.999	28	3	476.577	1427.72	1.8791	107.218	28162	28162	MS2	15/52	A_thaliana.raw
	Medium	AVDQNFQVTER	Unambiguous	2	1	Q9LFD5		CID	1	0	1	1			0.021	0.176	193	1.87848	0	0	34.0037	45	2	653.824	1306.64	2.09983	64.1087	16445	16445	MS2	12/20	A_thaliana.raw
	Medium	LTAGTSLVNEK	Unambiguous	2	1	Q9LFD5		CID	1	0	1	1		2.37145e+06	0.034	0.2691	157	1.77484	0	0	13.6983	61	2	566.814	1132.62	-0.309285	58.8289	14861	14861	MS2	12/20	A_thaliana.raw
Q9ZPQ7	At2g03740 OS=Arabidopsis thaliana GN=At2g03740 PE=2 SV=1 - [Q9ZPQ7_ARATH]	73.613	31.22	4	6	7	27	3.67034e+07	189	20.0042	9.31982
	Confidence Level	Sequence	PSM Ambiguity	# Proteins	# Protein Groups	Protein Group Accessions	Modifications	Activation Type	ΔScore	ΔCn	Rank	Search Engine Rank	QuanResultID	Precursor Area	q-Value	PEP	Peptides Matched	XCorr	Probability	# Missed Cleavages	Isolation Interference [%]	Ion Inject Time [ms]	Charge	m/z [Da]	MH+ [Da]	ΔM [ppm]	RT [min]	First Scan	Last Scan	MS Order	Ions Matched	Spectrum File
	High	GSEVGNVSAQKGQELQNQmER	Unambiguous	2	1	Q9ZPQ7	M19(Oxidation)	CID	1	0	1	1			0	9.327e-08	103	3.73296	0	1	14.6486	29	3	769.036	2305.09	4.10811	62.9301	16097	16097	MS2	31/80	A_thaliana.raw
	High	GSEVGNVSAQKGQELQNQmER	Unambiguous	2	1	Q9ZPQ7	M19(Oxidation)	CID	1	0	1	1		1.14177e+06	0	5.388e-06	100	3.714	0	1	8.29881	56	3	769.032	2305.08	-0.57857	61.9999	15827	15827	MS2	31/80	A_thaliana.raw
	High	GSEVGNVSAQKGQELQNQmER	Unambiguous	2	1	Q9ZPQ7	M19(Oxidation)	CID	1	0	1	1			0	2.315e-07	99	3.69188	0	1	0	28	3	769.035	2305.09	2.36054	63.9796	16408	16408	MS2	29/80	A_thaliana.raw
	High	GSEVGNVSAQKGQELQNQmER	Unambiguous	2	1	Q9ZPQ7	M19(Oxidation)	CID	1	0	1	1			0	2.705e-08	100	3.6585	0	1	31.4806	42	3	769.035	2305.09	2.36054	63.3911	16236	16236	MS2	28/80	A_thaliana.raw
	High	GSEVGNVSAQKGQELQNQmER	Unambiguous	2	1	Q9ZPQ7	M19(Oxidation)	CID	1	0	1	1		3.0805e+06	0	0.0005837	98	3.58947	0	1	12.3837	43	3	769.034	2305.09	1.01014	64.2222	16477	16477	MS2	29/80	A_thaliana.raw
	High	GSEVGNVSAQKGQELQNQmER	Unambiguous	2	1	Q9ZPQ7	M19(Oxidation)	CID	1	0	1	1			0	2.483e-06	100	3.53616	0	1	26.4982	27	3	769.035	2305.09	2.43997	63.3244	16216	16216	MS2	27/80	A_thaliana.raw
	High	GSEVGNVSAQKGQELQNQmER	Unambiguous	2	1	Q9ZPQ7	M19(Oxidation)	CID	1	0	1	1			0	9.11e-06	100	3.41764	0	1	21.966	33	3	769.034	2305.09	1.40732	62.2371	15896	15896	MS2	25/80	A_thaliana.raw
	High	GSEVGNVSAQKGQELQNQmER	Unambiguous	2	1	Q9ZPQ7	M19(Oxidation)	CID	1	0	1	1			0	3.724e-06	102	3.39393	0	1	10.8205	25	3	769.034	2305.09	1.64562	63.447	16253	16253	MS2	28/80	A_thaliana.raw
	High	GSEVGNVSAQKGQELQNQmER	Unambiguous	2	1	Q9ZPQ7	M19(Oxidation)	CID	1	0	1	1		1.41608e+06	0	1.434e-06	101	3.28626	0	1	0	100	3	769.034	2305.09	1.88393	64.8895	16665	16665	MS2	28/80	A_thaliana.raw
	High	GSEVGNVSAQKGQELQNQmER	Unambiguous	2	1	Q9ZPQ7	M19(Oxidation)	CID	1	0	1	1			0	1.552e-07	101	3.21869	0	1	0	77	3	769.034	2305.09	1.72506	62.1595	15872	15872	MS2	29/80	A_thaliana.raw
	High	GSEVGNVSAQKGQELQNQmER	Unambiguous	2	1	Q9ZPQ7	M19(Oxidation)	CID	1	0	1	1			0	3.883e-08	101	3.16962	0	1	68.4312	26	3	769.034	2305.09	1.80449	62.8671	16078	16078	MS2	27/80	A_thaliana.raw
	High	AGEAmDSVAENAK	Unambiguous	2	1	Q9ZPQ7	M5(Oxidation)	CID	1	0	1	1		3.53307e+07	0	2.64e-06	65	3.13364	0	0	27.1672	6	2	654.792	1308.58	1.64069	13.4376	1614	1614	MS2	19/24	A_thaliana.raw
	High	GSEVGNVSAQKGQELQNQmER	Unambiguous	2	1	Q9ZPQ7	M19(Oxidation)	CID	1	0	1	1		1.41608e+06	0	0.001034	101	3.00453	0	1	6.66221	40	3	769.035	2305.09	2.2811	64.6988	16611	16611	MS2	24/80	A_thaliana.raw
	High	GSEVGNVSAQKGQELQNQmER	Unambiguous	2	1	Q9ZPQ7	M19(Oxidation)	CID	1	0	1	1		1.21452e+06	0	0.0001104	101	2.98596	0	1	9.83689	56	3	769.034	2305.09	1.72506	61.7197	15741	15741	MS2	26/80	A_thaliana.raw
	High	GSEVGNVSAQKGQELQNQmER	Unambiguous	2	1	Q9ZPQ7	M19(Oxidation)	CID	1	0	1	1			0	6.761e-07	99	2.92829	0	1	56.155	26	3	769.034	2305.09	1.24845	62.3224	15919	15919	MS2	21/80	A_thaliana.raw
	High	AGEAmDSVAENAKR	Unambiguous	2	1	Q9ZPQ7	M5(Oxidation)	CID	1	0	1	1		5.50554e+07	0	0.0002924	98	2.91625	0	1	13.2885	3	3	488.897	1464.68	1.92545	12.2731	1206	1206	MS2	20/52	A_thaliana.raw
	High	GSEVGNVSAQKGQELQNQmER	Unambiguous	2	1	Q9ZPQ7	M19(Oxidation)	CID	1	0	1	1			0	5.088e-08	96	2.88467	0	1	0	31	3	769.034	2305.09	0.930704	62.8457	16072	16072	MS2	27/80	A_thaliana.raw
	High	GSEVGNVSAQKGQELQNQmER	Unambiguous	2	1	Q9ZPQ7	M19(Oxidation)	CID	1	0	1	1		1.21452e+06	0	9.433e-06	98	2.86574	0	1	18.5102	100	3	769.034	2305.09	1.40732	61.5757	15696	15696	MS2	27/80	A_thaliana.raw
	High	GSEVGNVSAQKGQELQNQmER	Unambiguous	2	1	Q9ZPQ7	M19(Oxidation)	CID	1	0	1	1		1.21452e+06	0	3.02e-05	101	2.54499	0	1	24.3878	68	3	769.034	2305.09	1.80449	61.6768	15726	15726	MS2	23/80	A_thaliana.raw
	High	ASDFVTEKGK	Unambiguous	2	1	Q9ZPQ7		CID	1	0	1	1		4.63596e+06	0.001	0.02267	172	2.17995	0	1	0	39	3	361.19	1081.55	2.24996	12.7427	1377	1377	MS2	15/36	A_thaliana.raw
	High	ASDFVTEK	Unambiguous	2	1	Q9ZPQ7		CID	1	0	1	1		1.97239e+07	0.001	0.01542	155	2.10242	0	0	29.9398	15	2	448.722	896.437	1.48721	18.9006	3412	3412	MS2	12/14	A_thaliana.raw
	High	WLDDASEK	Unambiguous	2	1	Q9ZPQ7		CID	1	0	1	1		1.16722e+06	0.002	0.04917	109	2.09727	0	0	67.3282	100	2	482.226	963.444	2.12151	48.3641	11981	11981	MS2	12/14	A_thaliana.raw
	High	DFIVEK	Unambiguous	5	2	Q9SI55;Q9ZPQ7		CID	1	0	1	1			0.002	0.05062	135	1.62787	0	0	51.973	31	2	375.706	750.405	2.56883	56.1344	14133	14133	MS2	9/10	A_thaliana.raw
	High	AGEAmDSVAENAKR	Unambiguous	2	1	Q9ZPQ7	M5(Oxidation)	CID	1	0	1	1		5.50554e+07	0.002	0.03536	98	1.40462	0	1	56.8222	17	3	488.897	1464.68	1.67542	12.5807	1318	1318	MS2	16/52	A_thaliana.raw
	High	DFIVEK	Unambiguous	5	2	Q9SI55;Q9ZPQ7		CID	1	0	1	1			0.006	0.0905	135	1.47718	0	0	44.8192	30	2	375.706	750.405	1.83681	56.6749	14279	14279	MS2	9/10	A_thaliana.raw
	Medium	WLDDASEK	Unambiguous	2	1	Q9ZPQ7		CID	1	0	1	1			0.01	0.1074	105	1.88345	0	0	62.6847	95	2	482.226	963.444	2.12151	48.8443	12113	12113	MS2	10/14	A_thaliana.raw
	Medium	WLDDASEK	Unambiguous	2	1	Q9ZPQ7		CID	1	0	1	1			0.039	0.2987	96	2.04887	0	0	71.6484	100	2	482.225	963.443	1.10789	49.6247	12327	12327	MS2	11/14	A_thaliana.raw
Q9FHZ4	ABA-inducible protein-like OS=Arabidopsis thaliana GN=At5g53820 PE=2 SV=1 - [Q9FHZ4_ARATH]	73.4047	43.28	2	3	3	27	2.48319e+06	67	7.02449	9.46631
	Confidence Level	Sequence	PSM Ambiguity	# Proteins	# Protein Groups	Protein Group Accessions	Modifications	Activation Type	ΔScore	ΔCn	Rank	Search Engine Rank	QuanResultID	Precursor Area	q-Value	PEP	Peptides Matched	XCorr	Probability	# Missed Cleavages	Isolation Interference [%]	Ion Inject Time [ms]	Charge	m/z [Da]	MH+ [Da]	ΔM [ppm]	RT [min]	First Scan	Last Scan	MS Order	Ions Matched	Spectrum File
	High	ASNLIDKASNAAQSAK	Unambiguous	1	1	Q9FHZ4		CID	1	0	1	1		4.42029e+06	0	0.0007823	159	4.1331	0	1	10.2516	28	2	794.92	1588.83	2.78212	120.254	30379	30379	MS2	19/30	A_thaliana.raw
	High	ASNLIDKASNAAQSAK	Unambiguous	1	1	Q9FHZ4		CID	1	0	1	1		759544	0	0.005618	147	3.62454	0	1	12.1012	48	2	794.923	1588.84	5.70165	119.343	30215	30215	MS2	19/30	A_thaliana.raw
	High	ASNLIDKASNAAQSAK	Unambiguous	1	1	Q9FHZ4		CID	1	0	1	1		428566	0	1.982e-06	152	3.48172	0	1	30.0601	100	2	794.922	1588.84	5.16384	120.834	30473	30473	MS2	15/30	A_thaliana.raw
	High	ESIQEGGQQLKQK	Unambiguous	2	1	Q9FHZ4		CID	1	0	1	1			0	0.0008345	143	3.25115	0	1	12.6238	100	2	736.89	1472.77	2.16997	45.4191	11188	11188	MS2	18/24	A_thaliana.raw
	High	ESIQEGGQQLKQK	Unambiguous	2	1	Q9FHZ4		CID	1	0	1	1			0	0.01255	146	3.10727	0	1	12.7247	46	2	736.89	1472.77	1.42401	44.1137	10837	10837	MS2	17/24	A_thaliana.raw
	High	ASNLIDKASNAAQSAK	Unambiguous	1	1	Q9FHZ4		CID	1	0	1	1		1.71015e+06	0	0.0005024	158	3.09805	0	1	25.7511	20	3	530.284	1588.84	5.77001	119.919	30305	30305	MS2	18/60	A_thaliana.raw
	High	ASNLIDKASNAAQSAK	Unambiguous	1	1	Q9FHZ4		CID	1	0	1	1			0	3.538e-05	156	3.04151	0	1	33.4932	30	3	530.284	1588.84	6.11575	120.548	30429	30429	MS2	23/60	A_thaliana.raw
	High	ESIQEGGQQLKQK	Unambiguous	2	1	Q9FHZ4		CID	1	0	1	1			0	0.0004848	147	2.97501	0	1	18.5115	100	2	736.89	1472.77	1.09247	44.9168	11057	11057	MS2	16/24	A_thaliana.raw
	High	ESIQEGGQQLKQK	Unambiguous	2	1	Q9FHZ4		CID	1	0	1	1		1.75408e+06	0	2.881e-06	145	2.96877	0	1	32.3811	60	2	736.889	1472.77	0.760928	43.0358	10541	10541	MS2	12/24	A_thaliana.raw
	High	ESIQEGGQQLKQK	Unambiguous	2	1	Q9FHZ4		CID	1	0	1	1			0	5.835e-05	147	2.9487	0	1	0	63	2	736.89	1472.77	1.67266	45.3804	11178	11178	MS2	15/24	A_thaliana.raw
	High	ESIQEGGQQLKQK	Unambiguous	2	1	Q9FHZ4		CID	1	0	1	1			0	0.005302	133	2.62889	0	1	36.9404	47	2	736.89	1472.77	1.67266	43.8255	10756	10756	MS2	13/24	A_thaliana.raw
	High	ESIQEGGQQLKQK	Unambiguous	2	1	Q9FHZ4		CID	1	0	1	1			0	9.746e-05	146	2.59623	0	1	38.0856	62	2	736.89	1472.77	1.67266	42.8243	10480	10480	MS2	12/24	A_thaliana.raw
	High	ASNLIDKASNAAQSAK	Unambiguous	1	1	Q9FHZ4		CID	1	0	1	1			0	8.378e-06	158	2.59074	0	1	24.203	30	3	530.284	1588.84	4.9633	119.34	30214	30214	MS2	19/60	A_thaliana.raw
	High	ESIQEGGQQLK	Unambiguous	2	1	Q9FHZ4		CID	1	0	1	1			0	0.01417	157	2.47349	0	0	18.6896	25	2	608.813	1216.62	2.21362	35.2387	8292	8292	MS2	15/20	A_thaliana.raw
	High	ESIQEGGQQLK	Unambiguous	2	1	Q9FHZ4		CID	1	0	1	1			0	0.0007886	166	2.45785	0	0	6.3207	9	2	608.813	1216.62	1.41094	33.058	7646	7646	MS2	14/20	A_thaliana.raw
	High	ESIQEGGQQLKQK	Unambiguous	2	1	Q9FHZ4		CID	1	0	1	1			0	0.0002285	146	2.40066	0	1	29.7202	54	2	736.89	1472.77	1.34112	44.8593	11041	11041	MS2	14/24	A_thaliana.raw
	High	ESIQEGGQQLK	Unambiguous	2	1	Q9FHZ4		CID	1	0	1	1			0	0.00134	164	2.39689	0	0	20.9983	54	2	608.813	1216.62	1.61161	36.3133	8595	8595	MS2	13/20	A_thaliana.raw
	High	ESIQEGGQQLK	Unambiguous	2	1	Q9FHZ4		CID	1	0	1	1		1.27518e+06	0	0.002764	161	2.19928	0	0	18.6752	43	2	608.813	1216.62	1.61161	30.9646	7017	7017	MS2	11/20	A_thaliana.raw
	High	ESIQEGGQQLK	Unambiguous	2	1	Q9FHZ4		CID	1	0	1	1			0	0.003179	161	2.18829	0	0	22.8914	11	2	608.813	1216.62	1.61161	32.5273	7489	7489	MS2	12/20	A_thaliana.raw
	High	ESIQEGGQQLK	Unambiguous	2	1	Q9FHZ4		CID	1	0	1	1			0	0.006796	151	2.13725	0	0	17.57	29	2	608.813	1216.62	1.91261	31.4826	7169	7169	MS2	13/20	A_thaliana.raw
	High	ESIQEGGQQLK	Unambiguous	2	1	Q9FHZ4		CID	1	0	1	1			0	0.006113	179	2.12235	0	0	11.4488	13	2	608.812	1216.62	0.40758	32.0128	7331	7331	MS2	13/20	A_thaliana.raw
	High	ESIQEGGQQLK	Unambiguous	2	1	Q9FHZ4		CID	1	0	1	1			0	0.00483	161	2.09743	0	0	9.88483	28	2	608.813	1216.62	1.51127	34.7274	8144	8144	MS2	12/20	A_thaliana.raw
	High	ESIQEGGQQLK	Unambiguous	2	1	Q9FHZ4		CID	1	0	1	1			0	0.006616	158	2.06434	0	0	0	15	2	608.813	1216.62	1.71194	34.1876	7986	7986	MS2	14/20	A_thaliana.raw
	High	ESIQEGGQQLKQK	Unambiguous	2	1	Q9FHZ4		CID	1	0	1	1			0.001	0.02053	146	3.13911	0	1	12.0406	32	2	736.89	1472.77	1.42401	44.3452	10901	10901	MS2	15/24	A_thaliana.raw
	High	ESIQEGGQQLK	Unambiguous	2	1	Q9FHZ4		CID	1	0	1	1			0.001	0.01735	170	1.94782	0	0	10.4752	30	2	608.813	1216.62	1.3106	35.7585	8440	8440	MS2	12/20	A_thaliana.raw
	High	ESIQEGGQQLKQK	Unambiguous	2	1	Q9FHZ4		CID	1	0	1	1			0.002	0.04722	138	2.97302	0	1	15.8153	57	2	736.891	1472.77	2.5015	45.1044	11109	11109	MS2	14/24	A_thaliana.raw
	Medium	ESIQEGGQQLKQK	Unambiguous	2	1	Q9FHZ4		CID	1	0	1	1			0.022	0.1883	144	2.36124	0	1	49.886	100	2	736.89	1472.77	1.00958	42.4711	10385	10385	MS2	10/24	A_thaliana.raw
Q9LY09	Oleosin GRP-17 OS=Arabidopsis thaliana GN=GRP17 PE=1 SV=1 - [GRP17_ARATH]	56.9287	24.86	5	8	8	12	9.4011e+07	543	53.1588	10.3306
	Confidence Level	Sequence	PSM Ambiguity	# Proteins	# Protein Groups	Protein Group Accessions	Modifications	Activation Type	ΔScore	ΔCn	Rank	Search Engine Rank	QuanResultID	Precursor Area	q-Value	PEP	Peptides Matched	XCorr	Probability	# Missed Cleavages	Isolation Interference [%]	Ion Inject Time [ms]	Charge	m/z [Da]	MH+ [Da]	ΔM [ppm]	RT [min]	First Scan	Last Scan	MS Order	Ions Matched	Spectrum File
	High	SEGEEGmSSGDEGmSGSEGGmSGGEGGK	Unambiguous	4	1	Q9LY09	M7(Oxidation); M14(Oxidation); M21(Oxidation)	CID	1	0	1	1		7.62023e+07	0	1.255e-09	1	6.52871	0	0	0	7	3	876.317	2626.94	2.90791	12.6831	1354	1354	MS2	44/108	A_thaliana.raw
	High	GmSGSGGGmSGSEGGVSGSEGSmSGGGmSGGSGSK	Unambiguous	4	1	Q9LY09	M2(Oxidation); M9(Oxidation); M23(Oxidation); M28(Oxidation)	CID	1	0	1	1		6.25061e+06	0	1.45713e-13	1	6.19458	0	0	5.82281	43	3	988.041	2962.11	1.41322	12.7671	1386	1386	MS2	44/136	A_thaliana.raw
	High	SEGEEGmSSGDEGmSGSEGGmSGGEGGKSK	Unambiguous	4	1	Q9LY09	M7(Oxidation); M14(Oxidation); M21(Oxidation)	CID	1	0	1	1		1.89099e+08	0	9.939e-11	3	6.04037	0	1	7.17316	0	3	948.026	2842.06	2.28474	11.8259	1017	1017	MS2	34/116	A_thaliana.raw
	High	SEGEEGmSSGDEGmSGSEGGmSGGEGGK	Unambiguous	4	1	Q9LY09	M7(Oxidation); M14(Oxidation); M21(Oxidation)	CID	1	0	1	1		6.26553e+07	0	1.943e-08	1	5.04886	0	0	0	6	2	1313.97	2626.94	3.63329	12.6789	1352	1352	MS2	19/54	A_thaliana.raw
	High	SEGEEGmSSGDEGmSGSEGGmSGGEGGK	Unambiguous	4	1	Q9LY09	M7(Oxidation); M14(Oxidation); M21(Oxidation)	CID	1	0	1	1		6.26553e+07	0	7.098e-09	1	4.87739	0	0	66.7331	46	2	1313.97	2626.93	-1.38533	13.1363	1508	1508	MS2	18/54	A_thaliana.raw
	High	GmSGSGGGmSGSEGGVSGSEGSmSGGGmSGGSGSKHK	Unambiguous	4	1	Q9LY09	M2(Oxidation); M9(Oxidation); M23(Oxidation); M28(Oxidation)	CID	1	0	1	1		1.35721e+07	0	7.502e-13	3	4.87451	0	1	7.27068	4	4	807.572	3227.27	2.53794	11.745	983	983	MS2	45/216	A_thaliana.raw
	High	GmSGSGGGmSGSEGGVSGSEGSmSGGGmSGGSGSK	Unambiguous	4	1	Q9LY09	M2(Oxidation); M9(Oxidation); M23(Oxidation); M28(Oxidation)	CID	1	0	1	1		6.25061e+06	0	3.582e-10	1	4.80551	0	0	13.1089	100	3	988.043	2962.11	3.45314	12.9493	1445	1445	MS2	35/136	A_thaliana.raw
	High	SmSGGmSGSEEGmSGSEGGmSGGGGGKSK	Unambiguous	1	1	Q9LY09	M2(Oxidation); M6(Oxidation); M13(Oxidation); M20(Oxidation)	CID	1	0	1	1		1.67321e+07	0	2.463e-11	10	4.34499	0	1	2.08383	5	3	877.671	2631	2.66848	11.6411	940	940	MS2	35/112	A_thaliana.raw
	High	SEGEEGmSSGDEGmSGSEGGmSGGEGGKSK	Unambiguous	4	1	Q9LY09	M7(Oxidation); M14(Oxidation); M21(Oxidation)	CID	1	0	1	1		1.89099e+08	0	2.642e-07	3	4.29311	0	1	19.231	41	3	948.026	2842.06	1.89818	12.1466	1156	1156	MS2	30/116	A_thaliana.raw
	High	KcmSGGmSGSEGGmSR	Unambiguous	1	1	Q9LY09	C2(Carbamidomethyl); M3(Oxidation); M7(Oxidation); M14(Oxidation)	CID	1	0	1	1		410997	0	5.053e-10	4	4.10468	0	1	10.0989	100	3	556.217	1666.64	4.05246	11.0441	829	829	MS2	28/60	A_thaliana.raw
	High	SEGGISGGGmSGGSGSK	Unambiguous	1	1	Q9LY09	M10(Oxidation)	CID	1	0	1	1		6.9982e+06	0	5.307e-07	47	3.94889	0	0	26.5891	7	2	714.308	1427.61	2.00366	11.8945	1048	1048	MS2	24/32	A_thaliana.raw
	High	mGVKPK	Unambiguous	5	1	Q9LY09	M1(Oxidation)	CID	1	0	1	1		1.14315e+07	0.002	0.03598	139	1.86709	0	0	7.40559	100	2	338.198	675.389	4.51041	11.4011	874	874	MS2	9/10	A_thaliana.raw
Q8L5T9	Cysteine proteinase inhibitor 2 OS=Arabidopsis thaliana GN=CYS2 PE=2 SV=2 - [CYT2_ARATH]	54.3507	34.69	1	6	6	26	2.3643e+08	147	16.0796	10.0669
	Confidence Level	Sequence	PSM Ambiguity	# Proteins	# Protein Groups	Protein Group Accessions	Modifications	Activation Type	ΔScore	ΔCn	Rank	Search Engine Rank	QuanResultID	Precursor Area	q-Value	PEP	Peptides Matched	XCorr	Probability	# Missed Cleavages	Isolation Interference [%]	Ion Inject Time [ms]	Charge	m/z [Da]	MH+ [Da]	ΔM [ppm]	RT [min]	First Scan	Last Scan	MS Order	Ions Matched	Spectrum File
	High	TDTAISNPLQFSR	Unambiguous	1	1	Q8L5T9		CID	1	0	1	1			0	4.44e-06	165	4.0426	0	0	16.37	26	2	725.374	1449.74	5.57983	121.452	30581	30581	MS2	17/24	A_thaliana.raw
	High	TDTAISNPLQFSR	Unambiguous	1	1	Q8L5T9		CID	1	0	1	1		4.4651e+06	0	2.392e-07	158	3.81887	0	0	4.58687	21	2	725.374	1449.74	5.74823	120.809	30464	30464	MS2	19/24	A_thaliana.raw
	High	VVSAQKQVVAGLK	Unambiguous	1	1	Q8L5T9		CID	1	0	1	1			0	4.198e-07	16	3.51899	0	1	61.8045	48	2	663.911	1326.82	3.71108	122.605	30788	30788	MS2	17/24	A_thaliana.raw
	High	IEVTQPNGSTR	Unambiguous	1	1	Q8L5T9		CID	1	0	1	1			0	0.0004963	120	3.1882	0	0	46.6617	13	2	601.313	1201.62	1.45868	31.4151	7149	7149	MS2	14/20	A_thaliana.raw
	High	IEVTQPNGSTR	Unambiguous	1	1	Q8L5T9		CID	1	0	1	1			0	0.0005642	129	3.13813	0	0	45.3944	7	2	601.314	1201.62	2.47456	30.7972	6966	6966	MS2	15/20	A_thaliana.raw
	High	IEVTQPNGSTR	Unambiguous	1	1	Q8L5T9		CID	1	0	1	1			0	0.002168	118	3.08028	0	0	2.27117	5	2	601.313	1201.62	1.86504	30.2698	6813	6813	MS2	13/20	A_thaliana.raw
	High	IEVTQPNGSTR	Unambiguous	1	1	Q8L5T9		CID	1	0	1	1			0	0.0004759	129	3.02814	0	0	54.3274	14	2	601.313	1201.62	0.950744	31.9636	7317	7317	MS2	14/20	A_thaliana.raw
	High	IEVTQPNGSTR	Unambiguous	1	1	Q8L5T9		CID	1	0	1	1			0	1.092e-05	108	3.0043	0	0	8.91868	6	2	601.313	1201.62	2.06821	29.7228	6652	6652	MS2	14/20	A_thaliana.raw
	High	TDTAISNPLQFSR	Unambiguous	1	1	Q8L5T9		CID	1	0	1	1		455257	0	1.108e-06	160	2.97439	0	0	29.688	68	2	725.375	1449.74	6.16923	119.946	30314	30314	MS2	16/24	A_thaliana.raw
	High	VVSAQKQVVAGLK	Unambiguous	1	1	Q8L5T9		CID	1	0	1	1		886983	0	0.002845	19	2.89972	0	1	37.1565	50	2	663.91	1326.81	1.77903	123.032	30904	30904	MS2	16/24	A_thaliana.raw
	High	IEVTQPNGSTR	Unambiguous	1	1	Q8L5T9		CID	1	0	1	1			0	0.0006614	117	2.63402	0	0	7.10828	7	2	601.313	1201.62	2.06821	29.202	6501	6501	MS2	14/20	A_thaliana.raw
	High	VVSAQKQVVAGLK	Unambiguous	1	1	Q8L5T9		CID	1	0	1	1			0	3.309e-06	19	2.56339	0	1	40.1737	55	2	663.91	1326.81	2.42305	107.145	28147	28147	MS2	14/24	A_thaliana.raw
	High	IEVTQPNGSTR	Unambiguous	1	1	Q8L5T9		CID	1	0	1	1			0.001	0.02196	134	3.01677	0	0	61.0879	8	2	601.313	1201.62	1.66186	28.685	6352	6352	MS2	12/20	A_thaliana.raw
	High	QVVAGLK	Unambiguous	1	1	Q8L5T9		CID	1	0	1	1		1.33946e+08	0.002	0.03681	100	2.01982	0	0	49.7138	24	2	357.73	714.452	1.48449	18.6436	3330	3330	MS2	10/12	A_thaliana.raw
	High	EIQQLGR	Unambiguous	1	1	Q8L5T9		CID	1	0	1	1			0.002	0.04064	101	1.51491	0	0	20.7847	11	2	422.239	843.47	1.85535	28.0298	6155	6155	MS2	11/12	A_thaliana.raw
	High	EIQQLGR	Unambiguous	1	1	Q8L5T9		CID	1	0	1	1		4.65885e+08	0.002	0.0506	114	1.4039	0	0	50.0965	41	2	422.239	843.471	2.72369	18.8588	3400	3400	MS2	11/12	A_thaliana.raw
	High	EIQQLGR	Unambiguous	1	1	Q8L5T9		CID	1	0	1	1			0.002	0.05313	114	1.27383	0	0	28.3743	10	2	422.239	843.47	2.43424	27.5198	5999	5999	MS2	12/12	A_thaliana.raw
	High	EIQQLGR	Unambiguous	1	1	Q8L5T9		CID	1	0	1	1		4.65885e+08	0.005	0.08329	114	2.0057	0	0	4.1504	1	2	422.239	843.471	2.86841	19.3694	3558	3558	MS2	12/12	A_thaliana.raw
	Medium	SGVPNIR	Unambiguous	1	1	Q8L5T9		CID	1	0	1	1			0.013	0.1344	79	1.60101	0	0	52.9516	11	2	371.715	742.423	3.02774	30.9908	7025	7025	MS2	8/12	A_thaliana.raw
	Medium	SGVPNIR	Unambiguous	1	1	Q8L5T9		CID	1	0	1	1		84179935	0.022	0.19	70	1.74535	0	0	35.1756	4	2	371.715	742.423	2.53447	33.1299	7667	7667	MS2	9/12	A_thaliana.raw
	Medium	SGVPNIR	Unambiguous	1	1	Q8L5T9		CID	1	0	1	1		66413202	0.029	0.2235	79	1.9087	0	0	31.0104	4	2	371.715	742.422	2.45226	32.0705	7348	7348	MS2	8/12	A_thaliana.raw
	Medium	QVVAGLK	Unambiguous	1	1	Q8L5T9		CID	1	0	1	1		1.33946e+08	0.03	0.2414	100	2.09166	0	0	40.0504	5	2	357.73	714.452	2.16792	19.1726	3494	3494	MS2	11/12	A_thaliana.raw
	Medium	SGVPNIR	Unambiguous	1	1	Q8L5T9		CID	1	0	1	1		66413202	0.036	0.276	81	1.49444	0	0	47.4119	8	2	371.715	742.423	2.53447	31.5406	7187	7187	MS2	10/12	A_thaliana.raw
	Medium	SGVPNIR	Unambiguous	1	1	Q8L5T9		CID	1	0	1	1			0.039	0.3033	73	2.07062	0	0	23.1899	2	2	371.715	742.423	2.53447	34.1841	7984	7984	MS2	9/12	A_thaliana.raw
	Medium	SGVPNIR	Unambiguous	1	1	Q8L5T9		CID	1	0	1	1		1.09459e+08	0.039	0.3015	78	1.45161	0	0	39.1586	6	2	371.715	742.423	2.94553	35.2328	8289	8289	MS2	8/12	A_thaliana.raw
	Medium	QVVAGLK	Unambiguous	1	1	Q8L5T9		CID	1	0	1	1			0.049	0.3362	100	1.57962	0	0	54.0813	75	2	357.73	714.452	2.16792	32.848	7585	7585	MS2	8/12	A_thaliana.raw
Q2V3C1	Non-specific lipid-transfer protein 11 OS=Arabidopsis thaliana GN=LTP11 PE=2 SV=1 - [NLTPB_ARATH]	54.23	42.86	1	4	4	21	3.7145e+07	119	12.6314	8.48486
	Confidence Level	Sequence	PSM Ambiguity	# Proteins	# Protein Groups	Protein Group Accessions	Modifications	Activation Type	ΔScore	ΔCn	Rank	Search Engine Rank	QuanResultID	Precursor Area	q-Value	PEP	Peptides Matched	XCorr	Probability	# Missed Cleavages	Isolation Interference [%]	Ion Inject Time [ms]	Charge	m/z [Da]	MH+ [Da]	ΔM [ppm]	RT [min]	First Scan	Last Scan	MS Order	Ions Matched	Spectrum File
	High	AGGNPSPmccNGLNSLK	Unambiguous	1	1	Q2V3C1	M8(Oxidation); C9(Carbamidomethyl); C10(Carbamidomethyl)	CID	1	0	1	1		18513731	0	1.139e-07	35	4.0362	0	0	23.9629	19	2	896.893	1792.78	1.04432	67.1758	17276	17276	MS2	19/32	A_thaliana.raw
	High	AGGNPSPmccNGLNSLK	Unambiguous	1	1	Q2V3C1	M8(Oxidation); C9(Carbamidomethyl); C10(Carbamidomethyl)	CID	1	0	1	1		18513731	0	1.678e-08	34	3.61819	0	0	27.1864	25	2	896.894	1792.78	1.72522	67.4716	17351	17351	MS2	19/32	A_thaliana.raw
	High	cGVNIGVPFSK	Unambiguous	1	1	Q2V3C1	C1(Carbamidomethyl)	CID	1	0	1	1		8148221	0	0.0005738	212	3.34118	0	0	25.7393	8	2	589.306	1177.61	1.53439	123.938	31098	31098	MS2	15/20	A_thaliana.raw
	High	AGGNPSPmccNGLNSLK	Unambiguous	1	1	Q2V3C1	M8(Oxidation); C9(Carbamidomethyl); C10(Carbamidomethyl)	CID	1	0	1	1		2.49824e+07	0	1.508e-06	30	3.27986	0	0	22.407	20	2	896.893	1792.78	1.04432	66.6461	17142	17142	MS2	18/32	A_thaliana.raw
	High	AGGNPSPmccNGLNSLK	Unambiguous	1	1	Q2V3C1	M8(Oxidation); C9(Carbamidomethyl); C10(Carbamidomethyl)	CID	1	0	1	1		2.49824e+07	0	5.832e-06	37	2.95214	0	0	40.0663	43	2	896.893	1792.78	1.1805	66.138	17007	17007	MS2	19/32	A_thaliana.raw
	High	cGVNIGVPFSK	Unambiguous	1	1	Q2V3C1	C1(Carbamidomethyl)	CID	1	0	1	1		4.39587e+06	0	0.001413	241	2.88541	0	0	21.6858	8	2	589.309	1177.61	5.88808	124.248	31147	31147	MS2	16/20	A_thaliana.raw
	High	SVANTIPGINDDFAK	Unambiguous	1	1	Q2V3C1		CID	1	0	1	1		1.78656e+07	0	0.0002691	177	2.80974	0	0	4.79454	10	2	781.4	1561.79	4.89262	123.873	31076	31076	MS2	17/28	A_thaliana.raw
	High	SVANTIPGINDDFAK	Unambiguous	1	1	Q2V3C1		CID	1	0	1	1			0	4.079e-05	157	2.62954	0	0	32.5693	81	2	781.401	1561.8	6.06502	122.625	30795	30795	MS2	14/28	A_thaliana.raw
	High	cGVNIGVPFSK	Unambiguous	1	1	Q2V3C1	C1(Carbamidomethyl)	CID	1	0	1	1			0	0.01341	241	2.61925	0	0	38.5705	22	2	589.308	1177.61	5.16247	125.171	31306	31306	MS2	14/20	A_thaliana.raw
	High	SVANTIPGINDDFAK	Unambiguous	1	1	Q2V3C1		CID	1	0	1	1			0	0.0004466	132	2.59231	0	0	16.9636	29	2	781.398	1561.79	1.45357	122.671	30809	30809	MS2	14/28	A_thaliana.raw
	High	SVANTIPGINDDFAK	Unambiguous	1	1	Q2V3C1		CID	1	0	1	1		1.78656e+07	0	1.305e-05	122	2.55511	0	0	0	5	2	781.398	1561.79	1.45357	123.934	31096	31096	MS2	14/28	A_thaliana.raw
	High	SVANTIPGINDDFAK	Unambiguous	1	1	Q2V3C1		CID	1	0	1	1		2.21483e+07	0	0.001444	143	2.47371	0	0	12.8473	13	2	781.399	1561.79	3.1731	123.089	30917	30917	MS2	16/28	A_thaliana.raw
	High	SVANTIPGINDDFAK	Unambiguous	1	1	Q2V3C1		CID	1	0	1	1		2.21483e+07	0	6.279e-06	150	2.46095	0	0	14.9473	18	2	781.399	1561.79	2.86046	122.953	30884	30884	MS2	15/28	A_thaliana.raw
	High	SVANTIPGINDDFAK	Unambiguous	1	1	Q2V3C1		CID	1	0	1	1		2.21483e+07	0	3.531e-06	161	2.38751	0	0	12.7124	36	2	781.402	1561.8	7.08109	123.162	30935	30935	MS2	16/28	A_thaliana.raw
	High	SVANTIPGINDDFAK	Unambiguous	1	1	Q2V3C1		CID	1	0	1	1		9.19516e+06	0	1.987e-05	171	2.13219	0	0	1.86032	13	2	781.4	1561.79	4.97078	124.554	31195	31195	MS2	15/28	A_thaliana.raw
	High	QVAcNcLK	Unambiguous	1	1	Q2V3C1	C4(Carbamidomethyl); C6(Carbamidomethyl)	CID	1	0	1	1		64304373	0.001	0.02501	154	2.10235	0	0	48.9455	7	2	496.737	992.468	2.47833	19.8657	3708	3708	MS2	11/14	A_thaliana.raw
	High	cGVNIGVPFSK	Unambiguous	1	1	Q2V3C1	C1(Carbamidomethyl)	CID	1	0	1	1		4.43075e+06	0.001	0.02169	218	1.96683	0	0	45.1285	39	2	589.307	1177.61	2.36367	123.352	30999	30999	MS2	14/20	A_thaliana.raw
	High	SVANTIPGINDDFAK	Unambiguous	1	1	Q2V3C1		CID	1	0	1	1			0.001	0.01457	152	1.69423	0	0	25.5895	90	2	781.401	1561.79	5.59606	125.195	31315	31315	MS2	10/28	A_thaliana.raw
	Medium	cGVNIGVPFSK	Unambiguous	1	1	Q2V3C1	C1(Carbamidomethyl)	CID	1	0	1	1			0.012	0.1157	233	2.26185	0	0	32.9798	21	2	589.309	1177.61	5.99174	123.653	31050	31050	MS2	17/20	A_thaliana.raw
	Medium	QVAcNcLK	Unambiguous	1	1	Q2V3C1	C4(Carbamidomethyl); C6(Carbamidomethyl)	CID	1	0	1	1		64304373	0.013	0.1265	140	1.72313	0	0	66.1572	20	2	496.738	992.468	2.53983	20.9539	4048	4048	MS2	9/14	A_thaliana.raw
	Medium	QVAcNcLK	Unambiguous	1	1	Q2V3C1	C4(Carbamidomethyl); C6(Carbamidomethyl)	CID	1	0	1	1		64304373	0.013	0.1268	138	1.7083	0	0	61.1209	13	2	496.738	992.468	2.84732	19.3217	3544	3544	MS2	10/14	A_thaliana.raw
Q9SCQ3	D-galactoside/L-rhamnose binding SUEL lectin protein OS=Arabidopsis thaliana GN=T4D2.10 PE=2 SV=1 - [Q9SCQ3_ARATH]	53.9298	18.06	3	3	3	18	3.50421e+07	155	16.9795	8.25049
	Confidence Level	Sequence	PSM Ambiguity	# Proteins	# Protein Groups	Protein Group Accessions	Modifications	Activation Type	ΔScore	ΔCn	Rank	Search Engine Rank	QuanResultID	Precursor Area	q-Value	PEP	Peptides Matched	XCorr	Probability	# Missed Cleavages	Isolation Interference [%]	Ion Inject Time [ms]	Charge	m/z [Da]	MH+ [Da]	ΔM [ppm]	RT [min]	First Scan	Last Scan	MS Order	Ions Matched	Spectrum File
	High	IScNEPGYVITK	Unambiguous	2	1	Q9SCQ3	C3(Carbamidomethyl)	CID	1	0	1	1			0	4.28e-05	160	3.61229	0	0	0	39	2	690.846	1380.69	1.652	76.856	19725	19725	MS2	15/22	A_thaliana.raw
	High	IScNEPGYVITK	Unambiguous	2	1	Q9SCQ3	C3(Carbamidomethyl)	CID	1	0	1	1			0	7.034e-05	160	3.55734	0	0	6.5487	24	2	690.846	1380.69	1.74041	76.7785	19703	19703	MS2	15/22	A_thaliana.raw
	High	IScNEPGYVITK	Unambiguous	2	1	Q9SCQ3	C3(Carbamidomethyl)	CID	1	0	1	1		3.23747e+07	0	0.001356	158	3.43725	0	0	13.8109	15	2	690.846	1380.69	1.74041	75.4353	19354	19354	MS2	17/22	A_thaliana.raw
	High	IScNEPGYVITK	Unambiguous	2	1	Q9SCQ3	C3(Carbamidomethyl)	CID	1	0	1	1		604905	0	0.006288	154	3.26622	0	0	50.7836	100	2	690.846	1380.68	1.56359	73.7947	18896	18896	MS2	15/22	A_thaliana.raw
	High	IScNEPGYVITK	Unambiguous	2	1	Q9SCQ3	C3(Carbamidomethyl)	CID	1	0	1	1			0	0.0007367	150	3.23189	0	0	0	67	2	690.847	1380.69	2.53613	74.6957	19140	19140	MS2	14/22	A_thaliana.raw
	High	IScNEPGYVITK	Unambiguous	2	1	Q9SCQ3	C3(Carbamidomethyl)	CID	1	0	1	1			0	0.0003189	158	3.21673	0	0	0	29	2	690.847	1380.69	2.27089	74.9255	19204	19204	MS2	14/22	A_thaliana.raw
	High	IScNEPGYVITK	Unambiguous	2	1	Q9SCQ3	C3(Carbamidomethyl)	CID	1	0	1	1		3.23747e+07	0	0.0007655	156	3.15807	0	0	6.88398	13	2	690.846	1380.68	1.56359	75.9548	19497	19497	MS2	14/22	A_thaliana.raw
	High	IScNEPGYVITK	Unambiguous	2	1	Q9SCQ3	C3(Carbamidomethyl)	CID	1	0	1	1		848306	0	0.0003447	158	3.11311	0	0	21.3786	98	2	690.847	1380.69	2.53613	74.0138	18950	18950	MS2	14/22	A_thaliana.raw
	High	IScNEPGYVITK	Unambiguous	2	1	Q9SCQ3	C3(Carbamidomethyl)	CID	1	0	1	1		254553	0	0.003565	159	3.06371	0	0	0	51	2	690.846	1380.68	1.29835	74.2755	19020	19020	MS2	14/22	A_thaliana.raw
	High	IScNEPGYVITK	Unambiguous	2	1	Q9SCQ3	C3(Carbamidomethyl)	CID	1	0	1	1			0	0.0003264	157	3.03501	0	0	0	54	2	690.846	1380.68	1.03311	76.9857	19755	19755	MS2	14/22	A_thaliana.raw
	High	IScNEPGYVITK	Unambiguous	2	1	Q9SCQ3	C3(Carbamidomethyl)	CID	1	0	1	1			0	0.003499	160	2.98972	0	0	9.4092	35	2	690.846	1380.68	1.29835	77.0127	19763	19763	MS2	13/22	A_thaliana.raw
	High	IScNEPGYVITK	Unambiguous	2	1	Q9SCQ3	C3(Carbamidomethyl)	CID	1	0	1	1		1.31328e+07	0	0.0009516	162	2.93532	0	0	15.4526	22	2	690.846	1380.68	1.12152	76.4696	19627	19627	MS2	14/22	A_thaliana.raw
	High	IScNEPGYVITK	Unambiguous	2	1	Q9SCQ3	C3(Carbamidomethyl)	CID	1	0	1	1		604905	0	0.002441	162	2.93408	0	0	42.4809	76	2	690.846	1380.68	1.12152	73.7357	18881	18881	MS2	14/22	A_thaliana.raw
	High	IScNEPGYVITK	Unambiguous	2	1	Q9SCQ3	C3(Carbamidomethyl)	CID	1	0	1	1			0	0.0003193	149	2.87406	0	0	0	28	2	690.847	1380.69	2.53613	74.7788	19162	19162	MS2	14/22	A_thaliana.raw
	High	IScNEPGYVITK	Unambiguous	2	1	Q9SCQ3	C3(Carbamidomethyl)	CID	1	0	1	1			0	0.005674	165	2.60208	0	0	17.7809	61	2	690.846	1380.68	1.20994	77.3314	19855	19855	MS2	14/22	A_thaliana.raw
	High	cKGAPmLAVETTcTIA	Unambiguous	2	1	Q9SCQ3	C1(Carbamidomethyl); M6(Oxidation); C13(Carbamidomethyl)	CID	1	0	1	1		1.81121e+06	0	0.01282	136	2.57173	0	1	35.7988	72	2	869.917	1738.83	5.10987	111.589	28919	28919	MS2	12/30	A_thaliana.raw
	High	GAPmLAVETTcTIA	Unambiguous	2	1	Q9SCQ3	M4(Oxidation); C11(Carbamidomethyl)	CID	1	0	1	1		70940494	0	0.009614	148	1.67643	0	0	2.61408	6	2	725.851	1450.69	1.75858	95.5031	25112	25112	MS2	12/26	A_thaliana.raw
	Medium	cKGAPmLAVETTcTIA	Unambiguous	2	1	Q9SCQ3	C1(Carbamidomethyl); M6(Oxidation); C13(Carbamidomethyl)	CID	1	0	1	1		314219	0.014	0.1429	136	2.65478	0	1	0	100	2	869.917	1738.83	5.46088	112.205	29026	29026	MS2	12/30	A_thaliana.raw
Q42574	Oleosin OS=Arabidopsis thaliana GN=T2I1_260 PE=2 SV=1 - [Q42574_ARATH]	46.6795	23.58	2	3	3	16	1.76433e+08	106	10.6758	9.5835
	Confidence Level	Sequence	PSM Ambiguity	# Proteins	# Protein Groups	Protein Group Accessions	Modifications	Activation Type	ΔScore	ΔCn	Rank	Search Engine Rank	QuanResultID	Precursor Area	q-Value	PEP	Peptides Matched	XCorr	Probability	# Missed Cleavages	Isolation Interference [%]	Ion Inject Time [ms]	Charge	m/z [Da]	MH+ [Da]	ΔM [ppm]	RT [min]	First Scan	Last Scan	MS Order	Ions Matched	Spectrum File
	High	DLPKIPGLTPPAPASNPAGSGV	Unambiguous	2	1	Q42574		CID	1	0	1	1		1.6117e+08	0	0.0124	54	3.70752	0	1	1.97442	2	2	1028.56	2056.11	2.6211	130.534	32551	32551	MS2	19/42	A_thaliana.raw
	High	DLPKIPGLTPPAPASNPAGSGV	Unambiguous	2	1	Q42574		CID	1	0	1	1		1.6117e+08	0	9.047e-05	51	3.68684	0	1	0	83	2	1028.56	2056.12	5.35208	130.988	32695	32695	MS2	22/42	A_thaliana.raw
	High	DLPKIPGLTPPAPASNPAGSGV	Unambiguous	2	1	Q42574		CID	1	0	1	1		1.6117e+08	0	9.526e-06	55	3.63096	0	1	1.20732	37	2	1028.57	2056.13	9.38915	130.66	32592	32592	MS2	21/42	A_thaliana.raw
	High	IPGLTPPAPASNPAGSGV	Unambiguous	2	1	Q42574		CID	1	0	1	1		1.91696e+08	0	0.01284	130	3.4452	0	0	6.72312	4	2	801.931	1602.85	3.26801	101.299	26591	26591	MS2	17/34	A_thaliana.raw
	High	DLPKIPGLTPPAPASNPAGSGV	Unambiguous	2	1	Q42574		CID	1	0	1	1		1.6117e+08	0	1.967e-05	59	3.4445	0	1	7.18903	25	2	1028.56	2056.11	3.571	130.84	32647	32647	MS2	19/42	A_thaliana.raw
	High	DLPKIPGLTPPAPASNPAGSGV	Unambiguous	2	1	Q42574		CID	1	0	1	1			0	0.003328	60	3.35362	0	1	11.3779	53	2	1028.56	2056.11	3.571	129.92	32371	32371	MS2	17/42	A_thaliana.raw
	High	DLPKIPGLTPPAPASNPAGSGV	Unambiguous	2	1	Q42574		CID	1	0	1	1		1.6117e+08	0	6.243e-05	54	3.32357	0	1	4.84811	15	2	1028.56	2056.11	3.09605	130.033	32403	32403	MS2	18/42	A_thaliana.raw
	High	DLPKIPGLTPPAPASNPAGSGV	Unambiguous	2	1	Q42574		CID	1	0	1	1			0	0.005129	58	2.85996	0	1	0	29	2	1028.56	2056.12	4.04596	129.958	32382	32382	MS2	19/42	A_thaliana.raw
	High	IPGLTPPAPASNPAGSGV	Unambiguous	2	1	Q42574		CID	1	0	1	1		7.3076e+07	0.001	0.01746	131	3.10508	0	0	9.83263	7	2	801.929	1602.85	1.51637	100.255	26303	26303	MS2	16/34	A_thaliana.raw
	Medium	IPGLTPPAPASNPAGSGV	Unambiguous	2	1	Q42574		CID	1	0	1	1		1.91696e+08	0.013	0.137	131	3.34005	0	0	1.51741	2	2	801.931	1602.85	3.49648	100.785	26439	26439	MS2	17/34	A_thaliana.raw
	Medium	DLPKIPGLTPPAPASNPAGSGV	Unambiguous	2	1	Q42574		CID	1	0	1	1		23856352	0.027	0.2141	78	2.29989	0	1	42.5676	56	3	686.042	2056.11	2.46613	130.3	32475	32475	MS2	21/84	A_thaliana.raw
	Medium	IPGLTPPAPASNPAGSGV	Unambiguous	2	1	Q42574		CID	1	0	1	1			0.03	0.2283	144	2.20957	0	0	28.7442	44	2	801.929	1602.85	0.907106	99.7256	26185	26185	MS2	12/34	A_thaliana.raw
	Medium	TGRDLPK	Unambiguous	2	1	Q42574		CID	1	0	1	1			0.03	0.2314	133	1.73283	0	1	27.7311	33	2	393.728	786.449	2.73496	91.5249	23963	23963	MS2	10/12	A_thaliana.raw
	Medium	IPGLTPPAPASNPAGSGV	Unambiguous	2	1	Q42574		CID	1	0	1	1			0.046	0.33	134	2.53123	0	0	6.45289	51	2	801.93	1602.85	2.35411	99.8196	26210	26210	MS2	12/34	A_thaliana.raw
	Medium	IPGLTPPAPASNPAGSGV	Unambiguous	2	1	Q42574		CID	1	0	1	1			0.049	0.3392	129	2.31089	0	0	29.3939	28	2	801.93	1602.85	3.03953	101.882	26760	26760	MS2	14/34	A_thaliana.raw
	Medium	TGRDLPK	Unambiguous	2	1	Q42574		CID	1	0	1	1			0.049	0.3416	140	1.69776	0	1	30.556	38	2	393.728	786.449	2.73496	92.7978	24341	24341	MS2	9/12	A_thaliana.raw
O65920	At2g19000 OS=Arabidopsis thaliana GN=At2g19000 PE=2 SV=1 - [O65920_ARATH]	43.7417	21.6	2	3	3	20	6.59203e+07	125	12.7468	8.11865
	Confidence Level	Sequence	PSM Ambiguity	# Proteins	# Protein Groups	Protein Group Accessions	Modifications	Activation Type	ΔScore	ΔCn	Rank	Search Engine Rank	QuanResultID	Precursor Area	q-Value	PEP	Peptides Matched	XCorr	Probability	# Missed Cleavages	Isolation Interference [%]	Ion Inject Time [ms]	Charge	m/z [Da]	MH+ [Da]	ΔM [ppm]	RT [min]	First Scan	Last Scan	MS Order	Ions Matched	Spectrum File
	High	SGGcSFDcTTKcAATcSN	Unambiguous	1	1	O65920	C4(Carbamidomethyl); C8(Carbamidomethyl); C12(Carbamidomethyl); C16(Carbamidomethyl)	CID	1	0	1	1		5.12073e+06	0	7.571e-08	3	4.02849	0	1	7.85444	100	2	992.371	1983.74	2.76445	42.2811	10331	10331	MS2	20/34	A_thaliana.raw
	High	SGGcSFDcTTKcAATcSN	Unambiguous	1	1	O65920	C4(Carbamidomethyl); C8(Carbamidomethyl); C12(Carbamidomethyl); C16(Carbamidomethyl)	CID	1	0	1	1		5.12073e+06	0	1.987e-07	4	3.86501	0	1	0	87	2	992.371	1983.74	2.57984	42.1684	10304	10304	MS2	20/34	A_thaliana.raw
	High	SGGcSFDcTTKcAATcSN	Unambiguous	1	1	O65920	C4(Carbamidomethyl); C8(Carbamidomethyl); C12(Carbamidomethyl); C16(Carbamidomethyl)	CID	1	0	1	1		3.14423e+06	0	8.717e-07	3	3.7872	0	1	27.8665	100	2	992.369	1983.73	0.36456	41.7989	10201	10201	MS2	20/34	A_thaliana.raw
	High	SGGcSFDcTTKcAATcSN	Unambiguous	1	1	O65920	C4(Carbamidomethyl); C8(Carbamidomethyl); C12(Carbamidomethyl); C16(Carbamidomethyl)	CID	1	0	1	1		3.14423e+06	0	0.0003572	2	3.72023	0	1	20.7547	100	2	992.369	1983.73	0.303025	41.8492	10216	10216	MS2	20/34	A_thaliana.raw
	High	SGGcSFDcTTKcAATcSN	Unambiguous	1	1	O65920	C4(Carbamidomethyl); C8(Carbamidomethyl); C12(Carbamidomethyl); C16(Carbamidomethyl)	CID	1	0	1	1		3.14423e+06	0	4.103e-05	4	3.68383	0	1	22.2115	100	2	992.37	1983.73	1.28759	41.9686	10248	10248	MS2	19/34	A_thaliana.raw
	High	SGGcSFDcTTKcAATcSN	Unambiguous	1	1	O65920	C4(Carbamidomethyl); C8(Carbamidomethyl); C12(Carbamidomethyl); C16(Carbamidomethyl)	CID	1	0	1	1		5.12073e+06	0	5.02e-05	4	3.62627	0	1	37.2775	100	2	992.37	1983.73	1.65681	42.3146	10340	10340	MS2	18/34	A_thaliana.raw
	High	SGGcSFDcTTKcAATcSN	Unambiguous	1	1	O65920	C4(Carbamidomethyl); C8(Carbamidomethyl); C12(Carbamidomethyl); C16(Carbamidomethyl)	CID	1	0	1	1		3.14423e+06	0	2.075e-05	3	3.11128	0	1	0	100	2	992.371	1983.73	1.90295	41.6436	10163	10163	MS2	18/34	A_thaliana.raw
	High	SGGcSFDcTTK	Unambiguous	2	1	O65920	C4(Carbamidomethyl); C8(Carbamidomethyl)	CID	1	0	1	1		1.35063e+08	0	0.002092	11	2.30834	0	0	30.9685	47	2	610.241	1219.47	2.00206	16.6161	2684	2684	MS2	15/20	A_thaliana.raw
	High	SGGcSFDcTTK	Unambiguous	2	1	O65920	C4(Carbamidomethyl); C8(Carbamidomethyl)	CID	1	0	1	1		1.35063e+08	0	0.01216	12	2.02427	0	0	2.22466	13	2	610.24	1219.47	1.10116	17.1226	2846	2846	MS2	14/20	A_thaliana.raw
	High	SGGcSFDcTTK	Unambiguous	2	1	O65920	C4(Carbamidomethyl); C8(Carbamidomethyl)	CID	1	0	1	1		1.54626e+07	0	0.0004231	12	1.99313	0	0	64.6681	48	2	610.241	1219.47	2.10216	23.4107	4788	4788	MS2	10/20	A_thaliana.raw
	High	SGGcSFDcTTK	Unambiguous	2	1	O65920	C4(Carbamidomethyl); C8(Carbamidomethyl)	CID	1	0	1	1		7.54028e+06	0	0.002459	12	1.96366	0	0	41.5319	63	2	610.241	1219.47	1.90196	19.3813	3564	3564	MS2	12/20	A_thaliana.raw
	High	SGGcSFDcTTK	Unambiguous	2	1	O65920	C4(Carbamidomethyl); C8(Carbamidomethyl)	CID	1	0	1	1			0	0.003174	12	1.84955	0	0	50.8297	77	2	610.24	1219.47	0.800853	18.91	3416	3416	MS2	12/20	A_thaliana.raw
	High	SGGcSFDcTTK	Unambiguous	2	1	O65920	C4(Carbamidomethyl); C8(Carbamidomethyl)	CID	1	0	1	1			0	0.007868	12	1.71693	0	0	41.8859	42	2	610.24	1219.47	1.10116	18.6592	3336	3336	MS2	11/20	A_thaliana.raw
	High	SGGcSFDcTTK	Unambiguous	2	1	O65920	C4(Carbamidomethyl); C8(Carbamidomethyl)	CID	1	0	1	1			0	0.009519	12	1.5919	0	0	70.4047	100	2	610.241	1219.47	1.70176	17.9476	3103	3103	MS2	9/20	A_thaliana.raw
	High	SGGcSFDcTTK	Unambiguous	2	1	O65920	C4(Carbamidomethyl); C8(Carbamidomethyl)	CID	1	0	1	1		1.54626e+07	0	0.002999	12	1.55559	0	0	63.766	32	2	610.241	1219.47	1.90196	23.3189	4760	4760	MS2	11/20	A_thaliana.raw
	High	LTcPEEcYK	Unambiguous	2	1	O65920	C3(Carbamidomethyl); C7(Carbamidomethyl)	CID	1	0	1	1		5.75772e+07	0.001	0.02083	31	1.91359	0	0	50.2801	12	2	600.258	1199.51	1.60191	44.0692	10824	10824	MS2	10/16	A_thaliana.raw
	High	LTcPEEcYK	Unambiguous	2	1	O65920	C3(Carbamidomethyl); C7(Carbamidomethyl)	CID	1	0	1	1		5.75772e+07	0.004	0.067	29	2.12729	0	0	27.0596	8	2	600.258	1199.51	1.50014	44.5767	10965	10965	MS2	13/16	A_thaliana.raw
	High	SGGcSFDcTTK	Unambiguous	2	1	O65920	C4(Carbamidomethyl); C8(Carbamidomethyl)	CID	1	0	1	1		7.54028e+06	0.004	0.07376	12	1.27173	0	0	47.8632	100	2	610.24	1219.47	1.50156	20.0135	3758	3758	MS2	9/20	A_thaliana.raw
	Medium	SGGcSFDcTTK	Unambiguous	2	1	O65920	C4(Carbamidomethyl); C8(Carbamidomethyl)	CID	1	0	1	1			0.01	0.1071	12	1.24241	0	0	62.0663	31	2	610.241	1219.47	2.40246	22.6983	4577	4577	MS2	11/20	A_thaliana.raw
	Medium	LTcPEEcYK	Unambiguous	2	1	O65920	C3(Carbamidomethyl); C7(Carbamidomethyl)	CID	1	0	1	1		5.75772e+07	0.013	0.1373	30	2.02264	0	0	34.3572	11	2	600.258	1199.51	1.80544	45.1024	11108	11108	MS2	10/16	A_thaliana.raw
A6XI99	Ubiquitin (Fragment) OS=Arabidopsis thaliana GN=UBQ10 PE=2 SV=1 - [A6XI99_ARATH]	43.6115	47.95	19	1	3	21	8.83569e+07	219	24.5512	6.82959
	Confidence Level	Sequence	PSM Ambiguity	# Proteins	# Protein Groups	Protein Group Accessions	Modifications	Activation Type	ΔScore	ΔCn	Rank	Search Engine Rank	QuanResultID	Precursor Area	q-Value	PEP	Peptides Matched	XCorr	Probability	# Missed Cleavages	Isolation Interference [%]	Ion Inject Time [ms]	Charge	m/z [Da]	MH+ [Da]	ΔM [ppm]	RT [min]	First Scan	Last Scan	MS Order	Ions Matched	Spectrum File
	High	KTITLEVESSDTIDNVK	Unambiguous	2	1	A6XI99		CID	1	0	1	1		4.96221e+06	0	5.332e-10	147	5.90222	0	1	0	100	2	946.498	1891.99	1.96107	130.284	32471	32471	MS2	27/32	A_thaliana.raw
	High	KTITLEVESSDTIDNVK	Unambiguous	2	1	A6XI99		CID	1	0	1	1		4.96221e+06	0	0.0001661	131	5.78146	0	1	10.9806	100	2	946.502	1892	6.15481	130.255	32463	32463	MS2	26/32	A_thaliana.raw
	High	KTITLEVESSDTIDNVK	Unambiguous	2	1	A6XI99		CID	1	0	1	1		4.96221e+06	0	7.434e-11	145	5.74691	0	1	14.9222	50	2	946.5	1891.99	3.31597	130.521	32548	32548	MS2	27/32	A_thaliana.raw
	High	KTITLEVESSDTIDNVK	Unambiguous	2	1	A6XI99		CID	1	0	1	1		4.96221e+06	0	1.774e-11	135	5.56233	0	1	7.75168	76	2	946.5	1891.99	3.44501	130.435	32516	32516	MS2	27/32	A_thaliana.raw
	High	TLADYNIQK	Unambiguous	40	2	Q8RUC6;A6XI99		CID	1	0	1	1		3.98359e+07	0	0.002082	208	2.83493	0	0	20.2656	10	2	533.283	1065.56	1.38543	65.7976	16914	16914	MS2	14/16	A_thaliana.raw
	High	TLADYNIQK	Unambiguous	40	2	Q8RUC6;A6XI99		CID	1	0	1	1		87495293	0	0.01111	204	2.51361	0	0	15.6547	6	2	533.283	1065.56	1.72911	63.7347	16337	16337	MS2	14/16	A_thaliana.raw
	High	TLADYNIQK	Unambiguous	40	2	Q8RUC6;A6XI99		CID	1	0	1	1		87495293	0	0.01409	204	2.43162	0	0	15.922	6	2	533.283	1065.56	1.72911	64.2427	16482	16482	MS2	14/16	A_thaliana.raw
	High	TLADYNIQK	Unambiguous	40	2	Q8RUC6;A6XI99		CID	1	0	1	1			0	0.004832	205	2.29818	0	0	10.8824	10	2	533.283	1065.56	1.72911	65.2699	16768	16768	MS2	10/16	A_thaliana.raw
	High	EGIPPDQQR	Unambiguous	40	2	Q8RUC6;A6XI99		CID	1	0	1	1			0	0.003427	159	1.7221	0	0	7.41167	3	2	520.263	1039.52	1.54576	17.6038	2992	2992	MS2	12/16	A_thaliana.raw
	High	TLADYNIQK	Unambiguous	40	2	Q8RUC6;A6XI99		CID	1	0	1	1			0.002	0.03273	195	1.91786	0	0	12.9399	9	2	533.284	1065.56	2.30191	64.7545	16626	16626	MS2	13/16	A_thaliana.raw
	High	EGIPPDQQR	Unambiguous	40	2	Q8RUC6;A6XI99		CID	1	0	1	1			0.002	0.0376	165	1.45075	0	0	12.9802	12	2	520.264	1039.52	3.18977	23.8301	4907	4907	MS2	9/16	A_thaliana.raw
	High	EGIPPDQQR	Unambiguous	40	2	Q8RUC6;A6XI99		CID	1	0	1	1			0.004	0.07277	159	1.77043	0	0	13.895	5	2	520.264	1039.52	3.89434	19.6865	3651	3651	MS2	11/16	A_thaliana.raw
	High	EGIPPDQQR	Unambiguous	40	2	Q8RUC6;A6XI99		CID	1	0	1	1			0.006	0.09049	153	1.59189	0	0	16.5814	7	2	520.264	1039.52	3.07234	22.2628	4446	4446	MS2	10/16	A_thaliana.raw
	High	EGIPPDQQR	Unambiguous	40	2	Q8RUC6;A6XI99		CID	1	0	1	1			0.008	0.1031	178	1.81199	0	0	22.3625	9	2	520.264	1039.52	3.18977	22.7709	4598	4598	MS2	10/16	A_thaliana.raw
	High	EGIPPDQQR	Unambiguous	40	2	Q8RUC6;A6XI99		CID	1	0	1	1		172613179	0.008	0.1034	169	1.25179	0	0	2.25046	3	2	520.263	1039.52	1.89805	14.3849	1956	1956	MS2	12/16	A_thaliana.raw
	Medium	EGIPPDQQR	Unambiguous	40	2	Q8RUC6;A6XI99		CID	1	0	1	1			0.013	0.137	186	1.52081	0	0	19.4553	10	2	520.263	1039.52	2.83748	23.2881	4750	4750	MS2	9/16	A_thaliana.raw
	Medium	EGIPPDQQR	Unambiguous	40	2	Q8RUC6;A6XI99		CID	1	0	1	1			0.015	0.1457	169	1.51705	0	0	7.01862	5	2	520.264	1039.52	3.42463	20.199	3813	3813	MS2	11/16	A_thaliana.raw
	Medium	EGIPPDQQR	Unambiguous	40	2	Q8RUC6;A6XI99		CID	1	0	1	1			0.017	0.17	177	1.51318	0	0	7.53417	4	2	520.263	1039.52	2.60262	16.5381	2656	2656	MS2	11/16	A_thaliana.raw
	Medium	TLADYNIQK	Unambiguous	40	2	Q8RUC6;A6XI99		CID	1	0	1	1		87495293	0.023	0.1925	206	1.6557	0	0	49.379	29	2	533.284	1065.56	2.53103	63.1932	16176	16176	MS2	11/16	A_thaliana.raw
	Medium	EGIPPDQQR	Unambiguous	40	2	Q8RUC6;A6XI99		CID	1	0	1	1			0.032	0.2531	152	1.6622	0	0	8.1643	4	2	520.263	1039.52	2.13291	17.0806	2831	2831	MS2	11/16	A_thaliana.raw
	Medium	EGIPPDQQR	Unambiguous	40	2	Q8RUC6;A6XI99		CID	1	0	1	1		172613179	0.039	0.3014	173	1.48365	0	0	13.6026	12	2	520.262	1039.52	0.371463	13.8727	1769	1769	MS2	8/16	A_thaliana.raw
P82716	Defensin-like protein 147 OS=Arabidopsis thaliana GN=LCR1 PE=2 SV=1 - [DF147_ARATH]	41.7022	30.34	1	4	4	23	4.07427e+07	89	10.0092	9.27588
	Confidence Level	Sequence	PSM Ambiguity	# Proteins	# Protein Groups	Protein Group Accessions	Modifications	Activation Type	ΔScore	ΔCn	Rank	Search Engine Rank	QuanResultID	Precursor Area	q-Value	PEP	Peptides Matched	XCorr	Probability	# Missed Cleavages	Isolation Interference [%]	Ion Inject Time [ms]	Charge	m/z [Da]	MH+ [Da]	ΔM [ppm]	RT [min]	First Scan	Last Scan	MS Order	Ions Matched	Spectrum File
	High	cIDFPVNPK	Unambiguous	1	1	P82716	C1(Carbamidomethyl)	CID	1	0	1	1		3.67476e+07	0	0.01235	196	2.6928	0	0	7.18354	4	2	545.276	1089.55	4.86097	113.549	29224	29224	MS2	14/16	A_thaliana.raw
	High	TGLcVLK	Unambiguous	1	1	P82716	C4(Carbamidomethyl)	CID	1	0	1	1		7.79008e+07	0	0.009994	166	2.63806	0	0	11.408	7	2	395.729	790.451	2.74052	86.6398	22595	22595	MS2	11/12	A_thaliana.raw
	High	TGLcVLK	Unambiguous	1	1	P82716	C4(Carbamidomethyl)	CID	1	0	1	1		7.79008e+07	0	0.001806	166	2.41703	0	0	42.4154	23	2	395.729	790.452	2.97216	85.6	22287	22287	MS2	10/12	A_thaliana.raw
	High	cIDFPVNPK	Unambiguous	1	1	P82716	C1(Carbamidomethyl)	CID	1	0	1	1		2.10869e+07	0	0.002784	203	2.39571	0	0	21.2127	7	2	545.276	1089.54	4.52486	112.972	29132	29132	MS2	14/16	A_thaliana.raw
	High	TGLcVLK	Unambiguous	1	1	P82716	C4(Carbamidomethyl)	CID	1	0	1	1			0	0.002552	166	2.31453	0	0	34.6945	21	2	395.729	790.452	3.04938	87.2203	22750	22750	MS2	11/12	A_thaliana.raw
	High	cIDFPVNPK	Unambiguous	1	1	P82716	C1(Carbamidomethyl)	CID	1	0	1	1			0	0.005499	172	2.03398	0	0	20.9212	73	2	545.275	1089.54	2.2841	107.261	28171	28171	MS2	12/16	A_thaliana.raw
	High	TGLcVLK	Unambiguous	1	1	P82716	C4(Carbamidomethyl)	CID	1	0	1	1		648296	0	0.009164	166	1.94308	0	0	45.6649	46	2	395.729	790.451	2.27722	109.465	28608	28608	MS2	11/12	A_thaliana.raw
	High	cIDFPVNPK	Unambiguous	1	1	P82716	C1(Carbamidomethyl)	CID	1	0	1	1			0	0.004647	173	1.94065	0	0	38.0549	88	2	545.275	1089.54	2.50818	107.175	28152	28152	MS2	12/16	A_thaliana.raw
	High	cIDFPVNPK	Unambiguous	1	1	P82716	C1(Carbamidomethyl)	CID	1	0	1	1			0	0.009939	194	1.76028	0	0	41.8198	32	2	545.277	1089.55	5.75727	115.404	29548	29548	MS2	12/16	A_thaliana.raw
	High	cIDFPVNPK	Unambiguous	1	1	P82716	C1(Carbamidomethyl)	CID	1	0	1	1			0	0.01183	225	1.49455	0	0	47.8481	55	2	545.275	1089.54	2.84429	106.991	28122	28122	MS2	10/16	A_thaliana.raw
	High	cIDFPVNPK	Unambiguous	1	1	P82716	C1(Carbamidomethyl)	CID	1	0	1	1		4.31694e+06	0.001	0.01517	209	1.98236	0	0	54.5599	16	2	545.276	1089.55	5.08504	112.461	29059	29059	MS2	10/16	A_thaliana.raw
	High	cIDFPVNPK	Unambiguous	1	1	P82716	C1(Carbamidomethyl)	CID	1	0	1	1		7.57206e+06	0.001	0.02075	222	1.52055	0	0	9.82854	28	2	545.275	1089.54	2.95633	107.927	28313	28313	MS2	11/16	A_thaliana.raw
	High	cIDFPVNPK	Unambiguous	1	1	P82716	C1(Carbamidomethyl)	CID	1	0	1	1			0.002	0.04551	198	2.15173	0	0	25.8293	18	2	545.277	1089.55	5.53319	114.806	29446	29446	MS2	11/16	A_thaliana.raw
	High	TGLcVLK	Unambiguous	1	1	P82716	C4(Carbamidomethyl)	CID	1	0	1	1		3.69032e+06	0.002	0.04357	167	1.91019	0	0	50.8418	53	2	395.729	790.451	1.96836	69.8826	17958	17958	MS2	11/12	A_thaliana.raw
	High	TGLcVLK	Unambiguous	1	1	P82716	C4(Carbamidomethyl)	CID	1	0	1	1		7.79008e+07	0.003	0.05531	163	2.56469	0	0	8.20369	5	2	395.729	790.451	2.74052	86.1222	22439	22439	MS2	11/12	A_thaliana.raw
	High	SNRcIDFPVNPK	Unambiguous	1	1	P82716	C4(Carbamidomethyl)	CID	1	0	1	1		2.14372e+06	0.004	0.06399	173	2.36116	0	1	27.8802	23	3	482.912	1446.72	3.50835	130.114	32426	32426	MS2	13/44	A_thaliana.raw
	Medium	TGLcVLK	Unambiguous	1	1	P82716	C4(Carbamidomethyl)	CID	1	0	1	1		4.36433e+06	0.011	0.1126	166	2.28442	0	0	35.783	30	2	395.73	790.452	3.51267	108.187	28387	28387	MS2	11/12	A_thaliana.raw
	Medium	TGLcVLK	Unambiguous	1	1	P82716	C4(Carbamidomethyl)	CID	1	0	1	1		872413	0.013	0.1403	233	1.66214	0	0	53.2635	55	2	395.73	790.453	5.05697	109.644	28623	28623	MS2	11/12	A_thaliana.raw
	Medium	SNRcIDFPVNPK	Unambiguous	1	1	P82716	C4(Carbamidomethyl)	CID	1	0	1	1		7.57974e+06	0.014	0.1423	180	2.33324	0	1	77.6158	7	3	482.912	1446.72	3.38178	129.604	32270	32270	MS2	17/44	A_thaliana.raw
	Medium	TGLcVLK	Unambiguous	1	1	P82716	C4(Carbamidomethyl)	CID	1	0	1	1			0.015	0.1478	166	1.88921	0	0	63.5182	39	2	395.729	790.452	3.04938	107.66	28241	28241	MS2	10/12	A_thaliana.raw
	Medium	cIDFPVNPK	Unambiguous	1	1	P82716	C1(Carbamidomethyl)	CID	1	0	1	1			0.017	0.1599	212	2.42692	0	0	23.9199	9	2	545.276	1089.55	5.30912	114.217	29348	29348	MS2	14/16	A_thaliana.raw
	Medium	GLEGIcWK	Unambiguous	1	1	P82716	C6(Carbamidomethyl)	CID	1	0	1	1			0.021	0.1759	256	1.48183	0	0	80.4597	32	2	481.744	962.481	4.77969	127.455	31740	31740	MS2	9/14	A_thaliana.raw
	Medium	GLEGIcWK	Unambiguous	1	1	P82716	C6(Carbamidomethyl)	CID	1	0	1	1			0.049	0.3346	219	1.50569	0	0	77.2847	24	2	481.743	962.479	2.62361	126.912	31661	31661	MS2	10/14	A_thaliana.raw
A8MSC5	AT2G47470 protein OS=Arabidopsis thaliana GN=UNE5 PE=2 SV=1 - [A8MSC5_ARATH]	40.5325	13.43	6	5	5	14	1.51782e+07	335	36.5418	5.66846
	Confidence Level	Sequence	PSM Ambiguity	# Proteins	# Protein Groups	Protein Group Accessions	Modifications	Activation Type	ΔScore	ΔCn	Rank	Search Engine Rank	QuanResultID	Precursor Area	q-Value	PEP	Peptides Matched	XCorr	Probability	# Missed Cleavages	Isolation Interference [%]	Ion Inject Time [ms]	Charge	m/z [Da]	MH+ [Da]	ΔM [ppm]	RT [min]	First Scan	Last Scan	MS Order	Ions Matched	Spectrum File
	High	NAEALAEYVNKEGGTNVK	Unambiguous	5	1	A8MSC5		CID	1	0	1	1		1.08784e+07	0	1.082e-09	136	4.82099	0	1	24.5329	60	2	953.982	1906.96	3.53531	129.546	32254	32254	MS2	20/34	A_thaliana.raw
	High	NAEALAEYVNKEGGTNVK	Unambiguous	5	1	A8MSC5		CID	1	0	1	1		1.08784e+07	0	4.178e-05	134	4.41632	0	1	34.0931	87	2	953.982	1906.96	3.27926	129.23	32158	32158	MS2	22/34	A_thaliana.raw
	High	NAEALAEYVNKEGGTNVK	Unambiguous	5	1	A8MSC5		CID	1	0	1	1		1.08784e+07	0	4.979e-08	133	4.36494	0	1	23.5573	66	2	953.982	1906.96	3.34327	129.297	32177	32177	MS2	20/34	A_thaliana.raw
	High	NAEALAEYVNKEGGTNVK	Unambiguous	5	1	A8MSC5		CID	1	0	1	1		1.08784e+07	0	3.795e-08	145	4.31975	0	1	8.32894	42	2	953.982	1906.96	3.66334	129.273	32170	32170	MS2	21/34	A_thaliana.raw
	High	NAEALAEYVNK	Unambiguous	5	1	A8MSC5		CID	1	0	1	1		2.08667e+06	0	0.0003058	189	2.95423	0	0	17.6534	100	2	611.311	1221.61	3.07167	107.023	28130	28130	MS2	16/20	A_thaliana.raw
	High	NAEALAEYVNKEGGTNVK	Unambiguous	5	1	A8MSC5		CID	1	0	1	1		1.55289e+07	0	0.0002656	159	2.59514	0	1	21.1869	34	3	636.324	1906.96	4.2324	129.612	32274	32274	MS2	23/68	A_thaliana.raw
	High	NAEALAEYVNKEGGTNVK	Unambiguous	5	1	A8MSC5		CID	1	0	1	1		1.55289e+07	0	0.001722	154	2.41242	0	1	20.4775	26	3	636.324	1906.96	3.75231	129.246	32162	32162	MS2	24/68	A_thaliana.raw
	High	NAEALAEYVNK	Unambiguous	5	1	A8MSC5		CID	1	0	1	1		1.98829e+06	0	4.563e-05	181	2.27333	0	0	17.6685	47	2	611.31	1221.61	1.97249	107.51	28217	28217	MS2	12/20	A_thaliana.raw
	High	NAEALAEYVNK	Unambiguous	5	1	A8MSC5		CID	1	0	1	1		2.08667e+06	0	0.0001294	198	2.27331	0	0	16.3641	43	2	611.311	1221.61	3.17159	107.268	28173	28173	MS2	14/20	A_thaliana.raw
	High	NAEALAEYVNK	Unambiguous	5	1	A8MSC5		CID	1	0	1	1		1.98829e+06	0	9.089e-05	187	2.26305	0	0	40.7982	43	2	611.311	1221.61	2.67197	107.416	28198	28198	MS2	15/20	A_thaliana.raw
	High	NAEALAEYVNK	Unambiguous	5	1	A8MSC5		CID	1	0	1	1		1.93068e+06	0	5.853e-05	193	2.01503	0	0	17.506	40	2	611.311	1221.61	3.17159	106.971	28117	28117	MS2	13/20	A_thaliana.raw
	High	LGASFKK	Unambiguous	4	1	A8MSC5		CID	1	0	1	1		2.763e+06	0	0.0129	75	1.74004	0	1	26.2279	21	2	375.73	750.453	2.22659	12.4484	1273	1273	MS2	10/12	A_thaliana.raw
	High	IEKGSDYASK	Unambiguous	1	1	A8MSC5		CID	1	0	1	1		8.35931e+06	0.002	0.0353	157	2.12885	0	1	62.5644	37	3	366.521	1097.55	2.13701	15.651	2371	2371	MS2	15/36	A_thaliana.raw
	High	ELVAASEDEK	Unambiguous	5	1	A8MSC5		CID	1	0	1	1		21646273	0.002	0.05092	163	1.95512	0	0	39.8202	33	2	545.768	1090.53	2.32446	19.3789	3563	3563	MS2	11/18	A_thaliana.raw
Q9LY07	Glycine-rich protein 20 OS=Arabidopsis thaliana GN=T2I1_270 PE=2 SV=1 - [Q9LY07_ARATH]	39.0567	24.18	1	1	1	9	80367343	153	15.4485	10.4917
	Confidence Level	Sequence	PSM Ambiguity	# Proteins	# Protein Groups	Protein Group Accessions	Modifications	Activation Type	ΔScore	ΔCn	Rank	Search Engine Rank	QuanResultID	Precursor Area	q-Value	PEP	Peptides Matched	XCorr	Probability	# Missed Cleavages	Isolation Interference [%]	Ion Inject Time [ms]	Charge	m/z [Da]	MH+ [Da]	ΔM [ppm]	RT [min]	First Scan	Last Scan	MS Order	Ions Matched	Spectrum File
	High	IPGAAAAGGAAPAAPAAPAPAAPAAKPAAKPAAKPGA	Unambiguous	1	1	Q9LY07		CID	1	0	1	1		6.29577e+06	0	2.23e-09	27	5.8433	0	0	13.6184	41	3	1013.57	3038.69	-0.13886	128.626	32000	32000	MS2	44/144	A_thaliana.raw
	High	IPGAAAAGGAAPAAPAAPAPAAPAAKPAAKPAAKPGA	Unambiguous	1	1	Q9LY07		CID	1	0	1	1		6.54526e+06	0	2.118e-05	27	5.46584	0	0	26.8287	28	3	1013.57	3038.69	-0.259376	128.982	32084	32084	MS2	42/144	A_thaliana.raw
	High	IPGAAAAGGAAPAAPAAPAPAAPAAKPAAKPAAKPGA	Unambiguous	1	1	Q9LY07		CID	1	0	1	1		6.29577e+06	0	1.056e-10	23	5.41648	0	0	4.01636	42	3	1013.57	3038.7	2.27146	128.579	31985	31985	MS2	43/144	A_thaliana.raw
	High	IPGAAAAGGAAPAAPAAPAPAAPAAKPAAKPAAKPGA	Unambiguous	1	1	Q9LY07		CID	1	0	1	1		6.54526e+06	0	2.518e-07	23	4.74733	0	0	24.1119	38	3	1013.57	3038.7	1.78939	129.152	32135	32135	MS2	33/144	A_thaliana.raw
	High	IPGAAAAGGAAPAAPAAPAPAAPAAKPAAKPAAKPGA	Unambiguous	1	1	Q9LY07		CID	1	0	1	1			0	0.0001003	30	4.27455	0	0	86.501	73	3	1013.57	3038.68	-2.60945	129.685	32297	32297	MS2	28/144	A_thaliana.raw
	High	IPGAAAAGGAAPAAPAAPAPAAPAAKPAAKPAAKPGA	Unambiguous	1	1	Q9LY07		CID	1	0	1	1		6.7958e+07	0	7.949e-08	21	4.16699	0	0	22.5142	8	4	760.432	3038.7	4.75768	128.336	31906	31906	MS2	51/216	A_thaliana.raw
	High	IPGAAAAGGAAPAAPAAPAPAAPAAKPAAKPAAKPGA	Unambiguous	1	1	Q9LY07		CID	1	0	1	1		47676299	0	0.0001874	20	3.31566	0	0	19.6085	4	4	760.43	3038.7	2.82944	129.373	32199	32199	MS2	52/216	A_thaliana.raw
	High	IPGAAAAGGAAPAAPAAPAPAAPAAKPAAKPAAKPGA	Unambiguous	1	1	Q9LY07		CID	1	0	1	1		80367343	0	0.0001185	23	2.8943	0	0	16.4518	2	4	760.429	3038.69	1.62428	128.847	32038	32038	MS2	53/216	A_thaliana.raw
	High	IPGAAAAGGAAPAAPAAPAPAAPAAKPAAKPAAKPGA	Unambiguous	1	1	Q9LY07		CID	1	0	1	1		8.35796e+06	0.001	0.01968	23	2.93221	0	0	38.9258	19	4	760.43	3038.7	2.26703	128.179	31886	31886	MS2	45/216	A_thaliana.raw
Q9SI55	At2g03850 OS=Arabidopsis thaliana GN=At2g03850 PE=2 SV=2 - [Q9SI55_ARATH]	38.8955	12.04	3	2	3	22	5.25992e+07	191	20.5656	9.18799
	Confidence Level	Sequence	PSM Ambiguity	# Proteins	# Protein Groups	Protein Group Accessions	Modifications	Activation Type	ΔScore	ΔCn	Rank	Search Engine Rank	QuanResultID	Precursor Area	q-Value	PEP	Peptides Matched	XCorr	Probability	# Missed Cleavages	Isolation Interference [%]	Ion Inject Time [ms]	Charge	m/z [Da]	MH+ [Da]	ΔM [ppm]	RT [min]	First Scan	Last Scan	MS Order	Ions Matched	Spectrum File
	High	WLDDASQK	Unambiguous	1	1	Q9SI55		CID	1	0	1	1			0	0.001909	113	2.3043	0	0	17.0889	19	2	481.733	962.459	1.50117	46.0588	11356	11356	MS2	13/14	A_thaliana.raw
	High	WLDDASQK	Unambiguous	1	1	Q9SI55		CID	1	0	1	1		1.72477e+07	0	0.002026	119	2.27965	0	0	29.5177	21	2	481.733	962.459	1.50117	36.2698	8580	8580	MS2	11/14	A_thaliana.raw
	High	WLDDASQK	Unambiguous	1	1	Q9SI55		CID	1	0	1	1			0	0.005602	139	2.09528	0	0	36.6185	11	2	481.733	962.46	1.94508	40.0109	9720	9720	MS2	10/14	A_thaliana.raw
	High	WLDDASQK	Unambiguous	1	1	Q9SI55		CID	1	0	1	1			0	0.00216	119	2.03279	0	0	22.502	30	2	481.733	962.459	1.43775	44.5423	10954	10954	MS2	11/14	A_thaliana.raw
	High	WLDDASQK	Unambiguous	1	1	Q9SI55		CID	1	0	1	1			0	0.001696	140	1.9335	0	0	34.8097	50	2	481.733	962.46	1.75483	47.9698	11871	11871	MS2	9/14	A_thaliana.raw
	High	WLDDASQK	Unambiguous	1	1	Q9SI55		CID	1	0	1	1			0.001	0.01494	130	2.50726	0	0	25.2709	19	2	481.734	962.46	2.19874	45.5564	11223	11223	MS2	12/14	A_thaliana.raw
	High	WLDDASQK	Unambiguous	1	1	Q9SI55		CID	1	0	1	1			0.001	0.0184	139	2.42948	0	0	30.4898	22	2	481.734	962.46	2.19874	36.7764	8724	8724	MS2	12/14	A_thaliana.raw
	High	WLDDASQK	Unambiguous	1	1	Q9SI55		CID	1	0	1	1		5.25992e+07	0.001	0.02405	139	2.29075	0	0	44.042	9	2	481.734	962.46	2.26216	38.6245	9318	9318	MS2	12/14	A_thaliana.raw
	High	WLDDASQK	Unambiguous	1	1	Q9SI55		CID	1	0	1	1			0.001	0.02412	139	2.01239	0	0	37.0748	40	2	481.734	962.46	2.0085	47.4325	11719	11719	MS2	9/14	A_thaliana.raw
	High	WLDDASQK	Unambiguous	1	1	Q9SI55		CID	1	0	1	1			0.001	0.01511	139	1.89658	0	0	32.3484	41	2	481.734	962.46	2.19874	41.0329	10000	10000	MS2	9/14	A_thaliana.raw
	High	WLDDASQK	Unambiguous	1	1	Q9SI55		CID	1	0	1	1			0.002	0.02946	139	2.26051	0	0	30.944	31	2	481.734	962.46	2.38899	45.0322	11089	11089	MS2	13/14	A_thaliana.raw
	High	DFIVEK	Unambiguous	5	2	Q9SI55;Q9ZPQ7		CID	1	0	1	1			0.002	0.05062	135	1.62787	0	0	51.973	31	2	375.706	750.405	2.56883	56.1344	14133	14133	MS2	9/10	A_thaliana.raw
	High	WLDDASQK	Unambiguous	1	1	Q9SI55		CID	1	0	1	1			0.004	0.05996	139	2.08473	0	0	15.6936	40	2	481.734	962.46	2.38899	44.0356	10814	10814	MS2	9/14	A_thaliana.raw
	High	WLDDASQK	Unambiguous	1	1	Q9SI55		CID	1	0	1	1		1.72477e+07	0.004	0.07574	139	1.93342	0	0	56.5078	81	2	481.734	962.46	2.0085	35.7379	8434	8434	MS2	10/14	A_thaliana.raw
	High	WLDDASQK	Unambiguous	1	1	Q9SI55		CID	1	0	1	1			0.004	0.0792	139	1.81333	0	0	36.9893	54	2	481.734	962.46	2.38899	41.3015	10072	10072	MS2	7/14	A_thaliana.raw
	High	DFIVEK	Unambiguous	5	2	Q9SI55;Q9ZPQ7		CID	1	0	1	1			0.006	0.0905	135	1.47718	0	0	44.8192	30	2	375.706	750.405	1.83681	56.6749	14279	14279	MS2	9/10	A_thaliana.raw
	Medium	WLDDASQK	Unambiguous	1	1	Q9SI55		CID	1	0	1	1			0.013	0.1235	139	2.00483	0	0	30.3245	43	2	481.734	962.46	2.19874	43.4914	10665	10665	MS2	7/14	A_thaliana.raw
	Medium	WLDDASQK	Unambiguous	1	1	Q9SI55		CID	1	0	1	1			0.025	0.2038	119	1.95559	0	0	72.8483	46	2	481.733	962.459	1.56459	49.0943	12175	12175	MS2	8/14	A_thaliana.raw
	Medium	WLDDASQK	Unambiguous	1	1	Q9SI55		CID	1	0	1	1			0.025	0.2066	139	1.76097	0	0	60.4531	63	2	481.734	962.461	2.8329	42.977	10523	10523	MS2	8/14	A_thaliana.raw
	Medium	WLDDASQK	Unambiguous	1	1	Q9SI55		CID	1	0	1	1			0.03	0.2284	139	1.55414	0	0	47.3212	66	2	481.733	962.46	1.94508	48.4907	12015	12015	MS2	8/14	A_thaliana.raw
	Medium	WLDDASQK	Unambiguous	1	1	Q9SI55		CID	1	0	1	1			0.037	0.278	119	1.67232	0	0	74.7911	59	2	481.733	962.459	1.56459	48.2995	11966	11966	MS2	8/14	A_thaliana.raw
	Medium	KETASISEK	Unambiguous	1	1	Q9SI55		CID	1	0	1	1			0.041	0.3211	201	1.56754	0	1	64.5419	41	2	496.768	992.528	2.4751	25.5611	5425	5425	MS2	8/16	A_thaliana.raw
P57752	Acyl-CoA-binding domain-containing protein 6 OS=Arabidopsis thaliana GN=ACBP6 PE=1 SV=1 - [ACBP6_ARATH]	38.2883	13.04	1	1	1	12		92	10.3792	5.23682
	Confidence Level	Sequence	PSM Ambiguity	# Proteins	# Protein Groups	Protein Group Accessions	Modifications	Activation Type	ΔScore	ΔCn	Rank	Search Engine Rank	QuanResultID	Precursor Area	q-Value	PEP	Peptides Matched	XCorr	Probability	# Missed Cleavages	Isolation Interference [%]	Ion Inject Time [ms]	Charge	m/z [Da]	MH+ [Da]	ΔM [ppm]	RT [min]	First Scan	Last Scan	MS Order	Ions Matched	Spectrum File
	High	SSEEAmNDYITK	Unambiguous	1	1	P57752	M6(Oxidation)	CID	1	0	1	1			0	5.018e-06	29	3.65219	0	0	34.3627	41	2	702.305	1403.6	1.89808	33.5647	7798	7798	MS2	16/22	A_thaliana.raw
	High	SSEEAmNDYITK	Unambiguous	1	1	P57752	M6(Oxidation)	CID	1	0	1	1			0	0.0006196	27	3.56709	0	0	0	31	2	702.304	1403.6	1.11536	34.3448	8033	8033	MS2	16/22	A_thaliana.raw
	High	SSEEAmNDYITK	Unambiguous	1	1	P57752	M6(Oxidation)	CID	1	0	1	1			0	8.348e-07	28	3.56444	0	0	40.2222	100	2	702.305	1403.6	1.5502	33.6657	7831	7831	MS2	17/22	A_thaliana.raw
	High	SSEEAmNDYITK	Unambiguous	1	1	P57752	M6(Oxidation)	CID	1	0	1	1			0	5.685e-06	27	3.504	0	0	0	44	2	702.304	1403.6	1.02839	33.2117	7693	7693	MS2	16/22	A_thaliana.raw
	High	SSEEAmNDYITK	Unambiguous	1	1	P57752	M6(Oxidation)	CID	1	0	1	1			0	1.56e-05	28	3.42681	0	0	11.658	36	2	702.304	1403.6	1.46323	34.1504	7975	7975	MS2	16/22	A_thaliana.raw
	High	SSEEAmNDYITK	Unambiguous	1	1	P57752	M6(Oxidation)	CID	1	0	1	1			0	0.001598	27	3.42223	0	0	6.42664	72	2	702.304	1403.6	1.02839	34.3871	8046	8046	MS2	17/22	A_thaliana.raw
	High	SSEEAmNDYITK	Unambiguous	1	1	P57752	M6(Oxidation)	CID	1	0	1	1			0	4.288e-05	29	3.30349	0	0	25.8219	61	2	702.305	1403.6	2.6808	33.8165	7878	7878	MS2	16/22	A_thaliana.raw
	High	SSEEAmNDYITK	Unambiguous	1	1	P57752	M6(Oxidation)	CID	1	0	1	1			0	9.773e-05	29	3.26844	0	0	32.9617	44	2	702.305	1403.6	1.81111	34.8068	8168	8168	MS2	16/22	A_thaliana.raw
	High	SSEEAmNDYITK	Unambiguous	1	1	P57752	M6(Oxidation)	CID	1	0	1	1			0	3.249e-05	29	3.23349	0	0	54.0147	65	2	702.305	1403.6	2.4199	35.1311	8261	8261	MS2	16/22	A_thaliana.raw
	High	SSEEAmNDYITK	Unambiguous	1	1	P57752	M6(Oxidation)	CID	1	0	1	1			0	0.0005441	26	2.67541	0	0	19.3765	94	2	702.304	1403.6	0.85445	32.1896	7387	7387	MS2	16/22	A_thaliana.raw
	High	SSEEAmNDYITK	Unambiguous	1	1	P57752	M6(Oxidation)	CID	1	0	1	1			0	0.0008547	28	2.5451	0	0	37.9794	100	2	702.304	1403.6	1.37627	31.8832	7293	7293	MS2	14/22	A_thaliana.raw
	High	SSEEAmNDYITK	Unambiguous	1	1	P57752	M6(Oxidation)	CID	1	0	1	1			0.002	0.03992	27	2.12559	0	0	81.53	33	2	702.305	1403.6	1.98505	32.6773	7533	7533	MS2	11/22	A_thaliana.raw
A8MR88	EMBRYO SURROUNDING FACTOR 1-like protein 8 OS=Arabidopsis thaliana GN=ESFL8 PE=2 SV=1 - [ESFL8_ARATH]	36.8509	42.11	1	4	4	18	5.27273e+07	76	8.30379	7.47412
	Confidence Level	Sequence	PSM Ambiguity	# Proteins	# Protein Groups	Protein Group Accessions	Modifications	Activation Type	ΔScore	ΔCn	Rank	Search Engine Rank	QuanResultID	Precursor Area	q-Value	PEP	Peptides Matched	XCorr	Probability	# Missed Cleavages	Isolation Interference [%]	Ion Inject Time [ms]	Charge	m/z [Da]	MH+ [Da]	ΔM [ppm]	RT [min]	First Scan	Last Scan	MS Order	Ions Matched	Spectrum File
	High	TLcmSVNcDNK	Unambiguous	1	1	A8MR88	C3(Carbamidomethyl); M4(Oxidation); C8(Carbamidomethyl)	CID	1	0	1	1			0	0.0001298	26	3.08099	0	0	22.2631	44	2	679.283	1357.56	2.47844	20.2995	3845	3845	MS2	14/20	A_thaliana.raw
	High	NLTcAccLAK	Unambiguous	1	1	A8MR88	C4(Carbamidomethyl); C6(Carbamidomethyl); C7(Carbamidomethyl)	CID	1	0	1	1		1.38862e+08	0	0.001845	75	2.98082	0	0	11.2378	5	2	605.773	1210.54	1.41508	58.36	14731	14731	MS2	14/18	A_thaliana.raw
	High	NLTcAccLAK	Unambiguous	1	1	A8MR88	C4(Carbamidomethyl); C6(Carbamidomethyl); C7(Carbamidomethyl)	CID	1	0	1	1			0	0.008129	79	2.74072	0	0	3.52224	10	2	605.774	1210.54	1.7176	57.8342	14593	14593	MS2	13/18	A_thaliana.raw
	High	TLcmSVNcDNK	Unambiguous	1	1	A8MR88	C3(Carbamidomethyl); M4(Oxidation); C8(Carbamidomethyl)	CID	1	0	1	1		6.36392e+06	0	2.168e-05	26	2.71242	0	0	20.9767	44	2	679.282	1357.56	1.75909	20.6498	3955	3955	MS2	15/20	A_thaliana.raw
	High	TLcmSVNcDNK	Unambiguous	1	1	A8MR88	C3(Carbamidomethyl); M4(Oxidation); C8(Carbamidomethyl)	CID	1	0	1	1			0	7.252e-05	26	2.67649	0	0	7.22471	64	2	679.283	1357.56	2.47844	20.081	3778	3778	MS2	15/20	A_thaliana.raw
	High	NLTcAccLAK	Unambiguous	1	1	A8MR88	C4(Carbamidomethyl); C6(Carbamidomethyl); C7(Carbamidomethyl)	CID	1	0	1	1		1.38862e+08	0	0.009475	72	2.59466	0	0	9.84328	4	2	605.773	1210.54	1.61676	58.8758	14874	14874	MS2	14/18	A_thaliana.raw
	High	TLcmSVNcDNK	Unambiguous	1	1	A8MR88	C3(Carbamidomethyl); M4(Oxidation); C8(Carbamidomethyl)	CID	1	0	1	1			0	0.0009898	31	2.45983	0	0	44.2122	99	2	679.284	1357.56	3.82722	19.7094	3660	3660	MS2	15/20	A_thaliana.raw
	High	NLTcAccLAK	Unambiguous	1	1	A8MR88	C4(Carbamidomethyl); C6(Carbamidomethyl); C7(Carbamidomethyl)	CID	1	0	1	1			0	0.001208	81	2.33577	0	0	23.7789	70	2	605.773	1210.54	1.41508	60.439	15345	15345	MS2	14/18	A_thaliana.raw
	High	NLTcAccLAK	Unambiguous	1	1	A8MR88	C4(Carbamidomethyl); C6(Carbamidomethyl); C7(Carbamidomethyl)	CID	1	0	1	1			0	0.003088	93	2.20221	0	0	17.8979	18	2	605.774	1210.54	2.22179	59.9098	15176	15176	MS2	13/18	A_thaliana.raw
	High	NLTcAccLAK	Unambiguous	1	1	A8MR88	C4(Carbamidomethyl); C6(Carbamidomethyl); C7(Carbamidomethyl)	CID	1	0	1	1		1.38862e+08	0.001	0.01789	74	2.44067	0	0	3.82783	7	2	605.773	1210.54	1.61676	59.3892	15021	15021	MS2	13/18	A_thaliana.raw
	High	NLTcAccLAK	Unambiguous	1	1	A8MR88	C4(Carbamidomethyl); C6(Carbamidomethyl); C7(Carbamidomethyl)	CID	1	0	1	1			0.001	0.02527	81	2.05439	0	0	10.0628	54	2	605.774	1210.54	1.81844	60.5249	15372	15372	MS2	14/18	A_thaliana.raw
	High	NLTcAccLAK	Unambiguous	1	1	A8MR88	C4(Carbamidomethyl); C6(Carbamidomethyl); C7(Carbamidomethyl)	CID	1	0	1	1			0.003	0.05425	99	2.16712	0	0	35.0815	62	2	605.774	1210.54	2.12096	60.3665	15322	15322	MS2	14/18	A_thaliana.raw
	High	TLcmSVNcDNKDR	Unambiguous	1	1	A8MR88	C3(Carbamidomethyl); M4(Oxidation); C8(Carbamidomethyl)	CID	1	0	1	1			0.004	0.0576	34	1.65528	0	1	16.4832	12	3	543.567	1628.69	2.15882	34.678	8128	8128	MS2	16/48	A_thaliana.raw
	Medium	SEcVADcKD	Unambiguous	1	1	A8MR88	C3(Carbamidomethyl); C7(Carbamidomethyl)	CID	1	0	1	1		1.29558e+07	0.013	0.1342	7	2.30372	0	1	50.2276	31	2	542.209	1083.41	2.19747	12.1038	1139	1139	MS2	13/16	A_thaliana.raw
	Medium	NLTcAccLAK	Unambiguous	1	1	A8MR88	C4(Carbamidomethyl); C6(Carbamidomethyl); C7(Carbamidomethyl)	CID	1	0	1	1			0.015	0.1496	79	1.97732	0	0	29.86	38	2	605.773	1210.54	1.2134	57.3239	14452	14452	MS2	13/18	A_thaliana.raw
	Medium	TLcmSVNcDNKDR	Unambiguous	1	1	A8MR88	C3(Carbamidomethyl); M4(Oxidation); C8(Carbamidomethyl)	CID	1	0	1	1			0.037	0.28	34	1.83531	0	1	36.0036	13	3	543.567	1628.69	1.48427	35.7028	8423	8423	MS2	15/48	A_thaliana.raw
	Medium	TLcmSVNcDNKDR	Unambiguous	1	1	A8MR88	C3(Carbamidomethyl); M4(Oxidation); C8(Carbamidomethyl)	CID	1	0	1	1			0.039	0.3061	34	1.90196	0	1	25.2098	12	3	543.567	1628.69	2.38367	35.1883	8277	8277	MS2	18/48	A_thaliana.raw
	Medium	TLcmSVNcDNKDR	Unambiguous	1	1	A8MR88	C3(Carbamidomethyl); M4(Oxidation); C8(Carbamidomethyl)	CID	1	0	1	1			0.045	0.3277	37	2.1238	0	1	44.7376	26	3	543.568	1628.69	3.3955	33.3112	7721	7721	MS2	16/48	A_thaliana.raw
Q9C8W7	At1g71950 OS=Arabidopsis thaliana GN=F17M19.10 PE=2 SV=1 - [Q9C8W7_ARATH]	36.6108	9.56	2	1	1	14	2.15107e+08	136	14.8425	6.15088
	Confidence Level	Sequence	PSM Ambiguity	# Proteins	# Protein Groups	Protein Group Accessions	Modifications	Activation Type	ΔScore	ΔCn	Rank	Search Engine Rank	QuanResultID	Precursor Area	q-Value	PEP	Peptides Matched	XCorr	Probability	# Missed Cleavages	Isolation Interference [%]	Ion Inject Time [ms]	Charge	m/z [Da]	MH+ [Da]	ΔM [ppm]	RT [min]	First Scan	Last Scan	MS Order	Ions Matched	Spectrum File
	High	TLSSALGSEEAAK	Unambiguous	2	1	Q9C8W7		CID	1	0	1	1		2.15107e+08	0	9.607e-05	188	3.45078	0	0	6.00343	2	2	632.326	1263.65	2.02586	63.0683	16137	16137	MS2	17/24	A_thaliana.raw
	High	TLSSALGSEEAAK	Unambiguous	2	1	Q9C8W7		CID	1	0	1	1		2.15107e+08	0	5.012e-06	189	3.23383	0	0	7.5954	3	2	632.326	1263.64	1.44625	62.5596	15990	15990	MS2	16/24	A_thaliana.raw
	High	TLSSALGSEEAAK	Unambiguous	2	1	Q9C8W7		CID	1	0	1	1			0	6.593e-06	185	3.09796	0	0	7.52963	7	2	632.326	1263.65	1.83266	64.0997	16441	16441	MS2	16/24	A_thaliana.raw
	High	TLSSALGSEEAAK	Unambiguous	2	1	Q9C8W7		CID	1	0	1	1		1.96378e+07	0	3.526e-05	188	2.92901	0	0	14.1229	10	2	632.326	1263.64	1.25305	64.6257	16591	16591	MS2	15/24	A_thaliana.raw
	High	TLSSALGSEEAAK	Unambiguous	2	1	Q9C8W7		CID	1	0	1	1			0	0.0006121	197	2.87687	0	0	24.2206	15	2	632.325	1263.64	0.673438	62.0478	15840	15840	MS2	13/24	A_thaliana.raw
	High	TLSSALGSEEAAK	Unambiguous	2	1	Q9C8W7		CID	1	0	1	1		1.96378e+07	0	0.001198	192	2.86453	0	0	6.20565	15	2	632.326	1263.64	1.44625	65.1406	16733	16733	MS2	14/24	A_thaliana.raw
	High	TLSSALGSEEAAK	Unambiguous	2	1	Q9C8W7		CID	1	0	1	1			0	0.01072	192	2.46002	0	0	14.6021	34	2	632.326	1263.64	1.25305	66.2107	17028	17028	MS2	10/24	A_thaliana.raw
	High	TLSSALGSEEAAK	Unambiguous	2	1	Q9C8W7		CID	1	0	1	1		2.15107e+08	0	0.000269	195	2.43031	0	0	13.8971	5	2	632.326	1263.64	1.05985	63.5845	16291	16291	MS2	15/24	A_thaliana.raw
	High	TLSSALGSEEAAK	Unambiguous	2	1	Q9C8W7		CID	1	0	1	1			0	0.0002085	189	2.37471	0	0	31.9065	32	2	632.326	1263.64	1.73606	65.668	16878	16878	MS2	12/24	A_thaliana.raw
	High	TLSSALGSEEAAK	Unambiguous	2	1	Q9C8W7		CID	1	0	1	1			0	0.0001918	194	2.25818	0	0	22.3457	73	2	632.326	1263.64	1.63946	66.1466	17010	17010	MS2	13/24	A_thaliana.raw
	High	TLSSALGSEEAAK	Unambiguous	2	1	Q9C8W7		CID	1	0	1	1			0	0.003306	193	1.91051	0	0	30.5812	63	2	632.326	1263.65	1.83266	65.9749	16963	16963	MS2	12/24	A_thaliana.raw
	High	TLSSALGSEEAAK	Unambiguous	2	1	Q9C8W7		CID	1	0	1	1			0.004	0.07084	199	2.66118	0	0	73.4682	85	2	632.327	1263.65	2.41227	67.3462	17321	17321	MS2	12/24	A_thaliana.raw
	High	TLSSALGSEEAAK	Unambiguous	2	1	Q9C8W7		CID	1	0	1	1			0.005	0.08348	194	2.08028	0	0	41.3493	65	2	632.326	1263.65	1.83266	67.2344	17292	17292	MS2	13/24	A_thaliana.raw
	Medium	TLSSALGSEEAAK	Unambiguous	2	1	Q9C8W7		CID	1	0	1	1			0.016	0.1563	195	1.98259	0	0	35.6356	100	2	632.326	1263.64	0.77004	68.2263	17533	17533	MS2	11/24	A_thaliana.raw
Q9T0H6	Protein unfertilized embryo sac 15 OS=Arabidopsis thaliana GN=T6G15.110 PE=2 SV=1 - [Q9T0H6_ARATH]	33.838	34.86	1	3	3	21	5.11202e+07	109	11.5775	7.34229
	Confidence Level	Sequence	PSM Ambiguity	# Proteins	# Protein Groups	Protein Group Accessions	Modifications	Activation Type	ΔScore	ΔCn	Rank	Search Engine Rank	QuanResultID	Precursor Area	q-Value	PEP	Peptides Matched	XCorr	Probability	# Missed Cleavages	Isolation Interference [%]	Ion Inject Time [ms]	Charge	m/z [Da]	MH+ [Da]	ΔM [ppm]	RT [min]	First Scan	Last Scan	MS Order	Ions Matched	Spectrum File
	High	DKAADLTQSAR	Unambiguous	1	1	Q9T0H6		CID	1	0	1	1			0	3.804e-07	212	2.90691	0	1	40.5909	64	2	588.306	1175.6	2.43825	17.7262	3035	3035	MS2	15/20	A_thaliana.raw
	High	DKAADLTQSAR	Unambiguous	1	1	Q9T0H6		CID	1	0	1	1			0	0.000155	229	2.73164	0	1	39.8842	89	2	588.307	1175.61	4.09962	18.2786	3212	3212	MS2	15/20	A_thaliana.raw
	High	DKAADLTQSAR	Unambiguous	1	1	Q9T0H6		CID	1	0	1	1		7.81672e+07	0	0.0004542	216	2.69212	0	1	44.001	40	2	588.306	1175.6	2.64592	15.2051	2227	2227	MS2	16/20	A_thaliana.raw
	High	DKAADLTQSAR	Unambiguous	1	1	Q9T0H6		CID	1	0	1	1		7.81672e+07	0	9.476e-06	211	2.58107	0	1	9.07172	10	2	588.306	1175.6	2.23058	15.7183	2391	2391	MS2	16/20	A_thaliana.raw
	High	DKAADLTQSAR	Unambiguous	1	1	Q9T0H6		CID	1	0	1	1			0	0.001419	237	2.33522	0	1	35.5334	71	2	588.307	1175.61	3.68428	17.345	2914	2914	MS2	16/20	A_thaliana.raw
	High	DKAADLTQSAR	Unambiguous	1	1	Q9T0H6		CID	1	0	1	1		3.81536e+06	0	0.0004285	200	2.20901	0	1	73.8893	72	2	588.305	1175.6	1.60756	22.805	4608	4608	MS2	11/20	A_thaliana.raw
	High	QTAQSAcDKTADLTQSAR	Unambiguous	1	1	Q9T0H6	C7(Carbamidomethyl)	CID	1	0	1	1			0	0.0001143	134	2.10961	0	1	38.9292	54	3	651.311	1951.92	2.20845	54.5087	13710	13710	MS2	18/68	A_thaliana.raw
	High	QTAQSAcDKTADLTQSAR	Unambiguous	1	1	Q9T0H6	C7(Carbamidomethyl)	CID	1	0	1	1		4.75608e+06	0	0.001172	134	2.00842	0	1	41.16	62	3	651.311	1951.92	1.92702	54.9074	13816	13816	MS2	21/68	A_thaliana.raw
	High	QTAQSAcDKTADLTQSAR	Unambiguous	1	1	Q9T0H6	C7(Carbamidomethyl)	CID	1	0	1	1		4.75608e+06	0	0.003492	126	1.98305	0	1	19.8658	53	3	651.31	1951.92	1.08275	54.8436	13797	13797	MS2	20/68	A_thaliana.raw
	High	QTAQSAcDKTADLTQSAR	Unambiguous	1	1	Q9T0H6	C7(Carbamidomethyl)	CID	1	0	1	1			0	0.006604	125	1.67709	0	1	32.8117	75	3	651.31	1951.92	1.55179	54.2666	13648	13648	MS2	15/68	A_thaliana.raw
	High	QTAQSAcDKTADLTQSAR	Unambiguous	1	1	Q9T0H6	C7(Carbamidomethyl)	CID	1	0	1	1		858081	0	0.0001247	134	1.64032	0	1	16.5278	100	3	651.311	1951.92	3.05272	54.6344	13743	13743	MS2	18/68	A_thaliana.raw
	High	DKAADLTQSAR	Unambiguous	1	1	Q9T0H6		CID	1	0	1	1			0.001	0.02289	213	2.19305	0	1	60.9626	62	2	588.306	1175.6	2.54208	16.9532	2792	2792	MS2	15/20	A_thaliana.raw
	High	AEQWTESAK	Unambiguous	1	1	Q9T0H6		CID	1	0	1	1		7.04372e+07	0.001	0.01937	117	2.07682	0	0	35.7925	20	2	525.25	1049.49	2.72711	20.5498	3924	3924	MS2	11/16	A_thaliana.raw
	High	AEQWTESAK	Unambiguous	1	1	Q9T0H6		CID	1	0	1	1		7.04372e+07	0.008	0.105	116	2.21795	0	0	23.146	18	2	525.25	1049.49	3.5413	19.7583	3675	3675	MS2	12/16	A_thaliana.raw
	Medium	AEQWTESAK	Unambiguous	1	1	Q9T0H6		CID	1	0	1	1			0.013	0.1342	113	1.35924	0	0	62.8733	63	2	525.249	1049.49	1.09872	21.8712	4326	4326	MS2	9/16	A_thaliana.raw
	Medium	AEQWTESAK	Unambiguous	1	1	Q9T0H6		CID	1	0	1	1		7.04372e+07	0.014	0.1433	117	2.29592	0	0	7.3136	5	2	525.249	1049.49	1.21503	20.036	3763	3763	MS2	12/16	A_thaliana.raw
	Medium	AEQWTESAK	Unambiguous	1	1	Q9T0H6		CID	1	0	1	1			0.015	0.1494	115	1.5984	0	0	49.7484	55	2	525.249	1049.49	1.44766	21.6911	4271	4271	MS2	10/16	A_thaliana.raw
	Medium	AEQWTESAK	Unambiguous	1	1	Q9T0H6		CID	1	0	1	2		7.04372e+07	0.025	0.2032	119	1.62958	0	0	46.9871	52	2	525.25	1049.49	3.65761	19.6946	3655	3655	MS2	11/16	A_thaliana.raw
	Medium	AEQWTESAK	Unambiguous	1	1	Q9T0H6		CID	1	0	1	1			0.026	0.2096	118	2.09889	0	0	34.9707	86	2	525.249	1049.49	1.09872	30.0256	6743	6743	MS2	9/16	A_thaliana.raw
	Medium	AEQWTESAK	Unambiguous	1	1	Q9T0H6		CID	1	0	1	1			0.035	0.2727	119	1.75173	0	0	41.9456	82	2	525.25	1049.49	2.37817	22.8375	4618	4618	MS2	10/16	A_thaliana.raw
	Medium	AEQWTESAK	Unambiguous	1	1	Q9T0H6		CID	1	0	1	1			0.038	0.2942	118	1.52907	0	0	56.4371	73	2	525.25	1049.49	2.95973	30.2439	6807	6807	MS2	10/16	A_thaliana.raw
Q8RUC6	Ubiquitin-NEDD8-like protein RUB2 OS=Arabidopsis thaliana GN=RUB2 PE=1 SV=3 - [RUB2_ARATH]	33.2419	21.43	40	2	4	25	130054236	154	17.1393	6.06201
	Confidence Level	Sequence	PSM Ambiguity	# Proteins	# Protein Groups	Protein Group Accessions	Modifications	Activation Type	ΔScore	ΔCn	Rank	Search Engine Rank	QuanResultID	Precursor Area	q-Value	PEP	Peptides Matched	XCorr	Probability	# Missed Cleavages	Isolation Interference [%]	Ion Inject Time [ms]	Charge	m/z [Da]	MH+ [Da]	ΔM [ppm]	RT [min]	First Scan	Last Scan	MS Order	Ions Matched	Spectrum File
	High	TLADYNIQK	Unambiguous	40	2	Q8RUC6;A6XI99		CID	1	0	1	1		3.98359e+07	0	0.002082	208	2.83493	0	0	20.2656	10	2	533.283	1065.56	1.38543	65.7976	16914	16914	MS2	14/16	A_thaliana.raw
	High	TLADYNIQK	Unambiguous	40	2	Q8RUC6;A6XI99		CID	1	0	1	1		87495293	0	0.01111	204	2.51361	0	0	15.6547	6	2	533.283	1065.56	1.72911	63.7347	16337	16337	MS2	14/16	A_thaliana.raw
	High	TLADYNIQK	Unambiguous	40	2	Q8RUC6;A6XI99		CID	1	0	1	1		87495293	0	0.01409	204	2.43162	0	0	15.922	6	2	533.283	1065.56	1.72911	64.2427	16482	16482	MS2	14/16	A_thaliana.raw
	High	TLADYNIQK	Unambiguous	40	2	Q8RUC6;A6XI99		CID	1	0	1	1			0	0.004832	205	2.29818	0	0	10.8824	10	2	533.283	1065.56	1.72911	65.2699	16768	16768	MS2	10/16	A_thaliana.raw
	High	EGIPPDQQR	Unambiguous	40	2	Q8RUC6;A6XI99		CID	1	0	1	1			0	0.003427	159	1.7221	0	0	7.41167	3	2	520.263	1039.52	1.54576	17.6038	2992	2992	MS2	12/16	A_thaliana.raw
	High	TLADYNIQK	Unambiguous	40	2	Q8RUC6;A6XI99		CID	1	0	1	1			0.002	0.03273	195	1.91786	0	0	12.9399	9	2	533.284	1065.56	2.30191	64.7545	16626	16626	MS2	13/16	A_thaliana.raw
	High	EGIPPDQQR	Unambiguous	40	2	Q8RUC6;A6XI99		CID	1	0	1	1			0.002	0.0376	165	1.45075	0	0	12.9802	12	2	520.264	1039.52	3.18977	23.8301	4907	4907	MS2	9/16	A_thaliana.raw
	High	EGIPPDQQR	Unambiguous	40	2	Q8RUC6;A6XI99		CID	1	0	1	1			0.004	0.07277	159	1.77043	0	0	13.895	5	2	520.264	1039.52	3.89434	19.6865	3651	3651	MS2	11/16	A_thaliana.raw
	High	EGIPPDQQR	Unambiguous	40	2	Q8RUC6;A6XI99		CID	1	0	1	1			0.006	0.09049	153	1.59189	0	0	16.5814	7	2	520.264	1039.52	3.07234	22.2628	4446	4446	MS2	10/16	A_thaliana.raw
	High	EGIPPDQQR	Unambiguous	40	2	Q8RUC6;A6XI99		CID	1	0	1	1			0.008	0.1031	178	1.81199	0	0	22.3625	9	2	520.264	1039.52	3.18977	22.7709	4598	4598	MS2	10/16	A_thaliana.raw
	High	EGIPPVQQR	Unambiguous	2	1	Q8RUC6		CID	1	0	1	1			0.008	0.1019	137	1.70211	0	0	51.9438	47	2	512.284	1023.56	2.31855	36.9689	8778	8778	MS2	9/16	A_thaliana.raw
	High	EGIPPDQQR	Unambiguous	40	2	Q8RUC6;A6XI99		CID	1	0	1	1		172613179	0.008	0.1034	169	1.25179	0	0	2.25046	3	2	520.263	1039.52	1.89805	14.3849	1956	1956	MS2	12/16	A_thaliana.raw
	Medium	EGIPPDQQR	Unambiguous	40	2	Q8RUC6;A6XI99		CID	1	0	1	1			0.013	0.137	186	1.52081	0	0	19.4553	10	2	520.263	1039.52	2.83748	23.2881	4750	4750	MS2	9/16	A_thaliana.raw
	Medium	EGIPPDQQR	Unambiguous	40	2	Q8RUC6;A6XI99		CID	1	0	1	1			0.015	0.1457	169	1.51705	0	0	7.01862	5	2	520.264	1039.52	3.42463	20.199	3813	3813	MS2	11/16	A_thaliana.raw
	Medium	EGIPPDQQR	Unambiguous	40	2	Q8RUC6;A6XI99		CID	1	0	1	1			0.017	0.17	177	1.51318	0	0	7.53417	4	2	520.263	1039.52	2.60262	16.5381	2656	2656	MS2	11/16	A_thaliana.raw
	Medium	EGIPPVQQR	Unambiguous	2	1	Q8RUC6		CID	1	0	1	1			0.017	0.1627	143	1.39906	0	0	51.9587	42	2	512.284	1023.56	2.19929	40.724	9914	9914	MS2	8/16	A_thaliana.raw
	Medium	mQIFVK	Unambiguous	23	1	Q8RUC6	M1(Oxidation)	CID	1	0	1	1			0.021	0.1778	104	2.08788	0	0	9.43515	2	2	391.219	781.431	3.98939	54.73	13766	13766	MS2	9/10	A_thaliana.raw
	Medium	mQIFVK	Unambiguous	23	1	Q8RUC6	M1(Oxidation)	CID	1	0	1	1			0.022	0.1904	105	1.86137	0	0	35.8973	12	2	391.219	781.431	3.75507	84.8593	22074	22074	MS2	9/10	A_thaliana.raw
	Medium	TLADYNIQK	Unambiguous	40	2	Q8RUC6;A6XI99		CID	1	0	1	1		87495293	0.023	0.1925	206	1.6557	0	0	49.379	29	2	533.284	1065.56	2.53103	63.1932	16176	16176	MS2	11/16	A_thaliana.raw
	Medium	mQIFVK	Unambiguous	23	1	Q8RUC6	M1(Oxidation)	CID	1	0	1	1			0.03	0.2329	105	1.70927	0	0	45.5342	24	2	391.219	781.43	2.66157	63.9776	16407	16407	MS2	9/10	A_thaliana.raw
	Medium	mQIFVK	Unambiguous	23	1	Q8RUC6	M1(Oxidation)	CID	1	0	1	2			0.03	0.2384	105	1.62612	0	0	80.0407	30	2	391.219	781.43	2.73968	62.5052	15975	15975	MS2	9/10	A_thaliana.raw
	Medium	EGIPPDQQR	Unambiguous	40	2	Q8RUC6;A6XI99		CID	1	0	1	1			0.032	0.2531	152	1.6622	0	0	8.1643	4	2	520.263	1039.52	2.13291	17.0806	2831	2831	MS2	11/16	A_thaliana.raw
	Medium	mQIFVK	Unambiguous	23	1	Q8RUC6	M1(Oxidation)	CID	1	0	1	1			0.034	0.2586	104	1.70842	0	0	29.3263	25	2	391.219	781.43	2.66157	82.2374	21355	21355	MS2	9/10	A_thaliana.raw
	Medium	mQIFVK	Unambiguous	23	1	Q8RUC6	M1(Oxidation)	CID	1	0	1	1			0.039	0.315	104	1.9281	0	0	9.8334	2	2	391.219	781.43	2.974	50.0633	12448	12448	MS2	9/10	A_thaliana.raw
	Medium	EGIPPDQQR	Unambiguous	40	2	Q8RUC6;A6XI99		CID	1	0	1	1		172613179	0.039	0.3014	173	1.48365	0	0	13.6026	12	2	520.262	1039.52	0.371463	13.8727	1769	1769	MS2	8/16	A_thaliana.raw
Q9ZUL8	Defensin-like protein 10 OS=Arabidopsis thaliana GN=PDF2.6 PE=3 SV=1 - [DEF10_ARATH]	32.8449	15.07	1	1	1	17	7.31307e+08	73	7.71267	8.51416
	Confidence Level	Sequence	PSM Ambiguity	# Proteins	# Protein Groups	Protein Group Accessions	Modifications	Activation Type	ΔScore	ΔCn	Rank	Search Engine Rank	QuanResultID	Precursor Area	q-Value	PEP	Peptides Matched	XCorr	Probability	# Missed Cleavages	Isolation Interference [%]	Ion Inject Time [ms]	Charge	m/z [Da]	MH+ [Da]	ΔM [ppm]	RT [min]	First Scan	Last Scan	MS Order	Ions Matched	Spectrum File
	High	AcPSEGFSGGR	Unambiguous	1	1	Q9ZUL8	C2(Carbamidomethyl)	CID	1	0	1	1			0	0.004336	47	2.564	0	0	4.95255	3	2	562.745	1124.48	2.87246	27.6915	6050	6050	MS2	14/20	A_thaliana.raw
	High	AcPSEGFSGGR	Unambiguous	1	1	Q9ZUL8	C2(Carbamidomethyl)	CID	1	0	1	1		1.70654e+08	0	0.006358	46	2.54908	0	0	10.9949	4	2	562.744	1124.48	2.32968	25.633	5447	5447	MS2	15/20	A_thaliana.raw
	High	AcPSEGFSGGR	Unambiguous	1	1	Q9ZUL8	C2(Carbamidomethyl)	CID	1	0	1	1		166494703	0	0.01103	46	2.47429	0	0	1.08967	2	2	562.744	1124.48	2.32968	21.9985	4365	4365	MS2	14/20	A_thaliana.raw
	High	AcPSEGFSGGR	Unambiguous	1	1	Q9ZUL8	C2(Carbamidomethyl)	CID	1	0	1	1		1.70654e+08	0	0.005329	46	2.4394	0	0	7.13423	3	2	562.744	1124.48	1.67834	26.1469	5598	5598	MS2	13/20	A_thaliana.raw
	High	AcPSEGFSGGR	Unambiguous	1	1	Q9ZUL8	C2(Carbamidomethyl)	CID	1	0	1	1			0	0.0033	44	2.427	0	0	8.97589	6	2	562.744	1124.48	2.00401	28.7368	6367	6367	MS2	13/20	A_thaliana.raw
	High	AcPSEGFSGGR	Unambiguous	1	1	Q9ZUL8	C2(Carbamidomethyl)	CID	1	0	1	1		7.31307e+08	0	0.002681	43	2.35174	0	0	5.15811	1	2	562.744	1124.48	2.22112	22.508	4520	4520	MS2	16/20	A_thaliana.raw
	High	AcPSEGFSGGR	Unambiguous	1	1	Q9ZUL8	C2(Carbamidomethyl)	CID	1	0	1	1		166494703	0	0.0005801	40	2.34305	0	0	2.56994	2	2	562.744	1124.48	2.22112	21.4656	4205	4205	MS2	15/20	A_thaliana.raw
	High	AcPSEGFSGGR	Unambiguous	1	1	Q9ZUL8	C2(Carbamidomethyl)	CID	1	0	1	1			0	0.0002728	49	2.317	0	0	9.88548	6	2	562.744	1124.48	1.67834	29.2733	6524	6524	MS2	14/20	A_thaliana.raw
	High	AcPSEGFSGGR	Unambiguous	1	1	Q9ZUL8	C2(Carbamidomethyl)	CID	1	0	1	1			0	0.001415	45	2.26324	0	0	4.79928	4	2	562.745	1124.48	2.65535	27.1848	5901	5901	MS2	14/20	A_thaliana.raw
	High	AcPSEGFSGGR	Unambiguous	1	1	Q9ZUL8	C2(Carbamidomethyl)	CID	1	0	1	1			0	0.00119	43	2.23091	0	0	8.15534	5	2	562.744	1124.48	1.67834	28.2125	6209	6209	MS2	13/20	A_thaliana.raw
	High	AcPSEGFSGGR	Unambiguous	1	1	Q9ZUL8	C2(Carbamidomethyl)	CID	1	0	1	1		1.70654e+08	0.001	0.01539	43	2.43585	0	0	8.5593	4	2	562.745	1124.48	2.43824	26.6791	5754	5754	MS2	13/20	A_thaliana.raw
	High	AcPSEGFSGGR	Unambiguous	1	1	Q9ZUL8	C2(Carbamidomethyl)	CID	1	0	1	1			0.001	0.02731	50	2.36252	0	0	13.2785	7	2	562.744	1124.48	1.89545	29.7899	6671	6671	MS2	12/20	A_thaliana.raw
	High	AcPSEGFSGGR	Unambiguous	1	1	Q9ZUL8	C2(Carbamidomethyl)	CID	1	0	1	1		166494703	0.004	0.06555	47	1.57975	0	0	15.3684	16	2	562.744	1124.48	2.00401	20.947	4045	4045	MS2	12/20	A_thaliana.raw
	High	AcPSEGFSGGR	Unambiguous	1	1	Q9ZUL8	C2(Carbamidomethyl)	CID	1	0	1	1			0.004	0.06381	48	1.48635	0	0	50.8861	6	2	562.744	1124.48	1.7869	24.5961	5136	5136	MS2	11/20	A_thaliana.raw
	High	AcPSEGFSGGR	Unambiguous	1	1	Q9ZUL8	C2(Carbamidomethyl)	CID	1	0	1	1			0.006	0.09026	46	1.45038	0	0	40.4756	13	2	562.744	1124.48	2.22112	30.3216	6829	6829	MS2	11/20	A_thaliana.raw
	High	AcPSEGFSGGR	Unambiguous	1	1	Q9ZUL8	C2(Carbamidomethyl)	CID	1	0	1	1			0.007	0.09474	46	2.31774	0	0	21.0371	7	2	562.745	1124.48	2.76391	25.114	5293	5293	MS2	13/20	A_thaliana.raw
	Medium	AcPSEGFSGGR	Unambiguous	1	1	Q9ZUL8	C2(Carbamidomethyl)	CID	1	0	1	1		7.31307e+08	0.039	0.3125	42	1.76908	0	0	25.7081	1	2	562.745	1124.48	2.76391	23.0493	4679	4679	MS2	14/20	A_thaliana.raw
P82638	Defensin-like protein 241 OS=Arabidopsis thaliana GN=SCRL19 PE=3 SV=1 - [DF241_ARATH]	30.5187	10.2	1	1	1	16	1.87039e+07	98	11.0894	8.89502
	Confidence Level	Sequence	PSM Ambiguity	# Proteins	# Protein Groups	Protein Group Accessions	Modifications	Activation Type	ΔScore	ΔCn	Rank	Search Engine Rank	QuanResultID	Precursor Area	q-Value	PEP	Peptides Matched	XCorr	Probability	# Missed Cleavages	Isolation Interference [%]	Ion Inject Time [ms]	Charge	m/z [Da]	MH+ [Da]	ΔM [ppm]	RT [min]	First Scan	Last Scan	MS Order	Ions Matched	Spectrum File
	High	SLEGcTcEPR	Unambiguous	1	1	P82638	C5(Carbamidomethyl); C7(Carbamidomethyl)	CID	1	0	1	1		1.87039e+07	0	0.0001717	31	2.53495	0	0	25.5016	20	2	604.757	1208.51	2.80862	25.5565	5423	5423	MS2	14/18	A_thaliana.raw
	High	SLEGcTcEPR	Unambiguous	1	1	P82638	C5(Carbamidomethyl); C7(Carbamidomethyl)	CID	1	0	1	1		1.86686e+06	0	0.006488	33	2.28139	0	0	55.275	100	2	604.757	1208.51	3.41467	23.3396	4767	4767	MS2	13/18	A_thaliana.raw
	High	SLEGcTcEPR	Unambiguous	1	1	P82638	C5(Carbamidomethyl); C7(Carbamidomethyl)	CID	1	0	1	1		1.87039e+07	0	0.001677	28	2.25693	0	0	24.827	60	2	604.758	1208.51	4.52577	26.457	5689	5689	MS2	13/18	A_thaliana.raw
	High	SLEGcTcEPR	Unambiguous	1	1	P82638	C5(Carbamidomethyl); C7(Carbamidomethyl)	CID	1	0	1	1		4352848	0	0.009341	34	2.24749	0	0	42.4652	100	2	604.758	1208.51	3.51568	22.648	4563	4563	MS2	12/18	A_thaliana.raw
	High	SLEGcTcEPR	Unambiguous	1	1	P82638	C5(Carbamidomethyl); C7(Carbamidomethyl)	CID	1	0	1	1		1.87039e+07	0	8.977e-05	34	2.10542	0	0	54.47	68	2	604.757	1208.51	2.70761	25.0486	5274	5274	MS2	11/18	A_thaliana.raw
	High	SLEGcTcEPR	Unambiguous	1	1	P82638	C5(Carbamidomethyl); C7(Carbamidomethyl)	CID	1	0	1	1		4352848	0	0.000404	30	1.94748	0	0	52.1664	72	2	604.758	1208.51	4.32375	23.0037	4667	4667	MS2	13/18	A_thaliana.raw
	High	SLEGcTcEPR	Unambiguous	1	1	P82638	C5(Carbamidomethyl); C7(Carbamidomethyl)	CID	1	0	1	1			0	0.0001354	32	1.93085	0	0	54.2385	100	2	604.757	1208.51	3.01064	29.1246	6480	6480	MS2	10/18	A_thaliana.raw
	High	SLEGcTcEPR	Unambiguous	1	1	P82638	C5(Carbamidomethyl); C7(Carbamidomethyl)	CID	1	0	1	1		1.071e+06	0	0.008335	31	1.89434	0	0	65.1213	100	2	604.757	1208.51	2.30357	29.7339	6656	6656	MS2	9/18	A_thaliana.raw
	High	SLEGcTcEPR	Unambiguous	1	1	P82638	C5(Carbamidomethyl); C7(Carbamidomethyl)	CID	1	0	1	1		4352848	0	0.0007724	40	1.83203	0	0	69.3821	100	2	604.758	1208.51	4.9298	22.5862	4546	4546	MS2	12/18	A_thaliana.raw
	High	SLEGcTcEPR	Unambiguous	1	1	P82638	C5(Carbamidomethyl); C7(Carbamidomethyl)	CID	1	0	1	1			0	0.004148	29	1.74131	0	0	72.7523	100	2	604.758	1208.51	4.12173	28.3034	6240	6240	MS2	9/18	A_thaliana.raw
	High	SLEGcTcEPR	Unambiguous	1	1	P82638	C5(Carbamidomethyl); C7(Carbamidomethyl)	CID	1	0	1	1		4352848	0	0.001639	33	1.73897	0	0	81.5641	100	2	604.757	1208.51	3.11165	22.4595	4507	4507	MS2	11/18	A_thaliana.raw
	High	SLEGcTcEPR	Unambiguous	1	1	P82638	C5(Carbamidomethyl); C7(Carbamidomethyl)	CID	1	0	1	1			0.001	0.02013	29	2.00757	0	0	57.7328	82	2	604.758	1208.51	4.62678	26.9794	5842	5842	MS2	11/18	A_thaliana.raw
	High	SLEGcTcEPR	Unambiguous	1	1	P82638	C5(Carbamidomethyl); C7(Carbamidomethyl)	CID	1	0	1	1		1.87039e+07	0.002	0.03093	41	2.30699	0	0	49.6635	29	2	604.758	1208.51	5.13182	26.076	5576	5576	MS2	13/18	A_thaliana.raw
	High	SLEGcTcEPR	Unambiguous	1	1	P82638	C5(Carbamidomethyl); C7(Carbamidomethyl)	CID	1	0	1	1		1.071e+06	0.004	0.06441	31	1.71242	0	0	69.705	100	2	604.757	1208.51	2.50559	29.8451	6689	6689	MS2	9/18	A_thaliana.raw
	High	SLEGcTcEPR	Unambiguous	1	1	P82638	C5(Carbamidomethyl); C7(Carbamidomethyl)	CID	1	0	1	1			0.005	0.08748	43	1.98058	0	0	74.3106	100	2	604.76	1208.51	7.55602	24.3612	5065	5065	MS2	13/18	A_thaliana.raw
	Medium	SLEGcTcEPR	Unambiguous	1	1	P82638	C5(Carbamidomethyl); C7(Carbamidomethyl)	CID	1	0	1	1		1.071e+06	0.026	0.2117	31	1.34375	0	0	55.5639	74	2	604.757	1208.51	2.10156	29.4965	6591	6591	MS2	8/18	A_thaliana.raw
Q93WI3	Glycine-rich protein GRP18 OS=Arabidopsis thaliana GN=At5g07520 PE=2 SV=1 - [Q93WI3_ARATH]	28.8708	20.83	6	2	2	8	2.57654e+07	216	20.5928	9.90576
	Confidence Level	Sequence	PSM Ambiguity	# Proteins	# Protein Groups	Protein Group Accessions	Modifications	Activation Type	ΔScore	ΔCn	Rank	Search Engine Rank	QuanResultID	Precursor Area	q-Value	PEP	Peptides Matched	XCorr	Probability	# Missed Cleavages	Isolation Interference [%]	Ion Inject Time [ms]	Charge	m/z [Da]	MH+ [Da]	ΔM [ppm]	RT [min]	First Scan	Last Scan	MS Order	Ions Matched	Spectrum File
	High	WLGPGAAGGGAPGGLGGGGNPFGNISK	Unambiguous	5	1	Q93WI3		CID	1	0	1	1		1.33281e+07	0	2.354e-12	142	5.92512	0	0	32.4618	31	3	775.061	2323.17	4.40119	131.145	32748	32748	MS2	41/104	A_thaliana.raw
	High	WLGPGAAGGGAPGGLGGGGNPFGNISK	Unambiguous	5	1	Q93WI3		CID	1	0	1	1		1.33281e+07	0	5.264e-06	140	4.80198	0	0	11.8346	12	3	775.06	2323.17	3.77066	131.174	32758	32758	MS2	32/104	A_thaliana.raw
	High	WLGPGAAGGGAPGGLGGGGNPFGNISK	Unambiguous	5	1	Q93WI3		CID	1	0	1	1		2.71244e+07	0	3.52e-11	110	4.71808	0	0	20.7497	25	2	1162.09	2323.17	3.80272	131.103	32733	32733	MS2	29/52	A_thaliana.raw
	High	mGAKPTAEGTSSAQPLLK	Unambiguous	6	1	Q93WI3	M1(Oxidation)	CID	1	0	1	1		2.44064e+07	0	0.003739	158	2.74446	0	0	35.0382	28	3	601.65	1802.94	2.178	86.9093	22669	22669	MS2	20/68	A_thaliana.raw
	High	mGAKPTAEGTSSAQPLLK	Unambiguous	6	1	Q93WI3	M1(Oxidation)	CID	1	0	1	1		2.44064e+07	0	0.0002579	158	2.72897	0	0	18.2319	19	3	601.65	1802.94	2.178	86.8078	22643	22643	MS2	19/68	A_thaliana.raw
	High	mGAKPTAEGTSSAQPLLK	Unambiguous	6	1	Q93WI3	M1(Oxidation)	CID	1	0	1	1		2.44064e+07	0.002	0.03874	163	2.52595	0	0	42.7314	70	3	601.651	1802.94	3.39671	86.9378	22675	22675	MS2	21/68	A_thaliana.raw
	High	mGAKPTAEGTSSAQPLLK	Unambiguous	6	1	Q93WI3	M1(Oxidation)	CID	1	0	1	1		2.44064e+07	0.004	0.06045	164	2.69483	0	0	33.5544	75	3	601.651	1802.94	2.99048	86.1394	22446	22446	MS2	20/68	A_thaliana.raw
	Medium	mGAKPTAEGTSSAQPLLK	Unambiguous	6	1	Q93WI3	M1(Oxidation)	CID	1	0	1	1		2.44064e+07	0.034	0.2588	156	2.73146	0	0	31.7914	19	3	601.649	1802.93	0.756168	86.3068	22501	22501	MS2	20/68	A_thaliana.raw
Q9FLS1	Oleosin family protein OS=Arabidopsis thaliana GN=At5g07600 PE=4 SV=1 - [Q9FLS1_ARATH]	27.6433	13.04	1	2	2	14	1.10799e+07	230	22.0756	10.3013
	Confidence Level	Sequence	PSM Ambiguity	# Proteins	# Protein Groups	Protein Group Accessions	Modifications	Activation Type	ΔScore	ΔCn	Rank	Search Engine Rank	QuanResultID	Precursor Area	q-Value	PEP	Peptides Matched	XCorr	Probability	# Missed Cleavages	Isolation Interference [%]	Ion Inject Time [ms]	Charge	m/z [Da]	MH+ [Da]	ΔM [ppm]	RT [min]	First Scan	Last Scan	MS Order	Ions Matched	Spectrum File
	High	SSPQATPNFSYGGTWTANWGGR	Unambiguous	1	1	Q9FLS1		CID	1	0	1	1		3.07138e+06	0	2.34e-06	71	3.68105	0	0	0	59	2	1171.54	2342.07	2.84443	130.357	32491	32491	MS2	23/42	A_thaliana.raw
	High	INYEGTFK	Unambiguous	1	1	Q9FLS1		CID	1	0	1	1		3.7698e+06	0	0.0123	98	2.29665	0	0	8.1741	14	2	486.246	971.484	1.15421	77.4988	19901	19901	MS2	11/14	A_thaliana.raw
	High	INYEGTFK	Unambiguous	1	1	Q9FLS1		CID	1	0	1	1			0	0.01222	118	2.12901	0	0	30.0862	18	2	486.246	971.485	1.8453	81.3966	21105	21105	MS2	10/14	A_thaliana.raw
	High	INYEGTFK	Unambiguous	1	1	Q9FLS1		CID	1	0	1	1			0.001	0.01478	119	1.92763	0	0	48.6702	15	2	486.246	971.485	1.90813	80.8952	20945	20945	MS2	11/14	A_thaliana.raw
	High	INYEGTFK	Unambiguous	1	1	Q9FLS1		CID	1	0	1	1			0.001	0.01698	117	1.83979	0	0	33.5621	21	2	486.247	971.486	2.72487	81.9788	21283	21283	MS2	9/14	A_thaliana.raw
	High	INYEGTFK	Unambiguous	1	1	Q9FLS1		CID	1	0	1	1			0.002	0.03201	99	2.07177	0	0	41.8131	26	2	486.246	971.484	1.09139	76.9835	19754	19754	MS2	11/14	A_thaliana.raw
	High	INYEGTFK	Unambiguous	1	1	Q9FLS1		CID	1	0	1	1			0.002	0.03149	116	2.01331	0	0	14.9736	23	2	486.246	971.485	2.22226	80.1424	20709	20709	MS2	10/14	A_thaliana.raw
	High	INYEGTFK	Unambiguous	1	1	Q9FLS1		CID	1	0	1	1		19088374	0.004	0.07667	117	2.13834	0	0	8.95492	10	2	486.246	971.485	1.78248	78.0314	20062	20062	MS2	9/14	A_thaliana.raw
	High	INYEGTFK	Unambiguous	1	1	Q9FLS1		CID	1	0	1	1			0.004	0.06613	116	1.94295	0	0	21.3603	22	2	486.247	971.486	2.85053	80.1018	20697	20697	MS2	10/14	A_thaliana.raw
	High	INYEGTFK	Unambiguous	1	1	Q9FLS1		CID	1	0	1	1			0.004	0.05695	119	1.56423	0	0	61.2914	50	2	486.247	971.486	2.66205	95.0687	24982	24982	MS2	8/14	A_thaliana.raw
	High	INYEGTFK	Unambiguous	1	1	Q9FLS1		CID	1	0	1	1			0.008	0.09704	119	1.64997	0	0	48.2268	100	2	486.247	971.486	3.16466	98.8365	25981	25981	MS2	9/14	A_thaliana.raw
	Medium	INYEGTFK	Unambiguous	1	1	Q9FLS1		CID	1	0	1	1			0.013	0.1402	116	2.23378	0	0	14.6009	10	2	486.246	971.485	2.09661	78.5457	20223	20223	MS2	10/14	A_thaliana.raw
	Medium	INYEGTFK	Unambiguous	1	1	Q9FLS1		CID	1	0	1	1			0.017	0.1599	120	1.77316	0	0	64.6873	14	2	486.246	971.486	2.28509	80.8419	20927	20927	MS2	10/14	A_thaliana.raw
	Medium	INYEGTFK	Unambiguous	1	1	Q9FLS1		CID	1	0	1	1			0.027	0.2144	113	1.94592	0	0	26.5336	11	2	486.246	971.486	2.34792	79.0624	20383	20383	MS2	11/14	A_thaliana.raw
P32826	Serine carboxypeptidase-like 49 OS=Arabidopsis thaliana GN=SCPL49 PE=2 SV=2 - [SCP49_ARATH]	23.9777	4.26	1	3	3	28	6.75517e+07	516	57.2646	5.37646
	Confidence Level	Sequence	PSM Ambiguity	# Proteins	# Protein Groups	Protein Group Accessions	Modifications	Activation Type	ΔScore	ΔCn	Rank	Search Engine Rank	QuanResultID	Precursor Area	q-Value	PEP	Peptides Matched	XCorr	Probability	# Missed Cleavages	Isolation Interference [%]	Ion Inject Time [ms]	Charge	m/z [Da]	MH+ [Da]	ΔM [ppm]	RT [min]	First Scan	Last Scan	MS Order	Ions Matched	Spectrum File
	High	DAGHmVPmDQPK	Unambiguous	1	1	P32826	M5(Oxidation); M8(Oxidation)	CID	1	0	1	1		2.25402e+07	0	0.002339	63	2.94363	0	0	17.9601	25	2	679.298	1357.59	1.52175	12.455	1276	1276	MS2	15/22	A_thaliana.raw
	High	DAGHmVPmDQPK	Unambiguous	1	1	P32826	M5(Oxidation); M8(Oxidation)	CID	1	0	1	1		1.45859e+07	0	0.002204	60	2.65417	0	0	9.48988	26	2	679.299	1357.59	1.61166	13.004	1463	1463	MS2	14/22	A_thaliana.raw
	High	DAGHmVPmDQPK	Unambiguous	1	1	P32826	M5(Oxidation); M8(Oxidation)	CID	1	0	1	1		1.45859e+07	0	0.002424	64	2.61882	0	0	9.28937	26	2	679.299	1357.59	1.70158	13.318	1571	1571	MS2	14/22	A_thaliana.raw
	High	DAGHmVPmDQPK	Unambiguous	1	1	P32826	M5(Oxidation); M8(Oxidation)	CID	1	0	1	1			0	0.0002441	72	2.38003	0	0	14.9323	31	2	679.3	1357.59	4.03941	14.138	1867	1867	MS2	12/22	A_thaliana.raw
	High	DAGHmVPmDQPK	Unambiguous	1	1	P32826	M5(Oxidation); M8(Oxidation)	CID	1	0	1	1		1.42318e+08	0	1.685e-05	69	2.25097	0	0	1.46366	4	3	453.202	1357.59	2.50093	12.9846	1454	1454	MS2	25/44	A_thaliana.raw
	High	DAGHmVPmDQPK	Unambiguous	1	1	P32826	M5(Oxidation); M8(Oxidation)	CID	1	0	1	1		1.42318e+08	0	0.0001397	72	2.07513	0	0	15.8958	5	3	453.202	1357.59	2.02886	12.4377	1268	1268	MS2	25/44	A_thaliana.raw
	High	DAGHmVPmDQPK	Unambiguous	1	1	P32826	M5(Oxidation); M8(Oxidation)	CID	1	0	1	1		1.99569e+06	0	0.001062	70	1.63425	0	0	61.5214	28	3	453.202	1357.59	1.82655	14.8769	2121	2121	MS2	19/44	A_thaliana.raw
	High	DAGHmVPmDQPK	Unambiguous	1	1	P32826	M5(Oxidation); M8(Oxidation)	CID	1	0	1	1		4.71999e+06	0	0.006778	70	1.53034	0	0	14.2521	19	3	453.202	1357.59	2.0963	14.1277	1863	1863	MS2	19/44	A_thaliana.raw
	High	DAGHmVPmDQPK	Unambiguous	1	1	P32826	M5(Oxidation); M8(Oxidation)	CID	1	0	1	1		1.42318e+08	0	0.0004556	74	1.51796	0	0	42.5288	14	3	453.201	1357.59	0.612674	13.5121	1642	1642	MS2	21/44	A_thaliana.raw
	High	DAGHmVPmDQPK	Unambiguous	1	1	P32826	M5(Oxidation); M8(Oxidation)	CID	1	0	1	1		93109987	0	0.0001861	71	1.50621	0	0	6.8352	10	3	453.202	1357.59	2.29861	13.5877	1666	1666	MS2	22/44	A_thaliana.raw
	High	DAGHmVPmDQPK	Unambiguous	1	1	P32826	M5(Oxidation); M8(Oxidation)	CID	1	0	1	1		4.71999e+06	0	0.001006	71	1.49212	0	0	45.1695	20	3	453.202	1357.59	1.75911	14.4871	1991	1991	MS2	17/44	A_thaliana.raw
	High	DAGHmVPmDQPK	Unambiguous	1	1	P32826	M5(Oxidation); M8(Oxidation)	CID	1	0	1	1		1.10209e+07	0	0.008806	71	1.42168	0	0	39.1569	45	3	453.202	1357.59	2.6358	17.4368	2942	2942	MS2	18/44	A_thaliana.raw
	High	DAGHmVPmDQPK	Unambiguous	1	1	P32826	M5(Oxidation); M8(Oxidation)	CID	1	0	1	1			0	0.002529	82	1.40575	0	0	49.3043	45	3	453.203	1357.59	4.11942	19.6999	3657	3657	MS2	19/44	A_thaliana.raw
	High	DAGHmVPmDQPK	Unambiguous	1	1	P32826	M5(Oxidation); M8(Oxidation)	CID	1	0	1	1		1.10209e+07	0	0.007856	74	1.40567	0	0	31.201	31	3	453.201	1357.59	1.08474	17.972	3110	3110	MS2	17/44	A_thaliana.raw
	High	DAGHmVPmDQPK	Unambiguous	1	1	P32826	M5(Oxidation); M8(Oxidation)	CID	1	0	1	1			0	0.001407	75	1.30373	0	0	46.2471	56	3	453.201	1357.59	0.882424	18.83	3392	3392	MS2	20/44	A_thaliana.raw
	High	DAGHmVPmDQPK	Unambiguous	1	1	P32826	M5(Oxidation); M8(Oxidation)	CID	1	0	1	1			0	0.002705	71	1.27279	0	0	38.8534	45	3	453.202	1357.59	2.77068	19.4166	3574	3574	MS2	16/44	A_thaliana.raw
	High	DAGHmVPmDQPK	Unambiguous	1	1	P32826	M5(Oxidation); M8(Oxidation)	CID	1	0	1	1			0	0.001069	73	1.14394	0	0	66.0357	62	3	453.201	1357.59	1.08474	18.488	3277	3277	MS2	16/44	A_thaliana.raw
	High	DAGHmVPmDQPK	Unambiguous	1	1	P32826	M5(Oxidation); M8(Oxidation)	CID	1	0	1	1			0	0.00125	72	0.904387	0	0	30.2728	26	3	453.202	1357.59	2.6358	18.5508	3296	3296	MS2	13/44	A_thaliana.raw
	High	SNLPSTRAEK	Unambiguous	1	1	P32826		CID	1	0	1	1		2.17897e+07	0.001	0.01638	182	2.45744	0	1	38.6682	14	2	551.797	1102.59	2.18641	11.9377	1066	1066	MS2	13/18	A_thaliana.raw
	High	DAGHmVPmDQPK	Unambiguous	1	1	P32826	M5(Oxidation); M8(Oxidation)	CID	1	0	1	1		6.72403e+06	0.002	0.04804	71	1.49682	0	0	16.6613	88	3	453.202	1357.59	2.90555	15.3169	2264	2264	MS2	17/44	A_thaliana.raw
	High	DAGHmVPmDQPK	Unambiguous	1	1	P32826	M5(Oxidation); M8(Oxidation)	CID	1	0	1	1		6.72403e+06	0.002	0.02902	74	1.41328	0	0	9.53606	23	3	453.202	1357.59	3.24274	15.0543	2178	2178	MS2	20/44	A_thaliana.raw
	High	DAGHmVPmDQPK	Unambiguous	1	1	P32826	M5(Oxidation); M8(Oxidation)	CID	1	0	1	1			0.002	0.03014	71	1.26614	0	0	22.1347	34	3	453.202	1357.59	2.97299	19.0663	3462	3462	MS2	18/44	A_thaliana.raw
	High	DAGHmVPmDQPK	Unambiguous	1	1	P32826	M5(Oxidation); M8(Oxidation)	CID	1	0	1	1			0.002	0.05019	73	1.18633	0	0	69.9258	63	3	453.202	1357.59	3.10786	20.5149	3914	3914	MS2	17/44	A_thaliana.raw
	High	DAGHmVPmDQPK	Unambiguous	1	1	P32826	M5(Oxidation); M8(Oxidation)	CID	1	0	1	1		1813674	0.004	0.05716	60	2.61467	0	0	0	100	2	679.299	1357.59	2.42091	18.3339	3231	3231	MS2	14/22	A_thaliana.raw
	High	DAGHmVPmDQPK	Unambiguous	1	1	P32826	M5(Oxidation); M8(Oxidation)	CID	1	0	1	1		1.20055e+06	0.005	0.08191	63	2.28671	0	0	37.0315	71	2	679.299	1357.59	2.24108	17.593	2990	2990	MS2	14/22	A_thaliana.raw
	High	DAGHmVPmDQPK	Unambiguous	1	1	P32826	M5(Oxidation); M8(Oxidation)	CID	1	0	1	1			0.005	0.08638	72	1.21701	0	0	35.1912	38	3	453.202	1357.59	1.96143	19.9357	3733	3733	MS2	18/44	A_thaliana.raw
	Medium	SNLPSTRAEK	Unambiguous	1	1	P32826		CID	1	0	1	1		1.61845e+07	0.013	0.1289	201	1.86485	0	1	12.5071	12	3	368.201	1102.59	2.9492	11.9357	1065	1065	MS2	15/36	A_thaliana.raw
	Medium	SNLPSTR	Unambiguous	1	1	P32826		CID	1	0	1	1		3.85477e+07	0.013	0.1292	261	1.69615	0	0	0	10	2	387.71	774.412	1.86146	13.2148	1533	1533	MS2	11/12	A_thaliana.raw
Q9LE56	At1g18280 OS=Arabidopsis thaliana GN=At1g18280 PE=2 SV=1 - [Q9LE56_ARATH]	23.7935	15.56	2	3	3	11	7.61905e+06	180	18.0608	7.84033
	Confidence Level	Sequence	PSM Ambiguity	# Proteins	# Protein Groups	Protein Group Accessions	Modifications	Activation Type	ΔScore	ΔCn	Rank	Search Engine Rank	QuanResultID	Precursor Area	q-Value	PEP	Peptides Matched	XCorr	Probability	# Missed Cleavages	Isolation Interference [%]	Ion Inject Time [ms]	Charge	m/z [Da]	MH+ [Da]	ΔM [ppm]	RT [min]	First Scan	Last Scan	MS Order	Ions Matched	Spectrum File
	High	DATcLcAVFNNVDmLK	Unambiguous	2	1	Q9LE56	C4(Carbamidomethyl); C6(Carbamidomethyl); M14(Oxidation)	CID	1	0	1	1		9.0406e+06	0	3.45e-05	73	4.15959	0	0	15.3419	23	2	943.93	1886.85	4.22522	131.186	32763	32763	MS2	22/30	A_thaliana.raw
	High	DATcLcAVFNNVDmLK	Unambiguous	2	1	Q9LE56	C4(Carbamidomethyl); C6(Carbamidomethyl); M14(Oxidation)	CID	1	0	1	1		9.0406e+06	0	8.544e-07	79	3.25197	0	0	20.5475	60	2	943.929	1886.85	3.57827	131.036	32710	32710	MS2	22/30	A_thaliana.raw
	High	AcGAKADVSLcK	Unambiguous	2	1	Q9LE56	C2(Carbamidomethyl); C11(Carbamidomethyl)	CID	1	0	1	1			0	2.955e-05	171	3.17877	0	1	24.6912	86	2	640.311	1279.62	1.4791	47.2928	11681	11681	MS2	17/22	A_thaliana.raw
	High	AcGAKADVSLcK	Unambiguous	2	1	Q9LE56	C2(Carbamidomethyl); C11(Carbamidomethyl)	CID	1	0	1	1			0	7.34e-05	167	3.17724	0	1	65.8323	47	2	640.311	1279.61	1.09751	47.6727	11790	11790	MS2	15/22	A_thaliana.raw
	High	AcGAKADVSLcK	Unambiguous	2	1	Q9LE56	C2(Carbamidomethyl); C11(Carbamidomethyl)	CID	1	0	1	1			0	0.0002123	165	2.73744	0	1	46.9635	83	2	640.311	1279.62	1.66989	48.3022	11967	11967	MS2	17/22	A_thaliana.raw
	High	AcGAKADVSLcK	Unambiguous	2	1	Q9LE56	C2(Carbamidomethyl); C11(Carbamidomethyl)	CID	1	0	1	1			0	0.001109	168	2.50975	0	1	31.0845	16	3	427.211	1279.62	2.94722	47.5564	11754	11754	MS2	17/44	A_thaliana.raw
	High	AcGAKADVSLcK	Unambiguous	2	1	Q9LE56	C2(Carbamidomethyl); C11(Carbamidomethyl)	CID	1	0	1	1			0	0.002525	167	2.47889	0	1	28.588	97	2	640.312	1279.62	2.62385	48.4593	12006	12006	MS2	16/22	A_thaliana.raw
	High	AcGAKADVSLcK	Unambiguous	2	1	Q9LE56	C2(Carbamidomethyl); C11(Carbamidomethyl)	CID	1	0	1	1			0	0.004726	179	2.29987	0	1	56.1472	16	3	427.21	1279.61	1.2301	48.0804	11903	11903	MS2	19/44	A_thaliana.raw
	High	AcGAKADVSLcK	Unambiguous	2	1	Q9LE56	C2(Carbamidomethyl); C11(Carbamidomethyl)	CID	1	0	1	1		7868791	0	0.0002781	169	1.55511	0	1	73.7941	27	3	427.21	1279.62	2.4464	47.0391	11612	11612	MS2	20/44	A_thaliana.raw
	Medium	ADVSLcK	Unambiguous	2	1	Q9LE56	C6(Carbamidomethyl)	CID	1	0	1	3		5.94777e+06	0.035	0.2702	188	1.02682	0	0	51.7844	72	2	396.701	792.395	3.26174	23.8347	4909	4909	MS2	7/12	A_thaliana.raw
	Medium	AcGAKADVSLcK	Unambiguous	2	1	Q9LE56	C2(Carbamidomethyl); C11(Carbamidomethyl)	CID	1	0	1	1			0.039	0.3056	171	1.37817	0	1	57.3668	37	3	427.21	1279.62	2.3033	49.1185	12182	12182	MS2	13/44	A_thaliana.raw
Q8GT78	Protease inhibitor/seed storage/lipid transfer protein (LTP) family protein OS=Arabidopsis thaliana GN=At5g62080 PE=2 SV=1 - [Q8GT78_ARATH]	22.9759	29.47	5	2	2	9	1.04805e+07	95	9.77271	4.729
	Confidence Level	Sequence	PSM Ambiguity	# Proteins	# Protein Groups	Protein Group Accessions	Modifications	Activation Type	ΔScore	ΔCn	Rank	Search Engine Rank	QuanResultID	Precursor Area	q-Value	PEP	Peptides Matched	XCorr	Probability	# Missed Cleavages	Isolation Interference [%]	Ion Inject Time [ms]	Charge	m/z [Da]	MH+ [Da]	ΔM [ppm]	RT [min]	First Scan	Last Scan	MS Order	Ions Matched	Spectrum File
	High	AATSLPSLcNLPPVDcGINA	Unambiguous	1	1	Q8GT78	C9(Carbamidomethyl); C16(Carbamidomethyl)	CID	1	0	1	1		1.0628e+07	0	0.0005394	121	3.74515	0	0	38.4954	34	2	1035.51	2070.01	3.66587	126.544	31595	31595	MS2	22/38	A_thaliana.raw
	High	AATSLPSLcNLPPVDcGINA	Unambiguous	1	1	Q8GT78	C9(Carbamidomethyl); C16(Carbamidomethyl)	CID	1	0	1	1			0	6.898e-06	142	3.66366	0	0	38.1515	100	2	1035.51	2070.01	6.96822	125.484	31366	31366	MS2	20/38	A_thaliana.raw
	High	AATSLPSLcNLPPVDcGINA	Unambiguous	1	1	Q8GT78	C9(Carbamidomethyl); C16(Carbamidomethyl)	CID	1	0	1	1		1.0628e+07	0	1.491e-06	128	3.63832	0	0	28.9064	74	2	1035.5	2070	1.18909	126.316	31528	31528	MS2	19/38	A_thaliana.raw
	High	AATSLPSLcNLPPVDcGINA	Unambiguous	1	1	Q8GT78	C9(Carbamidomethyl); C16(Carbamidomethyl)	CID	1	0	1	1		5.92446e+06	0	6.547e-06	123	3.56775	0	0	13.5895	14	2	1035.5	2070	0.245555	126.047	31474	31474	MS2	18/38	A_thaliana.raw
	High	DcLcNALR	Unambiguous	5	1	Q8GT78	C2(Carbamidomethyl); C4(Carbamidomethyl)	CID	1	0	1	1			0	0.001103	86	1.91305	0	0	62.391	100	2	511.232	1021.46	2.05275	65.8776	16937	16937	MS2	11/14	A_thaliana.raw
	High	DcLcNALR	Unambiguous	5	1	Q8GT78	C2(Carbamidomethyl); C4(Carbamidomethyl)	CID	1	0	1	1			0	0.01221	81	1.90999	0	0	40.0007	57	2	511.232	1021.46	0.857689	64.2974	16500	16500	MS2	12/14	A_thaliana.raw
	High	DcLcNALR	Unambiguous	5	1	Q8GT78	C2(Carbamidomethyl); C4(Carbamidomethyl)	CID	1	0	1	1			0	0.01229	81	1.52851	0	0	49.9708	41	2	511.232	1021.46	2.17225	65.8325	16925	16925	MS2	12/14	A_thaliana.raw
	High	DcLcNALR	Unambiguous	5	1	Q8GT78	C2(Carbamidomethyl); C4(Carbamidomethyl)	CID	1	0	1	1		1.03329e+07	0.001	0.01779	89	2.49958	0	0	19.3747	20	2	511.232	1021.46	1.57472	65.2997	16777	16777	MS2	13/14	A_thaliana.raw
	High	DcLcNALR	Unambiguous	5	1	Q8GT78	C2(Carbamidomethyl); C4(Carbamidomethyl)	CID	1	0	1	1		9.83265e+06	0.001	0.01785	89	2.03844	0	0	26.4618	31	2	511.232	1021.46	1.993	64.7865	16636	16636	MS2	12/14	A_thaliana.raw
Q8LFM2	Gibberellin-regulated protein 10 OS=Arabidopsis thaliana GN=GASA10 PE=2 SV=1 - [GASAA_ARATH]	21.6191	26.97	1	3	3	10	1.61749e+07	89	9.73963	8.60205
	Confidence Level	Sequence	PSM Ambiguity	# Proteins	# Protein Groups	Protein Group Accessions	Modifications	Activation Type	ΔScore	ΔCn	Rank	Search Engine Rank	QuanResultID	Precursor Area	q-Value	PEP	Peptides Matched	XCorr	Probability	# Missed Cleavages	Isolation Interference [%]	Ion Inject Time [ms]	Charge	m/z [Da]	MH+ [Da]	ΔM [ppm]	RT [min]	First Scan	Last Scan	MS Order	Ions Matched	Spectrum File
	High	cNYcVPSGTYGNK	Unambiguous	1	1	Q8LFM2	C1(Carbamidomethyl); C4(Carbamidomethyl)	CID	1	0	1	1		3.91886e+06	0	2.723e-06	17	3.09142	0	0	54.4755	100	2	760.319	1519.63	0.133936	65.1884	16748	16748	MS2	16/24	A_thaliana.raw
	High	cLKYcNIccEK	Unambiguous	1	1	Q8LFM2	C1(Carbamidomethyl); C5(Carbamidomethyl); C8(Carbamidomethyl); C9(Carbamidomethyl)	CID	1	0	1	1			0	9.263e-05	47	2.94954	0	1	43.2787	100	2	774.331	1547.65	4.17981	120.183	30357	30357	MS2	14/20	A_thaliana.raw
	High	cNYcVPSGTYGNK	Unambiguous	1	1	Q8LFM2	C1(Carbamidomethyl); C4(Carbamidomethyl)	CID	1	0	1	1		1.73305e+06	0	0.01027	14	2.64804	0	0	10.8838	76	2	760.319	1519.63	0.294594	64.7677	16631	16631	MS2	12/24	A_thaliana.raw
	High	YcNIccEK	Unambiguous	1	1	Q8LFM2	C2(Carbamidomethyl); C5(Carbamidomethyl); C6(Carbamidomethyl)	CID	1	0	1	1		2.84309e+07	0.001	0.0159	14	2.28513	0	0	45.2761	12	2	573.724	1146.44	2.00246	20.3316	3854	3854	MS2	10/14	A_thaliana.raw
	High	YcNIccEK	Unambiguous	1	1	Q8LFM2	C2(Carbamidomethyl); C5(Carbamidomethyl); C6(Carbamidomethyl)	CID	1	0	1	1			0.004	0.0662	14	1.96049	0	0	42.6038	24	2	573.724	1146.44	2.3219	21.4313	4194	4194	MS2	11/14	A_thaliana.raw
	High	YcNIccEK	Unambiguous	1	1	Q8LFM2	C2(Carbamidomethyl); C5(Carbamidomethyl); C6(Carbamidomethyl)	CID	1	0	1	1			0.004	0.07325	14	1.69399	0	0	65.3324	63	2	573.723	1146.44	1.68303	26.1732	5610	5610	MS2	9/14	A_thaliana.raw
	Medium	YcNIccEK	Unambiguous	1	1	Q8LFM2	C2(Carbamidomethyl); C5(Carbamidomethyl); C6(Carbamidomethyl)	CID	1	0	1	1			0.013	0.1247	14	1.80124	0	0	31.576	16	2	573.724	1146.44	2.00246	21.9447	4348	4348	MS2	11/14	A_thaliana.raw
	Medium	YcNIccEK	Unambiguous	1	1	Q8LFM2	C2(Carbamidomethyl); C5(Carbamidomethyl); C6(Carbamidomethyl)	CID	1	0	1	1		2.84309e+07	0.025	0.2063	14	1.84893	0	0	36.5929	17	2	573.724	1146.44	2.00246	20.5908	3936	3936	MS2	10/14	A_thaliana.raw
	Medium	YcNIccEK	Unambiguous	1	1	Q8LFM2	C2(Carbamidomethyl); C5(Carbamidomethyl); C6(Carbamidomethyl)	CID	1	0	1	1		8.80501e+06	0.036	0.2767	14	1.65328	0	0	15.6381	38	2	573.724	1146.44	2.42837	25.1313	5301	5301	MS2	9/14	A_thaliana.raw
	Medium	YcNIccEK	Unambiguous	1	1	Q8LFM2	C2(Carbamidomethyl); C5(Carbamidomethyl); C6(Carbamidomethyl)	CID	1	0	1	1		2.84309e+07	0.037	0.2869	14	1.68707	0	0	51.1596	22	2	573.723	1146.44	0.724732	20.0421	3766	3766	MS2	9/14	A_thaliana.raw
Q8GW48	At4g15810 OS=Arabidopsis thaliana GN=HSBP PE=2 SV=1 - [Q8GW48_ARATH]	20.9942	16.28	1	1	1	6	2.10691e+07	86	9.34134	4.4751
	Confidence Level	Sequence	PSM Ambiguity	# Proteins	# Protein Groups	Protein Group Accessions	Modifications	Activation Type	ΔScore	ΔCn	Rank	Search Engine Rank	QuanResultID	Precursor Area	q-Value	PEP	Peptides Matched	XCorr	Probability	# Missed Cleavages	Isolation Interference [%]	Ion Inject Time [ms]	Charge	m/z [Da]	MH+ [Da]	ΔM [ppm]	RT [min]	First Scan	Last Scan	MS Order	Ions Matched	Spectrum File
	High	AEmGVEGTPPPASK	Unambiguous	1	1	Q8GW48	M3(Oxidation)	CID	1	0	1	1		2.10691e+07	0	2.838e-05	134	3.82583	0	0	26.1402	52	2	693.835	1386.66	3.77363	18.2528	3203	3203	MS2	19/26	A_thaliana.raw
	High	AEmGVEGTPPPASK	Unambiguous	1	1	Q8GW48	M3(Oxidation)	CID	1	0	1	1		2.10691e+07	0	0.002382	140	3.7271	0	0	15.9057	45	2	693.833	1386.66	1.57284	18.8219	3389	3389	MS2	19/26	A_thaliana.raw
	High	AEmGVEGTPPPASK	Unambiguous	1	1	Q8GW48	M3(Oxidation)	CID	1	0	1	1		2.10691e+07	0	4.073e-05	132	3.71457	0	0	0	33	2	693.834	1386.66	2.80528	18.7127	3353	3353	MS2	19/26	A_thaliana.raw
	High	AEmGVEGTPPPASK	Unambiguous	1	1	Q8GW48	M3(Oxidation)	CID	1	0	1	1		2.10691e+07	0	0.0001435	137	3.57712	0	0	25.91	100	2	693.834	1386.66	2.62922	17.9997	3120	3120	MS2	18/26	A_thaliana.raw
	High	AEmGVEGTPPPASK	Unambiguous	1	1	Q8GW48	M3(Oxidation)	CID	1	0	1	1		2.10691e+07	0	0.000116	126	3.48459	0	0	24.5618	92	2	693.833	1386.66	0.692516	18.0297	3129	3129	MS2	17/26	A_thaliana.raw
	Medium	AEmGVEGTPPPASK	Unambiguous	1	1	Q8GW48	M3(Oxidation)	CID	1	0	1	1		2.10691e+07	0.017	0.1606	138	2.66504	0	0	63.6451	100	2	693.835	1386.66	3.4215	19.4937	3598	3598	MS2	15/26	A_thaliana.raw
F4J8V9	Actin 2 OS=Arabidopsis thaliana GN=ACT2 PE=3 SV=1 - [F4J8V9_ARATH]	19.854	5.66	14	2	2	9	6.09467e+06	371	41.2058	5.69385
	Confidence Level	Sequence	PSM Ambiguity	# Proteins	# Protein Groups	Protein Group Accessions	Modifications	Activation Type	ΔScore	ΔCn	Rank	Search Engine Rank	QuanResultID	Precursor Area	q-Value	PEP	Peptides Matched	XCorr	Probability	# Missed Cleavages	Isolation Interference [%]	Ion Inject Time [ms]	Charge	m/z [Da]	MH+ [Da]	ΔM [ppm]	RT [min]	First Scan	Last Scan	MS Order	Ions Matched	Spectrum File
	High	DAYVGDEAQSK	Unambiguous	13	1	F4J8V9		CID	1	0	1	1		9.78548e+06	0	0.0004561	87	2.45984	0	0	42.1545	24	2	591.768	1182.53	1.25569	18.6413	3329	3329	MS2	13/20	A_thaliana.raw
	High	AGFAGDDAPR	Unambiguous	13	1	F4J8V9		CID	1	0	1	1			0	0.0005361	131	2.30748	0	0	48.707	66	2	488.729	976.45	1.93723	28.3695	6259	6259	MS2	14/18	A_thaliana.raw
	High	AGFAGDDAPR	Unambiguous	13	1	F4J8V9		CID	1	0	1	1			0	0.0004043	131	2.2946	0	0	39.3509	65	2	488.729	976.45	1.99974	28.6057	6329	6329	MS2	14/18	A_thaliana.raw
	High	AGFAGDDAPR	Unambiguous	13	1	F4J8V9		CID	1	0	1	1			0	0.004481	131	2.25348	0	0	23.8339	54	2	488.729	976.45	1.93723	30.0421	6747	6747	MS2	14/18	A_thaliana.raw
	High	AGFAGDDAPR	Unambiguous	13	1	F4J8V9		CID	1	0	1	1			0	0.0008679	130	2.23868	0	0	43.7837	70	2	488.729	976.451	2.4998	28.9887	6441	6441	MS2	13/18	A_thaliana.raw
	High	AGFAGDDAPR	Unambiguous	13	1	F4J8V9		CID	1	0	1	1			0	0.001188	145	2.10611	0	0	38.9931	56	2	488.729	976.45	1.81222	28.151	6192	6192	MS2	13/18	A_thaliana.raw
	High	AGFAGDDAPR	Unambiguous	13	1	F4J8V9		CID	1	0	1	1		2.40387e+06	0	0.001862	130	1.95319	0	0	53.7484	100	2	488.729	976.451	2.5623	27.8627	6105	6105	MS2	14/18	A_thaliana.raw
	High	AGFAGDDAPR	Unambiguous	13	1	F4J8V9		CID	1	0	1	1			0.001	0.01649	127	2.57606	0	0	20.0606	49	2	488.729	976.451	2.93734	29.5153	6596	6596	MS2	15/18	A_thaliana.raw
	High	AGFAGDDAPR	Unambiguous	13	1	F4J8V9		CID	1	0	1	1			0.002	0.03624	146	1.66461	0	0	69.1983	100	2	488.729	976.45	1.74971	31.1836	7085	7085	MS2	8/18	A_thaliana.raw
P42645	14-3-3-like protein GF14 upsilon OS=Arabidopsis thaliana GN=GRF5 PE=1 SV=2 - [14335_ARATH]	19.0645	5.6	1	1	1	7	68483635	268	30.1632	4.80518
	Confidence Level	Sequence	PSM Ambiguity	# Proteins	# Protein Groups	Protein Group Accessions	Modifications	Activation Type	ΔScore	ΔCn	Rank	Search Engine Rank	QuanResultID	Precursor Area	q-Value	PEP	Peptides Matched	XCorr	Probability	# Missed Cleavages	Isolation Interference [%]	Ion Inject Time [ms]	Charge	m/z [Da]	MH+ [Da]	ΔM [ppm]	RT [min]	First Scan	Last Scan	MS Order	Ions Matched	Spectrum File
	High	EVQKVDEQAQPPPSQ	Unambiguous	1	1	P42645		CID	1	0	1	1		68483635	0	6.81e-06	166	3.46334	0	1	1.66722	14	2	840.417	1679.83	2.00651	27.8448	6099	6099	MS2	18/28	A_thaliana.raw
	High	EVQKVDEQAQPPPSQ	Unambiguous	1	1	P42645		CID	1	0	1	1		68483635	0	0.003707	148	2.8774	0	1	0	25	2	840.418	1679.83	2.66053	28.8973	6415	6415	MS2	17/28	A_thaliana.raw
	High	EVQKVDEQAQPPPSQ	Unambiguous	1	1	P42645		CID	1	0	1	1			0	0.0001571	174	2.79669	0	1	18.781	100	2	840.418	1679.83	2.66053	26.8347	5801	5801	MS2	16/28	A_thaliana.raw
	High	EVQKVDEQAQPPPSQ	Unambiguous	1	1	P42645		CID	1	0	1	1		68483635	0	0.0006362	156	2.77825	0	1	3.20345	26	2	840.417	1679.83	2.36985	27.3241	5943	5943	MS2	14/28	A_thaliana.raw
	High	EVQKVDEQAQPPPSQ	Unambiguous	1	1	P42645		CID	1	0	1	1		68483635	0	4.63e-05	179	2.70193	0	1	1.89201	15	2	840.416	1679.83	1.20716	28.3564	6254	6254	MS2	16/28	A_thaliana.raw
	High	EVQKVDEQAQPPPSQ	Unambiguous	1	1	P42645		CID	1	0	1	1			0	0.0116	192	2.56355	0	1	24.7701	100	2	840.416	1679.83	1.13449	26.7259	5771	5771	MS2	17/28	A_thaliana.raw
	High	EVQKVDEQAQPPPSQ	Unambiguous	1	1	P42645		CID	1	0	1	1			0	0.005197	166	1.88336	0	1	0	96	2	840.417	1679.83	2.44252	26.8088	5794	5794	MS2	16/28	A_thaliana.raw
P82749	Putative defensin-like protein 142 OS=Arabidopsis thaliana GN=LCR34 PE=3 SV=1 - [DF142_ARATH]	18.6884	15.29	1	1	1	7	1.3577e+08	85	9.62384	9.12939
	Confidence Level	Sequence	PSM Ambiguity	# Proteins	# Protein Groups	Protein Group Accessions	Modifications	Activation Type	ΔScore	ΔCn	Rank	Search Engine Rank	QuanResultID	Precursor Area	q-Value	PEP	Peptides Matched	XCorr	Probability	# Missed Cleavages	Isolation Interference [%]	Ion Inject Time [ms]	Charge	m/z [Da]	MH+ [Da]	ΔM [ppm]	RT [min]	First Scan	Last Scan	MS Order	Ions Matched	Spectrum File
	High	cLcSVcGPDRQPP	Unambiguous	1	1	P82749	C1(Carbamidomethyl); C3(Carbamidomethyl); C6(Carbamidomethyl)	CID	1	0	1	1		1.3577e+08	0	0.0005481	39	3.40172	0	1	6.75255	6	2	773.335	1545.66	1.38199	66.025	16977	16977	MS2	14/24	A_thaliana.raw
	High	cLcSVcGPDRQPP	Unambiguous	1	1	P82749	C1(Carbamidomethyl); C3(Carbamidomethyl); C6(Carbamidomethyl)	CID	1	0	1	1			0	0.004304	43	2.99761	0	1	28.3982	12	2	773.335	1545.66	1.22404	67.0442	17238	17238	MS2	16/24	A_thaliana.raw
	High	cLcSVcGPDRQPP	Unambiguous	1	1	P82749	C1(Carbamidomethyl); C3(Carbamidomethyl); C6(Carbamidomethyl)	CID	1	0	1	1			0	0.01104	42	2.51912	0	1	0	100	2	773.335	1545.66	1.38199	73.8632	18913	18913	MS2	12/24	A_thaliana.raw
	High	cLcSVcGPDRQPP	Unambiguous	1	1	P82749	C1(Carbamidomethyl); C3(Carbamidomethyl); C6(Carbamidomethyl)	CID	1	0	1	1		1.3577e+08	0.002	0.05183	40	2.7759	0	1	9.05678	6	2	773.335	1545.66	0.987113	66.5364	17115	17115	MS2	13/24	A_thaliana.raw
	High	cLcSVcGPDRQPP	Unambiguous	1	1	P82749	C1(Carbamidomethyl); C3(Carbamidomethyl); C6(Carbamidomethyl)	CID	1	0	1	1		1.3577e+08	0.004	0.07085	46	2.47029	0	1	38.4143	18	2	773.335	1545.66	1.22404	65.4865	16829	16829	MS2	12/24	A_thaliana.raw
	Medium	cLcSVcGPDRQPP	Unambiguous	1	1	P82749	C1(Carbamidomethyl); C3(Carbamidomethyl); C6(Carbamidomethyl)	CID	1	0	1	1		1.3577e+08	0.021	0.1796	43	2.04465	0	1	51.8917	28	2	773.335	1545.66	1.53995	65.4267	16812	16812	MS2	12/24	A_thaliana.raw
	Medium	cLcSVcGPDRQPP	Unambiguous	1	1	P82749	C1(Carbamidomethyl); C3(Carbamidomethyl); C6(Carbamidomethyl)	CID	1	0	1	1			0.043	0.3226	46	2.4791	0	1	42.0922	82	2	773.335	1545.66	1.46097	67.5698	17376	17376	MS2	13/24	A_thaliana.raw
Q6NMN6	Probable sphingolipid transporter spinster homolog 1 OS=Arabidopsis thaliana GN=At5g65687 PE=1 SV=1 - [SPNS1_ARATH]	18.3721	5.49	1	2	2	6	1.51012e+07	492	53.4739	8.68994
	Confidence Level	Sequence	PSM Ambiguity	# Proteins	# Protein Groups	Protein Group Accessions	Modifications	Activation Type	ΔScore	ΔCn	Rank	Search Engine Rank	QuanResultID	Precursor Area	q-Value	PEP	Peptides Matched	XCorr	Probability	# Missed Cleavages	Isolation Interference [%]	Ion Inject Time [ms]	Charge	m/z [Da]	MH+ [Da]	ΔM [ppm]	RT [min]	First Scan	Last Scan	MS Order	Ions Matched	Spectrum File
	High	SNEVSEDDEVEEDK	Unambiguous	1	1	Q6NMN6		CID	1	0	1	1		8.56981e+06	0	8.237e-06	10	3.52969	0	0	18.3048	64	2	812.33	1623.65	1.62133	29.0686	6462	6462	MS2	19/26	A_thaliana.raw
	High	SNEVSEDDEVEEDK	Unambiguous	1	1	Q6NMN6		CID	1	0	1	1		8.56981e+06	0	3.785e-08	10	3.44394	0	0	24.2164	92	2	812.329	1623.65	0.719136	28.8332	6398	6398	MS2	17/26	A_thaliana.raw
	High	SNEVSEDDEVEEDK	Unambiguous	1	1	Q6NMN6		CID	1	0	1	1		8.56981e+06	0	6.618e-06	10	3.22483	0	0	17.3182	82	2	812.33	1623.65	1.24541	29.3052	6535	6535	MS2	18/26	A_thaliana.raw
	High	SNEVSEDDEVEEDK	Unambiguous	1	1	Q6NMN6		CID	1	0	1	1		8.56981e+06	0	3.577e-06	10	3.11794	0	0	33.3887	100	2	812.33	1623.65	1.3206	28.7725	6379	6379	MS2	17/26	A_thaliana.raw
	High	DSPAKEEAPPATK	Unambiguous	1	1	Q6NMN6		CID	1	0	1	1		1.09195e+07	0	4.918e-05	158	2.68761	0	1	10.1474	21	2	670.839	1340.67	1.40144	12.2087	1181	1181	MS2	16/24	A_thaliana.raw
	Medium	DSPAKEEAPPATK	Unambiguous	1	1	Q6NMN6		CID	1	0	1	1		2.16325e+07	0.036	0.2749	141	2.36808	0	1	19.9377	4	3	447.562	1340.67	2.71166	12.2224	1185	1185	MS2	18/48	A_thaliana.raw
P82646	Defensin-like protein 229 OS=Arabidopsis thaliana GN=SCRL27 PE=2 SV=1 - [DF229_ARATH]	17.2917	8.6	1	1	1	11	4.64014e+06	93	10.7283	8.88037
	Confidence Level	Sequence	PSM Ambiguity	# Proteins	# Protein Groups	Protein Group Accessions	Modifications	Activation Type	ΔScore	ΔCn	Rank	Search Engine Rank	QuanResultID	Precursor Area	q-Value	PEP	Peptides Matched	XCorr	Probability	# Missed Cleavages	Isolation Interference [%]	Ion Inject Time [ms]	Charge	m/z [Da]	MH+ [Da]	ΔM [ppm]	RT [min]	First Scan	Last Scan	MS Order	Ions Matched	Spectrum File
	High	cKFPYSPc	Unambiguous	1	1	P82646	C1(Carbamidomethyl); C8(Carbamidomethyl)	CID	1	0	1	1			0	0.00541	31	1.85238	0	1	52.8614	61	2	529.728	1058.45	4.2461	104.302	27466	27466	MS2	10/14	A_thaliana.raw
	High	cKFPYSPc	Unambiguous	1	1	P82646	C1(Carbamidomethyl); C8(Carbamidomethyl)	CID	1	0	1	1		4.64014e+06	0.002	0.04918	33	2.1176	0	1	42.6917	60	2	529.727	1058.45	2.51616	88.7459	23192	23192	MS2	12/14	A_thaliana.raw
	High	cKFPYSPc	Unambiguous	1	1	P82646	C1(Carbamidomethyl); C8(Carbamidomethyl)	CID	1	0	1	1			0.004	0.06126	33	2.10823	0	1	36.7378	24	2	529.727	1058.45	2.40083	88.1154	23000	23000	MS2	11/14	A_thaliana.raw
	High	cKFPYSPc	Unambiguous	1	1	P82646	C1(Carbamidomethyl); C8(Carbamidomethyl)	CID	1	0	1	1			0.005	0.08672	33	1.8758	0	1	30.151	95	2	529.728	1058.45	4.13077	93.693	24612	24612	MS2	12/14	A_thaliana.raw
	High	cKFPYSPc	Unambiguous	1	1	P82646	C1(Carbamidomethyl); C8(Carbamidomethyl)	CID	1	0	1	1			0.008	0.1004	29	2.48453	0	1	60.2788	84	2	529.727	1058.45	3.20814	95.1596	25007	25007	MS2	12/14	A_thaliana.raw
	Medium	cKFPYSPc	Unambiguous	1	1	P82646	C1(Carbamidomethyl); C8(Carbamidomethyl)	CID	1	0	1	1			0.013	0.1309	30	1.83986	0	1	52.8207	60	2	529.727	1058.45	2.97748	104.391	27488	27488	MS2	10/14	A_thaliana.raw
	Medium	cKFPYSPc	Unambiguous	1	1	P82646	C1(Carbamidomethyl); C8(Carbamidomethyl)	CID	1	0	1	1			0.03	0.2422	33	1.52456	0	1	29.6211	63	2	529.727	1058.45	2.17017	92.5888	24276	24276	MS2	10/14	A_thaliana.raw
	Medium	cKFPYSPc	Unambiguous	1	1	P82646	C1(Carbamidomethyl); C8(Carbamidomethyl)	CID	1	0	1	1			0.034	0.2687	29	1.66874	0	1	36.7169	59	2	529.728	1058.45	4.2461	93.7168	24618	24618	MS2	9/14	A_thaliana.raw
	Medium	cKFPYSPc	Unambiguous	1	1	P82646	C1(Carbamidomethyl); C8(Carbamidomethyl)	CID	1	0	1	1			0.037	0.2796	34	1.63182	0	1	48.3666	49	2	529.727	1058.45	3.09281	95.0977	24989	24989	MS2	10/14	A_thaliana.raw
	Medium	cKFPYSPc	Unambiguous	1	1	P82646	C1(Carbamidomethyl); C8(Carbamidomethyl)	CID	1	0	1	1			0.037	0.2804	34	1.40388	0	1	58.7446	40	2	529.727	1058.45	2.97748	105.344	27741	27741	MS2	9/14	A_thaliana.raw
	Medium	cKFPYSPc	Unambiguous	1	1	P82646	C1(Carbamidomethyl); C8(Carbamidomethyl)	CID	1	0	1	1		4.64014e+06	0.039	0.3143	32	1.7127	0	1	25.1042	28	2	529.727	1058.45	2.17017	88.6696	23168	23168	MS2	9/14	A_thaliana.raw
O23715	Proteasome subunit alpha type-3 OS=Arabidopsis thaliana GN=PAG1 PE=1 SV=2 - [PSA3_ARATH]	16.9124	3.61	1	1	1	9	1.69903e+07	249	27.3598	6.31592
	Confidence Level	Sequence	PSM Ambiguity	# Proteins	# Protein Groups	Protein Group Accessions	Modifications	Activation Type	ΔScore	ΔCn	Rank	Search Engine Rank	QuanResultID	Precursor Area	q-Value	PEP	Peptides Matched	XCorr	Probability	# Missed Cleavages	Isolation Interference [%]	Ion Inject Time [ms]	Charge	m/z [Da]	MH+ [Da]	ΔM [ppm]	RT [min]	First Scan	Last Scan	MS Order	Ions Matched	Spectrum File
	High	QAAKTEIEK	Unambiguous	1	1	O23715		CID	1	0	1	1		1.69903e+07	0.001	0.02359	213	2.42416	0	1	30.2767	28	3	339.858	1017.56	1.68783	14.8448	2110	2110	MS2	17/32	A_thaliana.raw
	High	QAAKTEIEK	Unambiguous	1	1	O23715		CID	1	0	1	1		1.69903e+07	0.002	0.02932	214	2.64239	0	1	14.1251	43	3	339.859	1017.56	3.39731	14.3573	1948	1948	MS2	17/32	A_thaliana.raw
	High	QAAKTEIEK	Unambiguous	1	1	O23715		CID	1	0	1	1			0.002	0.04457	213	2.48249	0	1	61.0967	50	3	339.858	1017.56	2.04773	17.1501	2857	2857	MS2	15/32	A_thaliana.raw
	High	QAAKTEIEK	Unambiguous	1	1	O23715		CID	1	0	1	1			0.005	0.08085	173	1.83745	0	1	67.2643	62	3	339.859	1017.56	3.57726	17.5902	2989	2989	MS2	14/32	A_thaliana.raw
	High	QAAKTEIEK	Unambiguous	1	1	O23715		CID	1	0	1	1			0.006	0.09278	213	1.93754	0	1	70.3916	100	3	339.858	1017.56	2.04773	22.1284	4406	4406	MS2	11/32	A_thaliana.raw
	Medium	QAAKTEIEK	Unambiguous	1	1	O23715		CID	1	0	1	1		1.69903e+07	0.013	0.122	213	2.3444	0	1	65.1874	54	3	339.858	1017.56	2.31764	15.4525	2308	2308	MS2	16/32	A_thaliana.raw
	Medium	QAAKTEIEK	Unambiguous	1	1	O23715		CID	1	0	1	1		6.01251e+06	0.013	0.1201	173	2.29227	0	1	8.30469	6	3	339.859	1017.56	3.66723	11.6506	944	944	MS2	17/32	A_thaliana.raw
	Medium	QAAKTEIEK	Unambiguous	1	1	O23715		CID	1	0	1	1			0.039	0.3187	213	2.50756	0	1	22.0069	50	3	339.858	1017.56	2.40762	15.9703	2473	2473	MS2	16/32	A_thaliana.raw
	Medium	QAAKTEIEK	Unambiguous	1	1	O23715		CID	1	0	1	1			0.049	0.334	214	2.2191	0	1	60.8036	51	3	339.859	1017.56	3.48729	17.0416	2820	2820	MS2	12/32	A_thaliana.raw
F4I699	Uncharacterized protein OS=Arabidopsis thaliana GN=At1g23670 PE=4 SV=1 - [F4I699_ARATH]	16.8037	5.48	4	2	2	9	4.58706e+07	219	25.8055	9.86182
	Confidence Level	Sequence	PSM Ambiguity	# Proteins	# Protein Groups	Protein Group Accessions	Modifications	Activation Type	ΔScore	ΔCn	Rank	Search Engine Rank	QuanResultID	Precursor Area	q-Value	PEP	Peptides Matched	XCorr	Probability	# Missed Cleavages	Isolation Interference [%]	Ion Inject Time [ms]	Charge	m/z [Da]	MH+ [Da]	ΔM [ppm]	RT [min]	First Scan	Last Scan	MS Order	Ions Matched	Spectrum File
	High	SVSETYPENR	Unambiguous	4	1	F4I699		CID	1	0	1	1		87892242	0	0.001514	102	2.82408	0	0	4.55911	4	2	591.277	1181.55	2.1012	20.3276	3852	3852	MS2	16/18	A_thaliana.raw
	High	SVSETYPENR	Unambiguous	4	1	F4I699		CID	1	0	1	1		87892242	0	0.0004957	105	2.79925	0	0	4.11046	4	2	591.277	1181.55	3.54759	20.8513	4014	4014	MS2	16/18	A_thaliana.raw
	High	SVSETYPENR	Unambiguous	4	1	F4I699		CID	1	0	1	1		39587626	0	0.001589	101	2.61404	0	0	8.02928	6	2	591.277	1181.55	2.30783	21.3855	4180	4180	MS2	14/18	A_thaliana.raw
	High	SVSETYPENR	Unambiguous	4	1	F4I699		CID	1	0	1	1		44752502	0	0.0001373	106	2.48973	0	0	11.8413	9	2	591.277	1181.55	2.41114	21.8912	4331	4331	MS2	13/18	A_thaliana.raw
	High	TKSVSETYPENR	Unambiguous	3	1	F4I699		CID	1	0	1	1		3.37757e+06	0	0.01399	161	2.00027	0	1	83.993	30	3	470.901	1410.69	2.06718	22.4452	4502	4502	MS2	16/44	A_thaliana.raw
	High	SVSETYPENR	Unambiguous	4	1	F4I699		CID	1	0	1	1			0.001	0.02304	111	1.99634	0	0	60.9915	48	2	591.278	1181.55	3.96085	23.001	4666	4666	MS2	9/18	A_thaliana.raw
	High	SVSETYPENR	Unambiguous	4	1	F4I699		CID	1	0	1	1		44752502	0.004	0.06108	105	2.07996	0	0	10.6805	23	2	591.276	1181.55	1.89457	22.4085	4490	4490	MS2	12/18	A_thaliana.raw
	Medium	TKSVSETYPENR	Unambiguous	3	1	F4I699		CID	1	0	1	1		3.84887e+06	0.013	0.1286	161	1.74968	0	1	72.9641	48	3	470.901	1410.69	2.45657	28.9339	6426	6426	MS2	12/44	A_thaliana.raw
	Medium	TKSVSETYPENR	Unambiguous	3	1	F4I699		CID	1	0	1	1			0.032	0.2546	161	1.76084	0	1	74.5062	38	3	470.901	1410.69	2.32677	24.9616	5249	5249	MS2	14/44	A_thaliana.raw
O24468	Thaumatin-like protein OS=Arabidopsis thaliana PE=2 SV=1 - [O24468_ARATH]	16.4948	5.31	2	1	1	5	2.85193e+07	245	25.3546	5.18604
	Confidence Level	Sequence	PSM Ambiguity	# Proteins	# Protein Groups	Protein Group Accessions	Modifications	Activation Type	ΔScore	ΔCn	Rank	Search Engine Rank	QuanResultID	Precursor Area	q-Value	PEP	Peptides Matched	XCorr	Probability	# Missed Cleavages	Isolation Interference [%]	Ion Inject Time [ms]	Charge	m/z [Da]	MH+ [Da]	ΔM [ppm]	RT [min]	First Scan	Last Scan	MS Order	Ions Matched	Spectrum File
	High	ImDPNSGSVAAcK	Unambiguous	2	1	O24468	M2(Oxidation); C12(Carbamidomethyl)	CID	1	0	1	1		2.85193e+07	0	1.581e-05	109	3.86538	0	0	19.1236	26	2	683.312	1365.62	2.43313	27.6163	6028	6028	MS2	20/24	A_thaliana.raw
	High	ImDPNSGSVAAcK	Unambiguous	2	1	O24468	M2(Oxidation); C12(Carbamidomethyl)	CID	1	0	1	1		2.85193e+07	0	1.956e-05	92	3.58993	0	0	35.068	21	2	683.311	1365.62	1.09231	27.1015	5877	5877	MS2	20/24	A_thaliana.raw
	High	ImDPNSGSVAAcK	Unambiguous	2	1	O24468	M2(Oxidation); C12(Carbamidomethyl)	CID	1	0	1	1		2.85193e+07	0	7.146e-07	97	3.07174	0	0	24.5934	68	2	683.311	1365.61	0.734755	26.5914	5729	5729	MS2	19/24	A_thaliana.raw
	High	ImDPNSGSVAAcK	Unambiguous	2	1	O24468	M2(Oxidation); C12(Carbamidomethyl)	CID	1	0	1	1		2.85193e+07	0	2.677e-07	107	3.00575	0	0	31.2465	45	2	683.312	1365.62	2.25436	28.1426	6189	6189	MS2	19/24	A_thaliana.raw
	High	ImDPNSGSVAAcK	Unambiguous	2	1	O24468	M2(Oxidation); C12(Carbamidomethyl)	CID	1	0	1	1		2.85193e+07	0	0.0002457	109	2.96203	0	0	26.8772	100	2	683.312	1365.62	2.43313	26.4359	5684	5684	MS2	18/24	A_thaliana.raw
Q9LTK4	At5g52160 OS=Arabidopsis thaliana GN=At5g52160 PE=2 SV=1 - [Q9LTK4_ARATH]	14.7861	25	1	1	1	4	2.96679e+06	96	10.0618	6.31592
	Confidence Level	Sequence	PSM Ambiguity	# Proteins	# Protein Groups	Protein Group Accessions	Modifications	Activation Type	ΔScore	ΔCn	Rank	Search Engine Rank	QuanResultID	Precursor Area	q-Value	PEP	Peptides Matched	XCorr	Probability	# Missed Cleavages	Isolation Interference [%]	Ion Inject Time [ms]	Charge	m/z [Da]	MH+ [Da]	ΔM [ppm]	RT [min]	First Scan	Last Scan	MS Order	Ions Matched	Spectrum File
	High	TNPSAEccNALEAVPNEcLcNTFR	Unambiguous	1	1	Q9LTK4	C7(Carbamidomethyl); C8(Carbamidomethyl); C18(Carbamidomethyl); C20(Carbamidomethyl)	CID	1	0	1	1		2.00064e+06	0	6.951e-07	23	4.56628	0	0	0	89	2	1414.11	2827.21	6.68816	124.588	31208	31208	MS2	15/46	A_thaliana.raw
	High	TNPSAEccNALEAVPNEcLcNTFR	Unambiguous	1	1	Q9LTK4	C7(Carbamidomethyl); C8(Carbamidomethyl); C18(Carbamidomethyl); C20(Carbamidomethyl)	CID	1	0	1	1		2.96679e+06	0	0.0008789	19	3.53988	0	0	10.9397	32	2	1414.11	2827.21	5.65191	125.754	31409	31409	MS2	18/46	A_thaliana.raw
	High	TNPSAEccNALEAVPNEcLcNTFR	Unambiguous	1	1	Q9LTK4	C7(Carbamidomethyl); C8(Carbamidomethyl); C18(Carbamidomethyl); C20(Carbamidomethyl)	CID	1	0	1	1			0	4.648e-07	29	3.27124	0	0	14.1033	100	3	943.074	2827.21	6.14369	125.201	31317	31317	MS2	27/92	A_thaliana.raw
	High	TNPSAEccNALEAVPNEcLcNTFR	Unambiguous	1	1	Q9LTK4	C7(Carbamidomethyl); C8(Carbamidomethyl); C18(Carbamidomethyl); C20(Carbamidomethyl)	CID	1	0	1	1			0.002	0.02868	10	3.40865	0	0	28.0716	30	2	1414.1	2827.19	-1.17006	124.896	31268	31268	MS2	14/46	A_thaliana.raw
F4IQJ4	Gibberellin-regulated protein 11 OS=Arabidopsis thaliana GN=GASA11 PE=3 SV=1 - [GASAB_ARATH]	14.093	14.89	1	1	1	5	2.01937e+06	94	10.1478	8.25049
	Confidence Level	Sequence	PSM Ambiguity	# Proteins	# Protein Groups	Protein Group Accessions	Modifications	Activation Type	ΔScore	ΔCn	Rank	Search Engine Rank	QuanResultID	Precursor Area	q-Value	PEP	Peptides Matched	XCorr	Probability	# Missed Cleavages	Isolation Interference [%]	Ion Inject Time [ms]	Charge	m/z [Da]	MH+ [Da]	ΔM [ppm]	RT [min]	First Scan	Last Scan	MS Order	Ions Matched	Spectrum File
	High	cNcVAPGTSGNYDK	Unambiguous	1	1	F4IQJ4	C1(Carbamidomethyl); C3(Carbamidomethyl)	CID	1	0	1	1		547690	0	6.852e-05	27	3.37321	0	0	0	100	2	771.82	1542.63	0.357938	31.5891	7203	7203	MS2	15/26	A_thaliana.raw
	High	cNcVAPGTSGNYDK	Unambiguous	1	1	F4IQJ4	C1(Carbamidomethyl); C3(Carbamidomethyl)	CID	1	0	1	1		2.01937e+06	0	1.465e-05	27	3.26798	0	0	0	71	2	771.82	1542.63	0.911856	31.0259	7036	7036	MS2	18/26	A_thaliana.raw
	High	cNcVAPGTSGNYDK	Unambiguous	1	1	F4IQJ4	C1(Carbamidomethyl); C3(Carbamidomethyl)	CID	1	0	1	1		838694	0	0.001743	26	2.79099	0	0	30.6639	100	2	771.821	1542.63	2.41534	30.2582	6811	6811	MS2	15/26	A_thaliana.raw
	High	cNcVAPGTSGNYDK	Unambiguous	1	1	F4IQJ4	C1(Carbamidomethyl); C3(Carbamidomethyl)	CID	1	0	1	1		547690	0	0.001996	29	2.58554	0	0	49.9957	100	2	771.821	1542.63	1.7823	31.8102	7272	7272	MS2	14/26	A_thaliana.raw
	High	cNcVAPGTSGNYDK	Unambiguous	1	1	F4IQJ4	C1(Carbamidomethyl); C3(Carbamidomethyl)	CID	1	0	1	1		547690	0	0.009427	26	2.07528	0	0	51.1935	100	2	771.818	1542.63	-1.22469	31.7691	7260	7260	MS2	13/26	A_thaliana.raw
P42763	Dehydrin ERD14 OS=Arabidopsis thaliana GN=ERD14 PE=1 SV=1 - [ERD14_ARATH]	14.0904	7.03	1	1	1	6	1.1054e+07	185	20.7738	5.47803
	Confidence Level	Sequence	PSM Ambiguity	# Proteins	# Protein Groups	Protein Group Accessions	Modifications	Activation Type	ΔScore	ΔCn	Rank	Search Engine Rank	QuanResultID	Precursor Area	q-Value	PEP	Peptides Matched	XCorr	Probability	# Missed Cleavages	Isolation Interference [%]	Ion Inject Time [ms]	Charge	m/z [Da]	MH+ [Da]	ΔM [ppm]	RT [min]	First Scan	Last Scan	MS Order	Ions Matched	Spectrum File
	High	VATEESSAEVTDR	Unambiguous	1	1	P42763		CID	1	0	1	1		1.1054e+07	0	0.0004061	126	2.83328	0	0	33.4113	58	2	697.327	1393.65	1.84036	25.9082	5528	5528	MS2	16/24	A_thaliana.raw
	High	VATEESSAEVTDR	Unambiguous	1	1	P42763		CID	1	0	1	1		1.1054e+07	0	0.0002453	135	2.54754	0	0	41.0526	100	2	697.327	1393.65	2.10313	26.3116	5649	5649	MS2	16/24	A_thaliana.raw
	High	VATEESSAEVTDR	Unambiguous	1	1	P42763		CID	1	0	1	1		1.1054e+07	0	0.0002543	126	2.48822	0	0	38.9092	100	2	697.327	1393.65	1.13964	25.4062	5380	5380	MS2	16/24	A_thaliana.raw
	High	VATEESSAEVTDR	Unambiguous	1	1	P42763		CID	1	0	1	1		1.1054e+07	0	0.000377	125	2.46657	0	0	36.2563	89	2	697.328	1393.65	2.62867	25.6107	5442	5442	MS2	14/24	A_thaliana.raw
	High	VATEESSAEVTDR	Unambiguous	1	1	P42763		CID	1	0	1	1		1.1054e+07	0.002	0.05064	133	1.95181	0	0	43.408	100	2	697.327	1393.65	1.22723	26.5649	5722	5722	MS2	11/24	A_thaliana.raw
	High	VATEESSAEVTDR	Unambiguous	1	1	P42763		CID	1	0	1	1		436131	0.002	0.03684	131	1.80302	0	0	57.4295	100	2	697.327	1393.65	1.75277	23.6499	4858	4858	MS2	14/24	A_thaliana.raw
Q9LH95	Genomic DNA, chromosome 3, BAC clone: T19N8 OS=Arabidopsis thaliana GN=At3g28790 PE=2 SV=1 - [Q9LH95_ARATH]	13.5576	2.8	1	1	1	3	3.65112e+06	608	62.7274	9.37842
	Confidence Level	Sequence	PSM Ambiguity	# Proteins	# Protein Groups	Protein Group Accessions	Modifications	Activation Type	ΔScore	ΔCn	Rank	Search Engine Rank	QuanResultID	Precursor Area	q-Value	PEP	Peptides Matched	XCorr	Probability	# Missed Cleavages	Isolation Interference [%]	Ion Inject Time [ms]	Charge	m/z [Da]	MH+ [Da]	ΔM [ppm]	RT [min]	First Scan	Last Scan	MS Order	Ions Matched	Spectrum File
	High	SGSESTAGSIETNTGSK	Unambiguous	1	1	Q9LH95		CID	1	0	1	1		3.65112e+06	0	1.744e-11	89	4.89502	0	0	0	100	2	806.871	1612.73	2.83322	19.1586	3491	3491	MS2	20/32	A_thaliana.raw
	High	SGSESTAGSIETNTGSK	Unambiguous	1	1	Q9LH95		CID	1	0	1	1		3.65112e+06	0	7.101e-07	93	4.35715	0	0	15.2461	100	2	806.871	1612.73	2.90891	19.0835	3468	3468	MS2	21/32	A_thaliana.raw
	High	SGSESTAGSIETNTGSK	Unambiguous	1	1	Q9LH95		CID	1	0	1	1		3.65112e+06	0	2.049e-08	90	4.30546	0	0	0	100	2	806.87	1612.73	1.92492	18.9902	3440	3440	MS2	20/32	A_thaliana.raw
B3H7A9	Probable peroxygenase 7 OS=Arabidopsis thaliana GN=PXG7 PE=2 SV=1 - [PXG7_ARATH]	13.4028	6.19	1	2	2	6	1.09225e+08	210	23.8363	9.61279
	Confidence Level	Sequence	PSM Ambiguity	# Proteins	# Protein Groups	Protein Group Accessions	Modifications	Activation Type	ΔScore	ΔCn	Rank	Search Engine Rank	QuanResultID	Precursor Area	q-Value	PEP	Peptides Matched	XCorr	Probability	# Missed Cleavages	Isolation Interference [%]	Ion Inject Time [ms]	Charge	m/z [Da]	MH+ [Da]	ΔM [ppm]	RT [min]	First Scan	Last Scan	MS Order	Ions Matched	Spectrum File
	High	DALTAEEIQK	Unambiguous	1	1	B3H7A9		CID	1	0	1	1		9.29218e+07	0.001	0.01562	239	2.7756	0	0	19.3638	6	2	559.291	1117.58	1.57813	55.1761	13887	13887	MS2	15/18	A_thaliana.raw
	High	DALTAEEIQK	Unambiguous	1	1	B3H7A9		CID	1	0	1	1		9.29218e+07	0.001	0.02378	236	2.30126	0	0	24.239	7	2	559.292	1117.58	2.01504	55.6814	14019	14019	MS2	14/18	A_thaliana.raw
	High	DALTAEEIQK	Unambiguous	1	1	B3H7A9		CID	1	0	1	1		9.29218e+07	0.002	0.02962	238	2.54483	0	0	41.3785	19	2	559.291	1117.58	1.35968	54.6617	13749	13749	MS2	13/18	A_thaliana.raw
	High	DALTAEEIQK	Unambiguous	1	1	B3H7A9		CID	1	0	1	1			0.002	0.04441	237	2.05583	0	0	53.2108	51	2	559.292	1117.58	2.12427	56.9796	14361	14361	MS2	14/18	A_thaliana.raw
	High	DALTAEEIQK	Unambiguous	1	1	B3H7A9		CID	1	0	1	1		9.29218e+07	0.002	0.04904	238	1.69403	0	0	50.914	19	2	559.291	1117.58	1.68736	56.2481	14166	14166	MS2	13/18	A_thaliana.raw
	High	THKDALTAEEIQK	Unambiguous	1	1	B3H7A9		CID	1	0	1	1		1.25529e+08	0.004	0.071	138	2.03125	0	1	38.0006	15	3	495.265	1483.78	4.02368	131.143	32747	32747	MS2	17/48	A_thaliana.raw
Q9LVD4	Oxysterol-binding protein-related protein 4C OS=Arabidopsis thaliana GN=ORP4C PE=2 SV=1 - [ORP4C_ARATH]	13.1618	3.17	1	1	1	6	1.76498e+06	379	42.9414	9.05615
	Confidence Level	Sequence	PSM Ambiguity	# Proteins	# Protein Groups	Protein Group Accessions	Modifications	Activation Type	ΔScore	ΔCn	Rank	Search Engine Rank	QuanResultID	Precursor Area	q-Value	PEP	Peptides Matched	XCorr	Probability	# Missed Cleavages	Isolation Interference [%]	Ion Inject Time [ms]	Charge	m/z [Da]	MH+ [Da]	ΔM [ppm]	RT [min]	First Scan	Last Scan	MS Order	Ions Matched	Spectrum File
	High	DSENTPPNLIQR	Unambiguous	1	1	Q9LVD4		CID	1	0	1	1			0	0.00243	171	2.43164	0	0	0	86	2	692.348	1383.69	1.66579	68.5696	17618	17618	MS2	14/22	A_thaliana.raw
	High	DSENTPPNLIQR	Unambiguous	1	1	Q9LVD4		CID	1	0	1	1		1.76498e+06	0	0.0007288	164	2.34844	0	0	11.4477	74	2	692.348	1383.69	1.48935	67.5573	17373	17373	MS2	13/22	A_thaliana.raw
	High	DSENTPPNLIQR	Unambiguous	1	1	Q9LVD4		CID	1	0	1	1			0	0.004049	167	1.92204	0	0	28.3089	77	2	692.348	1383.69	1.66579	67.2953	17307	17307	MS2	14/22	A_thaliana.raw
	High	DSENTPPNLIQR	Unambiguous	1	1	Q9LVD4		CID	1	0	1	1			0.002	0.04478	143	2.28442	0	0	0	55	2	692.347	1383.69	0.8718	68.9997	17726	17726	MS2	13/22	A_thaliana.raw
	High	DSENTPPNLIQR	Unambiguous	1	1	Q9LVD4		CID	1	0	1	1			0.005	0.08333	152	1.94261	0	0	0	65	2	692.347	1383.69	0.783579	68.4932	17598	17598	MS2	15/22	A_thaliana.raw
	High	DSENTPPNLIQR	Unambiguous	1	1	Q9LVD4		CID	1	0	1	1			0.008	0.1008	141	2.23269	0	0	16.4538	73	2	692.349	1383.69	2.54799	68.3873	17571	17571	MS2	13/22	A_thaliana.raw
Q9C947	Defensin-like protein 5 OS=Arabidopsis thaliana GN=PDF2.4 PE=3 SV=2 - [DEF05_ARATH]	11.5867	9.21	1	1	1	6	3.39072e+08	76	8.28396	8.1333
	Confidence Level	Sequence	PSM Ambiguity	# Proteins	# Protein Groups	Protein Group Accessions	Modifications	Activation Type	ΔScore	ΔCn	Rank	Search Engine Rank	QuanResultID	Precursor Area	q-Value	PEP	Peptides Matched	XCorr	Probability	# Missed Cleavages	Isolation Interference [%]	Ion Inject Time [ms]	Charge	m/z [Da]	MH+ [Da]	ΔM [ppm]	RT [min]	First Scan	Last Scan	MS Order	Ions Matched	Spectrum File
	High	cLcTRPc	Unambiguous	1	1	Q9C947	C1(Carbamidomethyl); C3(Carbamidomethyl); C7(Carbamidomethyl)	CID	1	0	1	1		3.39072e+08	0	0.01365	30	2.41456	0	0	36.1224	6	2	483.703	966.398	2.95809	15.7164	2390	2390	MS2	12/12	A_thaliana.raw
	High	cLcTRPc	Unambiguous	1	1	Q9C947	C1(Carbamidomethyl); C3(Carbamidomethyl); C7(Carbamidomethyl)	CID	1	0	1	1		46561202	0.001	0.0258	30	2.26043	0	0	22.3081	13	2	483.702	966.397	1.69495	21.7221	4280	4280	MS2	12/12	A_thaliana.raw
	High	cLcTRPc	Unambiguous	1	1	Q9C947	C1(Carbamidomethyl); C3(Carbamidomethyl); C7(Carbamidomethyl)	CID	1	0	1	1		3.71421e+07	0.001	0.02131	31	1.71982	0	0	35.5791	12	2	483.702	966.397	1.50547	18.4699	3270	3270	MS2	12/12	A_thaliana.raw
	High	cLcTRPc	Unambiguous	1	1	Q9C947	C1(Carbamidomethyl); C3(Carbamidomethyl); C7(Carbamidomethyl)	CID	1	0	1	1		3.71421e+07	0.005	0.08436	37	1.80347	0	0	48.645	17	2	483.703	966.399	3.9686	17.9012	3087	3087	MS2	11/12	A_thaliana.raw
	Medium	cLcTRPc	Unambiguous	1	1	Q9C947	C1(Carbamidomethyl); C3(Carbamidomethyl); C7(Carbamidomethyl)	CID	1	0	1	1		3.39072e+08	0.013	0.1295	31	1.73823	0	0	19.8672	4	2	483.703	966.398	2.57915	16.2769	2570	2570	MS2	12/12	A_thaliana.raw
	Medium	cLcTRPc	Unambiguous	1	1	Q9C947	C1(Carbamidomethyl); C3(Carbamidomethyl); C7(Carbamidomethyl)	CID	1	0	1	1		46561202	0.03	0.2379	31	1.65019	0	0	33.899	15	2	483.703	966.398	2.89493	22.2647	4447	4447	MS2	12/12	A_thaliana.raw
P42643	14-3-3-like protein GF14 chi OS=Arabidopsis thaliana GN=GRF1 PE=1 SV=3 - [14331_ARATH]	10.6321	5.62	2	1	1	4	6.36766e+07	267	29.9129	4.80518
	Confidence Level	Sequence	PSM Ambiguity	# Proteins	# Protein Groups	Protein Group Accessions	Modifications	Activation Type	ΔScore	ΔCn	Rank	Search Engine Rank	QuanResultID	Precursor Area	q-Value	PEP	Peptides Matched	XCorr	Probability	# Missed Cleavages	Isolation Interference [%]	Ion Inject Time [ms]	Charge	m/z [Da]	MH+ [Da]	ΔM [ppm]	RT [min]	First Scan	Last Scan	MS Order	Ions Matched	Spectrum File
	High	EAAPAAAKPADEQQS	Unambiguous	2	1	P42643		CID	1	0	1	1		6.36766e+07	0	2.197e-07	155	3.31565	0	0	33.8032	52	2	742.355	1483.7	0.184011	14.9765	2153	2153	MS2	19/28	A_thaliana.raw
	High	EAAPAAAKPADEQQS	Unambiguous	2	1	P42643		CID	1	0	1	1		6.36766e+07	0	0.01017	150	2.69098	0	0	0	35	2	742.355	1483.7	-0.309634	15.0965	2192	2192	MS2	17/28	A_thaliana.raw
	High	EAAPAAAKPADEQQS	Unambiguous	2	1	P42643		CID	1	0	1	1		6.36766e+07	0	0.003276	157	2.50552	0	0	16.9238	20	2	742.354	1483.7	-0.803279	14.4543	1979	1979	MS2	14/28	A_thaliana.raw
	High	EAAPAAAKPADEQQS	Unambiguous	2	1	P42643		CID	1	0	1	1		6.36766e+07	0	0.003441	157	2.11995	0	0	0	7	2	742.354	1483.7	-1.7083	13.9369	1792	1792	MS2	17/28	A_thaliana.raw
F4I6A3	Uncharacterized protein OS=Arabidopsis thaliana GN=At1g23690 PE=4 SV=1 - [F4I6A3_ARATH]	10.6001	7.56	3	2	2	3	3.41209e+07	225	26.4696	9.5542
	Confidence Level	Sequence	PSM Ambiguity	# Proteins	# Protein Groups	Protein Group Accessions	Modifications	Activation Type	ΔScore	ΔCn	Rank	Search Engine Rank	QuanResultID	Precursor Area	q-Value	PEP	Peptides Matched	XCorr	Probability	# Missed Cleavages	Isolation Interference [%]	Ion Inject Time [ms]	Charge	m/z [Da]	MH+ [Da]	ΔM [ppm]	RT [min]	First Scan	Last Scan	MS Order	Ions Matched	Spectrum File
	High	SENVDSNSATENDTNK	Unambiguous	3	1	F4I6A3		CID	1	0	1	1		2.52041e+06	0	1.225e-05	30	4.30786	0	0	0	41	2	862.865	1724.72	1.63213	12.7399	1376	1376	MS2	25/30	A_thaliana.raw
	High	SENVDSNSATENDTNKR	Unambiguous	3	1	F4I6A3		CID	1	0	1	1		7.19905e+06	0	0.001296	56	3.86737	0	1	4.25075	7	2	940.918	1880.83	3.28959	12.002	1094	1094	MS2	18/32	A_thaliana.raw
	High	SENVDSNSATENDTNKR	Unambiguous	3	1	F4I6A3		CID	1	0	1	1		6.57213e+07	0	0.003988	63	2.42482	0	1	9.15739	4	3	627.613	1880.83	1.88704	11.9229	1059	1059	MS2	21/64	A_thaliana.raw
P46312	Omega-6 fatty acid desaturase, chloroplastic OS=Arabidopsis thaliana GN=FAD6 PE=2 SV=2 - [FAD6C_ARATH]	8.66406	3.79	1	1	1	3	611313	448	51.1924	8.83643
	Confidence Level	Sequence	PSM Ambiguity	# Proteins	# Protein Groups	Protein Group Accessions	Modifications	Activation Type	ΔScore	ΔCn	Rank	Search Engine Rank	QuanResultID	Precursor Area	q-Value	PEP	Peptides Matched	XCorr	Probability	# Missed Cleavages	Isolation Interference [%]	Ion Inject Time [ms]	Charge	m/z [Da]	MH+ [Da]	ΔM [ppm]	RT [min]	First Scan	Last Scan	MS Order	Ions Matched	Spectrum File
	High	AVAAPVAPPSADSAEDR	Unambiguous	1	1	P46312		CID	1	0	1	1			0	1.726e-06	142	3.11934	0	0	52.5248	80	2	812.404	1623.8	1.96663	63.4022	16240	16240	MS2	16/32	A_thaliana.raw
	High	AVAAPVAPPSADSAEDR	Unambiguous	1	1	P46312		CID	1	0	1	1			0	5.933e-05	138	2.95987	0	0	0	100	2	812.404	1623.8	1.51557	63.5067	16270	16270	MS2	14/32	A_thaliana.raw
	High	AVAAPVAPPSADSAEDR	Unambiguous	1	1	P46312		CID	1	0	1	1		611313	0.004	0.05876	145	2.58486	0	0	52.9081	86	2	812.404	1623.8	1.81627	64.08	16436	16436	MS2	14/32	A_thaliana.raw
Q8GXU8	1-acyl-sn-glycerol-3-phosphate acyltransferase 1, chloroplastic OS=Arabidopsis thaliana GN=LPAT1 PE=2 SV=1 - [LPAT1_ARATH]	8.50654	5.34	1	1	1	2	887855	356	39.3696	9.84717
	Confidence Level	Sequence	PSM Ambiguity	# Proteins	# Protein Groups	Protein Group Accessions	Modifications	Activation Type	ΔScore	ΔCn	Rank	Search Engine Rank	QuanResultID	Precursor Area	q-Value	PEP	Peptides Matched	XCorr	Probability	# Missed Cleavages	Isolation Interference [%]	Ion Inject Time [ms]	Charge	m/z [Da]	MH+ [Da]	ΔM [ppm]	RT [min]	First Scan	Last Scan	MS Order	Ions Matched	Spectrum File
	High	ADLSGAATPDSSFPEPEIK	Unambiguous	1	1	Q8GXU8		CID	1	0	1	1			0	0.0001954	120	4.2722	0	0	47.8559	100	2	966.468	1931.93	3.22565	114.25	29360	29360	MS2	19/36	A_thaliana.raw
	High	ADLSGAATPDSSFPEPEIK	Unambiguous	1	1	Q8GXU8		CID	1	0	1	1		887855	0	1.665e-06	113	4.23434	0	0	46.8893	100	2	966.47	1931.93	5.05803	113.939	29304	29304	MS2	18/36	A_thaliana.raw
Q42512	Protein COLD-REGULATED 15A, chloroplastic OS=Arabidopsis thaliana GN=COR15A PE=1 SV=1 - [CR15A_ARATH]	8.21804	28.78	3	5	5	7	1.24511e+07	139	14.5964	7.23975
	Confidence Level	Sequence	PSM Ambiguity	# Proteins	# Protein Groups	Protein Group Accessions	Modifications	Activation Type	ΔScore	ΔCn	Rank	Search Engine Rank	QuanResultID	Precursor Area	q-Value	PEP	Peptides Matched	XCorr	Probability	# Missed Cleavages	Isolation Interference [%]	Ion Inject Time [ms]	Charge	m/z [Da]	MH+ [Da]	ΔM [ppm]	RT [min]	First Scan	Last Scan	MS Order	Ions Matched	Spectrum File
	High	ASDFVTDKTK	Unambiguous	3	1	Q42512		CID	1	0	1	1		25195813	0.001	0.02733	142	2.83397	0	1	5.89838	11	2	556.286	1111.57	1.98085	14.1076	1854	1854	MS2	15/18	A_thaliana.raw
	High	AAAYVEEK	Unambiguous	1	1	Q42512		CID	1	0	1	1		7498884	0.001	0.01725	223	1.77388	0	0	47.7126	93	2	440.725	880.444	2.74605	15.5818	2350	2350	MS2	10/14	A_thaliana.raw
	High	NSETADTLGKEAEK	Unambiguous	1	1	Q42512		CID	1	0	1	1		240050	0.002	0.03193	188	1.84153	0	1	79.4889	100	2	746.864	1492.72	5.43935	43.3614	10631	10631	MS2	11/26	A_thaliana.raw
	High	ASDFVTDK	Unambiguous	3	1	Q42512		CID	1	0	1	1		4.65861e+06	0.002	0.04657	140	1.76866	0	0	31.7075	25	2	441.715	882.424	3.61419	19.0642	3461	3461	MS2	11/14	A_thaliana.raw
	High	EALADGEK	Unambiguous	3	1	Q42512		CID	1	0	1	1		3.39039e+06	0.004	0.06848	95	1.50346	0	0	26.7812	21	2	416.707	832.408	3.33611	12.3425	1234	1234	MS2	10/14	A_thaliana.raw
	High	AAAYVEEK	Unambiguous	1	1	Q42512		CID	1	0	1	1		7498884	0.004	0.07078	156	1.28134	0	0	70.817	100	2	440.725	880.443	2.60741	16.0613	2503	2503	MS2	8/14	A_thaliana.raw
	Medium	AAAYVEEK	Unambiguous	1	1	Q42512		CID	1	0	1	1		7498884	0.03	0.2324	183	1.40163	0	0	59.7488	58	2	440.725	880.443	2.53808	15.3652	2279	2279	MS2	9/14	A_thaliana.raw
P82641	Putative defensin-like protein 233 OS=Arabidopsis thaliana GN=SCRL22 PE=2 SV=2 - [DF233_ARATH]	7.53378	7.14	1	1	1	6		98	11.1712	7.76709
	Confidence Level	Sequence	PSM Ambiguity	# Proteins	# Protein Groups	Protein Group Accessions	Modifications	Activation Type	ΔScore	ΔCn	Rank	Search Engine Rank	QuanResultID	Precursor Area	q-Value	PEP	Peptides Matched	XCorr	Probability	# Missed Cleavages	Isolation Interference [%]	Ion Inject Time [ms]	Charge	m/z [Da]	MH+ [Da]	ΔM [ppm]	RT [min]	First Scan	Last Scan	MS Order	Ions Matched	Spectrum File
	High	FLQcTcK	Unambiguous	1	1	P82641	C4(Carbamidomethyl); C6(Carbamidomethyl)	CID	1	0	1	1			0.004	0.06197	80	1.89962	0	0	38.3	35	2	478.721	956.435	2.27497	21.4716	4208	4208	MS2	10/12	A_thaliana.raw
	Medium	FLQcTcK	Unambiguous	1	1	P82641	C4(Carbamidomethyl); C6(Carbamidomethyl)	CID	1	0	1	1			0.013	0.1319	81	2.03633	0	0	32.4796	20	2	478.722	956.436	3.42364	20.4395	3890	3890	MS2	10/12	A_thaliana.raw
	Medium	FLQcTcK	Unambiguous	1	1	P82641	C4(Carbamidomethyl); C6(Carbamidomethyl)	CID	1	0	1	1			0.013	0.1306	79	1.66926	0	0	47.6881	68	2	478.721	956.435	2.33878	19.9466	3737	3737	MS2	8/12	A_thaliana.raw
	Medium	FLQcTcK	Unambiguous	1	1	P82641	C4(Carbamidomethyl); C6(Carbamidomethyl)	CID	1	0	1	1			0.017	0.1675	81	1.54627	0	0	45.4032	48	2	478.721	956.435	2.46641	18.9537	3429	3429	MS2	9/12	A_thaliana.raw
	Medium	FLQcTcK	Unambiguous	1	1	P82641	C4(Carbamidomethyl); C6(Carbamidomethyl)	CID	1	0	1	1			0.019	0.173	89	1.21181	0	0	66.4759	96	2	478.721	956.435	1.89208	30.0512	6750	6750	MS2	7/12	A_thaliana.raw
	Medium	FLQcTcK	Unambiguous	1	1	P82641	C4(Carbamidomethyl); C6(Carbamidomethyl)	CID	1	0	1	1			0.03	0.2339	81	1.92856	0	0	30.911	24	2	478.721	956.435	2.59404	20.9517	4047	4047	MS2	9/12	A_thaliana.raw
O64517	Metacaspase-4 OS=Arabidopsis thaliana GN=AMC4 PE=1 SV=1 - [MCA4_ARATH]	7.5269	2.63	1	1	1	3	1.6816e+06	418	45.4553	4.81787
	Confidence Level	Sequence	PSM Ambiguity	# Proteins	# Protein Groups	Protein Group Accessions	Modifications	Activation Type	ΔScore	ΔCn	Rank	Search Engine Rank	QuanResultID	Precursor Area	q-Value	PEP	Peptides Matched	XCorr	Probability	# Missed Cleavages	Isolation Interference [%]	Ion Inject Time [ms]	Charge	m/z [Da]	MH+ [Da]	ΔM [ppm]	RT [min]	First Scan	Last Scan	MS Order	Ions Matched	Spectrum File
	High	DEDEAEEIETK	Unambiguous	1	1	O64517		CID	1	0	1	1		1.6816e+06	0	3.683e-05	26	3.03752	0	0	67.5337	100	2	654.278	1307.55	0.038456	36.8547	8748	8748	MS2	16/20	A_thaliana.raw
	High	DEDEAEEIETK	Unambiguous	1	1	O64517		CID	1	0	1	1			0	0.005697	26	2.27493	0	0	70.5394	100	2	654.279	1307.55	1.06539	38.319	9229	9229	MS2	11/20	A_thaliana.raw
	High	DEDEAEEIETK	Unambiguous	1	1	O64517		CID	1	0	1	1		1.6816e+06	0	0.003562	29	2.21445	0	0	51.9521	100	2	654.279	1307.55	1.99897	36.7949	8731	8731	MS2	14/20	A_thaliana.raw
P82643	Putative defensin-like protein 230 OS=Arabidopsis thaliana GN=SCRL24 PE=3 SV=2 - [DF230_ARATH]	7.47323	24.72	1	2	2	5	9.24367e+07	89	10.27	8.30908
	Confidence Level	Sequence	PSM Ambiguity	# Proteins	# Protein Groups	Protein Group Accessions	Modifications	Activation Type	ΔScore	ΔCn	Rank	Search Engine Rank	QuanResultID	Precursor Area	q-Value	PEP	Peptides Matched	XCorr	Probability	# Missed Cleavages	Isolation Interference [%]	Ion Inject Time [ms]	Charge	m/z [Da]	MH+ [Da]	ΔM [ppm]	RT [min]	First Scan	Last Scan	MS Order	Ions Matched	Spectrum File
	High	cSQDGEKLcmR	Unambiguous	1	1	P82643	C1(Carbamidomethyl); C9(Carbamidomethyl); M10(Oxidation)	CID	1	0	1	1		2.68301e+07	0	0.0002313	28	3.08384	0	1	9.83598	2	2	700.293	1399.58	1.90971	12.0231	1102	1102	MS2	14/20	A_thaliana.raw
	High	cSQDGEKLcmR	Unambiguous	1	1	P82643	C1(Carbamidomethyl); C9(Carbamidomethyl); M10(Oxidation)	CID	1	0	1	1		1.78445e+08	0	1.191e-05	30	2.55791	0	1	8.31808	0	3	467.198	1399.58	2.46703	12.0192	1100	1100	MS2	17/40	A_thaliana.raw
	High	LcTTIGDLDGK	Unambiguous	1	1	P82643	C2(Carbamidomethyl)	CID	1	0	1	1		6.42855e+06	0	0.01197	175	1.83148	0	0	18.4217	90	2	596.799	1192.59	2.61169	88.0783	22990	22990	MS2	12/20	A_thaliana.raw
	High	LcTTIGDLDGK	Unambiguous	1	1	P82643	C2(Carbamidomethyl)	CID	1	0	1	1		6.42855e+06	0.001	0.01943	183	1.59066	0	0	10.4857	41	2	596.799	1192.59	2.61169	88.0972	22995	22995	MS2	14/20	A_thaliana.raw
	High	cSQDGEKLcmR	Unambiguous	1	1	P82643	C1(Carbamidomethyl); C9(Carbamidomethyl); M10(Oxidation)	CID	1	0	1	1		1.78445e+08	0.002	0.04201	31	1.3357	0	1	43.6407	35	3	467.198	1399.58	2.00913	12.6015	1326	1326	MS2	10/40	A_thaliana.raw
P82748	Putative defensin-like protein 133 OS=Arabidopsis thaliana GN=LCR33 PE=3 SV=1 - [DF133_ARATH]	7.33004	28.21	1	2	2	7	4.81089e+07	78	8.95358	8.99756
	Confidence Level	Sequence	PSM Ambiguity	# Proteins	# Protein Groups	Protein Group Accessions	Modifications	Activation Type	ΔScore	ΔCn	Rank	Search Engine Rank	QuanResultID	Precursor Area	q-Value	PEP	Peptides Matched	XCorr	Probability	# Missed Cleavages	Isolation Interference [%]	Ion Inject Time [ms]	Charge	m/z [Da]	MH+ [Da]	ΔM [ppm]	RT [min]	First Scan	Last Scan	MS Order	Ions Matched	Spectrum File
	High	cVPKEcQTAcQEK	Unambiguous	1	1	P82748	C1(Carbamidomethyl); C6(Carbamidomethyl); C10(Carbamidomethyl)	CID	1	0	1	1		1.14576e+07	0	9.061e-07	53	2.98523	0	1	5.43895	8	2	819.359	1637.71	2.0639	11.9006	1051	1051	MS2	13/24	A_thaliana.raw
	High	cVPKEcQTAcQEK	Unambiguous	1	1	P82748	C1(Carbamidomethyl); C6(Carbamidomethyl); C10(Carbamidomethyl)	CID	1	0	1	1		9.36013e+07	0	0.000376	60	2.21313	0	1	0.924063	1	3	546.576	1637.71	2.46565	11.8738	1038	1038	MS2	25/48	A_thaliana.raw
	High	cVPKEcQTAcQEK	Unambiguous	1	1	P82748	C1(Carbamidomethyl); C6(Carbamidomethyl); C10(Carbamidomethyl)	CID	1	0	1	1		9.36013e+07	0.002	0.03611	59	1.81967	0	1	28.769	31	3	546.575	1637.71	1.68301	12.1368	1152	1152	MS2	16/48	A_thaliana.raw
	High	LKGEGFcmK	Unambiguous	1	1	P82748	C7(Carbamidomethyl); M8(Oxidation)	CID	1	0	1	1			0.002	0.05161	112	1.72762	0	1	67.9106	99	3	362.51	1085.51	2.55342	25.731	5479	5479	MS2	16/32	A_thaliana.raw
	Medium	LKGEGFcmK	Unambiguous	1	1	P82748	C7(Carbamidomethyl); M8(Oxidation)	CID	1	0	1	1			0.013	0.141	111	2.13168	0	1	76.2637	95	3	362.51	1085.52	2.97512	26.4395	5685	5685	MS2	13/32	A_thaliana.raw
	Medium	LKGEGFcmK	Unambiguous	1	1	P82748	C7(Carbamidomethyl); M8(Oxidation)	CID	1	0	1	1		683761	0.013	0.125	111	1.7952	0	1	59.3381	59	3	362.509	1085.51	1.8787	46.2688	11409	11409	MS2	17/32	A_thaliana.raw
	Medium	LKGEGFcmK	Unambiguous	1	1	P82748	C7(Carbamidomethyl); M8(Oxidation)	CID	1	0	1	1		2.61643e+06	0.021	0.1865	112	1.77666	0	1	51.3621	45	3	362.51	1085.51	2.3004	24.3959	5075	5075	MS2	15/32	A_thaliana.raw
Q03251	Glycine-rich RNA-binding protein 8 OS=Arabidopsis thaliana GN=RBG8 PE=1 SV=1 - [RBG8_ARATH]	7.0569	20.71	5	2	2	2		169	16.5685	5.68115
	Confidence Level	Sequence	PSM Ambiguity	# Proteins	# Protein Groups	Protein Group Accessions	Modifications	Activation Type	ΔScore	ΔCn	Rank	Search Engine Rank	QuanResultID	Precursor Area	q-Value	PEP	Peptides Matched	XCorr	Probability	# Missed Cleavages	Isolation Interference [%]	Ion Inject Time [ms]	Charge	m/z [Da]	MH+ [Da]	ΔM [ppm]	RT [min]	First Scan	Last Scan	MS Order	Ions Matched	Spectrum File
	High	SGGGGGYSGGGGGGYSGGGGGGYER	Unambiguous	1	1	Q03251		CID	1	0	1	1			0	9.799e-08	15	5.24529	0	0	0	100	2	1012.41	2023.82	2.74804	42.7964	10474	10474	MS2	25/48	A_thaliana.raw
	High	VITVNEAQSR	Unambiguous	5	1	Q03251		CID	1	0	1	1			0	0.01055	176	1.81161	0	0	52.1047	56	2	558.805	1116.6	0.824707	31.9159	7303	7303	MS2	8/18	A_thaliana.raw
Q42406	Peptidyl-prolyl cis-trans isomerase CYP18-4 OS=Arabidopsis thaliana GN=CYP18-4 PE=1 SV=1 - [CP18D_ARATH]	6.4146	6.98	1	1	1	3	6.53067e+06	172	18.3662	8.68994
	Confidence Level	Sequence	PSM Ambiguity	# Proteins	# Protein Groups	Protein Group Accessions	Modifications	Activation Type	ΔScore	ΔCn	Rank	Search Engine Rank	QuanResultID	Precursor Area	q-Value	PEP	Peptides Matched	XCorr	Probability	# Missed Cleavages	Isolation Interference [%]	Ion Inject Time [ms]	Charge	m/z [Da]	MH+ [Da]	ΔM [ppm]	RT [min]	First Scan	Last Scan	MS Order	Ions Matched	Spectrum File
	High	NGTGGESIYGAK	Unambiguous	1	1	Q42406		CID	1	0	1	1		6.53067e+06	0	0.003395	162	1.97058	0	0	50.8627	80	2	577.28	1153.55	2.91631	22.6091	4552	4552	MS2	11/22	A_thaliana.raw
	High	NGTGGESIYGAK	Unambiguous	1	1	Q42406		CID	1	0	1	1		6.53067e+06	0.002	0.04591	173	2.57532	0	0	37.1983	100	2	577.278	1153.55	-0.15251	23.4736	4807	4807	MS2	13/22	A_thaliana.raw
	Medium	NGTGGESIYGAK	Unambiguous	1	1	Q42406		CID	1	0	1	1		6.53067e+06	0.049	0.3414	155	1.8687	0	0	44.6652	53	2	577.279	1153.55	1.8581	22.9427	4649	4649	MS2	12/22	A_thaliana.raw
O23717	Proteasome subunit beta type-5-A OS=Arabidopsis thaliana GN=PBE1 PE=1 SV=1 - [PSB5A_ARATH]	6.40613	8.39	1	1	1	3		274	29.6484	6.43018
	Confidence Level	Sequence	PSM Ambiguity	# Proteins	# Protein Groups	Protein Group Accessions	Modifications	Activation Type	ΔScore	ΔCn	Rank	Search Engine Rank	QuanResultID	Precursor Area	q-Value	PEP	Peptides Matched	XCorr	Probability	# Missed Cleavages	Isolation Interference [%]	Ion Inject Time [ms]	Charge	m/z [Da]	MH+ [Da]	ΔM [ppm]	RT [min]	First Scan	Last Scan	MS Order	Ions Matched	Spectrum File
	High	GGVMVAADSRASMGGYISSQSVK	Unambiguous	1	1	O23717		CID	1	0	1	1			0.002	0.04383	120	2.09735	0	1	0	42	2	1129.56	2258.1	6.0007	103.023	27096	27096	MS2	11/44	A_thaliana.raw
	Medium	GGVMVAADSRASMGGYISSQSVK	Unambiguous	1	1	O23717		CID	1	0	1	1			0.018	0.1714	121	2.35912	0	1	0	17	2	1129.56	2258.11	8.37927	104.66	27556	27556	MS2	11/44	A_thaliana.raw
	Medium	GGVMVAADSRASMGGYISSQSVK	Unambiguous	1	1	O23717		CID	1	0	1	1			0.029	0.225	119	1.94965	0	1	0	33	2	1129.56	2258.11	6.43317	102.976	27082	27082	MS2	14/44	A_thaliana.raw
Q3E6Q3	Ras-related small GTP-binding protein OS=Arabidopsis thaliana GN=At1g02620 PE=4 SV=1 - [Q3E6Q3_ARATH]	6.27566	10.66	4	1	1	2	796834	122	13.8172	5.07178
	Confidence Level	Sequence	PSM Ambiguity	# Proteins	# Protein Groups	Protein Group Accessions	Modifications	Activation Type	ΔScore	ΔCn	Rank	Search Engine Rank	QuanResultID	Precursor Area	q-Value	PEP	Peptides Matched	XCorr	Probability	# Missed Cleavages	Isolation Interference [%]	Ion Inject Time [ms]	Charge	m/z [Da]	MH+ [Da]	ΔM [ppm]	RT [min]	First Scan	Last Scan	MS Order	Ions Matched	Spectrum File
	High	IDIPYAASEDELR	Unambiguous	4	1	Q3E6Q3		CID	1	0	1	1		283081	0	3.407e-06	161	3.14538	0	0	11.2712	46	2	746.371	1491.74	1.6918	124.901	31270	31270	MS2	15/24	A_thaliana.raw
	High	IDIPYAASEDELR	Unambiguous	4	1	Q3E6Q3		CID	1	0	1	1		796834	0	0.0001968	165	3.13028	0	0	31.7155	69	2	746.374	1491.74	5.29235	125.757	31410	31410	MS2	19/24	A_thaliana.raw
Q2V3K0	Putative defensin-like protein 169 OS=Arabidopsis thaliana GN=At4g10603 PE=3 SV=1 - [DF169_ARATH]	6.09992	11.49	1	1	1	3	8.7527e+06	87	9.93393	9.26123
	Confidence Level	Sequence	PSM Ambiguity	# Proteins	# Protein Groups	Protein Group Accessions	Modifications	Activation Type	ΔScore	ΔCn	Rank	Search Engine Rank	QuanResultID	Precursor Area	q-Value	PEP	Peptides Matched	XCorr	Probability	# Missed Cleavages	Isolation Interference [%]	Ion Inject Time [ms]	Charge	m/z [Da]	MH+ [Da]	ΔM [ppm]	RT [min]	First Scan	Last Scan	MS Order	Ions Matched	Spectrum File
	High	AmGIcSSENR	Unambiguous	1	1	Q2V3K0	M2(Oxidation); C5(Carbamidomethyl)	CID	1	0	1	1		8.7527e+06	0	0.01349	38	2.21625	0	0	35.0341	31	2	570.743	1140.48	1.7671	12.3901	1252	1252	MS2	11/18	A_thaliana.raw
	High	AmGIcSSENR	Unambiguous	1	1	Q2V3K0	M2(Oxidation); C5(Carbamidomethyl)	CID	1	0	1	1		8.7527e+06	0	0.00208	35	2.03016	0	0	35.5274	50	2	570.743	1140.48	1.23193	13.0442	1477	1477	MS2	10/18	A_thaliana.raw
	High	AmGIcSSENR	Unambiguous	1	1	Q2V3K0	M2(Oxidation); C5(Carbamidomethyl)	CID	1	0	1	1			0	0.001111	38	1.85351	0	0	34.2688	53	2	570.743	1140.48	1.98117	13.1855	1525	1525	MS2	10/18	A_thaliana.raw
Q949V0	AT5G51180 protein OS=Arabidopsis thaliana GN=At5g51180 PE=2 SV=1 - [Q949V0_ARATH]	5.90835	3.36	2	1	1	2	1.7429e+06	357	40.0178	5.63037
	Confidence Level	Sequence	PSM Ambiguity	# Proteins	# Protein Groups	Protein Group Accessions	Modifications	Activation Type	ΔScore	ΔCn	Rank	Search Engine Rank	QuanResultID	Precursor Area	q-Value	PEP	Peptides Matched	XCorr	Probability	# Missed Cleavages	Isolation Interference [%]	Ion Inject Time [ms]	Charge	m/z [Da]	MH+ [Da]	ΔM [ppm]	RT [min]	First Scan	Last Scan	MS Order	Ions Matched	Spectrum File
	High	DSVADSSQETPK	Unambiguous	2	1	Q949V0		CID	1	0	1	1		1.7429e+06	0	0.0002701	81	3.01593	0	0	33.6766	62	2	632.289	1263.57	1.08056	15.3264	2267	2267	MS2	16/22	A_thaliana.raw
	High	DSVADSSQETPK	Unambiguous	2	1	Q949V0		CID	1	0	1	1		1.7429e+06	0	0.0008713	71	2.89241	0	0	49.1571	75	2	632.287	1263.57	-3.26679	15.2355	2237	2237	MS2	15/22	A_thaliana.raw
B9DHZ4	AT1G11755 protein (Fragment) OS=Arabidopsis thaliana GN=At1g11755 PE=2 SV=1 - [B9DHZ4_ARATH]	5.80142	3.77	2	1	1	4	1.44225e+07	212	23.7715	6.21436
	Confidence Level	Sequence	PSM Ambiguity	# Proteins	# Protein Groups	Protein Group Accessions	Modifications	Activation Type	ΔScore	ΔCn	Rank	Search Engine Rank	QuanResultID	Precursor Area	q-Value	PEP	Peptides Matched	XCorr	Probability	# Missed Cleavages	Isolation Interference [%]	Ion Inject Time [ms]	Charge	m/z [Da]	MH+ [Da]	ΔM [ppm]	RT [min]	First Scan	Last Scan	MS Order	Ions Matched	Spectrum File
	High	YGSIDLEK	Unambiguous	2	1	B9DHZ4		CID	1	0	1	1		1.44225e+07	0	0.003847	142	2.13696	0	0	56.3796	25	2	462.738	924.469	1.59692	66.9926	17224	17224	MS2	10/14	A_thaliana.raw
	High	YGSIDLEK	Unambiguous	2	1	B9DHZ4		CID	1	0	1	1		1.44225e+07	0.001	0.02361	141	1.90724	0	0	54.9941	27	2	462.738	924.468	1.13476	67.5098	17360	17360	MS2	9/14	A_thaliana.raw
	Medium	YGSIDLEK	Unambiguous	2	1	B9DHZ4		CID	1	0	1	1			0.026	0.2089	136	1.44917	0	0	66.7936	45	2	462.738	924.469	1.92702	66.1622	17014	17014	MS2	8/14	A_thaliana.raw
	Medium	YGSIDLEK	Unambiguous	2	1	B9DHZ4		CID	1	0	1	1		7.58651e+06	0.028	0.2164	187	1.75723	0	0	61.9958	37	2	462.738	924.47	2.4552	64.9768	16689	16689	MS2	9/14	A_thaliana.raw
P49063	Exopolygalacturonase clone GBGA483 OS=Arabidopsis thaliana GN=At3g07850 PE=2 SV=2 - [PGLR2_ARATH]	5.52583	5.18	5	3	3	5	1.1616e+07	444	45.5714	8.30908
	Confidence Level	Sequence	PSM Ambiguity	# Proteins	# Protein Groups	Protein Group Accessions	Modifications	Activation Type	ΔScore	ΔCn	Rank	Search Engine Rank	QuanResultID	Precursor Area	q-Value	PEP	Peptides Matched	XCorr	Probability	# Missed Cleavages	Isolation Interference [%]	Ion Inject Time [ms]	Charge	m/z [Da]	MH+ [Da]	ΔM [ppm]	RT [min]	First Scan	Last Scan	MS Order	Ions Matched	Spectrum File
	High	SNGVNLIGAK	Unambiguous	5	1	P49063		CID	1	0	1	1		5.03019e+06	0.002	0.05172	190	1.45178	0	0	27.8048	65	2	486.779	972.55	3.23	62.9383	16100	16100	MS2	10/18	A_thaliana.raw
	High	NAATAVEDTAK	Unambiguous	5	1	P49063		CID	1	0	1	1		1.82019e+07	0.004	0.05872	166	2.04294	0	0	37.5697	29	2	545.773	1090.54	1.20551	28.0962	6176	6176	MS2	10/20	A_thaliana.raw
	High	NAATAVEDTAK	Unambiguous	5	1	P49063		CID	1	0	1	1		1.82019e+07	0.006	0.09194	170	1.59699	0	0	21.4202	22	2	545.774	1090.54	2.101	28.2471	6221	6221	MS2	12/20	A_thaliana.raw
	Medium	NAATAVEDTAK	Unambiguous	5	1	P49063		CID	1	0	1	1		1.82019e+07	0.016	0.1593	170	1.63839	0	0	29.1053	18	2	545.773	1090.54	1.76519	28.7606	6374	6374	MS2	10/20	A_thaliana.raw
	Medium	AKNAATAVEDTAK	Unambiguous	1	1	P49063		CID	1	0	1	1			0.038	0.2934	205	1.8445	0	1	40.9532	32	2	645.34	1289.67	2.14751	45.2434	11141	11141	MS2	10/24	A_thaliana.raw
O04922	Probable glutathione peroxidase 2 OS=Arabidopsis thaliana GN=GPX2 PE=1 SV=1 - [GPX2_ARATH]	5.37347	13.02	1	2	2	2	1.39448e+06	169	18.9327	5.71924
	Confidence Level	Sequence	PSM Ambiguity	# Proteins	# Protein Groups	Protein Group Accessions	Modifications	Activation Type	ΔScore	ΔCn	Rank	Search Engine Rank	QuanResultID	Precursor Area	q-Value	PEP	Peptides Matched	XCorr	Probability	# Missed Cleavages	Isolation Interference [%]	Ion Inject Time [ms]	Charge	m/z [Da]	MH+ [Da]	ΔM [ppm]	RT [min]	First Scan	Last Scan	MS Order	Ions Matched	Spectrum File
	High	DIGGNDVSLDQYK	Unambiguous	1	1	O04922		CID	1	0	1	1			0	4.938e-05	127	3.28423	0	0	32.9344	41	2	712.34	1423.67	2.10718	87.4177	22804	22804	MS2	16/24	A_thaliana.raw
	Medium	cGLTDANYK	Unambiguous	1	1	O04922	C1(Carbamidomethyl)	CID	1	0	1	1		1.39448e+06	0.025	0.2027	84	2.08924	0	0	66.0516	41	2	521.239	1041.47	3.12745	36.4064	8621	8621	MS2	11/16	A_thaliana.raw
Q84MA9	Inactive leucine-rich repeat receptor-like serine/threonine-protein kinase At1g60630 OS=Arabidopsis thaliana GN=At1g60630 PE=2 SV=1 - [Y1063_ARATH]	5.13564	0.92	1	1	1	3		652	72.3284	8.646
	Confidence Level	Sequence	PSM Ambiguity	# Proteins	# Protein Groups	Protein Group Accessions	Modifications	Activation Type	ΔScore	ΔCn	Rank	Search Engine Rank	QuanResultID	Precursor Area	q-Value	PEP	Peptides Matched	XCorr	Probability	# Missed Cleavages	Isolation Interference [%]	Ion Inject Time [ms]	Charge	m/z [Da]	MH+ [Da]	ΔM [ppm]	RT [min]	First Scan	Last Scan	MS Order	Ions Matched	Spectrum File
	Medium	DAGFPR	Unambiguous	1	1	Q84MA9		CID	1	0	1	1			0.016	0.1586	173	1.67388	0	0	32.6579	67	2	331.668	662.328	3.19342	33.3335	7729	7729	MS2	10/10	A_thaliana.raw
	Medium	DAGFPR	Unambiguous	1	1	Q84MA9		CID	1	0	1	1			0.025	0.2001	173	1.77636	0	0	69.0096	100	2	331.667	662.327	1.81113	31.2167	7095	7095	MS2	10/10	A_thaliana.raw
	Medium	DAGFPR	Unambiguous	1	1	Q84MA9		CID	1	0	1	1			0.037	0.2823	173	1.68539	0	0	46.8659	100	2	331.667	662.327	1.53467	32.3702	7442	7442	MS2	8/10	A_thaliana.raw
Q8LFQ6	Glutaredoxin-C4 OS=Arabidopsis thaliana GN=GRXC4 PE=2 SV=2 - [GRXC4_ARATH]	5.07831	16.3	1	2	2	3	5.874e+06	135	14.8176	5.96045
	Confidence Level	Sequence	PSM Ambiguity	# Proteins	# Protein Groups	Protein Group Accessions	Modifications	Activation Type	ΔScore	ΔCn	Rank	Search Engine Rank	QuanResultID	Precursor Area	q-Value	PEP	Peptides Matched	XCorr	Probability	# Missed Cleavages	Isolation Interference [%]	Ion Inject Time [ms]	Charge	m/z [Da]	MH+ [Da]	ΔM [ppm]	RT [min]	First Scan	Last Scan	MS Order	Ions Matched	Spectrum File
	High	ELDQVPYVVELDER	Unambiguous	1	1	Q8LFQ6		CID	1	0	1	1		2.92719e+06	0	1.15e-05	154	2.58608	0	0	0	48	2	852.431	1703.85	3.40903	130.485	32535	32535	MS2	19/26	A_thaliana.raw
	High	ELDQVPYVVELDER	Unambiguous	1	1	Q8LFQ6		CID	1	0	1	1		7.94305e+06	0	3.365e-06	139	2.49223	0	0	10.0181	100	2	852.435	1703.86	8.49568	130.712	32608	32608	MS2	17/26	A_thaliana.raw
	Medium	SYcPYcKK	Unambiguous	1	1	Q8LFQ6	C3(Carbamidomethyl); C6(Carbamidomethyl)	CID	1	0	1	1		3.80494e+06	0.03	0.2466	58	1.41312	0	1	17.1356	16	2	553.246	1105.48	3.19054	12.3361	1231	1231	MS2	10/14	A_thaliana.raw
O65387	F12F1.21 protein OS=Arabidopsis thaliana GN=F12F1.21 PE=4 SV=1 - [O65387_ARATH]	4.9365	5	2	1	1	3		140	15.5916	9.43701
	Confidence Level	Sequence	PSM Ambiguity	# Proteins	# Protein Groups	Protein Group Accessions	Modifications	Activation Type	ΔScore	ΔCn	Rank	Search Engine Rank	QuanResultID	Precursor Area	q-Value	PEP	Peptides Matched	XCorr	Probability	# Missed Cleavages	Isolation Interference [%]	Ion Inject Time [ms]	Charge	m/z [Da]	MH+ [Da]	ΔM [ppm]	RT [min]	First Scan	Last Scan	MS Order	Ions Matched	Spectrum File
	High	LKGSPGR	Unambiguous	2	1	O65387		CID	1	0	1	1			0	0.01215	109	1.70558	0	1	57.2256	57	2	357.718	714.428	3.11267	27.6582	6041	6041	MS2	11/12	A_thaliana.raw
	Medium	LKGSPGR	Unambiguous	2	1	O65387		CID	1	0	1	1			0.029	0.2247	109	1.62088	0	1	59.342	55	2	357.718	714.428	3.4544	22.487	4515	4515	MS2	11/12	A_thaliana.raw
	Medium	LKGSPGR	Unambiguous	2	1	O65387		CID	1	0	1	1			0.039	0.3061	109	1.61005	0	1	73.7552	85	2	357.717	714.428	2.60008	23.5834	4839	4839	MS2	8/12	A_thaliana.raw
Q01525	14-3-3-like protein GF14 omega OS=Arabidopsis thaliana GN=GRF2 PE=2 SV=2 - [14332_ARATH]	4.63185	4.63	1	1	1	2	194880278	259	29.1435	4.79248
	Confidence Level	Sequence	PSM Ambiguity	# Proteins	# Protein Groups	Protein Group Accessions	Modifications	Activation Type	ΔScore	ΔCn	Rank	Search Engine Rank	QuanResultID	Precursor Area	q-Value	PEP	Peptides Matched	XCorr	Probability	# Missed Cleavages	Isolation Interference [%]	Ion Inject Time [ms]	Charge	m/z [Da]	MH+ [Da]	ΔM [ppm]	RT [min]	First Scan	Last Scan	MS Order	Ions Matched	Spectrum File
	Medium	EAAAPKPTEEQQ	Unambiguous	1	1	Q01525		CID	1	0	1	1		194880278	0.017	0.1696	139	2.76077	0	0	7.24586	2	2	649.815	1298.62	1.04228	13.038	1474	1474	MS2	16/22	A_thaliana.raw
	Medium	EAAAPKPTEEQQ	Unambiguous	1	1	Q01525		CID	1	0	1	1			0.039	0.2973	153	1.87108	0	0	54.8739	22	2	649.816	1298.63	2.45227	13.5628	1658	1658	MS2	12/22	A_thaliana.raw
Q9M2T1	AP3-complex subunit beta-A OS=Arabidopsis thaliana GN=AP3BA PE=2 SV=2 - [AP3BA_ARATH]	4.38732	1.11	2	1	1	2	2.04088e+06	987	108.582	5.47803
	Confidence Level	Sequence	PSM Ambiguity	# Proteins	# Protein Groups	Protein Group Accessions	Modifications	Activation Type	ΔScore	ΔCn	Rank	Search Engine Rank	QuanResultID	Precursor Area	q-Value	PEP	Peptides Matched	XCorr	Probability	# Missed Cleavages	Isolation Interference [%]	Ion Inject Time [ms]	Charge	m/z [Da]	MH+ [Da]	ΔM [ppm]	RT [min]	First Scan	Last Scan	MS Order	Ions Matched	Spectrum File
	Medium	DGLGRDLTLDK	Unambiguous	2	1	Q9M2T1		CID	1	0	1	1			0.021	0.1766	187	2.20605	0	1	37.5782	22	3	401.552	1202.64	2.88956	92.1168	24137	24137	MS2	13/40	A_thaliana.raw
	Medium	DGLGRDLTLDK	Unambiguous	2	1	Q9M2T1		CID	1	0	1	1		2.04088e+06	0.03	0.2271	190	2.18127	0	1	68.6361	32	3	401.552	1202.64	2.66118	38.3391	9235	9235	MS2	17/40	A_thaliana.raw
O48776	Protein RALF-like 17 OS=Arabidopsis thaliana GN=RALFL17 PE=3 SV=1 - [RLF17_ARATH]	4.14192	20.78	1	1	1	1	4.04656e+07	77	8.37185	4.41162
	Confidence Level	Sequence	PSM Ambiguity	# Proteins	# Protein Groups	Protein Group Accessions	Modifications	Activation Type	ΔScore	ΔCn	Rank	Search Engine Rank	QuanResultID	Precursor Area	q-Value	PEP	Peptides Matched	XCorr	Probability	# Missed Cleavages	Isolation Interference [%]	Ion Inject Time [ms]	Charge	m/z [Da]	MH+ [Da]	ΔM [ppm]	RT [min]	First Scan	Last Scan	MS Order	Ions Matched	Spectrum File
	High	GGcGGGDGSLGDDNER	Unambiguous	1	1	O48776	C3(Carbamidomethyl)	CID	1	0	1	1		4.04656e+07	0	3.877e-07	8	4.14192	0	0	27.7081	9	2	761.795	1522.58	0.440115	15.2963	2256	2256	MS2	22/30	A_thaliana.raw
Q9FNP8	40S ribosomal protein S19-3 OS=Arabidopsis thaliana GN=RPS19C PE=2 SV=1 - [RS193_ARATH]	3.77863	5.59	3	1	1	2	4.57931e+06	143	15.6874	10.2134
	Confidence Level	Sequence	PSM Ambiguity	# Proteins	# Protein Groups	Protein Group Accessions	Modifications	Activation Type	ΔScore	ΔCn	Rank	Search Engine Rank	QuanResultID	Precursor Area	q-Value	PEP	Peptides Matched	XCorr	Probability	# Missed Cleavages	Isolation Interference [%]	Ion Inject Time [ms]	Charge	m/z [Da]	MH+ [Da]	ΔM [ppm]	RT [min]	First Scan	Last Scan	MS Order	Ions Matched	Spectrum File
	High	DLDQVAGR	Unambiguous	3	1	Q9FNP8		CID	1	0	1	1		4.57931e+06	0	0.01333	110	1.96418	0	0	50.8734	46	2	437.226	873.445	2.27182	26.3686	5665	5665	MS2	12/14	A_thaliana.raw
	Medium	DLDQVAGR	Unambiguous	3	1	Q9FNP8		CID	1	0	1	1		4.57931e+06	0.037	0.2819	107	1.81445	0	0	52.78	91	2	437.226	873.444	1.9923	26.2018	5618	5618	MS2	12/14	A_thaliana.raw
Q5MFV6	Probable pectinesterase/pectinesterase inhibitor VGDH2 OS=Arabidopsis thaliana GN=VGDH2 PE=2 SV=2 - [PME37_ARATH]	3.55396	2.89	1	1	1	1	468510	588	62.9182	8.54346
	Confidence Level	Sequence	PSM Ambiguity	# Proteins	# Protein Groups	Protein Group Accessions	Modifications	Activation Type	ΔScore	ΔCn	Rank	Search Engine Rank	QuanResultID	Precursor Area	q-Value	PEP	Peptides Matched	XCorr	Probability	# Missed Cleavages	Isolation Interference [%]	Ion Inject Time [ms]	Charge	m/z [Da]	MH+ [Da]	ΔM [ppm]	RT [min]	First Scan	Last Scan	MS Order	Ions Matched	Spectrum File
	High	AVQTIcQSTTDQGScAK	Unambiguous	1	1	Q5MFV6	C6(Carbamidomethyl); C15(Carbamidomethyl)	CID	1	0	1	1		468510	0	1.447e-05	69	3.55396	0	0	35.8591	100	2	927.92	1854.83	0.773327	31.9956	7327	7327	MS2	13/32	A_thaliana.raw
Q94BU3	T29M8.1/T29M8.1 OS=Arabidopsis thaliana PE=2 SV=1 - [Q94BU3_ARATH]	3.38896	4.59	5	1	1	3	2.62642e+06	196	21.4652	9.99365
	Confidence Level	Sequence	PSM Ambiguity	# Proteins	# Protein Groups	Protein Group Accessions	Modifications	Activation Type	ΔScore	ΔCn	Rank	Search Engine Rank	QuanResultID	Precursor Area	q-Value	PEP	Peptides Matched	XCorr	Probability	# Missed Cleavages	Isolation Interference [%]	Ion Inject Time [ms]	Charge	m/z [Da]	MH+ [Da]	ΔM [ppm]	RT [min]	First Scan	Last Scan	MS Order	Ions Matched	Spectrum File
	High	AEFQEEQAR	Unambiguous	5	1	Q94BU3		CID	1	0	1	1		2.62642e+06	0	0.001387	103	1.7481	0	0	59.7568	80	2	554.259	1107.51	4.13061	18.1398	3165	3165	MS2	9/16	A_thaliana.raw
	Medium	AEFQEEQAR	Unambiguous	5	1	Q94BU3		CID	1	0	1	1		2.62642e+06	0.013	0.1302	119	1.42225	0	0	33.5291	65	2	554.258	1107.51	1.48533	18.6617	3337	3337	MS2	9/16	A_thaliana.raw
	Medium	AEFQEEQAR	Unambiguous	5	1	Q94BU3		CID	1	0	1	1		2.62642e+06	0.015	0.1465	104	1.64085	0	0	74.8775	100	2	554.26	1107.51	5.34303	18.3806	3245	3245	MS2	10/16	A_thaliana.raw
Q96300	14-3-3-like protein GF14 nu OS=Arabidopsis thaliana GN=GRF7 PE=1 SV=1 - [14337_ARATH]	3.28885	6.42	1	1	1	1	5.69527e+07	265	29.806	4.81787
	Confidence Level	Sequence	PSM Ambiguity	# Proteins	# Protein Groups	Protein Group Accessions	Modifications	Activation Type	ΔScore	ΔCn	Rank	Search Engine Rank	QuanResultID	Precursor Area	q-Value	PEP	Peptides Matched	XCorr	Probability	# Missed Cleavages	Isolation Interference [%]	Ion Inject Time [ms]	Charge	m/z [Da]	MH+ [Da]	ΔM [ppm]	RT [min]	First Scan	Last Scan	MS Order	Ions Matched	Spectrum File
	High	EASKHEPEEGKPAETGQ	Unambiguous	1	1	Q96300		CID	1	0	1	1		5.69527e+07	0	0.001463	122	3.28885	0	1	0.438974	1	3	608.62	1823.85	2.79465	11.7304	976	976	MS2	22/64	A_thaliana.raw
Q9ZUX4	Uncharacterized protein At2g27730, mitochondrial OS=Arabidopsis thaliana GN=At2g27730 PE=1 SV=1 - [UMP2_ARATH]	3.26033	13.27	1	1	1	1	4.73693e+06	113	11.9403	9.64209
	Confidence Level	Sequence	PSM Ambiguity	# Proteins	# Protein Groups	Protein Group Accessions	Modifications	Activation Type	ΔScore	ΔCn	Rank	Search Engine Rank	QuanResultID	Precursor Area	q-Value	PEP	Peptides Matched	XCorr	Probability	# Missed Cleavages	Isolation Interference [%]	Ion Inject Time [ms]	Charge	m/z [Da]	MH+ [Da]	ΔM [ppm]	RT [min]	First Scan	Last Scan	MS Order	Ions Matched	Spectrum File
	High	QGPGEQAAGSASEAK	Unambiguous	1	1	Q9ZUX4		CID	1	0	1	1		4.73693e+06	0	2.144e-07	92	3.26033	0	0	32.8903	83	2	694.328	1387.65	2.50188	12.7826	1391	1391	MS2	20/28	A_thaliana.raw
Q56WF8	Serine carboxypeptidase-like 48 OS=Arabidopsis thaliana GN=SCPL48 PE=2 SV=2 - [SCP48_ARATH]	3.12049	2.75	1	1	1	1	2.41984e+06	510	56.8594	5.50342
	Confidence Level	Sequence	PSM Ambiguity	# Proteins	# Protein Groups	Protein Group Accessions	Modifications	Activation Type	ΔScore	ΔCn	Rank	Search Engine Rank	QuanResultID	Precursor Area	q-Value	PEP	Peptides Matched	XCorr	Probability	# Missed Cleavages	Isolation Interference [%]	Ion Inject Time [ms]	Charge	m/z [Da]	MH+ [Da]	ΔM [ppm]	RT [min]	First Scan	Last Scan	MS Order	Ions Matched	Spectrum File
	High	DVNVIDEEGSEAPR	Unambiguous	1	1	Q56WF8		CID	1	0	1	1		2.41984e+06	0	0.006668	98	3.12049	0	0	0	73	2	765.358	1529.71	0.187082	72.212	18510	18510	MS2	18/26	A_thaliana.raw
O23430	Putative uncharacterized protein AT4g15790 OS=Arabidopsis thaliana GN=dl3935w PE=4 SV=1 - [O23430_ARATH]	2.4764	8.94	3	1	1	1	4.9876e+06	123	13.8741	4.90674
	Confidence Level	Sequence	PSM Ambiguity	# Proteins	# Protein Groups	Protein Group Accessions	Modifications	Activation Type	ΔScore	ΔCn	Rank	Search Engine Rank	QuanResultID	Precursor Area	q-Value	PEP	Peptides Matched	XCorr	Probability	# Missed Cleavages	Isolation Interference [%]	Ion Inject Time [ms]	Charge	m/z [Da]	MH+ [Da]	ΔM [ppm]	RT [min]	First Scan	Last Scan	MS Order	Ions Matched	Spectrum File
	High	VEALSTDDNAK	Unambiguous	3	1	O23430		CID	1	0	1	1		4.9876e+06	0.002	0.03743	157	2.4764	0	0	46.6319	57	2	581.785	1162.56	2.80067	17.7957	3057	3057	MS2	12/20	A_thaliana.raw
F4JGJ8	Uncharacterized protein OS=Arabidopsis thaliana GN=At4g07675 PE=4 SV=1 - [F4JGJ8_ARATH]	2.47101	14.97	1	1	1	1	3.47245e+07	167	19.0328	4.4624
	Confidence Level	Sequence	PSM Ambiguity	# Proteins	# Protein Groups	Protein Group Accessions	Modifications	Activation Type	ΔScore	ΔCn	Rank	Search Engine Rank	QuanResultID	Precursor Area	q-Value	PEP	Peptides Matched	XCorr	Probability	# Missed Cleavages	Isolation Interference [%]	Ion Inject Time [ms]	Charge	m/z [Da]	MH+ [Da]	ΔM [ppm]	RT [min]	First Scan	Last Scan	MS Order	Ions Matched	Spectrum File
	Medium	EEVYSRVHEFGTSQLDVGTTAPVTK	Unambiguous	1	1	F4JGJ8		CID	1	0	1	1		3.47245e+07	0.044	0.3246	111	2.47101	0	1	0	18	3	917.462	2750.37	2.4793	82.6796	21481	21481	MS2	15/96	A_thaliana.raw
Q8GYT8	Putative uncharacterized protein At2g28150 OS=Arabidopsis thaliana GN=At2g28150 PE=2 SV=1 - [Q8GYT8_ARATH]	2.20223	2.04	2	1	1	2		540	60.0466	7.23975
	Confidence Level	Sequence	PSM Ambiguity	# Proteins	# Protein Groups	Protein Group Accessions	Modifications	Activation Type	ΔScore	ΔCn	Rank	Search Engine Rank	QuanResultID	Precursor Area	q-Value	PEP	Peptides Matched	XCorr	Probability	# Missed Cleavages	Isolation Interference [%]	Ion Inject Time [ms]	Charge	m/z [Da]	MH+ [Da]	ΔM [ppm]	RT [min]	First Scan	Last Scan	MS Order	Ions Matched	Spectrum File
	High	LSETPSLMGLR	Unambiguous	2	1	Q8GYT8		CID	1	0	1	1			0.005	0.08206	187	1.93142	0	0	63.0384	44	3	401.887	1203.65	3.98987	94.748	24892	24892	MS2	11/40	A_thaliana.raw
	High	LSETPSLMGLR	Unambiguous	2	1	Q8GYT8		CID	1	0	1	1			0.008	0.105	213	2.20223	0	0	83.2778	100	3	401.886	1203.64	2.24042	64.1397	16453	16453	MS2	15/40	A_thaliana.raw
Q9SF04	F26K24.24 protein OS=Arabidopsis thaliana GN=F26K24.24 PE=2 SV=1 - [Q9SF04_ARATH]	2.12213	2.27	1	1	1	1	1.80544e+06	572	64.1919	4.70361
	Confidence Level	Sequence	PSM Ambiguity	# Proteins	# Protein Groups	Protein Group Accessions	Modifications	Activation Type	ΔScore	ΔCn	Rank	Search Engine Rank	QuanResultID	Precursor Area	q-Value	PEP	Peptides Matched	XCorr	Probability	# Missed Cleavages	Isolation Interference [%]	Ion Inject Time [ms]	Charge	m/z [Da]	MH+ [Da]	ΔM [ppm]	RT [min]	First Scan	Last Scan	MS Order	Ions Matched	Spectrum File
	Medium	EGDNNSADDLSER	Unambiguous	1	1	Q9SF04		CID	1	0	1	1		1.80544e+06	0.028	0.2174	22	2.12213	0	0	35.5031	100	2	711.294	1421.58	2.38391	19.4249	3577	3577	MS2	12/24	A_thaliana.raw
O82291	Probable plastid-lipid-associated protein 3, chloroplastic OS=Arabidopsis thaliana GN=PAP3 PE=2 SV=1 - [PAP3_ARATH]	2.06319	2.93	1	1	1	1	3.04218e+06	376	40.4805	4.55127
	Confidence Level	Sequence	PSM Ambiguity	# Proteins	# Protein Groups	Protein Group Accessions	Modifications	Activation Type	ΔScore	ΔCn	Rank	Search Engine Rank	QuanResultID	Precursor Area	q-Value	PEP	Peptides Matched	XCorr	Probability	# Missed Cleavages	Isolation Interference [%]	Ion Inject Time [ms]	Charge	m/z [Da]	MH+ [Da]	ΔM [ppm]	RT [min]	First Scan	Last Scan	MS Order	Ions Matched	Spectrum File
	High	SGPELEESGTR	Unambiguous	1	1	O82291		CID	1	0	1	1		3.04218e+06	0	2.427e-05	100	2.06319	0	0	13.9937	100	2	581.276	1161.54	5.33763	20.8706	4022	4022	MS2	13/20	A_thaliana.raw
P82621	Defensin-like protein 226 OS=Arabidopsis thaliana GN=SCRL2 PE=3 SV=1 - [DF226_ARATH]	2.05211	8.7	1	1	1	1	1.35066e+07	92	10.4621	8.48486
	Confidence Level	Sequence	PSM Ambiguity	# Proteins	# Protein Groups	Protein Group Accessions	Modifications	Activation Type	ΔScore	ΔCn	Rank	Search Engine Rank	QuanResultID	Precursor Area	q-Value	PEP	Peptides Matched	XCorr	Probability	# Missed Cleavages	Isolation Interference [%]	Ion Inject Time [ms]	Charge	m/z [Da]	MH+ [Da]	ΔM [ppm]	RT [min]	First Scan	Last Scan	MS Order	Ions Matched	Spectrum File
	Medium	LcKcQYDc	Unambiguous	1	1	P82621	C2(Carbamidomethyl); C4(Carbamidomethyl); C8(Carbamidomethyl)	CID	1	0	1	1		1.35066e+07	0.03	0.246	18	2.05211	0	1	41.3691	23	2	573.725	1146.44	3.91906	15.0022	2160	2160	MS2	12/14	A_thaliana.raw
Q9SD56	Hypersensitivity related-like protein, Nicotiana tabacum, X95343 OS=Arabidopsis thaliana GN=F13I12.220 PE=4 SV=1 - [Q9SD56_ARATH]	2.03641	3.13	2	1	1	1	6.35551e+06	447	49.3002	6.65381
	Confidence Level	Sequence	PSM Ambiguity	# Proteins	# Protein Groups	Protein Group Accessions	Modifications	Activation Type	ΔScore	ΔCn	Rank	Search Engine Rank	QuanResultID	Precursor Area	q-Value	PEP	Peptides Matched	XCorr	Probability	# Missed Cleavages	Isolation Interference [%]	Ion Inject Time [ms]	Charge	m/z [Da]	MH+ [Da]	ΔM [ppm]	RT [min]	First Scan	Last Scan	MS Order	Ions Matched	Spectrum File
	Medium	EIHGGVFmmLTDWR	Unambiguous	2	1	Q9SD56	M8(Oxidation); M9(Oxidation)	CID	1	0	1	1		6.35551e+06	0.015	0.1552	110	2.03641	0	0	43.8035	11	3	575.27	1723.8	1.67268	46.8266	11554	11554	MS2	13/52	A_thaliana.raw
F4JBE2	Terminal EAR1-like 1 OS=Arabidopsis thaliana GN=TEL1 PE=4 SV=1 - [F4JBE2_ARATH]	1.96448	1.14	2	1	1	1		615	69.4356	8.23584
	Confidence Level	Sequence	PSM Ambiguity	# Proteins	# Protein Groups	Protein Group Accessions	Modifications	Activation Type	ΔScore	ΔCn	Rank	Search Engine Rank	QuanResultID	Precursor Area	q-Value	PEP	Peptides Matched	XCorr	Probability	# Missed Cleavages	Isolation Interference [%]	Ion Inject Time [ms]	Charge	m/z [Da]	MH+ [Da]	ΔM [ppm]	RT [min]	First Scan	Last Scan	MS Order	Ions Matched	Spectrum File
	Medium	NKNVSPK	Unambiguous	2	1	F4JBE2		CID	1	0	1	1			0.037	0.284	135	1.96448	0	1	33.2201	30	2	393.728	786.45	3.36854	90.1179	23569	23569	MS2	10/12	A_thaliana.raw
Q8L7C5	Putative uncharacterized protein At5g39570 OS=Arabidopsis thaliana PE=2 SV=1 - [Q8L7C5_ARATH]	1.91473	2.59	1	1	1	1		386	43.389	10.6968
	Confidence Level	Sequence	PSM Ambiguity	# Proteins	# Protein Groups	Protein Group Accessions	Modifications	Activation Type	ΔScore	ΔCn	Rank	Search Engine Rank	QuanResultID	Precursor Area	q-Value	PEP	Peptides Matched	XCorr	Probability	# Missed Cleavages	Isolation Interference [%]	Ion Inject Time [ms]	Charge	m/z [Da]	MH+ [Da]	ΔM [ppm]	RT [min]	First Scan	Last Scan	MS Order	Ions Matched	Spectrum File
	Medium	RWSMVGDLSR	Unambiguous	1	1	Q8L7C5		CID	1	0	1	1			0.025	0.2063	228	1.91473	0	1	83.4451	100	2	603.811	1206.61	8.22333	66.3824	17073	17073	MS2	10/18	A_thaliana.raw
Q93YP0	Ubiquitin-conjugating enzyme E2 variant 1A OS=Arabidopsis thaliana GN=UEV1A PE=1 SV=1 - [UEV1A_ARATH]	1.90199	7.59	1	1	1	1	1.0448e+07	158	17.8397	5.23682
	Confidence Level	Sequence	PSM Ambiguity	# Proteins	# Protein Groups	Protein Group Accessions	Modifications	Activation Type	ΔScore	ΔCn	Rank	Search Engine Rank	QuanResultID	Precursor Area	q-Value	PEP	Peptides Matched	XCorr	Probability	# Missed Cleavages	Isolation Interference [%]	Ion Inject Time [ms]	Charge	m/z [Da]	MH+ [Da]	ΔM [ppm]	RT [min]	First Scan	Last Scan	MS Order	Ions Matched	Spectrum File
	Medium	LAQPPEGNEEAR	Unambiguous	1	1	Q93YP0		CID	1	0	1	1		1.0448e+07	0.039	0.3076	140	1.90199	0	0	5.112	43	2	655.822	1310.64	2.04997	24.8866	5224	5224	MS2	10/22	A_thaliana.raw
Q9LNQ6	At1g17490/F1L3_4 OS=Arabidopsis thaliana GN=At1g17490 PE=2 SV=1 - [Q9LNQ6_ARATH]	1.88869	9.09	1	1	1	1	5.45714e+06	77	8.54318	5.24951
	Confidence Level	Sequence	PSM Ambiguity	# Proteins	# Protein Groups	Protein Group Accessions	Modifications	Activation Type	ΔScore	ΔCn	Rank	Search Engine Rank	QuanResultID	Precursor Area	q-Value	PEP	Peptides Matched	XCorr	Probability	# Missed Cleavages	Isolation Interference [%]	Ion Inject Time [ms]	Charge	m/z [Da]	MH+ [Da]	ΔM [ppm]	RT [min]	First Scan	Last Scan	MS Order	Ions Matched	Spectrum File
	Medium	GPGVLGR	Unambiguous	1	1	Q9LNQ6		CID	1	0	1	1		5.45714e+06	0.03	0.2474	26	1.88869	0	0	47.2537	40	2	328.199	655.391	4.13903	17.6672	3015	3015	MS2	8/12	A_thaliana.raw
Q9ZU46	Leucine-rich repeat receptor-like protein kinase OS=Arabidopsis thaliana GN=LRR-RLK PE=2 SV=1 - [Q9ZU46_ARATH]	1.865	1.12	1	1	1	1		716	78.2578	6.11279
	Confidence Level	Sequence	PSM Ambiguity	# Proteins	# Protein Groups	Protein Group Accessions	Modifications	Activation Type	ΔScore	ΔCn	Rank	Search Engine Rank	QuanResultID	Precursor Area	q-Value	PEP	Peptides Matched	XCorr	Probability	# Missed Cleavages	Isolation Interference [%]	Ion Inject Time [ms]	Charge	m/z [Da]	MH+ [Da]	ΔM [ppm]	RT [min]	First Scan	Last Scan	MS Order	Ions Matched	Spectrum File
	Medium	VVSLSIPR	Unambiguous	1	1	Q9ZU46		CID	1	0	1	1			0.03	0.2476	65	1.865	0	0	3.51322	0	2	435.775	870.542	1.9479	77.8597	20009	20009	MS2	11/14	A_thaliana.raw
Q9SGA1	F1C9.19 protein OS=Arabidopsis thaliana GN=F1C9.19 PE=4 SV=1 - [Q9SGA1_ARATH]	1.76535	4.42	2	2	2	3	1.22935e+07	656	73.3637	8.41162
	Confidence Level	Sequence	PSM Ambiguity	# Proteins	# Protein Groups	Protein Group Accessions	Modifications	Activation Type	ΔScore	ΔCn	Rank	Search Engine Rank	QuanResultID	Precursor Area	q-Value	PEP	Peptides Matched	XCorr	Probability	# Missed Cleavages	Isolation Interference [%]	Ion Inject Time [ms]	Charge	m/z [Da]	MH+ [Da]	ΔM [ppm]	RT [min]	First Scan	Last Scan	MS Order	Ions Matched	Spectrum File
	High	GSLEGEEGNQDFHmPGVIPK	Unambiguous	2	1	Q9SGA1	M14(Oxidation)	CID	1	0	1	1		1.27475e+06	0.002	0.04485	94	1.37577	0	0	46.3309	86	3	719.671	2157	3.52225	126.883	31653	31653	MS2	18/76	A_thaliana.raw
	Medium	VTAEGPEVR	Unambiguous	2	1	Q9SGA1		CID	1	0	1	1		2.33122e+07	0.015	0.1469	114	1.5244	0	0	52.9975	43	2	479.254	957.5	0.452788	16.5254	2653	2653	MS2	10/16	A_thaliana.raw
	Medium	VTAEGPEVR	Unambiguous	2	1	Q9SGA1		CID	1	0	1	1		2.33122e+07	0.039	0.3032	152	1.76535	0	0	13.1735	24	2	479.255	957.503	2.87506	17.0394	2819	2819	MS2	11/16	A_thaliana.raw
O23254	Serine hydroxymethyltransferase 4 OS=Arabidopsis thaliana GN=SHM4 PE=1 SV=1 - [GLYC4_ARATH]	1.75525	1.91	1	1	1	1	7.52427e+06	471	51.6852	7.2251
	Confidence Level	Sequence	PSM Ambiguity	# Proteins	# Protein Groups	Protein Group Accessions	Modifications	Activation Type	ΔScore	ΔCn	Rank	Search Engine Rank	QuanResultID	Precursor Area	q-Value	PEP	Peptides Matched	XCorr	Probability	# Missed Cleavages	Isolation Interference [%]	Ion Inject Time [ms]	Charge	m/z [Da]	MH+ [Da]	ΔM [ppm]	RT [min]	First Scan	Last Scan	MS Order	Ions Matched	Spectrum File
	High	IGAPAmTSR	Unambiguous	1	1	O23254	M6(Oxidation)	CID	1	0	1	1		7.52427e+06	0.002	0.03753	227	1.75525	0	0	56.6917	16	2	460.238	919.469	2.35059	13.1109	1498	1498	MS2	10/16	A_thaliana.raw
A8MS20	F-box protein At2g43440 OS=Arabidopsis thaliana GN=At2g43440 PE=2 SV=1 - [FB350_ARATH]	1.74357	2.99	2	1	1	1	283081	401	46.1622	8.25049
	Confidence Level	Sequence	PSM Ambiguity	# Proteins	# Protein Groups	Protein Group Accessions	Modifications	Activation Type	ΔScore	ΔCn	Rank	Search Engine Rank	QuanResultID	Precursor Area	q-Value	PEP	Peptides Matched	XCorr	Probability	# Missed Cleavages	Isolation Interference [%]	Ion Inject Time [ms]	Charge	m/z [Da]	MH+ [Da]	ΔM [ppm]	RT [min]	First Scan	Last Scan	MS Order	Ions Matched	Spectrum File
	Medium	LFKYYSGTDEIR	Unambiguous	2	1	A8MS20		CID	1	0	1	1		283081	0.017	0.17	156	1.74357	0	1	28.0673	100	2	746.378	1491.75	0.0744787	124.829	31249	31249	MS2	11/22	A_thaliana.raw
P59230	60S ribosomal protein L10a-2 OS=Arabidopsis thaliana GN=RPL10AB PE=1 SV=1 - [R10A2_ARATH]	1.73443	3.7	3	1	1	1	2.69331e+06	216	24.4092	9.87646
	Confidence Level	Sequence	PSM Ambiguity	# Proteins	# Protein Groups	Protein Group Accessions	Modifications	Activation Type	ΔScore	ΔCn	Rank	Search Engine Rank	QuanResultID	Precursor Area	q-Value	PEP	Peptides Matched	XCorr	Probability	# Missed Cleavages	Isolation Interference [%]	Ion Inject Time [ms]	Charge	m/z [Da]	MH+ [Da]	ΔM [ppm]	RT [min]	First Scan	Last Scan	MS Order	Ions Matched	Spectrum File
	High	LLGPGLNK	Unambiguous	3	1	P59230		CID	1	0	1	1		2.69331e+06	0.001	0.02106	26	1.73443	0	0	35.6338	36	2	406.256	811.506	2.46644	62.6547	16019	16019	MS2	7/14	A_thaliana.raw
F4K5V1	NDR1/HIN1-like 25 OS=Arabidopsis thaliana GN=NHL25 PE=4 SV=1 - [F4K5V1_ARATH]	1.70295	2.02	9	1	1	1	9.98599e+06	248	27.9418	9.84717
	Confidence Level	Sequence	PSM Ambiguity	# Proteins	# Protein Groups	Protein Group Accessions	Modifications	Activation Type	ΔScore	ΔCn	Rank	Search Engine Rank	QuanResultID	Precursor Area	q-Value	PEP	Peptides Matched	XCorr	Probability	# Missed Cleavages	Isolation Interference [%]	Ion Inject Time [ms]	Charge	m/z [Da]	MH+ [Da]	ΔM [ppm]	RT [min]	First Scan	Last Scan	MS Order	Ions Matched	Spectrum File
	Medium	LQLTR	Unambiguous	9	1	F4K5V1		CID	1	0	1	3		9.98599e+06	0.041	0.3197	224	1.70295	0	0	20.5394	13	2	315.702	630.396	3.96463	16.6958	2708	2708	MS2	7/8	A_thaliana.raw
Q0WUV7	GDSL esterase/lipase EXL4 OS=Arabidopsis thaliana GN=EXL4 PE=1 SV=1 - [EXL4_ARATH]	1.69685	2.33	1	1	1	1	7.79577e+06	343	37.8865	9.80322
	Confidence Level	Sequence	PSM Ambiguity	# Proteins	# Protein Groups	Protein Group Accessions	Modifications	Activation Type	ΔScore	ΔCn	Rank	Search Engine Rank	QuanResultID	Precursor Area	q-Value	PEP	Peptides Matched	XCorr	Probability	# Missed Cleavages	Isolation Interference [%]	Ion Inject Time [ms]	Charge	m/z [Da]	MH+ [Da]	ΔM [ppm]	RT [min]	First Scan	Last Scan	MS Order	Ions Matched	Spectrum File
	Medium	ELYDQGAR	Unambiguous	1	1	Q0WUV7		CID	1	0	1	1		7.79577e+06	0.041	0.3215	175	1.69685	0	0	38.0855	37	2	476.231	951.455	2.28754	20.3336	3855	3855	MS2	9/14	A_thaliana.raw
F4J116	Uncharacterized protein OS=Arabidopsis thaliana GN=HYP1 PE=4 SV=1 - [F4J116_ARATH]	1.68083	1.51	2	1	1	1		596	67.49	8.646
	Confidence Level	Sequence	PSM Ambiguity	# Proteins	# Protein Groups	Protein Group Accessions	Modifications	Activation Type	ΔScore	ΔCn	Rank	Search Engine Rank	QuanResultID	Precursor Area	q-Value	PEP	Peptides Matched	XCorr	Probability	# Missed Cleavages	Isolation Interference [%]	Ion Inject Time [ms]	Charge	m/z [Da]	MH+ [Da]	ΔM [ppm]	RT [min]	First Scan	Last Scan	MS Order	Ions Matched	Spectrum File
	Medium	LDKLEDDMR	Unambiguous	2	1	F4J116		CID	1	0	1	1			0.039	0.3	159	1.68083	0	1	35.8547	29	2	567.778	1134.55	1.76276	20.8976	4030	4030	MS2	8/16	A_thaliana.raw
Q9T0E3	Defensin-like protein 151 OS=Arabidopsis thaliana GN=LCR17 PE=3 SV=1 - [DF151_ARATH]	0	11.46	1	1	1	1		96	10.1701	8.80713
	Confidence Level	Sequence	PSM Ambiguity	# Proteins	# Protein Groups	Protein Group Accessions	Modifications	Activation Type	ΔScore	ΔCn	Rank	Search Engine Rank	QuanResultID	Precursor Area	q-Value	PEP	Peptides Matched	XCorr	Probability	# Missed Cleavages	Isolation Interference [%]	Ion Inject Time [ms]	Charge	m/z [Da]	MH+ [Da]	ΔM [ppm]	RT [min]	First Scan	Last Scan	MS Order	Ions Matched	Spectrum File
	Medium	SGGGVGTcRTK	Unambiguous	1	1	Q9T0E3	C8(Carbamidomethyl)	CID	1	0	1	1			0.017	0.17	243	1.50406	0	1	60.3055	100	2	540.269	1079.53	3.74768	11.518	898	898	MS2	9/20	A_thaliana.raw
Q8VY11	DNA gyrase B3 OS=Arabidopsis thaliana GN=GYRB3 PE=2 SV=1 - [Q8VY11_ARATH]	0	3.11	1	1	1	1	9.5935e+06	546	60.8985	8.00146
	Confidence Level	Sequence	PSM Ambiguity	# Proteins	# Protein Groups	Protein Group Accessions	Modifications	Activation Type	ΔScore	ΔCn	Rank	Search Engine Rank	QuanResultID	Precursor Area	q-Value	PEP	Peptides Matched	XCorr	Probability	# Missed Cleavages	Isolation Interference [%]	Ion Inject Time [ms]	Charge	m/z [Da]	MH+ [Da]	ΔM [ppm]	RT [min]	First Scan	Last Scan	MS Order	Ions Matched	Spectrum File
	Medium	TmDGGTYIDGVKASITR	Unambiguous	1	1	Q8VY11	M2(Oxidation)	CID	1	0	1	3		9.5935e+06	0.013	0.1245	173	1.16472	0	1	46.3088	13	3	600.967	1800.89	3.59672	56.1944	14150	14150	MS2	12/64	A_thaliana.raw
Q9SSM4	ESCRT-related protein CHMP1B OS=Arabidopsis thaliana GN=CHMP1B PE=1 SV=1 - [CHM1B_ARATH]	0	3.94	1	1	1	1	3.04e+06	203	22.6764	7.1958
	Confidence Level	Sequence	PSM Ambiguity	# Proteins	# Protein Groups	Protein Group Accessions	Modifications	Activation Type	ΔScore	ΔCn	Rank	Search Engine Rank	QuanResultID	Precursor Area	q-Value	PEP	Peptides Matched	XCorr	Probability	# Missed Cleavages	Isolation Interference [%]	Ion Inject Time [ms]	Charge	m/z [Da]	MH+ [Da]	ΔM [ppm]	RT [min]	First Scan	Last Scan	MS Order	Ions Matched	Spectrum File
	High	VDEDDLSR	Unambiguous	1	1	Q9SSM4		CID	1	0	1	1		3.04e+06	0.001	0.01605	94	1.52131	0	0	36.6485	46	2	474.718	948.429	2.69884	20.6889	3967	3967	MS2	11/14	A_thaliana.raw
Q710E8	Origin of replication complex subunit 1A OS=Arabidopsis thaliana GN=ORC1A PE=1 SV=1 - [ORC1A_ARATH]	0	0.87	2	1	1	1	1.1426e+06	809	91.837	7.47412
	Confidence Level	Sequence	PSM Ambiguity	# Proteins	# Protein Groups	Protein Group Accessions	Modifications	Activation Type	ΔScore	ΔCn	Rank	Search Engine Rank	QuanResultID	Precursor Area	q-Value	PEP	Peptides Matched	XCorr	Probability	# Missed Cleavages	Isolation Interference [%]	Ion Inject Time [ms]	Charge	m/z [Da]	MH+ [Da]	ΔM [ppm]	RT [min]	First Scan	Last Scan	MS Order	Ions Matched	Spectrum File
	Medium	GGANSRK	Unambiguous	2	1	Q710E8		CID	1	0	1	1		1.1426e+06	0.034	0.2623	148	1.33212	0	1	51.0384	53	2	345.191	689.375	8.84323	26.2265	5625	5625	MS2	6/12	A_thaliana.raw
Q8RXH8	Chloroplast-targeted copper chaperone protein OS=Arabidopsis thaliana GN=At3g53530 PE=2 SV=1 - [Q8RXH8_ARATH]	0	3.64	3	1	1	1		247	26.1363	9.62744
	Confidence Level	Sequence	PSM Ambiguity	# Proteins	# Protein Groups	Protein Group Accessions	Modifications	Activation Type	ΔScore	ΔCn	Rank	Search Engine Rank	QuanResultID	Precursor Area	q-Value	PEP	Peptides Matched	XCorr	Probability	# Missed Cleavages	Isolation Interference [%]	Ion Inject Time [ms]	Charge	m/z [Da]	MH+ [Da]	ΔM [ppm]	RT [min]	First Scan	Last Scan	MS Order	Ions Matched	Spectrum File
	Medium	TVTARAIDR	Unambiguous	3	1	Q8RXH8		CID	1	0	1	1			0.013	0.1352	149	1.81384	0	1	44.8818	36	3	334.862	1002.57	2.22671	36.0462	8519	8519	MS2	14/32	A_thaliana.raw
Q9FHF0	Disease resistance protein-like OS=Arabidopsis thaliana GN=At5g45060 PE=4 SV=1 - [Q9FHF0_ARATH]	0	0.6	1	1	1	1	115887	1165	132.317	8.104
	Confidence Level	Sequence	PSM Ambiguity	# Proteins	# Protein Groups	Protein Group Accessions	Modifications	Activation Type	ΔScore	ΔCn	Rank	Search Engine Rank	QuanResultID	Precursor Area	q-Value	PEP	Peptides Matched	XCorr	Probability	# Missed Cleavages	Isolation Interference [%]	Ion Inject Time [ms]	Charge	m/z [Da]	MH+ [Da]	ΔM [ppm]	RT [min]	First Scan	Last Scan	MS Order	Ions Matched	Spectrum File
	Medium	EFPEINK	Unambiguous	1	1	Q9FHF0		CID	1	0	1	1		115887	0.034	0.2579	245	1.10803	0	0	38.337	100	2	438.726	876.446	-0.61159	11.0478	830	830	MS2	7/12	A_thaliana.raw
F4I1C1	14-3-3-like protein GF14 epsilon OS=Arabidopsis thaliana GN=GRF10 PE=3 SV=1 - [F4I1C1_ARATH]	0	3.98	4	1	1	1	6.49562e+06	251	28.5504	4.91943
	Confidence Level	Sequence	PSM Ambiguity	# Proteins	# Protein Groups	Protein Group Accessions	Modifications	Activation Type	ΔScore	ΔCn	Rank	Search Engine Rank	QuanResultID	Precursor Area	q-Value	PEP	Peptides Matched	XCorr	Probability	# Missed Cleavages	Isolation Interference [%]	Ion Inject Time [ms]	Charge	m/z [Da]	MH+ [Da]	ΔM [ppm]	RT [min]	First Scan	Last Scan	MS Order	Ions Matched	Spectrum File
	High	YDEmVEAmKK	Unambiguous	4	1	F4I1C1	M4(Oxidation); M8(Oxidation)	CID	1	0	1	1		6.49562e+06	0.002	0.0534	75	1.93494	0	1	36.9255	13	3	425.859	1275.56	2.09218	12.1952	1175	1175	MS2	14/36	A_thaliana.raw
F4K4J2	Lipase class 3-like protein OS=Arabidopsis thaliana GN=At5g42930 PE=4 SV=1 - [F4K4J2_ARATH]	0	1.5	1	1	1	1	6.38951e+07	467	54.2977	7.07861
	Confidence Level	Sequence	PSM Ambiguity	# Proteins	# Protein Groups	Protein Group Accessions	Modifications	Activation Type	ΔScore	ΔCn	Rank	Search Engine Rank	QuanResultID	Precursor Area	q-Value	PEP	Peptides Matched	XCorr	Probability	# Missed Cleavages	Isolation Interference [%]	Ion Inject Time [ms]	Charge	m/z [Da]	MH+ [Da]	ΔM [ppm]	RT [min]	First Scan	Last Scan	MS Order	Ions Matched	Spectrum File
	Medium	IEDDLSR	Unambiguous	1	1	F4K4J2		CID	1	0	1	1		6.38951e+07	0.01	0.1086	152	1.59718	0	0	31.7843	8	2	424.212	847.418	2.31032	20.132	3792	3792	MS2	8/12	A_thaliana.raw
F4JGD2	Aspartic proteinase A3 OS=Arabidopsis thaliana GN=At4g04460 PE=3 SV=1 - [F4JGD2_ARATH]	0	1.39	2	1	1	1		504	55.0664	7.34229
	Confidence Level	Sequence	PSM Ambiguity	# Proteins	# Protein Groups	Protein Group Accessions	Modifications	Activation Type	ΔScore	ΔCn	Rank	Search Engine Rank	QuanResultID	Precursor Area	q-Value	PEP	Peptides Matched	XCorr	Probability	# Missed Cleavages	Isolation Interference [%]	Ion Inject Time [ms]	Charge	m/z [Da]	MH+ [Da]	ΔM [ppm]	RT [min]	First Scan	Last Scan	MS Order	Ions Matched	Spectrum File
	Medium	VGDIVVK	Selected	2	1	F4JGD2		CID	0	0	1	1			0.021	0.1802	128	1.52386	0	0	31.0189	27	2	365.23	729.452	2.15737	33.6022	7810	7810	MS2	10/12	A_thaliana.raw
F4J4L4	Uncharacterized protein OS=Arabidopsis thaliana GN=At3g57940 PE=4 SV=1 - [F4J4L4_ARATH]	0	2.25	1	1	1	1		1023	114.878	7.50342
	Confidence Level	Sequence	PSM Ambiguity	# Proteins	# Protein Groups	Protein Group Accessions	Modifications	Activation Type	ΔScore	ΔCn	Rank	Search Engine Rank	QuanResultID	Precursor Area	q-Value	PEP	Peptides Matched	XCorr	Probability	# Missed Cleavages	Isolation Interference [%]	Ion Inject Time [ms]	Charge	m/z [Da]	MH+ [Da]	ΔM [ppm]	RT [min]	First Scan	Last Scan	MS Order	Ions Matched	Spectrum File
	Medium	HNFAPFYSAVTGEHTcmLLKPLK	Unambiguous	1	1	F4J4L4	C16(Carbamidomethyl); M17(Oxidation)	CID	1	0	1	1			0.039	0.3027	111	1.7449	0	0	86.5136	90	3	893.113	2677.33	-0.363642	96.1374	25299	25299	MS2	17/88	A_thaliana.raw
Q9ZQK0	Putative retroelement pol polyprotein OS=Arabidopsis thaliana GN=At2g07420 PE=4 SV=1 - [Q9ZQK0_ARATH]	0	1.14	1	1	1	1		1664	189.89	7.82568
	Confidence Level	Sequence	PSM Ambiguity	# Proteins	# Protein Groups	Protein Group Accessions	Modifications	Activation Type	ΔScore	ΔCn	Rank	Search Engine Rank	QuanResultID	Precursor Area	q-Value	PEP	Peptides Matched	XCorr	Probability	# Missed Cleavages	Isolation Interference [%]	Ion Inject Time [ms]	Charge	m/z [Da]	MH+ [Da]	ΔM [ppm]	RT [min]	First Scan	Last Scan	MS Order	Ions Matched	Spectrum File
	Medium	KAINDLSQGDMEFTQHFGK	Unambiguous	1	1	Q9ZQK0		CID	1	0	1	1			0.033	0.2572	136	2.20862	0	1	20.8931	21	4	542.267	2166.05	7.85839	64.2796	16494	16494	MS2	21/108	A_thaliana.raw
Q0WP75	Kinesin like protein (Fragment) OS=Arabidopsis thaliana GN=At4g05190 PE=2 SV=1 - [Q0WP75_ARATH]	0	1.93	2	1	1	1		415	47.9436	6.58057
	Confidence Level	Sequence	PSM Ambiguity	# Proteins	# Protein Groups	Protein Group Accessions	Modifications	Activation Type	ΔScore	ΔCn	Rank	Search Engine Rank	QuanResultID	Precursor Area	q-Value	PEP	Peptides Matched	XCorr	Probability	# Missed Cleavages	Isolation Interference [%]	Ion Inject Time [ms]	Charge	m/z [Da]	MH+ [Da]	ΔM [ppm]	RT [min]	First Scan	Last Scan	MS Order	Ions Matched	Spectrum File
	Medium	KETQGTGR	Unambiguous	2	1	Q0WP75		CID	1	0	1	3			0.038	0.2897	243	1.52685	0	1	51.675	100	2	438.733	876.459	6.41293	19.9629	3742	3742	MS2	10/14	A_thaliana.raw
Q0WVS3	Trichohyalin like protein (Fragment) OS=Arabidopsis thaliana GN=At4g36520 PE=2 SV=1 - [Q0WVS3_ARATH]	0	2.43	3	1	1	1		699	77.7269	7.10791
	Confidence Level	Sequence	PSM Ambiguity	# Proteins	# Protein Groups	Protein Group Accessions	Modifications	Activation Type	ΔScore	ΔCn	Rank	Search Engine Rank	QuanResultID	Precursor Area	q-Value	PEP	Peptides Matched	XCorr	Probability	# Missed Cleavages	Isolation Interference [%]	Ion Inject Time [ms]	Charge	m/z [Da]	MH+ [Da]	ΔM [ppm]	RT [min]	First Scan	Last Scan	MS Order	Ions Matched	Spectrum File
	High	THPTGIPPPSRAAPILK	Unambiguous	3	1	Q0WVS3		CID	1	0	1	2			0.002	0.03464	35	0.852095	0	1	42.0336	21	4	439.009	1753.01	0.26844	61.9975	15826	15826	MS2	18/96	A_thaliana.raw
O22782	Putative uncharacterized protein At2g33300 OS=Arabidopsis thaliana PE=4 SV=1 - [O22782_ARATH]	0	2.26	3	1	1	1		265	29.8808	9.87646
	Confidence Level	Sequence	PSM Ambiguity	# Proteins	# Protein Groups	Protein Group Accessions	Modifications	Activation Type	ΔScore	ΔCn	Rank	Search Engine Rank	QuanResultID	Precursor Area	q-Value	PEP	Peptides Matched	XCorr	Probability	# Missed Cleavages	Isolation Interference [%]	Ion Inject Time [ms]	Charge	m/z [Da]	MH+ [Da]	ΔM [ppm]	RT [min]	First Scan	Last Scan	MS Order	Ions Matched	Spectrum File
	Medium	LSKNPR	Unambiguous	3	1	O22782		CID	1	0	1	1			0.039	0.3081	109	1.55769	0	1	59.8259	57	2	357.717	714.427	2.27235	28.3945	6266	6266	MS2	7/10	A_thaliana.raw
Q42039	Tonoplast intrinsic protein (Fragment) OS=Arabidopsis thaliana PE=2 SV=1 - [Q42039_ARATH]	0	15.38	1	1	1	1		91	10.0309	5.36377
	Confidence Level	Sequence	PSM Ambiguity	# Proteins	# Protein Groups	Protein Group Accessions	Modifications	Activation Type	ΔScore	ΔCn	Rank	Search Engine Rank	QuanResultID	Precursor Area	q-Value	PEP	Peptides Matched	XCorr	Probability	# Missed Cleavages	Isolation Interference [%]	Ion Inject Time [ms]	Charge	m/z [Da]	MH+ [Da]	ΔM [ppm]	RT [min]	First Scan	Last Scan	MS Order	Ions Matched	Spectrum File
	Medium	SPNmcASVGIQGIA	Unambiguous	1	1	Q42039	M4(Oxidation); C5(Carbamidomethyl)	CID	1	0	1	1			0.039	0.3191	130	1.50775	0	0	49.8554	100	2	710.836	1420.66	6.23104	47.9002	11853	11853	MS2	8/26	A_thaliana.raw
C0Z3J4	AT3G62290 protein OS=Arabidopsis thaliana GN=At3g62290 PE=2 SV=1 - [C0Z3J4_ARATH]	0	11.11	6	1	1	1		72	8.08401	4.99561
	Confidence Level	Sequence	PSM Ambiguity	# Proteins	# Protein Groups	Protein Group Accessions	Modifications	Activation Type	ΔScore	ΔCn	Rank	Search Engine Rank	QuanResultID	Precursor Area	q-Value	PEP	Peptides Matched	XCorr	Probability	# Missed Cleavages	Isolation Interference [%]	Ion Inject Time [ms]	Charge	m/z [Da]	MH+ [Da]	ΔM [ppm]	RT [min]	First Scan	Last Scan	MS Order	Ions Matched	Spectrum File
	High	mLNEDELR	Unambiguous	6	1	C0Z3J4	M1(Oxidation)	CID	1	0	1	1			0.002	0.03682	157	1.53131	0	0	71.1615	26	2	518.243	1035.48	0.815906	49.6394	12330	12330	MS2	10/14	A_thaliana.raw
A0A097PJP3	Minichromosome maintenance 5 protein (Fragment) OS=Arabidopsis thaliana PE=2 SV=1 - [A0A097PJP3_ARATH]	0	1.24	3	1	1	2	26981500	723	80.6154	7.44482
	Confidence Level	Sequence	PSM Ambiguity	# Proteins	# Protein Groups	Protein Group Accessions	Modifications	Activation Type	ΔScore	ΔCn	Rank	Search Engine Rank	QuanResultID	Precursor Area	q-Value	PEP	Peptides Matched	XCorr	Probability	# Missed Cleavages	Isolation Interference [%]	Ion Inject Time [ms]	Charge	m/z [Da]	MH+ [Da]	ΔM [ppm]	RT [min]	First Scan	Last Scan	MS Order	Ions Matched	Spectrum File
	High	EALLDNPKR	Unambiguous	3	1	A0A097PJP3		CID	1	0	1	1		26981500	0	0.002645	97	1.5726	0	1	13.079	9	3	352.534	1055.59	2.40381	23.404	4785	4785	MS2	12/32	A_thaliana.raw
	Medium	EALLDNPKR	Unambiguous	3	1	A0A097PJP3		CID	1	0	1	1			0.034	0.2603	98	0.949375	0	1	12.0079	12	3	352.534	1055.59	2.05689	39.325	9527	9527	MS2	10/32	A_thaliana.raw

## Sheet: Dataset 2
Accession	Description	Score	Coverage	# Proteins	# Unique Peptides	# Peptides	# PSMs	Area	# AAs	MW [kDa]	calc. pI
A6XI99	Ubiquitin (Fragment) OS=Arabidopsis thaliana GN=UBQ10 PE=2 SV=1 - [A6XI99_ARATH]	210.709	67.12	21	1	7	58	1.18955e+08	219	24.5512	6.82959
	Confidence Level	Sequence	PSM Ambiguity	# Proteins	# Protein Groups	Protein Group Accessions	Modifications	Activation Type	ΔScore	ΔCn	Rank	Search Engine Rank	QuanResultID	Precursor Area	q-Value	PEP	Peptides Matched	XCorr	Probability	# Missed Cleavages	Isolation Interference [%]	Ion Inject Time [ms]	Charge	m/z [Da]	MH+ [Da]	ΔM [ppm]	RT [min]	First Scan	Last Scan	MS Order	Ions Matched	Spectrum File
	High	KTITLEVESSDTIDNVK	Unambiguous	2	1	A6XI99		CID	1	0	1	1			0	0.05402	147	6.26261	0	1	5.34084	46	2	946.498	1891.99	1.50943	62.9344	12955	12955	MS2	27/32	S5_Pollen_Coat.raw
	High	KTITLEVESSDTIDNVK	Unambiguous	2	1	A6XI99		CID	1	0	1	1			0	0.01228	155	5.9845	0	1	35.4758	100	2	946.498	1891.99	1.18684	63.2184	13024	13024	MS2	28/32	S5_Pollen_Coat.raw
	High	KTITLEVESSDTIDNVK	Unambiguous	2	1	A6XI99		CID	1	0	1	1		1.33203e+07	0	0.01976	147	5.95072	0	1	20.2909	84	2	946.499	1891.99	2.28367	62.3795	12817	12817	MS2	27/32	S5_Pollen_Coat.raw
	High	KTITLEVESSDTIDNVK	Unambiguous	2	1	A6XI99		CID	1	0	1	1		590762	0	0.03039	142	5.94526	0	1	35.5707	100	2	946.499	1891.99	2.09011	63.6127	13119	13119	MS2	25/32	S5_Pollen_Coat.raw
	High	KTITLEVESSDTIDNVK	Unambiguous	2	1	A6XI99		CID	1	0	1	1		590762	0	0.0515	144	5.92804	0	1	23.343	100	2	946.499	1891.99	2.86434	63.4971	13091	13091	MS2	27/32	S5_Pollen_Coat.raw
	High	KTITLEVESSDTIDNVK	Unambiguous	2	1	A6XI99		CID	1	0	1	1		2.39296e+08	0	0.06842	152	5.52373	0	1	6.49178	6	3	631.335	1891.99	2.98627	63.2814	13039	13039	MS2	30/64	S5_Pollen_Coat.raw
	High	KTITLEVESSDTIDNVK	Unambiguous	2	1	A6XI99		CID	1	0	1	1		2630673	0	0.1041	150	5.43369	0	1	17.7124	11	3	631.336	1891.99	3.17983	63.7878	13161	13161	MS2	31/64	S5_Pollen_Coat.raw
	High	KTITLEVESSDTIDNVK	Unambiguous	2	1	A6XI99		CID	1	0	1	1		2.39296e+08	0	0.03842	150	5.36898	0	1	3.15871	2	3	631.335	1891.99	2.50238	62.7746	12915	12915	MS2	30/64	S5_Pollen_Coat.raw
	High	KTITLEVESSDTIDNVK	Unambiguous	2	1	A6XI99		CID	1	0	1	1			0	0.07511	149	5.07725	0	1	53.055	64	3	631.335	1891.99	2.21204	69.6974	14654	14654	MS2	30/64	S5_Pollen_Coat.raw
	High	KTITLEVESSDTIDNVK	Unambiguous	2	1	A6XI99		CID	1	0	1	1			0	0.03766	150	4.91424	0	1	37.0318	30	3	631.335	1891.99	2.50238	65.3746	13562	13562	MS2	29/64	S5_Pollen_Coat.raw
	High	KTITLEVESSDTIDNVK	Unambiguous	2	1	A6XI99		CID	1	0	1	1			0	0.03023	148	4.83166	0	1	46.1658	51	3	631.335	1891.99	1.72814	68.7216	14405	14405	MS2	30/64	S5_Pollen_Coat.raw
	High	KTITLEVESSDTIDNVK	Unambiguous	2	1	A6XI99		CID	1	0	1	1			0	0.02559	150	4.72634	0	1	39.5313	52	3	631.335	1891.99	2.50238	67.4639	14084	14084	MS2	30/64	S5_Pollen_Coat.raw
	High	KTITLEVESSDTIDNVK	Unambiguous	2	1	A6XI99		CID	1	0	1	1			0	0.04824	125	4.71266	0	1	44.9347	100	3	631.338	1892	7.72842	66.1337	13758	13758	MS2	31/64	S5_Pollen_Coat.raw
	High	KTITLEVESSDTIDNVK	Unambiguous	2	1	A6XI99		CID	1	0	1	1			0	0.03059	152	4.69412	0	1	43.5391	21	3	631.335	1891.99	2.79271	64.8061	13416	13416	MS2	25/64	S5_Pollen_Coat.raw
	High	KTITLEVESSDTIDNVK	Unambiguous	2	1	A6XI99		CID	1	0	1	1			0	0.06448	152	4.64383	0	1	55.0005	59	3	631.335	1891.99	2.69593	69.1765	14520	14520	MS2	27/64	S5_Pollen_Coat.raw
	High	TITLEVESSDTIDNVK	Unambiguous	40	2	Q8RUC6;A6XI99		CID	1	0	1	1		9.96651e+06	0	0.05915	190	4.62605	0	0	45.3715	100	2	882.449	1763.89	-0.526707	80.9763	17787	17787	MS2	22/30	S5_Pollen_Coat.raw
	High	KTITLEVESSDTIDNVK	Unambiguous	2	1	A6XI99		CID	1	0	1	1			0	0.01715	148	4.56525	0	1	27.1563	41	3	631.335	1891.99	1.63136	66.4196	13830	13830	MS2	29/64	S5_Pollen_Coat.raw
	High	KTITLEVESSDTIDNVK	Unambiguous	2	1	A6XI99		CID	1	0	1	1			0	0.05322	150	4.50091	0	1	57.3671	79	3	631.335	1891.99	2.30882	71.3842	15093	15093	MS2	27/64	S5_Pollen_Coat.raw
	High	KTITLEVESSDTIDNVK	Unambiguous	2	1	A6XI99		CID	1	0	1	1			0	0.01349	157	4.4661	0	1	69.6728	100	3	631.334	1891.99	0.373234	76.6248	16515	16515	MS2	22/64	S5_Pollen_Coat.raw
	High	KTITLEVESSDTIDNVK	Unambiguous	2	1	A6XI99		CID	1	0	1	1			0	0.04004	150	4.46108	0	1	53.7563	71	3	631.335	1891.99	2.4056	70.2529	14802	14802	MS2	27/64	S5_Pollen_Coat.raw
	High	KTITLEVESSDTIDNVK	Unambiguous	2	1	A6XI99		CID	1	0	1	1		2.39296e+08	0	0.08554	152	4.27809	0	1	45.3055	67	3	631.335	1891.99	2.69593	62.2404	12783	12783	MS2	27/64	S5_Pollen_Coat.raw
	High	TITLEVESSDTIDNVK	Unambiguous	40	2	Q8RUC6;A6XI99		CID	1	0	1	1		9.96651e+06	0	0.02822	186	4.27311	0	0	42.8169	100	2	882.451	1763.89	1.75706	81.3899	17906	17906	MS2	21/30	S5_Pollen_Coat.raw
	High	KTITLEVESSDTIDNVK	Unambiguous	2	1	A6XI99		CID	1	0	1	1			0	0.0278	151	4.26419	0	1	81.7117	69	3	631.334	1891.99	1.43781	71.4684	15116	15116	MS2	28/64	S5_Pollen_Coat.raw
	High	TITLEVESSDTIDNVK	Unambiguous	40	2	Q8RUC6;A6XI99		CID	1	0	1	1		9.96651e+06	0	0.06942	188	4.21169	0	0	14.3134	77	2	882.449	1763.89	-0.180681	80.5506	17656	17656	MS2	22/30	S5_Pollen_Coat.raw
	High	KTITLEVESSDTIDNVK	Unambiguous	2	1	A6XI99		CID	1	0	1	1			0	0.06762	152	4.16366	0	1	37.32	39	3	631.335	1891.99	2.98627	66.927	13955	13955	MS2	27/64	S5_Pollen_Coat.raw
	High	KTITLEVESSDTIDNVK	Unambiguous	2	1	A6XI99		CID	1	0	1	1			0	0.06759	159	4.08849	0	1	35.9415	60	3	631.334	1891.99	0.857131	69.737	14664	14664	MS2	26/64	S5_Pollen_Coat.raw
	High	TLADYNIQKESTLHLVLR	Unambiguous	40	2	Q8RUC6;A6XI99		CID	1	0	1	1		5.64818e+07	0	0.01324	64	4.0764	0	1	39.9869	5	3	705.392	2114.16	1.09434	82.0662	18103	18103	MS2	27/68	S5_Pollen_Coat.raw
	High	KTITLEVESSDTIDNVK	Unambiguous	2	1	A6XI99		CID	1	0	1	1			0	0.04752	150	4.0644	0	1	31.7882	31	3	631.335	1891.99	2.30882	65.8694	13688	13688	MS2	29/64	S5_Pollen_Coat.raw
	High	KTITLEVESSDTIDNVK	Unambiguous	2	1	A6XI99		CID	1	0	1	1			0	0.05534	153	4.01026	0	1	44.8287	57	3	631.333	1891.99	-0.304223	68.0296	14230	14230	MS2	26/64	S5_Pollen_Coat.raw
	High	KTITLEVESSDTIDNVK	Unambiguous	2	1	A6XI99		CID	1	0	1	1			0	0.07889	154	3.80607	0	1	69.2631	93	3	631.334	1891.99	0.276454	74.5078	15928	15928	MS2	27/64	S5_Pollen_Coat.raw
	High	KTITLEVESSDTIDNVK	Unambiguous	2	1	A6XI99		CID	1	0	1	1			0	0.08995	151	3.74056	0	1	49.6032	69	3	631.335	1891.99	2.69593	68.5708	14368	14368	MS2	29/64	S5_Pollen_Coat.raw
	High	TLADYNIQKESTLHLVLR	Unambiguous	40	2	Q8RUC6;A6XI99		CID	1	0	1	1		5.64818e+07	0	0.005787	59	3.57572	0	1	41.8711	9	3	705.393	2114.16	1.78721	81.8761	18047	18047	MS2	27/68	S5_Pollen_Coat.raw
	High	KTITLEVESSDTIDNVK	Unambiguous	2	1	A6XI99		CID	1	0	1	1			0	0.07742	159	3.55923	0	1	71.8915	100	3	631.334	1891.99	1.14747	86.0507	19294	19294	MS2	23/64	S5_Pollen_Coat.raw
	High	TITLEVESSDTIDNVK	Unambiguous	40	2	Q8RUC6;A6XI99		CID	1	0	1	1		9.96651e+06	0	0.02988	197	3.5357	0	0	39.6469	87	2	882.45	1763.89	0.580575	81.2078	17855	17855	MS2	19/30	S5_Pollen_Coat.raw
	High	KTITLEVESSDTIDNVK	Unambiguous	2	1	A6XI99		CID	1	0	1	1			0	0.0956	152	3.5051	0	1	65.3189	93	3	631.335	1891.99	2.69593	70.8425	14956	14956	MS2	24/64	S5_Pollen_Coat.raw
	High	KTITLEVESSDTIDNVK	Unambiguous	2	1	A6XI99		CID	1	0	1	1			0	0.03954	155	3.50299	0	1	55.2126	100	3	631.334	1891.99	0.95391	77.6444	16805	16805	MS2	22/64	S5_Pollen_Coat.raw
	High	KTITLEVESSDTIDNVK	Unambiguous	2	1	A6XI99		CID	1	0	1	1			0	0.09034	151	3.49141	0	1	76.5866	100	3	631.334	1891.99	1.34103	74.6301	15963	15963	MS2	26/64	S5_Pollen_Coat.raw
	High	KTITLEVESSDTIDNVK	Unambiguous	2	1	A6XI99		CID	1	0	1	1			0	0.06657	155	3.4101	0	1	61.4105	54	3	631.334	1891.99	0.470013	75.3954	16175	16175	MS2	26/64	S5_Pollen_Coat.raw
	High	KTITLEVESSDTIDNVK	Unambiguous	2	1	A6XI99		CID	1	0	1	1			0	0.07732	149	3.13738	0	1	70.0686	94	3	631.335	1891.99	1.82492	77.027	16633	16633	MS2	22/64	S5_Pollen_Coat.raw
	High	TITLEVESSDTIDNVKAK	Unambiguous	39	2	Q8RUC6;A6XI99		CID	1	0	1	1		1.24352e+07	0	0.09129	123	2.76347	0	1	44.0662	49	3	655.014	1963.03	2.28204	69.0358	14484	14484	MS2	29/68	S5_Pollen_Coat.raw
	High	KTITLEVESSDTIDNVK	Unambiguous	2	1	A6XI99		CID	1	0	1	1			0	0.03846	148	2.69943	0	1	74.7309	100	3	631.335	1891.99	1.82492	78.1545	16947	16947	MS2	21/64	S5_Pollen_Coat.raw
	High	TLADYNIQKESTLHLVLR	Unambiguous	40	2	Q8RUC6;A6XI99		CID	1	0	1	1		1.05134e+08	0	0.03316	59	0.959852	0	1	11.5809	20	4	529.297	2114.16	1.75198	81.8194	18030	18030	MS2	29/102	S5_Pollen_Coat.raw
	High	KTITLEVESSDTIDNVK	Unambiguous	2	1	A6XI99		CID	1	0	1	1			0.001	0.1348	144	3.90596	0	1	68.3353	87	3	631.336	1891.99	3.7605	70.3516	14831	14831	MS2	31/64	S5_Pollen_Coat.raw
	High	KTITLEVESSDTIDNVK	Unambiguous	2	1	A6XI99		CID	1	0	1	1			0.001	0.1182	151	3.55031	0	1	77.4482	100	3	631.334	1891.99	1.34103	77.2947	16707	16707	MS2	27/64	S5_Pollen_Coat.raw
	High	KTITLEVESSDTIDNVK	Unambiguous	2	1	A6XI99		CID	1	0	1	1			0.001	0.1396	149	3.48634	0	1	69.3785	94	3	631.335	1891.99	1.9217	73.7821	15723	15723	MS2	21/64	S5_Pollen_Coat.raw
	High	KTITLEVESSDTIDNVK	Unambiguous	2	1	A6XI99		CID	1	0	1	1			0.001	0.1539	158	2.90444	0	1	72.3963	96	3	631.334	1891.99	1.05069	75.4932	16202	16202	MS2	19/64	S5_Pollen_Coat.raw
	High	KTITLEVESSDTIDNVK	Unambiguous	2	1	A6XI99		CID	1	0	1	1			0.002	0.1669	149	3.18083	0	1	65.6615	66	3	631.335	1891.99	2.11526	72.9783	15516	15516	MS2	24/64	S5_Pollen_Coat.raw
	High	LIFAGKQLEDGR	Unambiguous	42	2	Q8RUC6;A6XI99		CID	1	0	1	2		1.3674e+06	0.005	0.2037	122	1.977	0	1	12.2899	100	3	449.587	1346.75	3.36832	47.9374	9309	9309	MS2	19/44	S5_Pollen_Coat.raw
	High	KTITLEVESSDTIDNVK	Unambiguous	2	1	A6XI99		CID	1	0	1	1			0.006	0.2368	155	2.73385	0	1	77.5998	100	3	631.334	1891.99	0.179675	76.1673	16389	16389	MS2	18/64	S5_Pollen_Coat.raw
	High	TLADYNIQK	Unambiguous	40	2	Q8RUC6;A6XI99		CID	1	0	1	1		2.42854e+06	0.006	0.2307	169	2.16554	0	0	70.9347	100	2	533.285	1065.56	4.13486	34.8845	6423	6423	MS2	12/16	S5_Pollen_Coat.raw
	High	TITLEVESSDTIDNVKAK	Unambiguous	39	2	Q8RUC6;A6XI99		CID	1	0	1	1		1.24352e+07	0.006	0.2369	120	2.13136	0	1	44.472	64	3	655.014	1963.03	2.56187	68.4948	14348	14348	MS2	26/68	S5_Pollen_Coat.raw
	High	TLADYNIQK	Unambiguous	40	2	Q8RUC6;A6XI99		CID	1	0	1	1		2.42854e+06	0.006	0.2433	180	2.095	0	0	68.6014	100	2	533.285	1065.56	4.36398	34.8654	6419	6419	MS2	12/16	S5_Pollen_Coat.raw
	High	TITLEVESSDTIDNVKAK	Unambiguous	39	2	Q8RUC6;A6XI99		CID	1	0	1	1			0.006	0.2478	116	2.01111	0	1	74.9475	100	3	655.015	1963.03	3.86774	69.711	14658	14658	MS2	21/68	S5_Pollen_Coat.raw
	High	TITLEVESSDTIDNVKAK	Unambiguous	39	2	Q8RUC6;A6XI99		CID	1	0	1	1		1.24352e+07	0.007	0.2712	119	1.7506	0	1	59.1516	100	3	655.014	1963.03	1.90893	68.4496	14337	14337	MS2	23/68	S5_Pollen_Coat.raw
	High	TLADYNIQKESTLHLVLR	Unambiguous	40	2	Q8RUC6;A6XI99		CID	1	0	1	1		1.05134e+08	0.007	0.2897	62	1.43939	0	1	28.5615	49	4	529.297	2114.17	3.48415	82.6823	18285	18285	MS2	26/102	S5_Pollen_Coat.raw
	Medium	ESTLHLVLR	Unambiguous	41	2	Q8RUC6;A6XI99		CID	1	0	1	1		1.02069e+07	0.012	0.3235	67	1.79206	0	0	16.9601	28	3	356.546	1067.62	3.38368	43.9741	8417	8417	MS2	13/32	S5_Pollen_Coat.raw
	Medium	TLADYNIQK	Unambiguous	40	2	Q8RUC6;A6XI99		CID	1	0	1	1		2.42854e+06	0.019	0.3716	193	1.76999	0	0	41.7391	100	2	533.284	1065.56	3.10383	34.3629	6312	6312	MS2	11/16	S5_Pollen_Coat.raw
	Medium	TLADYNIQK	Unambiguous	40	2	Q8RUC6;A6XI99		CID	1	0	1	1			0.041	0.4487	201	1.59089	0	0	78.7539	100	2	533.284	1065.56	3.33294	36.3715	6737	6737	MS2	9/16	S5_Pollen_Coat.raw
Q9FLY6	Gb|AAD30637.1 OS=Arabidopsis thaliana GN=At5g39493 PE=4 SV=1 - [Q9FLY6_ARATH]	157.977	72.73	1	14	14	81	1.48094e+08	132	15.58	9.56885
	Confidence Level	Sequence	PSM Ambiguity	# Proteins	# Protein Groups	Protein Group Accessions	Modifications	Activation Type	ΔScore	ΔCn	Rank	Search Engine Rank	QuanResultID	Precursor Area	q-Value	PEP	Peptides Matched	XCorr	Probability	# Missed Cleavages	Isolation Interference [%]	Ion Inject Time [ms]	Charge	m/z [Da]	MH+ [Da]	ΔM [ppm]	RT [min]	First Scan	Last Scan	MS Order	Ions Matched	Spectrum File
	High	SGNTNVGVQYLNFKGTR	Unambiguous	1	1	Q9FLY6		CID	1	0	1	1		1.92141e+06	0	0.01196	112	4.4991	0	1	50.7609	100	2	927.979	1854.95	2.81626	62.0038	12726	12726	MS2	19/32	S5_Pollen_Coat.raw
	High	QGINMKFFTEVEAYRPDLK	Unambiguous	1	1	Q9FLY6		CID	1	0	1	1		3.60231e+07	0	0.01087	119	4.39106	0	1	34.5504	11	3	762.725	2286.16	0.278493	99.4543	23665	23665	MS2	22/72	S5_Pollen_Coat.raw
	High	SGNTNVGVQYLNFK	Unambiguous	1	1	Q9FLY6		CID	1	0	1	1		2.22672e+07	0	0.03507	159	4.13697	0	0	52.4688	38	2	770.892	1540.78	0.764307	77.8206	16854	16854	MS2	17/26	S5_Pollen_Coat.raw
	High	SGNTNVGVQYLNFKGTR	Unambiguous	1	1	Q9FLY6		CID	1	0	1	1		1.92141e+06	0	0.01272	113	3.7213	0	1	41.5499	100	2	927.979	1854.95	2.68465	61.9512	12713	12713	MS2	16/32	S5_Pollen_Coat.raw
	High	EIEIVIKNTLGPSR	Unambiguous	1	1	Q9FLY6		CID	1	0	1	1		7.19169e+06	0	0.01932	42	3.70223	0	1	43.3671	65	2	784.956	1568.9	1.92671	73.6007	15677	15677	MS2	14/26	S5_Pollen_Coat.raw
	High	EIEIVIKNTLGPSR	Unambiguous	1	1	Q9FLY6		CID	1	0	1	1			0	0.05441	45	3.68186	0	1	63.1679	77	2	784.955	1568.9	1.38207	74.1331	15820	15820	MS2	16/26	S5_Pollen_Coat.raw
	High	EIEIVIKNTLGPSR	Unambiguous	1	1	Q9FLY6		CID	1	0	1	1		1.17243e+07	0	0.04868	44	3.55916	0	1	65.9307	100	2	784.955	1568.9	1.22646	72.7841	15463	15463	MS2	17/26	S5_Pollen_Coat.raw
	High	SGNTNVGVQYLNFKGTR	Unambiguous	1	1	Q9FLY6		CID	1	0	1	1		1.92141e+06	0	0.01724	106	3.55746	0	1	0	100	2	927.979	1854.95	2.48723	62.2257	12780	12780	MS2	15/32	S5_Pollen_Coat.raw
	High	EIEIVIKNTLGPSR	Unambiguous	1	1	Q9FLY6		CID	1	0	1	1			0	0.05635	43	3.54095	0	1	77.5017	100	2	784.955	1568.9	1.53768	74.9136	16042	16042	MS2	16/26	S5_Pollen_Coat.raw
	High	FFTEVEAYRPDLKHPLcGK	Unambiguous	1	1	Q9FLY6	C17(Carbamidomethyl)	CID	1	0	1	1			0	0.05682	135	3.52773	0	1	47.175	46	3	769.725	2307.16	0.21489	76.5983	16507	16507	MS2	28/72	S5_Pollen_Coat.raw
	High	SGNTNVGVQYLNFK	Unambiguous	1	1	Q9FLY6		CID	1	0	1	1		2.22672e+07	0	0.07453	145	3.18396	0	0	68.03	100	2	770.892	1540.78	1.16044	78.178	16953	16953	MS2	16/26	S5_Pollen_Coat.raw
	High	EIEIVIKNTLGPSR	Unambiguous	1	1	Q9FLY6		CID	1	0	1	1		5.21825e+07	0	0.03377	48	3.03185	0	1	31.134	42	3	523.64	1568.9	2.11265	72.7176	15444	15444	MS2	26/52	S5_Pollen_Coat.raw
	High	SRWNcLFR	Unambiguous	1	1	Q9FLY6	C5(Carbamidomethyl)	CID	1	0	1	1		2.21875e+07	0	0.07727	165	2.96285	0	1	4.62015	100	3	380.192	1138.56	3.26429	52.6779	10449	10449	MS2	16/28	S5_Pollen_Coat.raw
	High	EIEIVIKNTLGPSR	Unambiguous	1	1	Q9FLY6		CID	1	0	1	1			0	0.08077	39	2.91294	0	1	54.3259	50	3	523.638	1568.9	-0.454949	75.5324	16212	16212	MS2	22/52	S5_Pollen_Coat.raw
	High	SGNTNVGVQYLNFKGTR	Unambiguous	1	1	Q9FLY6		CID	1	0	1	1		8.2444e+07	0	0.05446	127	2.89171	0	1	5.11512	8	3	618.988	1854.95	2.34836	62.2918	12795	12795	MS2	24/64	S5_Pollen_Coat.raw
	High	EIEIVIKNTLGPSR	Unambiguous	1	1	Q9FLY6		CID	1	0	1	1			0	0.08878	42	2.85655	0	1	79.4388	100	2	784.955	1568.9	1.7711	75.5079	16206	16206	MS2	17/26	S5_Pollen_Coat.raw
	High	EIEIVIKNTLGPSR	Unambiguous	1	1	Q9FLY6		CID	1	0	1	1			0	0.05817	49	2.84662	0	1	29.4695	89	3	523.64	1568.9	2.6962	76.4062	16455	16455	MS2	18/52	S5_Pollen_Coat.raw
	High	SGNTNVGVQYLNFKGTR	Unambiguous	1	1	Q9FLY6		CID	1	0	1	1		8.2444e+07	0	0.07924	128	2.81694	0	1	70.5427	100	3	618.989	1854.95	3.43419	61.7513	12664	12664	MS2	18/64	S5_Pollen_Coat.raw
	High	EIEIVIKNTLGPSR	Unambiguous	1	1	Q9FLY6		CID	1	0	1	1		5.21825e+07	0	0.07053	49	2.73233	0	1	6.93464	10	3	523.64	1568.9	2.57949	73.2402	15584	15584	MS2	24/52	S5_Pollen_Coat.raw
	High	MDERPPQPLNKWR	Unambiguous	1	1	Q9FLY6		CID	1	0	1	1		1.149e+06	0	0.06946	163	2.63117	0	1	52.8721	100	3	556.29	1666.86	4.02154	37.705	7031	7031	MS2	19/48	S5_Pollen_Coat.raw
	High	EIEIVIKNTLGPSR	Unambiguous	1	1	Q9FLY6		CID	1	0	1	1		5.21825e+07	0	0.04961	49	2.49499	0	1	5.11502	20	3	523.639	1568.9	1.99595	73.7739	15720	15720	MS2	26/52	S5_Pollen_Coat.raw
	High	EIEIVIKNTLGPSR	Unambiguous	1	1	Q9FLY6		CID	1	0	1	1			0	0.1085	48	2.45854	0	1	14.3043	39	3	523.639	1568.9	1.06227	74.9433	16049	16049	MS2	22/52	S5_Pollen_Coat.raw
	High	EIEIVIKNTLGPSR	Unambiguous	1	1	Q9FLY6		CID	1	0	1	1			0	0.03551	47	2.44513	0	1	19.6318	31	3	523.639	1568.9	1.52911	74.4085	15898	15898	MS2	23/52	S5_Pollen_Coat.raw
	High	EIEIVIKNTLGPSR	Unambiguous	1	1	Q9FLY6		CID	1	0	1	1			0	0.02325	48	2.41864	0	1	53.6652	92	3	523.64	1568.9	2.22936	76.0723	16363	16363	MS2	16/52	S5_Pollen_Coat.raw
	High	QGINMKFFTEVEAYRPDLK	Unambiguous	1	1	Q9FLY6		CID	1	0	1	1		3.60231e+07	0	0.05028	121	2.33412	0	1	63.8238	28	3	762.725	2286.16	0.678958	99.5726	23706	23706	MS2	17/72	S5_Pollen_Coat.raw
	High	mDAIYFKmDERPPQPLNK	Unambiguous	1	1	Q9FLY6	M1(Oxidation); M8(Oxidation)	CID	1	0	1	1		1.13475e+06	0	0.1032	145	2.26831	0	1	70.1699	100	4	557.025	2225.08	2.23468	52.8745	10494	10494	MS2	26/102	S5_Pollen_Coat.raw
	High	QGINMKFFTEVEAYRPDLK	Unambiguous	1	1	Q9FLY6		CID	1	0	1	1		1.39101e+08	0	0.07891	117	2.05818	0	1	17.0401	49	4	572.295	2286.16	0.539588	99.0659	23526	23526	MS2	27/108	S5_Pollen_Coat.raw
	High	EIEIVIKNTLGPSR	Unambiguous	1	1	Q9FLY6		CID	1	0	1	1			0	0.107	48	2.05662	0	1	31.925	84	3	523.639	1568.9	1.17898	76.6137	16512	16512	MS2	20/52	S5_Pollen_Coat.raw
	High	MDERPPQPLNKWR	Unambiguous	1	1	Q9FLY6		CID	1	0	1	1		3.13102e+06	0	0.07394	164	1.73415	0	1	25.7511	95	4	417.469	1666.85	3.50084	37.7952	7050	7050	MS2	25/72	S5_Pollen_Coat.raw
	High	EIEIVIKNTLGPSR	Unambiguous	1	1	Q9FLY6		CID	1	0	1	1			0	0.09	42	1.70449	0	1	82.1365	100	3	523.641	1568.91	4.0967	78.3027	16987	16987	MS2	17/52	S5_Pollen_Coat.raw
	High	FFTEVEAYRPDLKHPLcGK	Unambiguous	1	1	Q9FLY6	C17(Carbamidomethyl)	CID	1	0	1	1		2.22737e+08	0	0.05942	133	1.39868	0	1	78.9559	30	4	577.546	2307.16	1.45243	76.3841	16448	16448	MS2	23/108	S5_Pollen_Coat.raw
	High	EIEIVIKNTLGPSR	Unambiguous	1	1	Q9FLY6		CID	1	0	1	1		1.17243e+07	0.001	0.1118	46	3.77559	0	1	41.2403	52	2	784.954	1568.9	0.5262	73.2851	15596	15596	MS2	20/26	S5_Pollen_Coat.raw
	High	MDERPPQPLNKWR	Unambiguous	1	1	Q9FLY6		CID	1	0	1	1		1.149e+06	0.001	0.1237	171	3.54344	0	1	63.8651	100	3	556.289	1666.85	3.03288	37.6293	7013	7013	MS2	22/48	S5_Pollen_Coat.raw
	High	SRWNcLFR	Unambiguous	1	1	Q9FLY6	C5(Carbamidomethyl)	CID	1	0	1	1		2.21875e+07	0.001	0.1105	167	3.3558	0	1	3.80048	25	3	380.192	1138.56	2.78183	52.1445	10324	10324	MS2	19/28	S5_Pollen_Coat.raw
	High	SRWNcLFR	Unambiguous	1	1	Q9FLY6	C5(Carbamidomethyl)	CID	1	0	1	1			0.001	0.1506	163	3.08517	0	1	6.45351	100	3	380.192	1138.56	3.58593	53.1877	10564	10564	MS2	16/28	S5_Pollen_Coat.raw
	High	SRWNcLFR	Unambiguous	1	1	Q9FLY6	C5(Carbamidomethyl)	CID	1	0	1	1		242346	0.001	0.1563	167	2.73155	0	1	61.1231	100	3	380.192	1138.56	2.62101	54.2354	10815	10815	MS2	11/28	S5_Pollen_Coat.raw
	High	EIEIVIKNTLGPSR	Unambiguous	1	1	Q9FLY6		CID	1	0	1	1			0.001	0.162	49	2.22712	0	1	56.9758	100	3	523.64	1568.9	2.34607	78.2186	16964	16964	MS2	17/52	S5_Pollen_Coat.raw
	High	mDAIYFKmDERPPQPLNK	Unambiguous	1	1	Q9FLY6	M1(Oxidation); M8(Oxidation)	CID	1	0	1	1		1.13475e+06	0.001	0.1535	150	2.21299	0	1	54.2096	100	4	557.026	2225.08	3.22218	52.9002	10500	10500	MS2	27/102	S5_Pollen_Coat.raw
	High	SGNTNVGVQYLNFKGTR	Unambiguous	1	1	Q9FLY6		CID	1	0	1	1		8.2444e+07	0.001	0.1458	124	2.21074	0	1	30.5476	100	3	618.989	1854.95	2.84192	61.7836	12672	12672	MS2	20/64	S5_Pollen_Coat.raw
	High	EIEIVIKNTLGPSR	Unambiguous	1	1	Q9FLY6		CID	1	0	1	1			0.001	0.1117	42	2.20577	0	1	53.4642	64	3	523.641	1568.91	4.33012	77.1538	16669	16669	MS2	20/52	S5_Pollen_Coat.raw
	High	FFTEVEAYRPDLK	Unambiguous	1	1	Q9FLY6		CID	1	0	1	1		5.10054e+07	0.001	0.1365	144	1.66652	0	0	61.2851	55	3	538.944	1614.82	0.312923	80.6197	17678	17678	MS2	19/48	S5_Pollen_Coat.raw
	High	FFTEVEAYRPDLKHPLcGK	Unambiguous	1	1	Q9FLY6	C17(Carbamidomethyl)	CID	1	0	1	1		2.22737e+08	0.001	0.1444	130	1.09108	0	1	43.0411	41	4	577.546	2307.16	2.08734	77.5196	16770	16770	MS2	25/108	S5_Pollen_Coat.raw
	High	FFTEVEAYRPDLKHPLcGK	Unambiguous	1	1	Q9FLY6	C17(Carbamidomethyl)	CID	1	0	1	1		2.22737e+08	0.001	0.1235	135	0.986743	0	1	56.3427	52	4	577.546	2307.16	1.34661	77.465	16754	16754	MS2	24/108	S5_Pollen_Coat.raw
	High	FFTEVEAYRPDLKHPLcGK	Unambiguous	1	1	Q9FLY6	C17(Carbamidomethyl)	CID	1	0	1	1		2.82484e+07	0.002	0.182	133	2.81323	0	1	47.6047	30	3	769.727	2307.16	2.51644	77.1453	16666	16666	MS2	23/72	S5_Pollen_Coat.raw
	High	SRWNcLFR	Unambiguous	1	1	Q9FLY6	C5(Carbamidomethyl)	CID	1	0	1	1		2.21875e+07	0.002	0.1688	183	2.54335	0	1	0	73	3	380.191	1138.56	0.449912	51.6094	10192	10192	MS2	13/28	S5_Pollen_Coat.raw
	High	SGNTNVGVQYLNFKGTR	Unambiguous	1	1	Q9FLY6		CID	1	0	1	1		8.2444e+07	0.002	0.1736	126	1.96991	0	1	42.7762	92	3	618.989	1854.95	2.94063	62.597	12872	12872	MS2	19/64	S5_Pollen_Coat.raw
	High	QGINMKFFTEVEAYRPDLK	Unambiguous	1	1	Q9FLY6		CID	1	0	1	1		1.39101e+08	0.002	0.1688	123	1.92278	0	1	3.76095	9	4	572.295	2286.16	-0.207947	99.1053	23540	23540	MS2	25/108	S5_Pollen_Coat.raw
	High	SRWNcLFR	Unambiguous	1	1	Q9FLY6	C5(Carbamidomethyl)	CID	1	0	1	1		4.96406e+06	0.003	0.1896	177	2.37089	0	1	35.7776	82	2	569.783	1138.56	1.31944	51.9088	10268	10268	MS2	11/14	S5_Pollen_Coat.raw
	High	FFTEVEAYRPDLKHPLcGK	Unambiguous	1	1	Q9FLY6	C17(Carbamidomethyl)	CID	1	0	1	1		2.22737e+08	0.004	0.2014	133	1.43938	0	1	51.7198	72	4	577.546	2307.16	1.45243	76.3204	16431	16431	MS2	23/108	S5_Pollen_Coat.raw
	High	SRWNcLFR	Unambiguous	1	1	Q9FLY6	C5(Carbamidomethyl)	CID	1	0	1	1			0.006	0.2204	164	2.76393	0	1	45.4221	100	3	380.192	1138.56	3.74676	53.708	10687	10687	MS2	15/28	S5_Pollen_Coat.raw
	High	MDERPPQPLNKWR	Unambiguous	1	1	Q9FLY6		CID	1	0	1	1		1.149e+06	0.006	0.2553	169	2.27412	0	1	55.1617	100	3	556.289	1666.85	3.14273	38.1056	7118	7118	MS2	16/48	S5_Pollen_Coat.raw
	High	SRWNcLFR	Unambiguous	1	1	Q9FLY6	C5(Carbamidomethyl)	CID	1	0	1	1			0.006	0.2188	164	2.22589	0	1	46.3477	100	3	380.192	1138.56	3.18388	54.7507	10938	10938	MS2	12/28	S5_Pollen_Coat.raw
	High	SRWNcLFR	Unambiguous	1	1	Q9FLY6	C5(Carbamidomethyl)	CID	1	0	1	1			0.006	0.2416	164	2.04322	0	1	52.2453	100	3	380.192	1138.56	3.74676	55.2641	11060	11060	MS2	14/28	S5_Pollen_Coat.raw
	High	FFTEVEAYRPDLKHPLcGK	Unambiguous	1	1	Q9FLY6	C17(Carbamidomethyl)	CID	1	0	1	1		2.22737e+08	0.006	0.2302	136	1.23283	0	1	2.93485	1	4	577.546	2307.16	0.923338	76.8974	16593	16593	MS2	25/108	S5_Pollen_Coat.raw
	High	FFTEVEAYRPDLK	Unambiguous	1	1	Q9FLY6		CID	1	0	1	1		3.55349e+06	0.007	0.2716	135	3.08948	0	0	58.7587	75	2	807.912	1614.82	0.623625	80.8393	17745	17745	MS2	15/24	S5_Pollen_Coat.raw
	High	FFTEVEAYRPDLK	Unambiguous	1	1	Q9FLY6		CID	1	0	1	1		3.55349e+06	0.007	0.2664	131	2.98943	0	0	63.1302	93	2	807.912	1614.82	0.32125	80.9081	17767	17767	MS2	16/24	S5_Pollen_Coat.raw
	High	SGNTNVGVQYLNFK	Unambiguous	1	1	Q9FLY6		CID	1	0	1	1		881651	0.007	0.2807	176	2.12277	0	0	49.9787	100	3	514.265	1540.78	2.77585	78.1292	16941	16941	MS2	19/52	S5_Pollen_Coat.raw
	High	EIEIVIK	Unambiguous	1	1	Q9FLY6		CID	1	0	1	1		1.1451e+07	0.007	0.2832	184	1.47405	0	0	28.7885	100	2	422.264	843.522	3.64398	53.7302	10692	10692	MS2	9/12	S5_Pollen_Coat.raw
	High	EIEIVIKNTLGPSR	Unambiguous	1	1	Q9FLY6		CID	1	0	1	1			0.008	0.2949	47	2.55949	0	1	42.0259	100	3	523.639	1568.9	1.76253	83.3639	18484	18484	MS2	16/52	S5_Pollen_Coat.raw
	High	SRWNcLFR	Unambiguous	1	1	Q9FLY6	C5(Carbamidomethyl)	CID	1	0	1	1			0.008	0.2932	166	2.07171	0	1	25.1596	100	3	380.192	1138.56	2.5406	56.7498	11422	11422	MS2	10/28	S5_Pollen_Coat.raw
	Medium	SRWNcLFR	Unambiguous	1	1	Q9FLY6	C5(Carbamidomethyl)	CID	1	0	1	1			0.01	0.3004	162	2.45252	0	1	63.8733	100	3	380.192	1138.56	3.18388	56.2515	11301	11301	MS2	13/28	S5_Pollen_Coat.raw
	Medium	SRWNcLFR	Unambiguous	1	1	Q9FLY6	C5(Carbamidomethyl)	CID	1	0	1	1			0.012	0.3143	165	2.22476	0	1	52.7023	100	3	380.192	1138.56	3.18388	55.3155	11072	11072	MS2	12/28	S5_Pollen_Coat.raw
	Medium	mDAIYFKmDERPPQPLNK	Unambiguous	1	1	Q9FLY6	M1(Oxidation); M8(Oxidation)	CID	1	0	1	1		923834	0.014	0.3414	149	2.17416	0	1	59.8461	100	4	557.026	2225.08	4.53884	53.2626	10582	10582	MS2	24/102	S5_Pollen_Coat.raw
	Medium	FFTEVEAYRPDLKHPLcGK	Unambiguous	1	1	Q9FLY6	C17(Carbamidomethyl)	CID	1	0	1	1		2.82484e+07	0.014	0.3354	129	2.06607	0	1	74.0523	95	3	769.726	2307.16	1.9609	77.402	16737	16737	MS2	13/72	S5_Pollen_Coat.raw
	Medium	FFTEVEAYRPDLK	Unambiguous	1	1	Q9FLY6		CID	1	0	1	1		3.55349e+06	0.015	0.3513	131	2.68521	0	0	64.1241	100	2	807.912	1614.82	0.245656	80.9727	17786	17786	MS2	14/24	S5_Pollen_Coat.raw
	Medium	SRWNcLFR	Unambiguous	1	1	Q9FLY6	C5(Carbamidomethyl)	CID	1	0	1	1		242346	0.015	0.3514	163	2.57401	0	1	0	100	3	380.192	1138.56	3.66635	54.57	10894	10894	MS2	14/28	S5_Pollen_Coat.raw
	Medium	ILQYHcR	Unambiguous	1	1	Q9FLY6	C6(Carbamidomethyl)	CID	1	0	1	1		416934	0.015	0.3501	191	1.8664	0	0	27.9078	100	2	495.254	989.502	2.97841	12.2497	1281	1281	MS2	10/12	S5_Pollen_Coat.raw
	Medium	mDAIYFK	Unambiguous	1	1	Q9FLY6	M1(Oxidation)	CID	1	0	1	1		733350	0.015	0.3502	92	1.71664	0	0	23.9217	100	2	452.219	903.431	3.01897	38.4644	7195	7195	MS2	11/12	S5_Pollen_Coat.raw
	Medium	IIKFK	Unambiguous	1	1	Q9FLY6		CID	1	0	1	1		190791	0.019	0.3742	28	1.10914	0	1	35.5319	100	2	324.727	648.447	3.54777	12.3969	1310	1310	MS2	7/8	S5_Pollen_Coat.raw
	Medium	SRWNcLFR	Unambiguous	1	1	Q9FLY6	C5(Carbamidomethyl)	CID	1	0	1	1		4.96406e+06	0.02	0.3814	167	1.95713	0	1	73.1684	100	2	569.784	1138.56	2.60601	52.4898	10406	10406	MS2	11/14	S5_Pollen_Coat.raw
	Medium	EIEIVIK	Unambiguous	1	1	Q9FLY6		CID	1	0	1	1		1.1451e+07	0.022	0.3864	75	1.76707	0	0	9.4982	27	2	422.264	843.521	2.84805	54.2502	10818	10818	MS2	9/12	S5_Pollen_Coat.raw
	Medium	MDERPPQPLNK	Unambiguous	1	1	Q9FLY6		CID	1	0	1	1		2.03164e+06	0.024	0.4021	181	2.08502	0	0	22.6735	100	3	442.229	1324.67	3.6011	18.6838	2810	2810	MS2	20/40	S5_Pollen_Coat.raw
	Medium	EIEIVIK	Unambiguous	1	1	Q9FLY6		CID	1	0	1	1		1.1451e+07	0.028	0.423	80	1.59265	0	0	12.8745	100	2	422.264	843.521	2.84805	54.7615	10940	10940	MS2	10/12	S5_Pollen_Coat.raw
	Medium	EIEIVIKNTLGPSR	Unambiguous	1	1	Q9FLY6		CID	1	0	1	1			0.032	0.4312	47	1.70905	0	1	64.7458	100	3	523.639	1568.9	1.64582	79.3655	17289	17289	MS2	12/52	S5_Pollen_Coat.raw
	Medium	EIEIVIK	Unambiguous	1	1	Q9FLY6		CID	1	0	1	1			0.034	0.4352	185	1.37584	0	0	22.1056	100	2	422.265	843.522	3.7887	56.3365	11321	11321	MS2	9/12	S5_Pollen_Coat.raw
	Medium	EIEIVIKNTLGPSR	Unambiguous	1	1	Q9FLY6		CID	1	0	1	1		1.41118e+06	0.041	0.4486	49	1.79131	0	1	61.8176	63	3	523.64	1568.9	2.6962	77.6946	16819	16819	MS2	15/52	S5_Pollen_Coat.raw
	Medium	mDAIYFK	Unambiguous	1	1	Q9FLY6	M1(Oxidation)	CID	1	0	1	1		733350	0.041	0.4502	76	1.35387	0	0	37.2115	100	2	452.219	903.43	2.20826	38.796	7270	7270	MS2	10/12	S5_Pollen_Coat.raw
	Medium	EIEIVIK	Unambiguous	1	1	Q9FLY6		CID	1	0	1	2			0.044	0.4623	189	1.23523	0	0	35.307	100	2	422.265	843.522	3.7887	55.2788	11063	11063	MS2	9/12	S5_Pollen_Coat.raw
	Medium	mDAIYFKmDERPPQPLNK	Unambiguous	1	1	Q9FLY6	M1(Oxidation); M8(Oxidation)	CID	1	0	1	1		923834	0.047	0.4768	147	1.79221	0	1	58.8991	100	4	557.025	2225.08	2.89301	53.5258	10644	10644	MS2	26/102	S5_Pollen_Coat.raw
	Medium	SRWNcLFR	Unambiguous	1	1	Q9FLY6	C5(Carbamidomethyl)	CID	1	0	1	1		4.96406e+06	0.048	0.4793	161	2.18629	0	1	65.5602	100	2	569.784	1138.56	3.2493	52.2935	10360	10360	MS2	12/14	S5_Pollen_Coat.raw
	Medium	EIEIVIK	Unambiguous	1	1	Q9FLY6		CID	1	0	1	1			0.048	0.4806	183	1.45552	0	0	29.7188	100	2	422.264	843.522	3.64398	55.7937	11188	11188	MS2	9/12	S5_Pollen_Coat.raw
P82644	Putative defensin-like protein 231 OS=Arabidopsis thaliana GN=SCRL25 PE=3 SV=1 - [DF231_ARATH]	145.841	44.83	1	5	5	44	7.54782e+07	87	10.1249	8.17725
	Confidence Level	Sequence	PSM Ambiguity	# Proteins	# Protein Groups	Protein Group Accessions	Modifications	Activation Type	ΔScore	ΔCn	Rank	Search Engine Rank	QuanResultID	Precursor Area	q-Value	PEP	Peptides Matched	XCorr	Probability	# Missed Cleavages	Isolation Interference [%]	Ion Inject Time [ms]	Charge	m/z [Da]	MH+ [Da]	ΔM [ppm]	RT [min]	First Scan	Last Scan	MS Order	Ions Matched	Spectrum File
	High	HVScTcTNLYMLHK	Unambiguous	1	1	P82644	C4(Carbamidomethyl); C6(Carbamidomethyl)	CID	1	0	1	1		1.18661e+07	0	0.01751	106	4.91927	0	0	22.6751	51	3	588.607	1763.81	2.98002	32.024	5803	5803	MS2	26/52	S5_Pollen_Coat.raw
	High	HVScTcTNLYMLHK	Unambiguous	1	1	P82644	C4(Carbamidomethyl); C6(Carbamidomethyl)	CID	1	0	1	1		1.18661e+07	0	0.02222	106	4.43092	0	0	63.5217	100	3	588.608	1763.81	3.08383	32.3947	5881	5881	MS2	21/52	S5_Pollen_Coat.raw
	High	HVScTcTNLYMLHK	Unambiguous	1	1	P82644	C4(Carbamidomethyl); C6(Carbamidomethyl)	CID	1	0	1	1		1.18661e+07	0	0.05551	104	4.4086	0	0	62.563	100	3	588.608	1763.81	3.29146	32.5945	5924	5924	MS2	20/52	S5_Pollen_Coat.raw
	High	IEDIDGNcDFEGEKGcLK	Unambiguous	1	1	P82644	C8(Carbamidomethyl); C16(Carbamidomethyl)	CID	1	0	1	1		929601	0	0.02755	84	4.30603	0	1	27.4271	100	2	1049.96	2098.91	1.79242	57.3037	11555	11555	MS2	16/34	S5_Pollen_Coat.raw
	High	IEDIDGNcDFEGEKGcLK	Unambiguous	1	1	P82644	C8(Carbamidomethyl); C16(Carbamidomethyl)	CID	1	0	1	1		929601	0	0.04102	87	4.27318	0	1	13.0056	100	2	1049.96	2098.91	2.49033	57.2098	11532	11532	MS2	19/34	S5_Pollen_Coat.raw
	High	HVScTcTNLYmLHK	Unambiguous	1	1	P82644	C4(Carbamidomethyl); C6(Carbamidomethyl); M11(Oxidation)	CID	1	0	1	1		1.62852e+06	0	0.02719	89	4.15818	0	0	70.0809	100	3	593.94	1779.8	4.02704	23.1406	3856	3856	MS2	23/52	S5_Pollen_Coat.raw
	High	IEDIDGNcDFEGEK	Unambiguous	1	1	P82644	C8(Carbamidomethyl)	CID	1	0	1	1		1.40653e+08	0	0.04985	19	4.14429	0	0	1.20891	6	2	820.843	1640.68	2.12157	54.3087	10832	10832	MS2	23/26	S5_Pollen_Coat.raw
	High	HVScTcTNLYMLHK	Unambiguous	1	1	P82644	C4(Carbamidomethyl); C6(Carbamidomethyl)	CID	1	0	1	1		1.18661e+07	0	0.02637	106	4.10704	0	0	58.2122	100	3	588.608	1763.81	3.08383	32.427	5887	5887	MS2	20/52	S5_Pollen_Coat.raw
	High	HVScTcTNLYMLHK	Unambiguous	1	1	P82644	C4(Carbamidomethyl); C6(Carbamidomethyl)	CID	1	0	1	1		1.18661e+07	0	0.01495	106	4.08289	0	0	76.3678	100	3	588.607	1763.81	2.87621	31.4613	5681	5681	MS2	21/52	S5_Pollen_Coat.raw
	High	HVScTcTNLYMLHK	Unambiguous	1	1	P82644	C4(Carbamidomethyl); C6(Carbamidomethyl)	CID	1	0	1	1		1.18661e+07	0	0.05809	96	4.07788	0	0	58.853	100	3	588.608	1763.81	3.7067	31.4961	5689	5689	MS2	22/52	S5_Pollen_Coat.raw
	High	HVScTcTNLYMLHK	Unambiguous	1	1	P82644	C4(Carbamidomethyl); C6(Carbamidomethyl)	CID	1	0	1	1		1.18661e+07	0	0.06701	106	4.0683	0	0	69.929	100	3	588.607	1763.81	2.66858	31.4819	5686	5686	MS2	23/52	S5_Pollen_Coat.raw
	High	ERHVScTcTNLYMLHK	Unambiguous	1	1	P82644	C6(Carbamidomethyl); C8(Carbamidomethyl)	CID	1	0	1	1		1.35605e+07	0	0.04296	102	4.01963	0	1	4.19759	48	4	512.994	2048.95	3.61002	28.0639	4952	4952	MS2	32/90	S5_Pollen_Coat.raw
	High	IEDIDGNcDFEGEK	Unambiguous	1	1	P82644	C8(Carbamidomethyl)	CID	1	0	1	1			0	0.02619	17	3.98517	0	0	37.2304	100	2	820.843	1640.68	2.64239	55.5297	11123	11123	MS2	20/26	S5_Pollen_Coat.raw
	High	IEDIDGNcDFEGEK	Unambiguous	1	1	P82644	C8(Carbamidomethyl)	CID	1	0	1	1		1.40653e+08	0	0.02393	19	3.93568	0	0	11.8691	78	2	820.843	1640.68	1.97277	54.8171	10953	10953	MS2	21/26	S5_Pollen_Coat.raw
	High	IEDIDGNcDFEGEK	Unambiguous	1	1	P82644	C8(Carbamidomethyl)	CID	1	0	1	1			0	0.07302	18	3.86477	0	0	51.6023	100	2	820.843	1640.68	3.0144	55.8508	11202	11202	MS2	21/26	S5_Pollen_Coat.raw
	High	ERHVScTcTNLYMLHK	Unambiguous	1	1	P82644	C6(Carbamidomethyl); C8(Carbamidomethyl)	CID	1	0	1	1		1.35605e+07	0	0.02799	100	3.75422	0	1	42.0109	100	4	512.994	2048.95	3.25256	27.544	4831	4831	MS2	32/90	S5_Pollen_Coat.raw
	High	IEDIDGNcDFEGEK	Unambiguous	1	1	P82644	C8(Carbamidomethyl)	CID	1	0	1	1			0	0.03878	18	3.73774	0	0	48.1045	100	2	820.844	1640.68	3.1632	56.3437	11323	11323	MS2	19/26	S5_Pollen_Coat.raw
	High	IEDIDGNcDFEGEK	Unambiguous	1	1	P82644	C8(Carbamidomethyl)	CID	1	0	1	1			0	0.04256	17	3.71303	0	0	19.214	100	2	820.843	1640.68	2.49358	55.3299	11075	11075	MS2	21/26	S5_Pollen_Coat.raw
	High	IEDIDGNcDFEGEK	Unambiguous	1	1	P82644	C8(Carbamidomethyl)	CID	1	0	1	1		1.40653e+08	0	0.05586	18	3.6679	0	0	45.3047	100	2	820.844	1640.68	3.68401	53.7932	10707	10707	MS2	21/26	S5_Pollen_Coat.raw
	High	ERHVScTcTNLYMLHK	Unambiguous	1	1	P82644	C6(Carbamidomethyl); C8(Carbamidomethyl)	CID	1	0	1	1		1.35605e+07	0	0.03261	100	3.5593	0	1	66.0338	100	4	512.994	2048.95	3.1334	28.852	5121	5121	MS2	30/90	S5_Pollen_Coat.raw
	High	ERHVScTcTNLYMLHK	Unambiguous	1	1	P82644	C6(Carbamidomethyl); C8(Carbamidomethyl)	CID	1	0	1	1		1.35605e+07	0	0.03552	109	3.55486	0	1	50.0173	100	4	512.994	2048.95	4.08663	28.614	5071	5071	MS2	29/90	S5_Pollen_Coat.raw
	High	IEDIDGNcDFEGEKGcLK	Unambiguous	1	1	P82644	C8(Carbamidomethyl); C16(Carbamidomethyl)	CID	1	0	1	1		929601	0	0.08321	86	3.53522	0	1	58.896	100	2	1049.96	2098.91	3.53718	57.3254	11560	11560	MS2	18/34	S5_Pollen_Coat.raw
	High	IEDIDGNcDFEGEK	Unambiguous	1	1	P82644	C8(Carbamidomethyl)	CID	1	0	1	1			0	0.09148	17	3.52686	0	0	50.7016	100	2	820.842	1640.68	1.45195	56.057	11253	11253	MS2	21/26	S5_Pollen_Coat.raw
	High	IEDIDGNcDFEGEK	Unambiguous	1	1	P82644	C8(Carbamidomethyl)	CID	1	0	1	1		192819	0	0.0663	16	3.49358	0	0	46.1348	100	2	820.842	1640.68	0.782329	56.746	11421	11421	MS2	18/26	S5_Pollen_Coat.raw
	High	ERHVScTcTNLYMLHK	Unambiguous	1	1	P82644	C6(Carbamidomethyl); C8(Carbamidomethyl)	CID	1	0	1	1		48228.6	0	0.05743	109	3.47068	0	1	68.066	100	4	512.994	2048.96	4.32494	29.1531	5185	5185	MS2	28/90	S5_Pollen_Coat.raw
	High	IEDIDGNcDFEGEK	Unambiguous	1	1	P82644	C8(Carbamidomethyl)	CID	1	0	1	1			0	0.0729	19	3.44519	0	0	65.5584	100	2	820.843	1640.68	1.97277	57.1179	11510	11510	MS2	18/26	S5_Pollen_Coat.raw
	High	IEDIDGNcDFEGEK	Unambiguous	1	1	P82644	C8(Carbamidomethyl)	CID	1	0	1	1			0	0.1048	16	3.23665	0	0	75.7842	100	2	820.84	1640.67	-0.780124	58.1545	11759	11759	MS2	15/26	S5_Pollen_Coat.raw
	High	IEDIDGNcDFEGEK	Unambiguous	1	1	P82644	C8(Carbamidomethyl)	CID	1	0	1	1			0	0.0694	17	3.13406	0	0	61.9678	100	2	820.843	1640.68	2.71679	57.1728	11523	11523	MS2	20/26	S5_Pollen_Coat.raw
	High	IEDIDGNcDFEGEK	Unambiguous	1	1	P82644	C8(Carbamidomethyl)	CID	1	0	1	1		192819	0	0.04125	16	3.10687	0	0	85.6008	100	2	820.843	1640.68	2.71679	56.6	11386	11386	MS2	17/26	S5_Pollen_Coat.raw
	High	ERHVScTcTNLYMLHK	Unambiguous	1	1	P82644	C6(Carbamidomethyl); C8(Carbamidomethyl)	CID	1	0	1	1		1.35605e+07	0	0.04262	102	3.06627	0	1	41.4968	100	4	512.994	2048.95	3.49086	27.4912	4818	4818	MS2	27/90	S5_Pollen_Coat.raw
	High	ERHVScTcTNLYMLHK	Unambiguous	1	1	P82644	C6(Carbamidomethyl); C8(Carbamidomethyl)	CID	1	0	1	1		1.35605e+07	0	0.09979	103	2.99195	0	1	22.0365	100	4	512.994	2048.95	3.72917	28.5882	5065	5065	MS2	28/90	S5_Pollen_Coat.raw
	High	IEDIDGNcDFEGEK	Unambiguous	1	1	P82644	C8(Carbamidomethyl)	CID	1	0	1	1		1.82255e+06	0	0.07729	18	2.71831	0	0	40.645	54	3	547.565	1640.68	3.26661	54.1089	10784	10784	MS2	24/52	S5_Pollen_Coat.raw
	High	IEDIDGNcDFEGEKGcLK	Unambiguous	1	1	P82644	C8(Carbamidomethyl); C16(Carbamidomethyl)	CID	1	0	1	1		7.22206e+07	0	0.1047	91	2.71404	0	1	51.8041	100	3	700.308	2098.91	1.49522	58.0307	11729	11729	MS2	27/68	S5_Pollen_Coat.raw
	High	IEDIDGNcDFEGEKGcLK	Unambiguous	1	1	P82644	C8(Carbamidomethyl); C16(Carbamidomethyl)	CID	1	0	1	1		7.22206e+07	0	0.05976	89	2.71238	0	1	8.17982	18	3	700.308	2098.91	2.10589	57.5027	11602	11602	MS2	26/68	S5_Pollen_Coat.raw
	High	IEDIDGNcDFEGEKGcLK	Unambiguous	1	1	P82644	C8(Carbamidomethyl); C16(Carbamidomethyl)	CID	1	0	1	1		7.22206e+07	0	0.05591	92	2.61179	0	1	42.0607	100	3	700.308	2098.91	1.14627	58.1431	11756	11756	MS2	20/68	S5_Pollen_Coat.raw
	High	ERHVScTcTNLYMLHK	Unambiguous	1	1	P82644	C6(Carbamidomethyl); C8(Carbamidomethyl)	CID	1	0	1	1		48228.6	0	0.03864	102	2.51198	0	1	52.6494	100	4	512.993	2048.95	2.41848	29.1924	5192	5192	MS2	27/90	S5_Pollen_Coat.raw
	High	IEDIDGNcDFEGEK	Unambiguous	1	1	P82644	C8(Carbamidomethyl)	CID	1	0	1	1			0	0.04808	16	2.4615	0	0	50.9512	100	2	820.843	1640.68	2.34478	57.3703	11571	11571	MS2	13/26	S5_Pollen_Coat.raw
	High	IEDIDGNcDFEGEKGcLK	Unambiguous	1	1	P82644	C8(Carbamidomethyl); C16(Carbamidomethyl)	CID	1	0	1	1		7.22206e+07	0	0.07042	89	2.42761	0	1	56.1904	100	3	700.309	2098.91	2.97827	58.2288	11777	11777	MS2	21/68	S5_Pollen_Coat.raw
	High	IEDIDGNcDFEGEKGcLK	Unambiguous	1	1	P82644	C8(Carbamidomethyl); C16(Carbamidomethyl)	CID	1	0	1	1		7.22206e+07	0	0.07769	92	2.24471	0	1	56.3895	100	3	700.309	2098.91	3.23998	56.9811	11477	11477	MS2	21/68	S5_Pollen_Coat.raw
	High	IEDIDGNcDFEGEKGcLK	Unambiguous	1	1	P82644	C8(Carbamidomethyl); C16(Carbamidomethyl)	CID	1	0	1	1		7.22206e+07	0	0.04379	91	2.1837	0	1	54.3835	100	3	700.308	2098.91	2.01865	57.9665	11713	11713	MS2	23/68	S5_Pollen_Coat.raw
	High	IEDIDGNcDFEGEKGcLK	Unambiguous	1	1	P82644	C8(Carbamidomethyl); C16(Carbamidomethyl)	CID	1	0	1	1		7.22206e+07	0	0.05777	90	2.13198	0	1	31.6714	92	3	700.308	2098.91	2.10589	56.9993	11481	11481	MS2	22/68	S5_Pollen_Coat.raw
	High	IEDIDGNcDFEGEK	Unambiguous	1	1	P82644	C8(Carbamidomethyl)	CID	1	0	1	1			0.001	0.1416	16	3.34684	0	0	53.3606	100	2	820.841	1640.68	0.48472	57.8373	11683	11683	MS2	15/26	S5_Pollen_Coat.raw
	Medium	ERHVScTcTNLYMLHK	Unambiguous	1	1	P82644	C6(Carbamidomethyl); C8(Carbamidomethyl)	CID	1	0	1	1			0.013	0.3302	94	2.19362	0	1	76.4753	100	4	512.992	2048.94	-0.679523	29.8706	5342	5342	MS2	23/90	S5_Pollen_Coat.raw
	Medium	FcDcK	Unambiguous	1	1	P82644	C2(Carbamidomethyl); C4(Carbamidomethyl)	CID	1	0	1	1		3.79129e+06	0.024	0.4079	5	1.46178	0	0	2.24051	9	2	365.139	729.272	3.05206	11.1891	1007	1007	MS2	8/8	S5_Pollen_Coat.raw
Q8S8H3	Defensin-like protein 149 OS=Arabidopsis thaliana GN=LCR5 PE=3 SV=1 - [DF149_ARATH]	135.949	53.85	1	5	5	44	2.35006e+07	78	8.63633	8.93896
	Confidence Level	Sequence	PSM Ambiguity	# Proteins	# Protein Groups	Protein Group Accessions	Modifications	Activation Type	ΔScore	ΔCn	Rank	Search Engine Rank	QuanResultID	Precursor Area	q-Value	PEP	Peptides Matched	XCorr	Probability	# Missed Cleavages	Isolation Interference [%]	Ion Inject Time [ms]	Charge	m/z [Da]	MH+ [Da]	ΔM [ppm]	RT [min]	First Scan	Last Scan	MS Order	Ions Matched	Spectrum File
	High	QSNcVAAEcDSMcVK	Unambiguous	1	1	Q8S8H3	C4(Carbamidomethyl); C9(Carbamidomethyl); C13(Carbamidomethyl)	CID	1	0	1	1		5.41388e+07	0	0.02619	6	4.43224	0	0	18.3135	100	2	879.852	1758.7	2.48768	33.2726	6072	6072	MS2	19/28	S5_Pollen_Coat.raw
	High	QSNcVAAEcDSMcVK	Unambiguous	1	1	Q8S8H3	C4(Carbamidomethyl); C9(Carbamidomethyl); C13(Carbamidomethyl)	CID	1	0	1	1		5.41388e+07	0	0.01671	5	4.2745	0	0	31.3931	100	2	879.852	1758.7	3.3206	34.2943	6296	6296	MS2	18/28	S5_Pollen_Coat.raw
	High	QSNcVAAEcDSMcVK	Unambiguous	1	1	Q8S8H3	C4(Carbamidomethyl); C9(Carbamidomethyl); C13(Carbamidomethyl)	CID	1	0	1	1		5.41388e+07	0	0.01882	6	4.08234	0	0	8.53581	31	2	879.852	1758.7	2.69591	33.7776	6184	6184	MS2	17/28	S5_Pollen_Coat.raw
	High	QSNcVAAEcDSMcVK	Unambiguous	1	1	Q8S8H3	C4(Carbamidomethyl); C9(Carbamidomethyl); C13(Carbamidomethyl)	CID	1	0	1	1		5.41388e+07	0	0.01903	6	3.99708	0	0	34.6761	100	2	879.853	1758.7	3.66764	33.2331	6063	6063	MS2	15/28	S5_Pollen_Coat.raw
	High	QSNcVAAEcDSMcVK	Unambiguous	1	1	Q8S8H3	C4(Carbamidomethyl); C9(Carbamidomethyl); C13(Carbamidomethyl)	CID	1	0	1	1			0	0.02244	6	3.84811	0	0	50.2714	100	2	879.852	1758.7	3.39001	35.1629	6481	6481	MS2	15/28	S5_Pollen_Coat.raw
	High	QSNcVAAEcDSMcVK	Unambiguous	1	1	Q8S8H3	C4(Carbamidomethyl); C9(Carbamidomethyl); C13(Carbamidomethyl)	CID	1	0	1	1		5.41388e+07	0	0.02364	7	3.82102	0	0	36.8602	100	2	879.852	1758.7	2.83473	34.6104	6363	6363	MS2	17/28	S5_Pollen_Coat.raw
	High	QSNcVAAEcDSMcVK	Unambiguous	1	1	Q8S8H3	C4(Carbamidomethyl); C9(Carbamidomethyl); C13(Carbamidomethyl)	CID	1	0	1	1			0	0.02079	8	3.8193	0	0	51.4011	100	2	879.854	1758.7	4.98642	35.823	6624	6624	MS2	15/28	S5_Pollen_Coat.raw
	High	QSNcVAAEcDSMcVK	Unambiguous	1	1	Q8S8H3	C4(Carbamidomethyl); C9(Carbamidomethyl); C13(Carbamidomethyl)	CID	1	0	1	1			0	0.02265	5	3.81386	0	0	36.7454	100	2	879.852	1758.7	3.25119	34.8769	6421	6421	MS2	16/28	S5_Pollen_Coat.raw
	High	QSNcVAAEcDSmcVK	Unambiguous	1	1	Q8S8H3	C4(Carbamidomethyl); C9(Carbamidomethyl); M12(Oxidation); C13(Carbamidomethyl)	CID	1	0	1	1		792688	0	0.04016	5	3.74633	0	0	10.6701	100	2	887.849	1774.69	2.30406	17.2188	2442	2442	MS2	17/28	S5_Pollen_Coat.raw
	High	QSNcVAAEcDSMcVK	Unambiguous	1	1	Q8S8H3	C4(Carbamidomethyl); C9(Carbamidomethyl); C13(Carbamidomethyl)	CID	1	0	1	1		1.08242e+07	0	0.02329	6	3.74114	0	0	42.6606	76	3	586.904	1758.7	3.38236	33.3391	6087	6087	MS2	22/56	S5_Pollen_Coat.raw
	High	QSNcVAAEcDSMcVK	Unambiguous	1	1	Q8S8H3	C4(Carbamidomethyl); C9(Carbamidomethyl); C13(Carbamidomethyl)	CID	1	0	1	1			0	0.03605	6	3.72256	0	0	61.1024	100	2	879.851	1758.7	2.34887	35.0384	6452	6452	MS2	14/28	S5_Pollen_Coat.raw
	High	QSNcVAAEcDSMcVK	Unambiguous	1	1	Q8S8H3	C4(Carbamidomethyl); C9(Carbamidomethyl); C13(Carbamidomethyl)	CID	1	0	1	1			0	0.0464	5	3.66627	0	0	29.2396	100	2	879.852	1758.7	2.55709	36.2224	6708	6708	MS2	11/28	S5_Pollen_Coat.raw
	High	QSNcVAAEcDSMcVK	Unambiguous	1	1	Q8S8H3	C4(Carbamidomethyl); C9(Carbamidomethyl); C13(Carbamidomethyl)	CID	1	0	1	1			0	0.02362	6	3.65874	0	0	57.5436	100	2	879.852	1758.7	2.69591	35.1448	6477	6477	MS2	13/28	S5_Pollen_Coat.raw
	High	QSNcVAAEcDSMcVKK	Unambiguous	1	1	Q8S8H3	C4(Carbamidomethyl); C9(Carbamidomethyl); C13(Carbamidomethyl)	CID	1	0	1	1		1.46237e+06	0	0.02892	38	3.64549	0	1	57.8975	88	3	629.602	1886.79	3.12075	19.9313	3115	3115	MS2	19/60	S5_Pollen_Coat.raw
	High	QSNcVAAEcDSMcVK	Unambiguous	1	1	Q8S8H3	C4(Carbamidomethyl); C9(Carbamidomethyl); C13(Carbamidomethyl)	CID	1	0	1	1			0	0.02596	7	3.59464	0	0	42.6302	100	2	879.852	1758.7	2.90414	35.6568	6590	6590	MS2	14/28	S5_Pollen_Coat.raw
	High	QSNcVAAEcDSmcVK	Unambiguous	1	1	Q8S8H3	C4(Carbamidomethyl); C9(Carbamidomethyl); M12(Oxidation); C13(Carbamidomethyl)	CID	1	0	1	1		792688	0	0.08342	5	3.54785	0	0	32.8821	100	2	887.849	1774.69	2.30406	17.1419	2423	2423	MS2	15/28	S5_Pollen_Coat.raw
	High	QSNcVAAEcDSMcVK	Unambiguous	1	1	Q8S8H3	C4(Carbamidomethyl); C9(Carbamidomethyl); C13(Carbamidomethyl)	CID	1	0	1	1			0	0.08033	7	3.51024	0	0	40.7309	100	2	879.852	1758.7	3.04296	34.8039	6404	6404	MS2	16/28	S5_Pollen_Coat.raw
	High	QSNcVAAEcDSMcVK	Unambiguous	1	1	Q8S8H3	C4(Carbamidomethyl); C9(Carbamidomethyl); C13(Carbamidomethyl)	CID	1	0	1	1			0	0.04064	5	3.45964	0	0	49.8606	100	2	879.852	1758.7	2.76532	35.7224	6605	6605	MS2	16/28	S5_Pollen_Coat.raw
	High	QSNcVAAEcDSMcVK	Unambiguous	1	1	Q8S8H3	C4(Carbamidomethyl); C9(Carbamidomethyl); C13(Carbamidomethyl)	CID	1	0	1	1		1.08242e+07	0	0.06029	6	3.44994	0	0	48.9328	100	3	586.904	1758.7	3.59059	33.8567	6202	6202	MS2	25/56	S5_Pollen_Coat.raw
	High	QSNcVAAEcDSmcVK	Unambiguous	1	1	Q8S8H3	C4(Carbamidomethyl); C9(Carbamidomethyl); M12(Oxidation); C13(Carbamidomethyl)	CID	1	0	1	1		259146	0	0.03269	5	3.41306	0	0	58.8635	100	2	887.849	1774.69	2.16649	25.0801	4277	4277	MS2	13/28	S5_Pollen_Coat.raw
	High	QSNcVAAEcDSMcVK	Unambiguous	1	1	Q8S8H3	C4(Carbamidomethyl); C9(Carbamidomethyl); C13(Carbamidomethyl)	CID	1	0	1	1			0	0.02511	5	3.35935	0	0	57.133	100	2	879.851	1758.7	2.07123	35.3715	6526	6526	MS2	14/28	S5_Pollen_Coat.raw
	High	QSNcVAAEcDSMcVK	Unambiguous	1	1	Q8S8H3	C4(Carbamidomethyl); C9(Carbamidomethyl); C13(Carbamidomethyl)	CID	1	0	1	1			0	0.0257	5	3.33601	0	0	50.7831	100	2	879.852	1758.7	2.55709	36.626	6791	6791	MS2	11/28	S5_Pollen_Coat.raw
	High	QSNcVAAEcDSmcVK	Unambiguous	1	1	Q8S8H3	C4(Carbamidomethyl); C9(Carbamidomethyl); M12(Oxidation); C13(Carbamidomethyl)	CID	1	0	1	1		488006	0	0.03774	5	3.23873	0	0	60.0229	100	2	887.849	1774.69	2.51041	33.5365	6132	6132	MS2	12/28	S5_Pollen_Coat.raw
	High	QSNcVAAEcDSmcVK	Unambiguous	1	1	Q8S8H3	C4(Carbamidomethyl); C9(Carbamidomethyl); M12(Oxidation); C13(Carbamidomethyl)	CID	1	0	1	1		259146	0	0.04502	5	3.13907	0	0	54.2548	100	2	887.848	1774.69	1.685	25.0131	4262	4262	MS2	12/28	S5_Pollen_Coat.raw
	High	QSNcVAAEcDSMcVK	Unambiguous	1	1	Q8S8H3	C4(Carbamidomethyl); C9(Carbamidomethyl); C13(Carbamidomethyl)	CID	1	0	1	1		1.08242e+07	0	0.03762	7	3.10023	0	0	70.5901	100	3	586.904	1758.7	3.79882	33.3063	6080	6080	MS2	27/56	S5_Pollen_Coat.raw
	High	QSNcVAAEcDSmcVK	Unambiguous	1	1	Q8S8H3	C4(Carbamidomethyl); C9(Carbamidomethyl); M12(Oxidation); C13(Carbamidomethyl)	CID	1	0	1	1		488006	0	0.06381	6	2.99588	0	0	41.564	100	2	887.851	1774.7	4.98662	33.467	6116	6116	MS2	16/28	S5_Pollen_Coat.raw
	High	QSNcVAAEcDSmcVK	Unambiguous	1	1	Q8S8H3	C4(Carbamidomethyl); C9(Carbamidomethyl); M12(Oxidation); C13(Carbamidomethyl)	CID	1	0	1	1		488006	0	0.1007	5	2.97782	0	0	43.1968	100	2	887.848	1774.69	1.61622	33.4271	6107	6107	MS2	13/28	S5_Pollen_Coat.raw
	High	QSNcVAAEcDSmcVK	Unambiguous	1	1	Q8S8H3	C4(Carbamidomethyl); C9(Carbamidomethyl); M12(Oxidation); C13(Carbamidomethyl)	CID	1	0	1	1		488006	0	0.05396	5	2.93227	0	0	64.5876	100	2	887.849	1774.69	2.51041	33.5033	6124	6124	MS2	14/28	S5_Pollen_Coat.raw
	High	QSNcVAAEcDSmcVK	Unambiguous	1	1	Q8S8H3	C4(Carbamidomethyl); C9(Carbamidomethyl); M12(Oxidation); C13(Carbamidomethyl)	CID	1	0	1	1		488006	0	0.09871	5	2.92508	0	0	12.6492	100	2	887.849	1774.69	2.16649	33.5654	6139	6139	MS2	13/28	S5_Pollen_Coat.raw
	High	QSNcVAAEcDSMcVK	Unambiguous	1	1	Q8S8H3	C4(Carbamidomethyl); C9(Carbamidomethyl); C13(Carbamidomethyl)	CID	1	0	1	1			0	0.0469	9	2.74405	0	0	80.3396	100	2	879.854	1758.7	5.47228	37.3277	6944	6944	MS2	8/28	S5_Pollen_Coat.raw
	High	QSNcVAAEcDSMcVK	Unambiguous	1	1	Q8S8H3	C4(Carbamidomethyl); C9(Carbamidomethyl); C13(Carbamidomethyl)	CID	1	0	1	1		1.08242e+07	0.001	0.1189	7	3.5518	0	0	69.8519	100	3	586.904	1758.7	4.00704	33.9152	6215	6215	MS2	24/56	S5_Pollen_Coat.raw
	High	QSNcVAAEcDSMcVK	Unambiguous	1	1	Q8S8H3	C4(Carbamidomethyl); C9(Carbamidomethyl); C13(Carbamidomethyl)	CID	1	0	1	1		1.08242e+07	0.001	0.1178	6	3.14982	0	0	71.7103	100	3	586.904	1758.7	2.54945	34.2693	6290	6290	MS2	23/56	S5_Pollen_Coat.raw
	High	QSNcVAAEcDSmcVKK	Unambiguous	1	1	Q8S8H3	C4(Carbamidomethyl); C9(Carbamidomethyl); M12(Oxidation); C13(Carbamidomethyl)	CID	1	0	1	1		260507	0.001	0.1294	16	2.88164	0	1	35.472	100	3	634.934	1902.79	2.84794	11.9109	1204	1204	MS2	19/60	S5_Pollen_Coat.raw
	High	QSNcVAAEcDSmcVK	Unambiguous	1	1	Q8S8H3	C4(Carbamidomethyl); C9(Carbamidomethyl); M12(Oxidation); C13(Carbamidomethyl)	CID	1	0	1	1			0.001	0.1435	7	2.05592	0	0	83.4751	100	2	887.849	1774.69	2.85433	30.3912	5454	5454	MS2	10/28	S5_Pollen_Coat.raw
	High	cYcYYHcP	Unambiguous	1	1	Q8S8H3	C1(Carbamidomethyl); C3(Carbamidomethyl); C7(Carbamidomethyl)	CID	1	0	1	1			0.001	0.1527	1	1.97756	0	0	65.1103	100	2	611.711	1222.42	3.18018	36.9043	6854	6854	MS2	9/14	S5_Pollen_Coat.raw
	High	cYcYYHcP	Unambiguous	1	1	Q8S8H3	C1(Carbamidomethyl); C3(Carbamidomethyl); C7(Carbamidomethyl)	CID	1	0	1	1		1.41087e+07	0.002	0.1657	1	2.31727	0	0	46.6051	100	2	611.711	1222.42	3.18018	36.3644	6735	6735	MS2	12/14	S5_Pollen_Coat.raw
	High	cYcYYHcP	Unambiguous	1	1	Q8S8H3	C1(Carbamidomethyl); C3(Carbamidomethyl); C7(Carbamidomethyl)	CID	1	0	1	1		1.41087e+07	0.002	0.1824	1	2.30979	0	0	56.201	100	2	611.711	1222.42	3.3799	36.4065	6745	6745	MS2	12/14	S5_Pollen_Coat.raw
	High	cYcYYHcP	Unambiguous	1	1	Q8S8H3	C1(Carbamidomethyl); C3(Carbamidomethyl); C7(Carbamidomethyl)	CID	1	0	1	1		1.41087e+07	0.002	0.1677	1	2.22102	0	0	76.8497	100	2	611.711	1222.42	3.08032	34.8004	6403	6403	MS2	12/14	S5_Pollen_Coat.raw
	High	cYcYYHcP	Unambiguous	1	1	Q8S8H3	C1(Carbamidomethyl); C3(Carbamidomethyl); C7(Carbamidomethyl)	CID	1	0	1	1		1.41087e+07	0.003	0.1903	1	2.56162	0	0	24.6978	48	2	611.711	1222.42	3.3799	35.3186	6512	6512	MS2	12/14	S5_Pollen_Coat.raw
	High	cYcYYHcP	Unambiguous	1	1	Q8S8H3	C1(Carbamidomethyl); C3(Carbamidomethyl); C7(Carbamidomethyl)	CID	1	0	1	1		1.41087e+07	0.006	0.2224	1	2.17709	0	0	78.7575	100	2	611.711	1222.41	2.78074	34.7647	6395	6395	MS2	11/14	S5_Pollen_Coat.raw
	High	GAGYcSPSKK	Unambiguous	1	1	Q8S8H3	C5(Carbamidomethyl)	CID	1	0	1	1		1.43718e+06	0.006	0.215	124	1.34177	0	1	38.3525	47	3	352.172	1054.5	4.03745	10.4636	827	827	MS2	13/36	S5_Pollen_Coat.raw
	Medium	cYcYYHcP	Unambiguous	1	1	Q8S8H3	C1(Carbamidomethyl); C3(Carbamidomethyl); C7(Carbamidomethyl)	CID	1	0	1	1		1.41087e+07	0.012	0.3223	1	2.57399	0	0	38.6452	52	2	611.711	1222.42	3.18018	35.8553	6630	6630	MS2	12/14	S5_Pollen_Coat.raw
	Medium	KQcNEILK	Unambiguous	1	1	Q8S8H3	C3(Carbamidomethyl)	CID	1	0	1	1		2.25438e+06	0.012	0.3222	266	2.17908	0	1	4.96877	16	3	344.856	1032.55	2.37222	11.328	1048	1048	MS2	14/28	S5_Pollen_Coat.raw
	Medium	GAGYcSPSKK	Unambiguous	1	1	Q8S8H3	C5(Carbamidomethyl)	CID	1	0	1	1		540276	0.016	0.3566	121	1.37327	0	1	25.9534	100	2	527.754	1054.5	2.71896	10.5059	838	838	MS2	12/18	S5_Pollen_Coat.raw
Q9C9N7	At1g66850 OS=Arabidopsis thaliana GN=F4N21_4 PE=2 SV=1 - [Q9C9N7_ARATH]	131.327	60.78	1	7	7	35	7.71322e+08	102	10.5063	7.86963
	Confidence Level	Sequence	PSM Ambiguity	# Proteins	# Protein Groups	Protein Group Accessions	Modifications	Activation Type	ΔScore	ΔCn	Rank	Search Engine Rank	QuanResultID	Precursor Area	q-Value	PEP	Peptides Matched	XCorr	Probability	# Missed Cleavages	Isolation Interference [%]	Ion Inject Time [ms]	Charge	m/z [Da]	MH+ [Da]	ΔM [ppm]	RT [min]	First Scan	Last Scan	MS Order	Ions Matched	Spectrum File
	High	LTEQQScLcGFAKNPAFAQYISSPNAR	Unambiguous	1	1	Q9C9N7	C7(Carbamidomethyl); C9(Carbamidomethyl)	CID	1	0	1	1		2.24338e+09	0	0.007254	92	5.71445	0	1	4.13389	3	3	1020.16	3058.45	-0.174814	93.1457	21522	21522	MS2	36/104	S5_Pollen_Coat.raw
	High	QLQPcLAAITGGGQPSGAccAKLTEQQScLcGFAK	Unambiguous	1	1	Q9C9N7	C5(Carbamidomethyl); C19(Carbamidomethyl); C20(Carbamidomethyl); C29(Carbamidomethyl); C31(Carbamidomethyl)	CID	1	0	1	1		3.37549e+07	0	0.01345	70	5.56419	0	1	1.02058	5	3	1256.58	3767.74	-0.86735	93.4052	21604	21604	MS2	34/136	S5_Pollen_Coat.raw
	High	LTEQQScLcGFAKNPAFAQYISSPNAR	Unambiguous	1	1	Q9C9N7	C7(Carbamidomethyl); C9(Carbamidomethyl)	CID	1	0	1	1		2.24338e+09	0	0.06341	102	5.3554	0	1	27.3634	60	3	1020.16	3058.46	2.87848	93.9828	21797	21797	MS2	39/104	S5_Pollen_Coat.raw
	High	LTEQQScLcGFAKNPAFAQYISSPNAR	Unambiguous	1	1	Q9C9N7	C7(Carbamidomethyl); C9(Carbamidomethyl)	CID	1	0	1	1			0	0.03449	92	5.33427	0	1	22.8224	38	3	1020.15	3058.45	-0.294551	94.4672	21957	21957	MS2	37/104	S5_Pollen_Coat.raw
	High	LTEQQScLcGFAKNPAFAQYISSPNAR	Unambiguous	1	1	Q9C9N7	C7(Carbamidomethyl); C9(Carbamidomethyl)	CID	1	0	1	1		2.24338e+09	0	0.0111	88	5.30864	0	1	4.46167	2	3	1020.15	3058.45	-0.534026	93.7094	21705	21705	MS2	33/104	S5_Pollen_Coat.raw
	High	QLQPcLAAITGGGQPSGAccAK	Unambiguous	1	1	Q9C9N7	C5(Carbamidomethyl); C19(Carbamidomethyl); C20(Carbamidomethyl)	CID	1	0	1	1		7.66569e+06	0	0.01949	87	4.90323	0	0	30.296	55	2	1123.03	2245.06	2.26602	77.6847	16816	16816	MS2	24/42	S5_Pollen_Coat.raw
	High	QLQPcLAAITGGGQPSGAccAK	Unambiguous	1	1	Q9C9N7	C5(Carbamidomethyl); C19(Carbamidomethyl); C20(Carbamidomethyl)	CID	1	0	1	1		7.66569e+06	0	0.01519	81	4.79009	0	0	8.62047	43	2	1123.03	2245.06	1.61355	77.7273	16828	16828	MS2	23/42	S5_Pollen_Coat.raw
	High	LTEQQScLcGFAKNPAFAQYISSPNAR	Unambiguous	1	1	Q9C9N7	C7(Carbamidomethyl); C9(Carbamidomethyl)	CID	1	0	1	1		2.91563e+08	0	0.05324	91	4.54351	0	1	29.2753	7	4	765.368	3058.45	0.00039583	93.2108	21542	21542	MS2	34/156	S5_Pollen_Coat.raw
	High	QLQPcLAAITGGGQPSGAccAKLTEQQScLcGFAK	Unambiguous	1	1	Q9C9N7	C5(Carbamidomethyl); C19(Carbamidomethyl); C20(Carbamidomethyl); C29(Carbamidomethyl); C31(Carbamidomethyl)	CID	1	0	1	1		3.37549e+07	0	0.02227	69	4.52832	0	1	83.9352	17	3	1256.58	3767.74	-1.15894	93.3618	21591	21591	MS2	33/136	S5_Pollen_Coat.raw
	High	LTEQQScLcGFAKNPAFAQYISSPNAR	Unambiguous	1	1	Q9C9N7	C7(Carbamidomethyl); C9(Carbamidomethyl)	CID	1	0	1	1		1.51473e+07	0	0.05928	72	4.18705	0	1	11.2646	31	2	1529.73	3058.45	0.448226	93.372	21595	21595	MS2	25/52	S5_Pollen_Coat.raw
	High	LTEQQScLcGFAKNPAFAQYISSPNAR	Unambiguous	1	1	Q9C9N7	C7(Carbamidomethyl); C9(Carbamidomethyl)	CID	1	0	1	1		1.51473e+07	0	0.06565	80	4.10862	0	1	0	8	2	1529.73	3058.46	2.44384	93.4074	21605	21605	MS2	21/52	S5_Pollen_Coat.raw
	High	QLQPcLAAITGGGQPSGAccAK	Unambiguous	1	1	Q9C9N7	C5(Carbamidomethyl); C19(Carbamidomethyl); C20(Carbamidomethyl)	CID	1	0	1	1		3.08043e+07	0	0.02617	99	4.06243	0	0	29.0994	10	3	749.023	2245.05	0.873523	77.725	16827	16827	MS2	35/84	S5_Pollen_Coat.raw
	High	LTEQQScLcGFAKNPAFAQYISSPNAR	Unambiguous	1	1	Q9C9N7	C7(Carbamidomethyl); C9(Carbamidomethyl)	CID	1	0	1	1		1.06568e+06	0	0.06765	64	4.0451	0	1	52.2886	84	3	1020.15	3058.43	-7.71833	95.2578	22223	22223	MS2	35/104	S5_Pollen_Coat.raw
	High	LTEQQScLcGFAK	Unambiguous	1	1	Q9C9N7	C7(Carbamidomethyl); C9(Carbamidomethyl)	CID	1	0	1	1		2.93972e+07	0	0.08884	111	3.93062	0	0	36.6207	100	2	771.359	1541.71	1.53587	50.9223	10015	10015	MS2	18/24	S5_Pollen_Coat.raw
	High	LTEQQScLcGFAKNPAFAQYISSPNAR	Unambiguous	1	1	Q9C9N7	C7(Carbamidomethyl); C9(Carbamidomethyl)	CID	1	0	1	1		2.91563e+08	0	0.08952	99	3.89819	0	1	60.4122	33	4	765.369	3058.45	1.27759	93.1556	21526	21526	MS2	31/156	S5_Pollen_Coat.raw
	High	QLQPcLAAITGGGQPSGAccAKLTEQQScLcGFAK	Unambiguous	1	1	Q9C9N7	C5(Carbamidomethyl); C19(Carbamidomethyl); C20(Carbamidomethyl); C29(Carbamidomethyl); C31(Carbamidomethyl)	CID	1	0	1	1		3.37549e+07	0	0.05868	66	3.85644	0	1	12.611	53	3	1256.59	3767.75	0.979381	93.6845	21698	21698	MS2	27/136	S5_Pollen_Coat.raw
	High	LTEQQScLcGFAK	Unambiguous	1	1	Q9C9N7	C7(Carbamidomethyl); C9(Carbamidomethyl)	CID	1	0	1	1		2.93972e+07	0	0.03738	106	3.82269	0	0	22.0506	74	2	771.357	1541.71	-0.760306	51.481	10159	10159	MS2	16/24	S5_Pollen_Coat.raw
	High	NPAFAQYISSPNAR	Unambiguous	1	1	Q9C9N7		CID	1	0	1	1		3.68269e+07	0	0.07798	163	3.801	0	0	26.5651	21	2	768.385	1535.76	2.15139	72.4294	15364	15364	MS2	20/26	S5_Pollen_Coat.raw
	High	LTEQQScLcGFAK	Unambiguous	1	1	Q9C9N7	C7(Carbamidomethyl); C9(Carbamidomethyl)	CID	1	0	1	1		2.93972e+07	0	0.1004	113	3.49824	0	0	54.335	100	2	771.359	1541.71	1.77341	51.9996	10290	10290	MS2	16/24	S5_Pollen_Coat.raw
	High	LTEQQScLcGFAK	Unambiguous	1	1	Q9C9N7	C7(Carbamidomethyl); C9(Carbamidomethyl)	CID	1	0	1	1		2.93972e+07	0	0.0466	105	3.21619	0	0	54.1691	100	2	771.358	1541.71	-0.0476985	52.0452	10300	10300	MS2	15/24	S5_Pollen_Coat.raw
	High	LTEQQScLcGFAK	Unambiguous	1	1	Q9C9N7	C7(Carbamidomethyl); C9(Carbamidomethyl)	CID	1	0	1	1			0	0.07151	93	3.08928	0	0	64.8105	100	2	771.359	1541.71	1.37751	52.2432	10348	10348	MS2	17/24	S5_Pollen_Coat.raw
	High	LTEQQScLcGFAK	Unambiguous	1	1	Q9C9N7	C7(Carbamidomethyl); C9(Carbamidomethyl)	CID	1	0	1	1		2.93972e+07	0	0.07389	103	3.08012	0	0	36.223	100	2	771.358	1541.71	0.427373	51.9229	10272	10272	MS2	14/24	S5_Pollen_Coat.raw
	High	NPAFAQYISSPNARK	Unambiguous	1	1	Q9C9N7		CID	1	0	1	1		3.35604e+06	0	0.03628	175	2.98899	0	1	48.0795	100	3	555.29	1663.86	1.02435	51.4981	10164	10164	MS2	20/56	S5_Pollen_Coat.raw
	High	KVLLAcNVAYPTc	Unambiguous	1	1	Q9C9N7	C6(Carbamidomethyl); C13(Carbamidomethyl)	CID	1	0	1	1		1.53614e+07	0	0.06108	128	2.82607	0	1	49.1465	65	2	754.885	1508.76	1.46831	71.8172	15205	15205	MS2	18/24	S5_Pollen_Coat.raw
	High	LTEQQScLcGFAK	Unambiguous	1	1	Q9C9N7	C7(Carbamidomethyl); C9(Carbamidomethyl)	CID	1	0	1	1			0	0.06242	95	2.71616	0	0	89.7792	100	2	771.359	1541.71	1.21916	53.0537	10536	10536	MS2	13/24	S5_Pollen_Coat.raw
	High	NPAFAQYISSPNAR	Unambiguous	1	1	Q9C9N7		CID	1	0	1	1		3.68269e+07	0	0.0975	165	2.48364	0	0	68.3293	100	2	768.385	1535.76	1.51551	72.3194	15335	15335	MS2	17/26	S5_Pollen_Coat.raw
	High	QLQPcLAAITGGGQPSGAccAKLTEQQScLcGFAK	Unambiguous	1	1	Q9C9N7	C5(Carbamidomethyl); C19(Carbamidomethyl); C20(Carbamidomethyl); C29(Carbamidomethyl); C31(Carbamidomethyl)	CID	1	0	1	1		2.21067e+07	0.001	0.1199	67	3.78982	0	1	11.1704	9	4	942.691	3767.74	-0.627927	93.4614	21623	21623	MS2	29/204	S5_Pollen_Coat.raw
	High	LTEQQScLcGFAKNPAFAQYISSPNAR	Unambiguous	1	1	Q9C9N7	C7(Carbamidomethyl); C9(Carbamidomethyl)	CID	1	0	1	1		1.06568e+06	0.001	0.1422	72	3.68101	0	1	29.7753	100	3	1020.15	3058.43	-6.4012	95.3169	22244	22244	MS2	27/104	S5_Pollen_Coat.raw
	High	LTEQQScLcGFAK	Unambiguous	1	1	Q9C9N7	C7(Carbamidomethyl); C9(Carbamidomethyl)	CID	1	0	1	1		172929	0.001	0.1129	118	3.47087	0	0	36.4445	100	3	514.575	1541.71	1.96263	51.2158	10090	10090	MS2	22/48	S5_Pollen_Coat.raw
	High	LTEQQScLcGFAK	Unambiguous	1	1	Q9C9N7	C7(Carbamidomethyl); C9(Carbamidomethyl)	CID	1	0	1	1		2.93972e+07	0.001	0.1477	116	2.83251	0	0	69.3419	100	2	771.359	1541.71	1.93176	52.1578	10328	10328	MS2	14/24	S5_Pollen_Coat.raw
	High	NPAFAQYISSPNAR	Unambiguous	1	1	Q9C9N7		CID	1	0	1	1		3.68269e+07	0.003	0.1861	169	3.43374	0	0	29.8493	30	2	768.383	1535.76	-0.630586	72.3922	15354	15354	MS2	21/26	S5_Pollen_Coat.raw
	High	KVLLAcNVAYPTc	Unambiguous	1	1	Q9C9N7	C6(Carbamidomethyl); C13(Carbamidomethyl)	CID	1	0	1	1		1.53614e+07	0.005	0.2059	136	2.81289	0	1	54.9374	52	2	754.885	1508.76	2.03466	71.7924	15199	15199	MS2	18/24	S5_Pollen_Coat.raw
	High	NPAFAQYISSPNAR	Unambiguous	1	1	Q9C9N7		CID	1	0	1	1		4.95849e+06	0.005	0.2125	187	2.62916	0	0	48.032	100	3	512.591	1535.76	-1.35471	72.4181	15362	15362	MS2	20/52	S5_Pollen_Coat.raw
	High	QLQPcLAAITGGGQPSGAccAKLTEQQScLcGFAK	Unambiguous	1	1	Q9C9N7	C5(Carbamidomethyl); C19(Carbamidomethyl); C20(Carbamidomethyl); C29(Carbamidomethyl); C31(Carbamidomethyl)	CID	1	0	1	1		2.21067e+07	0.007	0.2599	68	2.12322	0	1	17.3147	19	4	942.692	3767.74	0.344037	93.3568	21589	21589	MS2	26/204	S5_Pollen_Coat.raw
	Medium	NPAFAQYISSPNAR	Unambiguous	1	1	Q9C9N7		CID	1	0	1	1		4.95849e+06	0.016	0.3576	181	3.02398	0	0	31.364	33	3	512.593	1535.76	2.1029	72.4776	15378	15378	MS2	22/52	S5_Pollen_Coat.raw
B3H4Y0	D-galactoside/L-rhamnose binding SUEL lectin protein OS=Arabidopsis thaliana GN=At3g53065 PE=4 SV=1 - [B3H4Y0_ARATH]	111.672	55.92	1	10	10	39	1.54179e+09	152	16.7702	8.76318
	Confidence Level	Sequence	PSM Ambiguity	# Proteins	# Protein Groups	Protein Group Accessions	Modifications	Activation Type	ΔScore	ΔCn	Rank	Search Engine Rank	QuanResultID	Precursor Area	q-Value	PEP	Peptides Matched	XCorr	Probability	# Missed Cleavages	Isolation Interference [%]	Ion Inject Time [ms]	Charge	m/z [Da]	MH+ [Da]	ΔM [ppm]	RT [min]	First Scan	Last Scan	MS Order	Ions Matched	Spectrum File
	High	EYPLcGSNNPSEDGIIYAPFcDKGYVFSR	Unambiguous	1	1	B3H4Y0	C5(Carbamidomethyl); C21(Carbamidomethyl)	CID	1	0	1	1		1.30886e+09	0	0.01006	49	5.20112	0	1	26.4967	8	3	1119.17	3355.5	-1.06875	107.685	26613	26613	MS2	36/112	S5_Pollen_Coat.raw
	High	EYPLcGSNNPSEDGIIYAPFcDKGYVFSR	Unambiguous	1	1	B3H4Y0	C5(Carbamidomethyl); C21(Carbamidomethyl)	CID	1	0	1	1		1.30886e+09	0	0.01067	48	4.92903	0	1	12.531	13	3	1119.17	3355.5	-1.61444	108.203	26803	26803	MS2	34/112	S5_Pollen_Coat.raw
	High	EYPLcGSNNPSEDGIIYAPFcDKGYVFSR	Unambiguous	1	1	B3H4Y0	C5(Carbamidomethyl); C21(Carbamidomethyl)	CID	1	0	1	1		9.23484e+07	0	0.004382	50	4.77559	0	1	3.98505	3	4	839.631	3355.5	-0.799911	107.805	26657	26657	MS2	38/168	S5_Pollen_Coat.raw
	High	EYPLcGSNNPSEDGIIYAPFcDKGYVFSR	Unambiguous	1	1	B3H4Y0	C5(Carbamidomethyl); C21(Carbamidomethyl)	CID	1	0	1	1		9.23484e+07	0	0.02315	50	4.74143	0	1	27.7485	22	4	839.631	3355.5	-0.145086	107.773	26647	26647	MS2	35/168	S5_Pollen_Coat.raw
	High	IKFADYGQPGGSScETLK	Unambiguous	1	1	B3H4Y0	C14(Carbamidomethyl)	CID	1	0	1	1		1.37719e+06	0	0.009548	139	4.66826	0	1	12.6519	100	2	979.472	1957.94	2.27379	56.623	11391	11391	MS2	22/34	S5_Pollen_Coat.raw
	High	DKEYPLcGSNNPSEDGIIYAPFcDK	Unambiguous	1	1	B3H4Y0	C7(Carbamidomethyl); C23(Carbamidomethyl)	CID	1	0	1	1		1.238e+08	0	0.05943	49	4.64015	0	1	0	26	2	1445.14	2889.27	0.541692	96.9851	22800	22800	MS2	21/48	S5_Pollen_Coat.raw
	High	DKEYPLcGSNNPSEDGIIYAPFcDK	Unambiguous	1	1	B3H4Y0	C7(Carbamidomethyl); C23(Carbamidomethyl)	CID	1	0	1	1		1.238e+08	0	0.08726	45	4.52487	0	1	7.04597	7	2	1445.14	2889.27	0.288195	97.0156	22809	22809	MS2	24/48	S5_Pollen_Coat.raw
	High	EYPLcGSNNPSEDGIIYAPFcDK	Unambiguous	1	1	B3H4Y0	C5(Carbamidomethyl); C21(Carbamidomethyl)	CID	1	0	1	1		7.52537e+08	0	0.0684	43	4.51479	0	0	13.0815	9	3	882.72	2646.15	-0.808233	104.005	25321	25321	MS2	25/88	S5_Pollen_Coat.raw
	High	DKEYPLcGSNNPSEDGIIYAPFcDK	Unambiguous	1	1	B3H4Y0	C7(Carbamidomethyl); C23(Carbamidomethyl)	CID	1	0	1	1		2563979839	0	0.02797	49	4.51202	0	1	4.7095	1	3	963.762	2889.27	-0.0333302	96.9538	22788	22788	MS2	23/96	S5_Pollen_Coat.raw
	High	EYPLcGSNNPSEDGIIYAPFcDK	Unambiguous	1	1	B3H4Y0	C5(Carbamidomethyl); C21(Carbamidomethyl)	CID	1	0	1	1		4.18893e+08	0	0.1001	39	4.19071	0	0	12.8629	16	2	1323.58	2646.15	0.719182	104.008	25322	25322	MS2	18/44	S5_Pollen_Coat.raw
	High	EYPLcGSNNPSEDGIIYAPFcDK	Unambiguous	1	1	B3H4Y0	C5(Carbamidomethyl); C21(Carbamidomethyl)	CID	1	0	1	1		4.18893e+08	0	0.07132	32	3.8572	0	0	2.52875	3	2	1323.58	2646.15	-0.572494	104.066	25341	25341	MS2	18/44	S5_Pollen_Coat.raw
	High	DKEYPLcGSNNPSEDGIIYAPFcDK	Unambiguous	1	1	B3H4Y0	C7(Carbamidomethyl); C23(Carbamidomethyl)	CID	1	0	1	1		2563979839	0	0.08677	49	3.38229	0	1	30.8406	4	3	963.762	2889.27	0.220167	97.4792	22968	22968	MS2	22/96	S5_Pollen_Coat.raw
	High	cRIYITDEMFGPTHcK	Unambiguous	1	1	B3H4Y0	C1(Carbamidomethyl); C15(Carbamidomethyl)	CID	1	0	1	1		2.82465e+06	0	0.01566	93	3.34658	0	1	68.2744	100	3	676.644	2027.92	1.83107	65.9034	13698	13698	MS2	24/60	S5_Pollen_Coat.raw
	High	cRIYITDEMFGPTHcK	Unambiguous	1	1	B3H4Y0	C1(Carbamidomethyl); C15(Carbamidomethyl)	CID	1	0	1	1		2.82465e+06	0	0.03124	95	3.31942	0	1	88.9513	99	3	676.644	2027.92	1.74077	65.8426	13682	13682	MS2	22/60	S5_Pollen_Coat.raw
	High	FADYGQPGGSScETLK	Unambiguous	1	1	B3H4Y0	C12(Carbamidomethyl)	CID	1	0	1	1		3.63424e+06	0	0.05061	67	3.12605	0	0	40.9068	100	2	858.883	1716.76	2.85601	49.3724	9637	9637	MS2	14/30	S5_Pollen_Coat.raw
	High	FADYGQPGGSScETLK	Unambiguous	1	1	B3H4Y0	C12(Carbamidomethyl)	CID	1	0	1	1		3.63424e+06	0	0.04544	59	2.96189	0	0	38.1169	100	2	858.882	1716.76	2.28717	48.9629	9540	9540	MS2	15/30	S5_Pollen_Coat.raw
	High	cRIYITDEMFGPTHcK	Unambiguous	1	1	B3H4Y0	C1(Carbamidomethyl); C15(Carbamidomethyl)	CID	1	0	1	1		6.09039e+06	0	0.02914	93	2.92525	0	1	46.0946	100	4	507.735	2027.92	2.00502	65.7999	13671	13671	MS2	28/90	S5_Pollen_Coat.raw
	High	cRIYITDEMFGPTHcK	Unambiguous	1	1	B3H4Y0	C1(Carbamidomethyl); C15(Carbamidomethyl)	CID	1	0	1	1		6.09039e+06	0	0.02464	89	2.70283	0	1	35.8215	81	4	507.735	2027.92	2.60697	65.8276	13678	13678	MS2	31/90	S5_Pollen_Coat.raw
	High	cRIYITDEMFGPTHcK	Unambiguous	1	1	B3H4Y0	C1(Carbamidomethyl); C15(Carbamidomethyl)	CID	1	0	1	1		6.09039e+06	0	0.05519	103	2.546	0	1	13.1079	100	4	507.738	2027.93	8.56621	66.1264	13756	13756	MS2	33/90	S5_Pollen_Coat.raw
	High	IKFADYGQPGGSScETLK	Unambiguous	1	1	B3H4Y0	C14(Carbamidomethyl)	CID	1	0	1	1		4.60975e+07	0	0.09539	160	2.27262	0	1	38.206	66	3	653.317	1957.94	2.42279	56.996	11480	11480	MS2	24/68	S5_Pollen_Coat.raw
	High	FADYGQPGGSScETLKR	Unambiguous	1	1	B3H4Y0	C12(Carbamidomethyl)	CID	1	0	1	1		8.62864e+06	0	0.06715	117	2.20804	0	1	32.216	32	3	624.958	1872.86	3.40107	35.6936	6598	6598	MS2	23/64	S5_Pollen_Coat.raw
	High	IKFADYGQPGGSScETLK	Unambiguous	1	1	B3H4Y0	C14(Carbamidomethyl)	CID	1	0	1	1		4.60975e+07	0	0.05877	166	2.11872	0	1	32.2275	28	3	653.317	1957.94	2.04872	56.486	11358	11358	MS2	27/68	S5_Pollen_Coat.raw
	High	LVKENcLGK	Unambiguous	1	1	B3H4Y0	C6(Carbamidomethyl)	CID	1	0	1	1			0	0.07639	213	1.93642	0	1	28.0656	22	3	354.2	1060.58	2.59824	11.4699	1090	1090	MS2	14/32	S5_Pollen_Coat.raw
	High	DKEYPLcGSNNPSEDGIIYAPFcDK	Unambiguous	1	1	B3H4Y0	C7(Carbamidomethyl); C23(Carbamidomethyl)	CID	1	0	1	1		1.5605e+07	0.001	0.1481	48	3.302	0	1	36.9026	12	4	723.073	2889.27	-0.523854	97.0875	22833	22833	MS2	28/144	S5_Pollen_Coat.raw
	High	DKEYPLcGSNNPSEDGIIYAPFcDK	Unambiguous	1	1	B3H4Y0	C7(Carbamidomethyl); C23(Carbamidomethyl)	CID	1	0	1	1		2563979839	0.001	0.1291	48	2.85401	0	1	54.1755	68	3	963.761	2889.27	-0.350202	97.9263	23128	23128	MS2	16/96	S5_Pollen_Coat.raw
	High	FADYGQPGGSScETLK	Unambiguous	1	1	B3H4Y0	C12(Carbamidomethyl)	CID	1	0	1	1		3.63424e+06	0.001	0.1193	64	2.78474	0	0	55.3172	100	2	858.882	1716.76	1.43391	49.397	9643	9643	MS2	11/30	S5_Pollen_Coat.raw
	High	DKEYPLcGSNNPSEDGIIYAPFcDK	Unambiguous	1	1	B3H4Y0	C7(Carbamidomethyl); C23(Carbamidomethyl)	CID	1	0	1	1		2563979839	0.006	0.2347	45	2.45331	0	1	48.4655	66	3	963.761	2889.27	-0.983945	97.8618	23105	23105	MS2	16/96	S5_Pollen_Coat.raw
	High	DKEYPLcGSNNPSEDGIIYAPFcDK	Unambiguous	1	1	B3H4Y0	C7(Carbamidomethyl); C23(Carbamidomethyl)	CID	1	0	1	1		2563979839	0.006	0.2351	43	2.33535	0	1	46.2481	22	3	963.76	2889.27	-1.87119	97.7788	23075	23075	MS2	15/96	S5_Pollen_Coat.raw
	High	GNcGAPATLR	Unambiguous	1	1	B3H4Y0	C3(Carbamidomethyl)	CID	1	0	1	1		4.10949e+06	0.006	0.2486	111	2.26038	0	0	60.3655	100	2	508.752	1016.5	3.2463	13.9941	1668	1668	MS2	14/18	S5_Pollen_Coat.raw
	High	GNcGAPATLR	Unambiguous	1	1	B3H4Y0	C3(Carbamidomethyl)	CID	1	0	1	1		4.10949e+06	0.006	0.2322	106	1.62551	0	0	69.2273	100	2	508.752	1016.5	3.12621	14.5108	1790	1790	MS2	11/18	S5_Pollen_Coat.raw
	Medium	GNcGAPATLR	Unambiguous	1	1	B3H4Y0	C3(Carbamidomethyl)	CID	1	0	1	1		147687	0.012	0.3063	114	1.98968	0	0	65.2258	100	2	508.753	1016.5	4.74741	15.2091	1957	1957	MS2	12/18	S5_Pollen_Coat.raw
	Medium	GNcGAPATLR	Unambiguous	1	1	B3H4Y0	C3(Carbamidomethyl)	CID	1	0	1	1			0.012	0.3224	129	1.96382	0	0	72.3326	100	2	508.752	1016.5	1.56506	15.6903	2071	2071	MS2	12/18	S5_Pollen_Coat.raw
	Medium	GNcGAPATLR	Unambiguous	1	1	B3H4Y0	C3(Carbamidomethyl)	CID	1	0	1	1		4.10949e+06	0.012	0.3223	114	1.89343	0	0	64.4606	100	2	508.752	1016.5	3.30635	14.5646	1803	1803	MS2	12/18	S5_Pollen_Coat.raw
	Medium	FADYGQPGGSScETLK	Unambiguous	1	1	B3H4Y0	C12(Carbamidomethyl)	CID	1	0	1	1		3.63424e+06	0.016	0.3575	66	2.23842	0	0	66.3079	100	2	858.881	1716.76	1.07838	49.4813	9663	9663	MS2	9/30	S5_Pollen_Coat.raw
	Medium	GNcGAPATLR	Unambiguous	1	1	B3H4Y0	C3(Carbamidomethyl)	CID	1	0	1	1			0.024	0.4043	119	1.98837	0	0	48.1894	100	2	508.753	1016.5	3.90679	16.4513	2255	2255	MS2	12/18	S5_Pollen_Coat.raw
	Medium	IKFADYGQPGGSScETLK	Unambiguous	1	1	B3H4Y0	C14(Carbamidomethyl)	CID	1	0	1	2			0.024	0.4084	161	1.51319	0	1	92.8823	100	3	653.318	1957.94	2.89039	58.0346	11730	11730	MS2	17/68	S5_Pollen_Coat.raw
	Medium	GNcGAPATLR	Unambiguous	1	1	B3H4Y0	C3(Carbamidomethyl)	CID	1	0	1	1			0.034	0.435	111	1.51637	0	0	83.8917	100	2	508.753	1016.5	4.56728	16.5711	2284	2284	MS2	8/18	S5_Pollen_Coat.raw
	Medium	DKEYPLcGSNNPSEDGIIYAPFcDK	Unambiguous	1	1	B3H4Y0	C7(Carbamidomethyl); C23(Carbamidomethyl)	CID	1	0	1	1		1.5605e+07	0.035	0.4356	48	2.51774	0	1	54.3928	20	4	723.072	2889.27	-1.28435	97.1504	22857	22857	MS2	29/144	S5_Pollen_Coat.raw
	Medium	GYVFSR	Selected	1	1	B3H4Y0		CID		0.0397	2	2		1.3209e+06	0.035	0.4356	61	1.4473	0	0	0	100	2	364.691	728.375	3.91768	25.9518	4471	4471	MS2	7/10	S5_Pollen_Coat.raw
Q8LFQ6	Glutaredoxin-C4 OS=Arabidopsis thaliana GN=GRXC4 PE=2 SV=2 - [GRXC4_ARATH]	103.958	56.3	1	7	7	30	6.43078e+08	135	14.8176	5.96045
	Confidence Level	Sequence	PSM Ambiguity	# Proteins	# Protein Groups	Protein Group Accessions	Modifications	Activation Type	ΔScore	ΔCn	Rank	Search Engine Rank	QuanResultID	Precursor Area	q-Value	PEP	Peptides Matched	XCorr	Probability	# Missed Cleavages	Isolation Interference [%]	Ion Inject Time [ms]	Charge	m/z [Da]	MH+ [Da]	ΔM [ppm]	RT [min]	First Scan	Last Scan	MS Order	Ions Matched	Spectrum File
	High	HLGGSDDTVDAYESGELAK	Unambiguous	1	1	Q8LFQ6		CID	1	0	1	1		3.73791e+06	0	0.01774	88	6.12195	0	0	21.0438	100	2	982.451	1963.89	3.39103	54.2601	10821	10821	MS2	24/36	S5_Pollen_Coat.raw
	High	HLGGSDDTVDAYESGELAK	Unambiguous	1	1	Q8LFQ6		CID	1	0	1	1		3.73791e+06	0	0.01736	84	5.88048	0	0	6.7577	100	2	982.45	1963.89	2.14788	54.2315	10814	10814	MS2	25/36	S5_Pollen_Coat.raw
	High	HLGGSDDTVDAYESGELAK	Unambiguous	1	1	Q8LFQ6		CID	1	0	1	1		3.73791e+06	0	0.02599	84	5.70925	0	0	37.322	100	2	982.451	1963.89	3.1424	54.7351	10934	10934	MS2	23/36	S5_Pollen_Coat.raw
	High	HLGGSDDTVDAYESGELAK	Unambiguous	1	1	Q8LFQ6		CID	1	0	1	1		9.52185e+07	0	0.04538	95	5.36953	0	0	7.01339	6	3	655.303	1963.89	2.85584	54.6458	10912	10912	MS2	31/72	S5_Pollen_Coat.raw
	High	HLGGSDDTVDAYESGELAK	Unambiguous	1	1	Q8LFQ6		CID	1	0	1	1			0	0.02775	95	4.95554	0	0	50.2383	100	3	655.302	1963.89	2.20319	55.6884	11163	11163	MS2	27/72	S5_Pollen_Coat.raw
	High	HLGGSDDTVDAYESGELAK	Unambiguous	1	1	Q8LFQ6		CID	1	0	1	1		9.52185e+07	0	0.04794	95	4.87242	0	0	34.6154	86	3	655.303	1963.89	2.85584	54.1119	10785	10785	MS2	29/72	S5_Pollen_Coat.raw
	High	HLGGSDDTVDAYESGELAK	Unambiguous	1	1	Q8LFQ6		CID	1	0	1	1		3.73791e+06	0	0.01992	95	4.71614	0	0	54.8836	100	2	982.453	1963.9	5.13142	54.8399	10959	10959	MS2	20/36	S5_Pollen_Coat.raw
	High	HLGGSDDTVDAYESGELAK	Unambiguous	1	1	Q8LFQ6		CID	1	0	1	1		9.52185e+07	0	0.02932	95	4.40637	0	0	44.4886	78	3	655.303	1963.89	2.57614	55.1534	11033	11033	MS2	29/72	S5_Pollen_Coat.raw
	High	TVPQVFINGKHLGGSDDTVDAYESGELAK	Unambiguous	1	1	Q8LFQ6		CID	1	0	1	1		1.06751e+08	0	0.01205	128	4.17698	0	1	2.41469	2	3	1016.5	3047.5	0.517574	82.9466	18360	18360	MS2	31/112	S5_Pollen_Coat.raw
	High	SVFRELDQVPYVVELDER	Unambiguous	1	1	Q8LFQ6		CID	1	0	1	1		1.52442e+07	0	0.02196	100	4.13782	0	1	35.8433	20	2	1097.06	2193.12	-1.56824	104.075	25345	25345	MS2	18/34	S5_Pollen_Coat.raw
	High	EDGWSIQTALGEIVGR	Unambiguous	1	1	Q8LFQ6		CID	1	0	1	1		1.03052e+08	0	0.01962	139	3.81928	0	0	54.009	95	2	865.94	1730.87	0.573393	126.273	32361	32361	MS2	22/30	S5_Pollen_Coat.raw
	High	TVPQVFINGKHLGGSDDTVDAYESGELAK	Unambiguous	1	1	Q8LFQ6		CID	1	0	1	1		1.06751e+08	0	0.02526	117	3.71229	0	1	26.7073	42	3	1016.51	3047.52	7.78767	83.4593	18511	18511	MS2	31/112	S5_Pollen_Coat.raw
	High	TVPQVFINGKHLGGSDDTVDAYESGELAK	Unambiguous	1	1	Q8LFQ6		CID	1	0	1	1		1.06751e+08	0	0.01797	129	3.50414	0	1	16.2382	25	3	1016.5	3047.5	1.11841	82.8263	18325	18325	MS2	36/112	S5_Pollen_Coat.raw
	High	HLGGSDDTVDAYESGELAK	Unambiguous	1	1	Q8LFQ6		CID	1	0	1	1			0	0.07965	89	3.47328	0	0	66.2077	100	3	655.301	1963.89	0.804656	56.1084	11265	11265	MS2	28/72	S5_Pollen_Coat.raw
	High	ELDQVPYVVELDER	Unambiguous	1	1	Q8LFQ6		CID	1	0	1	1		1.42137e+07	0	0.01763	160	3.43684	0	0	40.8857	21	3	568.621	1703.85	0.427926	96.6006	22668	22668	MS2	26/52	S5_Pollen_Coat.raw
	High	SVFRELDQVPYVVELDER	Unambiguous	1	1	Q8LFQ6		CID	1	0	1	1		1.29427e+08	0	0.05429	121	3.2385	0	1	15.2825	11	3	731.712	2193.12	0.624227	103.95	25302	25302	MS2	25/68	S5_Pollen_Coat.raw
	High	HLGGSDDTVDAYESGELAK	Unambiguous	1	1	Q8LFQ6		CID	1	0	1	1			0	0.04108	92	3.1673	0	0	74.9011	100	3	655.302	1963.89	1.73702	56.3512	11325	11325	MS2	24/72	S5_Pollen_Coat.raw
	High	ELDQVPYVVELDER	Unambiguous	1	1	Q8LFQ6		CID	1	0	1	1		86578390	0	0.05813	146	2.85583	0	0	22.465	18	2	852.428	1703.85	0.47164	96.5318	22643	22643	MS2	17/26	S5_Pollen_Coat.raw
	High	TVPQVFINGKHLGGSDDTVDAYESGELAK	Unambiguous	1	1	Q8LFQ6		CID	1	0	1	1		1.06751e+08	0	0.06332	128	2.84296	0	1	37.6236	95	3	1016.5	3047.49	-1.4652	83.5346	18534	18534	MS2	30/112	S5_Pollen_Coat.raw
	High	TISSHKIVIFSK	Unambiguous	1	1	Q8LFQ6		CID	1	0	1	1		807727	0	0.04529	35	2.01242	0	1	28.0289	100	3	453.939	1359.8	2.55247	27.6176	4848	4848	MS2	16/44	S5_Pollen_Coat.raw
	High	HLGGSDDTVDAYESGELAK	Unambiguous	1	1	Q8LFQ6		CID	1	0	1	1			0.001	0.1208	93	2.74126	0	0	67.6264	100	3	655.302	1963.89	1.55054	55.962	11231	11231	MS2	24/72	S5_Pollen_Coat.raw
	High	EDGWSIQTALGEIVGRR	Unambiguous	1	1	Q8LFQ6		CID	1	0	1	1			0.002	0.1629	130	1.41286	0	1	23.1926	40	3	629.662	1886.97	-0.702214	115.228	29164	29164	MS2	18/64	S5_Pollen_Coat.raw
	High	TISSHKIVIFSK	Unambiguous	1	1	Q8LFQ6		CID	1	0	1	1		807727	0.003	0.1876	35	2.23244	0	1	41.1606	100	3	453.939	1359.8	3.15842	27.5128	4823	4823	MS2	19/44	S5_Pollen_Coat.raw
	High	TVPQVFINGKHLGGSDDTVDAYESGELAK	Unambiguous	1	1	Q8LFQ6		CID	1	0	1	1		3.65764e+08	0.004	0.1991	129	3.68837	0	1	9.50706	4	4	762.63	3047.5	0.553218	83.3227	18471	18471	MS2	34/168	S5_Pollen_Coat.raw
	High	EDGWSIQTALGEIVGRR	Unambiguous	1	1	Q8LFQ6		CID	1	0	1	1		1.43404e+09	0.006	0.2491	130	1.23562	0	1	3.3393	2	3	629.662	1886.97	-0.605178	114.662	28978	28978	MS2	20/64	S5_Pollen_Coat.raw
	High	TVPQVFINGKHLGGSDDTVDAYESGELAK	Unambiguous	1	1	Q8LFQ6		CID	1	0	1	1		3.65764e+08	0.007	0.261	129	3.4615	0	1	44.1838	20	4	762.63	3047.5	0.473106	82.7707	18309	18309	MS2	32/168	S5_Pollen_Coat.raw
	High	TVPQVFINGKHLGGSDDTVDAYESGELAK	Unambiguous	1	1	Q8LFQ6		CID	1	0	1	1		3.65764e+08	0.008	0.2978	129	2.98305	0	1	45.5785	44	4	762.63	3047.5	0.713441	83.8538	18627	18627	MS2	28/168	S5_Pollen_Coat.raw
	Medium	EDGWSIQTALGEIVGR	Unambiguous	1	1	Q8LFQ6		CID	1	0	1	1		1.03052e+08	0.015	0.3516	144	3.55968	0	0	5.88494	76	2	865.939	1730.87	-0.625538	126.813	32503	32503	MS2	20/30	S5_Pollen_Coat.raw
	Medium	EDGWSIQTALGEIVGRR	Unambiguous	1	1	Q8LFQ6		CID	1	0	1	1			0.02	0.3816	131	1.39721	0	1	20.2559	63	3	629.662	1886.97	-0.411104	115.294	29184	29184	MS2	15/64	S5_Pollen_Coat.raw
	Medium	EDGWSIQTALGEIVGR	Unambiguous	1	1	Q8LFQ6		CID	1	0	1	1		2.88045e+07	0.024	0.4043	162	2.88278	0	0	36.7093	66	3	577.629	1730.87	0.847726	126.321	32374	32374	MS2	23/60	S5_Pollen_Coat.raw
Q9LRL1	Cysteine-rich repeat secretory protein 26 OS=Arabidopsis thaliana GN=CRRSP26 PE=2 SV=2 - [CRR26_ARATH]	70.8717	28.03	5	8	10	21	2.13594e+08	264	30.312	8.90967
	Confidence Level	Sequence	PSM Ambiguity	# Proteins	# Protein Groups	Protein Group Accessions	Modifications	Activation Type	ΔScore	ΔCn	Rank	Search Engine Rank	QuanResultID	Precursor Area	q-Value	PEP	Peptides Matched	XCorr	Probability	# Missed Cleavages	Isolation Interference [%]	Ion Inject Time [ms]	Charge	m/z [Da]	MH+ [Da]	ΔM [ppm]	RT [min]	First Scan	Last Scan	MS Order	Ions Matched	Spectrum File
	High	DPNIVFVLLQcRGDSFGSK	Unambiguous	1	1	Q9LRL1	C11(Carbamidomethyl)	CID	1	0	1	1		2.91367e+06	0	0.01498	101	4.96771	0	1	23.992	44	2	1076.55	2152.09	0.0398024	116.364	29509	29509	MS2	23/36	S5_Pollen_Coat.raw
	High	DPNIVFVLLQcRGDSFGSK	Unambiguous	1	1	Q9LRL1	C11(Carbamidomethyl)	CID	1	0	1	1		2.91367e+06	0	0.0201	105	4.62682	0	1	16.3771	83	2	1076.55	2152.09	0.607021	116.285	29485	29485	MS2	22/36	S5_Pollen_Coat.raw
	High	DPNIVFVLLQcRGDSFGSK	Unambiguous	1	1	Q9LRL1	C11(Carbamidomethyl)	CID	1	0	1	1		2.91367e+06	0	0.04064	100	4.57446	0	1	19.7005	100	2	1076.55	2152.09	2.08179	116.418	29526	29526	MS2	22/36	S5_Pollen_Coat.raw
	High	YGYAYVSNVVAYK	Unambiguous	1	1	Q9LRL1		CID	1	0	1	1		1.5105e+07	0	0.05885	157	4.37483	0	0	47.2547	31	2	748.874	1496.74	-1.24363	80.5424	17653	17653	MS2	19/24	S5_Pollen_Coat.raw
	High	YGYAYVSNVVAYK	Unambiguous	1	1	Q9LRL1		CID	1	0	1	1		1.5105e+07	0	0.09044	148	4.2996	0	0	55.1088	73	2	748.874	1496.74	-0.591174	80.5134	17644	17644	MS2	21/24	S5_Pollen_Coat.raw
	High	YGYAYVSNVVAYK	Unambiguous	1	1	Q9LRL1		CID	1	0	1	1		1.5105e+07	0	0.09093	151	4.18427	0	0	26.0358	11	2	748.874	1496.74	-1.24363	80.5755	17662	17662	MS2	20/24	S5_Pollen_Coat.raw
	High	ScSFRYELYPFLR	Unambiguous	1	1	Q9LRL1	C2(Carbamidomethyl)	CID	1	0	1	1		3.47933e+07	0	0.04979	139	3.68945	0	1	16.067	13	3	579.954	1737.85	3.22234	95.2329	22213	22213	MS2	24/48	S5_Pollen_Coat.raw
	High	YGYAYVSNVVAYKVSK	Unambiguous	1	1	Q9LRL1		CID	1	0	1	1		8.60402e+06	0	0.02276	109	3.66911	0	1	48.5794	17	3	604.318	1810.94	0.388309	76.2906	16421	16421	MS2	22/60	S5_Pollen_Coat.raw
	High	GDSFGSKcHScLSTAVSGLR	Unambiguous	1	1	Q9LRL1	C8(Carbamidomethyl); C11(Carbamidomethyl)	CID	1	0	1	1		963055	0	0.07999	97	3.54772	0	1	54.3733	100	3	709.332	2125.98	2.69757	48.9337	9533	9533	MS2	24/76	S5_Pollen_Coat.raw
	High	DPNIVFVLLQcRGDSFGSK	Unambiguous	1	1	Q9LRL1	C11(Carbamidomethyl)	CID	1	0	1	1		1.27052e+07	0	0.07786	135	3.30071	0	1	34.4143	18	3	718.037	2152.1	5.50718	116.206	29460	29460	MS2	27/72	S5_Pollen_Coat.raw
	High	ScSFRYELYPFLR	Unambiguous	1	1	Q9LRL1	C2(Carbamidomethyl)	CID	1	0	1	1		3.47933e+07	0	0.03961	152	3.17589	0	1	39.5204	88	3	579.952	1737.84	0.272161	95.2115	22207	22207	MS2	23/48	S5_Pollen_Coat.raw
	High	DPNIVFVLLQcR	Unambiguous	2	1	Q9LRL1	C11(Carbamidomethyl)	CID	1	0	1	1		2.11876e+06	0	0.06063	142	3.12849	0	0	47.9916	100	3	491.935	1473.79	1.13066	124.938	32003	32003	MS2	20/44	S5_Pollen_Coat.raw
	High	GDSFGSKcHScLSTAVSGLR	Unambiguous	1	1	Q9LRL1	C8(Carbamidomethyl); C11(Carbamidomethyl)	CID	1	0	1	1		963055	0	0.09366	90	2.41824	0	1	57.3014	100	3	709.331	2125.98	1.40566	48.8364	9511	9511	MS2	23/76	S5_Pollen_Coat.raw
	High	DPNIVFVLLQcR	Unambiguous	2	1	Q9LRL1	C11(Carbamidomethyl)	CID	1	0	1	1		1.4172e+07	0.001	0.132	134	3.92588	0	0	49.5672	43	2	737.398	1473.79	-0.371814	124.866	31982	31982	MS2	19/22	S5_Pollen_Coat.raw
	High	VSKDPNIVFVLLQcR	Unambiguous	1	1	Q9LRL1	C14(Carbamidomethyl)	CID	1	0	1	1		1.12858e+07	0.001	0.1346	81	3.72433	0	1	15.1793	25	3	596.666	1787.98	-0.544802	101.155	24270	24270	MS2	25/56	S5_Pollen_Coat.raw
	High	DPNIVFVLLQcR	Unambiguous	2	1	Q9LRL1	C11(Carbamidomethyl)	CID	1	0	1	1		2.11876e+06	0.001	0.1437	144	2.91463	0	0	20.7276	50	3	491.935	1473.79	1.13066	124.97	32012	32012	MS2	20/44	S5_Pollen_Coat.raw
	High	DLLHKLMLEATK	Unambiguous	1	1	Q9LRL1		CID	1	0	1	1		1.41321e+07	0.001	0.1324	84	2.76915	0	1	2.88978	23	3	471.272	1411.8	1.73168	91.597	21028	21028	MS2	24/44	S5_Pollen_Coat.raw
	High	DLLHKLMLEATK	Unambiguous	1	1	Q9LRL1		CID	1	0	1	1		1.41321e+07	0.001	0.1346	84	2.67271	0	1	24.7149	84	3	471.271	1411.8	1.40744	91.5633	21017	21017	MS2	23/44	S5_Pollen_Coat.raw
	High	GDSFGSKcHScLSTAVSGLR	Unambiguous	1	1	Q9LRL1	C8(Carbamidomethyl); C11(Carbamidomethyl)	CID	1	0	1	1		963055	0.006	0.2242	94	3.19475	0	1	51.8123	100	3	709.331	2125.98	2.00855	48.9552	9538	9538	MS2	28/76	S5_Pollen_Coat.raw
	High	YELYPFLR	Unambiguous	14	4	Q9LRK4;Q9LRL1;Q9LRK8;Q9LRK2		CID	1	0	1	2		5.86846e+08	0.007	0.2755	131	1.71294	0	0	18.7419	27	2	550.793	1100.58	1.02635	95.9245	22437	22437	MS2	11/14	S5_Pollen_Coat.raw
	Medium	YELYPFLRR	Unambiguous	3	2	Q9LRL1;Q9LRK2		CID	1	0	1	1		1.91431e+07	0.022	0.3915	157	1.19629	0	1	61.44	100	3	419.565	1256.68	0.414613	79.4249	17306	17306	MS2	10/32	S5_Pollen_Coat.raw
Q9T0E3	Defensin-like protein 151 OS=Arabidopsis thaliana GN=LCR17 PE=3 SV=1 - [DF151_ARATH]	67.8096	18.75	1	2	2	19	2.09165e+07	96	10.1701	8.80713
	Confidence Level	Sequence	PSM Ambiguity	# Proteins	# Protein Groups	Protein Group Accessions	Modifications	Activation Type	ΔScore	ΔCn	Rank	Search Engine Rank	QuanResultID	Precursor Area	q-Value	PEP	Peptides Matched	XCorr	Probability	# Missed Cleavages	Isolation Interference [%]	Ion Inject Time [ms]	Charge	m/z [Da]	MH+ [Da]	ΔM [ppm]	RT [min]	First Scan	Last Scan	MS Order	Ions Matched	Spectrum File
	High	GAScDSELcASLcK	Unambiguous	1	1	Q9T0E3	C4(Carbamidomethyl); C9(Carbamidomethyl); C13(Carbamidomethyl)	CID	1	0	1	1		3.3324e+07	0	0.09259	14	4.33666	0	0	34.3296	100	2	779.323	1557.64	2.70411	44.6528	8570	8570	MS2	20/26	S5_Pollen_Coat.raw
	High	DASKGAScDSELcASLcK	Unambiguous	1	1	Q9T0E3	C8(Carbamidomethyl); C13(Carbamidomethyl); C17(Carbamidomethyl)	CID	1	0	1	1		8.50901e+06	0	0.03116	45	4.02518	0	1	42.9807	100	3	653.615	1958.83	2.87593	39.8556	7498	7498	MS2	29/68	S5_Pollen_Coat.raw
	High	GAScDSELcASLcK	Unambiguous	1	1	Q9T0E3	C4(Carbamidomethyl); C9(Carbamidomethyl); C13(Carbamidomethyl)	CID	1	0	1	1			0	0.06425	14	3.9893	0	0	50.3923	100	2	779.323	1557.64	3.09596	45.1741	8688	8688	MS2	18/26	S5_Pollen_Coat.raw
	High	GAScDSELcASLcK	Unambiguous	1	1	Q9T0E3	C4(Carbamidomethyl); C9(Carbamidomethyl); C13(Carbamidomethyl)	CID	1	0	1	1		3.3324e+07	0	0.06971	15	3.9451	0	0	59.524	100	2	779.321	1557.64	0.509788	43.5575	8323	8323	MS2	18/26	S5_Pollen_Coat.raw
	High	DASKGAScDSELcASLcK	Unambiguous	1	1	Q9T0E3	C8(Carbamidomethyl); C13(Carbamidomethyl); C17(Carbamidomethyl)	CID	1	0	1	1		8.50901e+06	0	0.06551	44	3.87505	0	1	49.0337	100	3	653.615	1958.83	2.5955	39.331	7389	7389	MS2	25/68	S5_Pollen_Coat.raw
	High	GAScDSELcASLcK	Unambiguous	1	1	Q9T0E3	C4(Carbamidomethyl); C9(Carbamidomethyl); C13(Carbamidomethyl)	CID	1	0	1	1			0	0.09938	15	3.87435	0	0	43.2482	100	2	779.322	1557.64	1.76369	45.2404	8703	8703	MS2	18/26	S5_Pollen_Coat.raw
	High	DASKGAScDSELcASLcK	Unambiguous	1	1	Q9T0E3	C8(Carbamidomethyl); C13(Carbamidomethyl); C17(Carbamidomethyl)	CID	1	0	1	1		8.50901e+06	0	0.0281	45	3.85183	0	1	54.0616	100	3	653.615	1958.83	2.87593	39.3084	7384	7384	MS2	26/68	S5_Pollen_Coat.raw
	High	GAScDSELcASLcK	Unambiguous	1	1	Q9T0E3	C4(Carbamidomethyl); C9(Carbamidomethyl); C13(Carbamidomethyl)	CID	1	0	1	1			0	0.04939	15	3.50282	0	0	63.8904	100	2	779.321	1557.64	0.901633	46.2314	8926	8926	MS2	15/26	S5_Pollen_Coat.raw
	High	GAScDSELcASLcK	Unambiguous	1	1	Q9T0E3	C4(Carbamidomethyl); C9(Carbamidomethyl); C13(Carbamidomethyl)	CID	1	0	1	1		3.3324e+07	0	0.06088	14	3.45417	0	0	43.3387	100	2	779.323	1557.64	2.86085	44.5885	8555	8555	MS2	19/26	S5_Pollen_Coat.raw
	High	GAScDSELcASLcK	Unambiguous	1	1	Q9T0E3	C4(Carbamidomethyl); C9(Carbamidomethyl); C13(Carbamidomethyl)	CID	1	0	1	1			0	0.06066	14	3.43134	0	0	75.665	100	2	779.323	1557.64	2.78248	45.8049	8829	8829	MS2	17/26	S5_Pollen_Coat.raw
	High	GAScDSELcASLcK	Unambiguous	1	1	Q9T0E3	C4(Carbamidomethyl); C9(Carbamidomethyl); C13(Carbamidomethyl)	CID	1	0	1	1			0	0.05508	14	3.40365	0	0	58.9978	100	2	779.322	1557.64	1.45022	45.5202	8766	8766	MS2	19/26	S5_Pollen_Coat.raw
	High	GAScDSELcASLcK	Unambiguous	1	1	Q9T0E3	C4(Carbamidomethyl); C9(Carbamidomethyl); C13(Carbamidomethyl)	CID	1	0	1	1			0	0.06991	13	3.34946	0	0	80.1557	100	2	779.323	1557.64	3.40943	46.3932	8963	8963	MS2	17/26	S5_Pollen_Coat.raw
	High	GAScDSELcASLcK	Unambiguous	1	1	Q9T0E3	C4(Carbamidomethyl); C9(Carbamidomethyl); C13(Carbamidomethyl)	CID	1	0	1	1			0	0.05919	15	2.96703	0	0	53.8505	100	2	779.321	1557.64	0.901633	46.3487	8953	8953	MS2	15/26	S5_Pollen_Coat.raw
	High	GAScDSELcASLcK	Unambiguous	1	1	Q9T0E3	C4(Carbamidomethyl); C9(Carbamidomethyl); C13(Carbamidomethyl)	CID	1	0	1	1		3.3324e+07	0.001	0.1383	14	3.92803	0	0	6.38796	23	2	779.323	1557.64	2.31227	44.0784	8442	8442	MS2	20/26	S5_Pollen_Coat.raw
	High	GAScDSELcASLcK	Unambiguous	1	1	Q9T0E3	C4(Carbamidomethyl); C9(Carbamidomethyl); C13(Carbamidomethyl)	CID	1	0	1	1			0.001	0.1114	14	3.43633	0	0	66.3269	100	2	779.323	1557.64	2.2339	45.5055	8763	8763	MS2	18/26	S5_Pollen_Coat.raw
	High	GAScDSELcASLcK	Unambiguous	1	1	Q9T0E3	C4(Carbamidomethyl); C9(Carbamidomethyl); C13(Carbamidomethyl)	CID	1	0	1	1			0.001	0.1349	14	3.41477	0	0	61.2228	100	2	779.323	1557.64	2.2339	45.2623	8708	8708	MS2	19/26	S5_Pollen_Coat.raw
	High	GAScDSELcASLcK	Unambiguous	1	1	Q9T0E3	C4(Carbamidomethyl); C9(Carbamidomethyl); C13(Carbamidomethyl)	CID	1	0	1	1			0.002	0.1857	14	3.75416	0	0	67.5241	100	2	779.323	1557.64	2.46901	45.69	8806	8806	MS2	19/26	S5_Pollen_Coat.raw
	High	DASKGAScDSELcASLcK	Unambiguous	1	1	Q9T0E3	C8(Carbamidomethyl); C13(Carbamidomethyl); C17(Carbamidomethyl)	CID	1	0	1	1		8.50901e+06	0.006	0.2215	48	3.12138	0	1	66.0356	100	3	653.616	1958.83	4.37156	39.953	7521	7521	MS2	27/68	S5_Pollen_Coat.raw
	High	DASKGAScDSELcASLcK	Unambiguous	1	1	Q9T0E3	C8(Carbamidomethyl); C13(Carbamidomethyl); C17(Carbamidomethyl)	CID	1	0	1	1			0.006	0.2591	47	2.14897	0	1	71.255	100	3	653.616	1958.83	3.53027	40.3871	7619	7619	MS2	18/68	S5_Pollen_Coat.raw
B3H6K7	D-galactoside/L-rhamnose binding SUEL lectin protein OS=Arabidopsis thaliana GN=At3g53075 PE=4 SV=1 - [B3H6K7_ARATH]	57.9329	41.82	1	6	6	14	3.85996e+08	165	18.3683	9.81787
	Confidence Level	Sequence	PSM Ambiguity	# Proteins	# Protein Groups	Protein Group Accessions	Modifications	Activation Type	ΔScore	ΔCn	Rank	Search Engine Rank	QuanResultID	Precursor Area	q-Value	PEP	Peptides Matched	XCorr	Probability	# Missed Cleavages	Isolation Interference [%]	Ion Inject Time [ms]	Charge	m/z [Da]	MH+ [Da]	ΔM [ppm]	RT [min]	First Scan	Last Scan	MS Order	Ions Matched	Spectrum File
	High	IFcQDGYVITNINFADYGNPTGTcEHFRHGK	Unambiguous	1	1	B3H6K7	C3(Carbamidomethyl); C24(Carbamidomethyl)	CID	1	0	1	1		6.01868e+07	0	0.003557	59	5.94088	0	1	12.2256	17	3	1211.22	3631.65	-0.398055	90.5044	20671	20671	MS2	32/120	S5_Pollen_Coat.raw
	High	IFcQDGYVITNINFADYGNPTGTcEHFRHGK	Unambiguous	1	1	B3H6K7	C3(Carbamidomethyl); C24(Carbamidomethyl)	CID	1	0	1	1		8.94351e+08	0	0.01416	60	5.18875	0	1	16.5059	4	4	908.667	3631.65	-0.0488222	90.4338	20645	20645	MS2	40/180	S5_Pollen_Coat.raw
	High	IFcQDGYVITNINFADYGNPTGTcEHFR	Unambiguous	1	1	B3H6K7	C3(Carbamidomethyl); C24(Carbamidomethyl)	CID	1	0	1	1		1.71417e+08	0	0.02789	44	5.02488	0	0	21.2576	3	3	1103.83	3309.47	-0.714655	105.394	25824	25824	MS2	35/108	S5_Pollen_Coat.raw
	High	IFcQDGYVITNINFADYGNPTGTcEHFRHGK	Unambiguous	1	1	B3H6K7	C3(Carbamidomethyl); C24(Carbamidomethyl)	CID	1	0	1	1		8.94351e+08	0	0.00694	64	4.86817	0	1	45.5929	14	4	908.668	3631.65	0.55621	91.3308	20939	20939	MS2	26/180	S5_Pollen_Coat.raw
	High	IFcQDGYVITNINFADYGNPTGTcEHFRHGK	Unambiguous	1	1	B3H6K7	C3(Carbamidomethyl); C24(Carbamidomethyl)	CID	1	0	1	1		8.94351e+08	0	0.01212	57	4.82145	0	1	25.3155	20	4	908.667	3631.65	-0.788307	90.3861	20630	20630	MS2	36/180	S5_Pollen_Coat.raw
	High	cVFLVTDEMFGPSHcKGPPTLAVDATcTK	Unambiguous	1	1	B3H6K7	C1(Carbamidomethyl); C15(Carbamidomethyl); C27(Carbamidomethyl)	CID	1	0	1	1		1.73188e+07	0	0.05413	92	4.46914	0	1	4.80904	11	3	1080.17	3238.5	-0.0407171	95.4038	22271	22271	MS2	30/112	S5_Pollen_Coat.raw
	High	cVFLVTDEMFGPSHcKGPPTLAVDATcTK	Unambiguous	1	1	B3H6K7	C1(Carbamidomethyl); C15(Carbamidomethyl); C27(Carbamidomethyl)	CID	1	0	1	1		1.73188e+07	0	0.04471	93	4.46738	0	1	25.087	19	3	1080.18	3238.51	2.56012	95.5303	22314	22314	MS2	33/112	S5_Pollen_Coat.raw
	High	IFcQDGYVITNINFADYGNPTGTcEHFRHGK	Unambiguous	1	1	B3H6K7	C3(Carbamidomethyl); C24(Carbamidomethyl)	CID	1	0	1	1		2.56627e+06	0	0.02917	64	4.23519	0	1	51.1985	89	4	908.675	3631.68	7.74932	87.0664	19596	19596	MS2	41/180	S5_Pollen_Coat.raw
	High	IFcQDGYVITNINFADYGNPTGTcEHFR	Unambiguous	1	1	B3H6K7	C3(Carbamidomethyl); C24(Carbamidomethyl)	CID	1	0	1	1		1.71417e+08	0	0.004799	44	4.01073	0	0	44.0829	7	3	1103.83	3309.47	-0.161377	105.346	25806	25806	MS2	26/108	S5_Pollen_Coat.raw
	High	GPPTLAVDATcTKT	Unambiguous	1	1	B3H6K7	C11(Carbamidomethyl)	CID	1	0	1	1		765454	0	0.06532	157	3.31363	0	1	60.5506	100	2	716.362	1431.72	1.97222	43.9339	8407	8407	MS2	15/26	S5_Pollen_Coat.raw
	High	cVFLVTDEMFGPSHcKGPPTLAVDATcTK	Unambiguous	1	1	B3H6K7	C1(Carbamidomethyl); C15(Carbamidomethyl); C27(Carbamidomethyl)	CID	1	0	1	1		9.222e+07	0	0.08963	95	3.24742	0	1	8.99598	4	4	810.382	3238.51	0.350912	95.332	22247	22247	MS2	35/168	S5_Pollen_Coat.raw
	High	cVFLVTDEMFGPSHcK	Unambiguous	1	1	B3H6K7	C1(Carbamidomethyl); C15(Carbamidomethyl)	CID	1	0	1	1		4.4951e+06	0	0.03295	80	3.18262	0	0	63.6209	28	3	642.957	1926.86	1.19911	89.5403	20362	20362	MS2	25/60	S5_Pollen_Coat.raw
	High	cVFLVTDEMFGPSHcKGPPTLAVDATcTK	Unambiguous	1	1	B3H6K7	C1(Carbamidomethyl); C15(Carbamidomethyl); C27(Carbamidomethyl)	CID	1	0	1	1		9.222e+07	0	0.07709	93	3.13736	0	1	19.7517	8	4	810.381	3238.5	-1.15683	95.2946	22235	22235	MS2	37/168	S5_Pollen_Coat.raw
	High	cGAPATLR	Unambiguous	1	1	B3H6K7	C1(Carbamidomethyl)	CID	1	0	1	1		1.08049e+06	0.006	0.2495	158	2.02532	0	0	32.2803	100	2	423.22	845.433	3.40716	12.7238	1380	1380	MS2	12/14	S5_Pollen_Coat.raw
Q9FXA0	F14J22.5 protein OS=Arabidopsis thaliana GN=F14J22.5 PE=2 SV=1 - [Q9FXA0_ARATH]	54.7496	30.64	3	7	7	15	1.28012e+07	359	39.7998	8.11865
	Confidence Level	Sequence	PSM Ambiguity	# Proteins	# Protein Groups	Protein Group Accessions	Modifications	Activation Type	ΔScore	ΔCn	Rank	Search Engine Rank	QuanResultID	Precursor Area	q-Value	PEP	Peptides Matched	XCorr	Probability	# Missed Cleavages	Isolation Interference [%]	Ion Inject Time [ms]	Charge	m/z [Da]	MH+ [Da]	ΔM [ppm]	RT [min]	First Scan	Last Scan	MS Order	Ions Matched	Spectrum File
	High	SLVLVNHFPDAADVIVAcKQNSASLLESIK	Unambiguous	1	1	Q9FXA0	C18(Carbamidomethyl)	CID	1	0	1	1		1.66034e+07	0	0.02086	75	6.35512	0	1	36.3698	81	4	810.434	3238.71	0.024332	113.945	28737	28737	MS2	49/174	S5_Pollen_Coat.raw
	High	EGKTcITNSNcDAGLHcETcIANTDFRPR	Unambiguous	1	1	Q9FXA0	C5(Carbamidomethyl); C11(Carbamidomethyl); C17(Carbamidomethyl); C20(Carbamidomethyl)	CID	1	0	1	1		2.92934e+06	0	0.002727	24	5.4059	0	1	19.3398	100	4	850.126	3397.48	1.61878	57.1986	11529	11529	MS2	43/168	S5_Pollen_Coat.raw
	High	EGKTcITNSNcDAGLHcETcIANTDFRPR	Unambiguous	1	1	Q9FXA0	C5(Carbamidomethyl); C11(Carbamidomethyl); C17(Carbamidomethyl); C20(Carbamidomethyl)	CID	1	0	1	1		2.92934e+06	0	0.01811	24	5.32512	0	1	14.6324	73	4	850.128	3397.49	3.05596	57.2514	11542	11542	MS2	47/168	S5_Pollen_Coat.raw
	High	EGKTcITNSNcDAGLHcETcIANTDFRPR	Unambiguous	1	1	Q9FXA0	C5(Carbamidomethyl); C11(Carbamidomethyl); C17(Carbamidomethyl); C20(Carbamidomethyl)	CID	1	0	1	1		2.92934e+06	0	0.01008	25	5.18391	0	1	13.5235	74	4	850.126	3397.48	1.83436	57.2925	11552	11552	MS2	43/168	S5_Pollen_Coat.raw
	High	SLVLVNHFPDAADVIVAcKQNSASLLESIK	Unambiguous	1	1	Q9FXA0	C18(Carbamidomethyl)	CID	1	0	1	1		1.66034e+07	0	0.0397	79	4.67867	0	1	18.1306	38	4	810.433	3238.71	-1.70946	113.771	28675	28675	MS2	46/174	S5_Pollen_Coat.raw
	High	TcITNSNcDAGLHcETcIANTDFRPR	Unambiguous	1	1	Q9FXA0	C2(Carbamidomethyl); C8(Carbamidomethyl); C14(Carbamidomethyl); C17(Carbamidomethyl)	CID	1	0	1	1		9.46449e+06	0	0.01283	29	4.20229	0	0	28.489	44	4	771.586	3083.32	0.946602	65.8752	13690	13690	MS2	38/150	S5_Pollen_Coat.raw
	High	SLVLVNHFPDAADVIVAcKQNSASLLESIK	Unambiguous	1	1	Q9FXA0	C18(Carbamidomethyl)	CID	1	0	1	1		1.66034e+07	0	0.09187	71	4.05187	0	1	46.638	24	4	810.436	3238.72	1.98426	113.875	28712	28712	MS2	50/174	S5_Pollen_Coat.raw
	High	GLPFNKYSWLTTHNSFAR	Unambiguous	1	1	Q9FXA0		CID	1	0	1	1		1.23357e+07	0	0.02638	139	3.17556	0	1	45.6205	44	3	713.698	2139.08	0.580137	84.7221	18881	18881	MS2	26/68	S5_Pollen_Coat.raw
	High	LLVFTSDSHKEATEGIAYQWK	Unambiguous	1	1	Q9FXA0		CID	1	0	1	1		2.61549e+06	0	0.05567	116	3.0442	0	1	48.7998	46	4	606.563	2423.23	2.12507	83.34	18477	18477	MS2	32/120	S5_Pollen_Coat.raw
	High	LLVFTSDSHKEATEGIAYQWK	Unambiguous	1	1	Q9FXA0		CID	1	0	1	1		2.61549e+06	0	0.05359	121	2.71898	0	1	41.5386	90	4	606.562	2423.22	0.311565	83.3121	18469	18469	MS2	31/120	S5_Pollen_Coat.raw
	High	WPNFIAVDFYKR	Unambiguous	3	1	Q9FXA0		CID	1	0	1	1			0	0.05877	159	2.30462	0	1	39.0517	59	3	519.274	1555.81	0.998063	101.454	24377	24377	MS2	24/44	S5_Pollen_Coat.raw
	High	GLPFNKYSWLTTHNSFAR	Unambiguous	1	1	Q9FXA0		CID	1	0	1	1		1.23357e+07	0	0.03909	135	1.84065	0	1	55.2477	48	3	713.698	2139.08	1.26494	84.9846	18964	18964	MS2	22/68	S5_Pollen_Coat.raw
	High	SLVLVNHFPDAADVIVAcK	Unambiguous	1	1	Q9FXA0	C18(Carbamidomethyl)	CID	1	0	1	1		7.78133e+06	0.001	0.1463	105	2.92519	0	0	41.4393	28	3	690.034	2068.09	-0.639855	98.2874	23256	23256	MS2	17/72	S5_Pollen_Coat.raw
	High	LLVFTSDSHKEATEGIAYQWK	Unambiguous	1	1	Q9FXA0		CID	1	0	1	1		2.61549e+06	0.001	0.1391	117	2.59699	0	1	51.7389	83	4	606.562	2423.23	1.31907	83.4149	18499	18499	MS2	34/120	S5_Pollen_Coat.raw
	High	SLVLVNHFPDAADVIVAcK	Unambiguous	1	1	Q9FXA0	C18(Carbamidomethyl)	CID	1	0	1	1		7.78133e+06	0.006	0.2232	103	2.78119	0	0	62.7411	80	3	690.035	2068.09	0.24553	98.103	23189	23189	MS2	25/72	S5_Pollen_Coat.raw
Q9C8W7	At1g71950 OS=Arabidopsis thaliana GN=F17M19.10 PE=2 SV=1 - [Q9C8W7_ARATH]	54.6098	59.56	2	6	6	16	8.87649e+07	136	14.8425	6.15088
	Confidence Level	Sequence	PSM Ambiguity	# Proteins	# Protein Groups	Protein Group Accessions	Modifications	Activation Type	ΔScore	ΔCn	Rank	Search Engine Rank	QuanResultID	Precursor Area	q-Value	PEP	Peptides Matched	XCorr	Probability	# Missed Cleavages	Isolation Interference [%]	Ion Inject Time [ms]	Charge	m/z [Da]	MH+ [Da]	ΔM [ppm]	RT [min]	First Scan	Last Scan	MS Order	Ions Matched	Spectrum File
	High	LTPEQVAEISKQPGVIQVVPSQTYQLHKPGGGGGFK	Unambiguous	2	1	Q9C8W7		CID	1	0	1	1			0	0.04521	25	5.18527	0	1	16.0238	19	3	1259.01	3775.02	-0.0603938	87.7306	19802	19802	MS2	28/140	S5_Pollen_Coat.raw
	High	LTPEQVAEISKQPGVIQVVPSQTYQLHKPGGGGGFK	Unambiguous	2	1	Q9C8W7		CID	1	0	1	1		2.51703e+08	0	0.04243	25	4.49506	0	1	30.0833	9	4	944.509	3775.02	-0.694515	88.0717	19911	19911	MS2	32/210	S5_Pollen_Coat.raw
	High	LTPEQVAEISKQPGVIQVVPSQTYQLHKPGGGGGFK	Unambiguous	2	1	Q9C8W7		CID	1	0	1	1		2.51703e+08	0	0.02935	21	4.44333	0	1	38.0354	75	4	944.512	3775.03	2.66846	87.3466	19683	19683	MS2	39/210	S5_Pollen_Coat.raw
	High	LTPEQVAEISKQPGVIQVVPSQTYQLHKPGGGGGFK	Unambiguous	2	1	Q9C8W7		CID	1	0	1	1		2.51703e+08	0	0.02552	25	4.3477	0	1	7.96908	2	4	944.509	3775.01	-1.14722	87.9619	19876	19876	MS2	37/210	S5_Pollen_Coat.raw
	High	DALIYSYKEAASGFSAK	Unambiguous	2	1	Q9C8W7		CID	1	0	1	1		3.08741e+06	0	0.02298	147	3.55907	0	1	49.5248	67	2	910.957	1820.91	0.0508042	83.7291	18591	18591	MS2	19/32	S5_Pollen_Coat.raw
	High	LTPEQVAEISKQPGVIQVVPSQTYQLHKPGGGGGFK	Unambiguous	2	1	Q9C8W7		CID	1	0	1	1		2.51703e+08	0	0.08307	23	3.55428	0	1	18.6555	13	4	944.511	3775.02	1.43968	87.4372	19709	19709	MS2	36/210	S5_Pollen_Coat.raw
	High	DALIYSYKEAASGFSAK	Unambiguous	2	1	Q9C8W7		CID	1	0	1	1		3.08741e+06	0	0.01972	140	3.54211	0	1	57.786	96	2	910.957	1820.91	0.385995	83.7941	18610	18610	MS2	15/32	S5_Pollen_Coat.raw
[truncated: 1,195 more rows]

## Sheet: Dataset 3
Accession	Description	Score	Coverage	# Proteins	# Unique Peptides	# Peptides	# PSMs	Area	# AAs	MW [kDa]	calc. pI
[truncated: 527 more rows]
