# Supplementary material for: Pollen Coat Proteomes of Arabidopsis thaliana, Arabidopsis lyrata, and Brassica oleracea Reveal Remarkable Diversity of Small Cysteine-Rich Proteins at the Pollen-Stigma Interface
Source: Biomolecules. 2023 Jan 12;13(1):157. doi: 10.3390/biom13010157 (PMC9856046; doi:10.3390/biom13010157)
Supplement: Supplementary file 1 [file biomolecules-13-00157-s001.zip › Table S10 Categories of proteins identified in the pollen coat from Arabidopsis thaliana, Arabidopsis lyrata and Brassica oleracea.xlsx]

## Sheet: Table S10 legend
Table S10. Categories of proteins identified in the pollen coat from Arabidopsis thaliana, Arabidopsis lyrata and Brassica oleracea.
Pollen coat proteins with a description associated with Signal transduction, lipid metabolism, cell wall, response to stress, redox and proteolysis are shown.

## Sheet: Arabidopsis thaliana
Accession	Description
Signal transduction
Q01525	GRF2/ 14-3-3-like protein GF14 omega/ General regulatory factor 2
Q9LP92	C-jun-amino-terminal kinase-interacting protein (T32E20.28)
Q9LRL1	Cysteine-rich repeat secretory protein 26/ CRRSP26
Q9LRK8	Cysteine-rich repeat secretory protein 29/ CRRSP29
P0CJ49	Cysteine-rich repeat secretory protein 42/CRRSP42
B3H4Y0	D-galactoside/L-rhamnose binding SUEL lectin protein
Q9SCQ3	D-galactoside/L-rhamnose binding SUEL lectin protein
B3H6K7	D-galactoside/L-rhamnose binding SUEL lectin protein
Q67XX3	F-box protein
A8MS20	F-box protein
P42643	GRF1/ 14-3-3-like protein GF14 chi/ General regulatory factor 1
P42645	GRF5/ 14-3-3-like protein GF14 upsilon/ General regulatory factor 5
Q96300	GRF7/14-3-3-like protein GF14 nu
Q84MA9	Inactive leucine-rich repeat receptor-like serine/threonine-protein kinase
Q9C622	LEAF RUST 10 DISEASE-RESISTANCE LOCUS RECEPTOR-LIKE PROTEIN KINASE-like 2.7 (EC 2.7.11.1) (Probable receptor-like serine/threonine-protein kinase LRK10L-2.7)
Q9LHP4	LRR receptor-like serine/threonine-protein kinase RGI1 (EC 2.7.11.1) (Protein RECEPTOR OF RGF1 4) (Protein RGF1 INSENSITIVE 1) (Protein ROOT CLAVATA-HOMOLOG1 2)
Q9ZU46	LRR-RLK/ Leucine-rich repeat receptor-like protein kinase
B3H5T5	Plant self-incompatibility protein S1 family
Q9LRL4	Putative cysteine-rich repeat secretory protein 24/ CRRSP24
Q9LRK4	Putative cysteine-rich repeat secretory protein 33/ CRRSP33
Q9LRK2	Putative cysteine-rich repeat secretory protein 35/ CRRSP35
Q9M2I5	Putative cysteine-rich repeat secretory protein 61/ CRRSP61
Q9SAA0	Self-incompatibility protein S1 family
F4HWK0	Self-incompatibility protein S1 family protein
Q1G3D1	S-protein homolog
Q9FLY6	S-protein homolog 15
O65387	Stigma-specific Stig1 family protein
Lipid metabolism
P57752	Acyl-CoA-binding domain-containing protein 6;ACBP6;ortholog
F4I5X3	Alpha/beta-Hydrolases superfamily protein
Q949V0	Alpha/beta-Hydrolases superfamily protein
P92940	Calcium-dependent lipid-binding protein (AtCLB) (CaLB protein) (Protein NTMC 2 TYPE 4) (NTMC2TYPE4)
Q8VZV6	Esterase/lipase/thioesterase family protein/ Phospholipase-like protein
Q9LZS8	GDSL esterase/lipase
Q0WUV7	GDSL esterase/lipase EXL4
F4I0R0	GDSL esterase/lipase EXL5
F4K817	Glycine-rich protein GRP14
Q9LY09	Glycine-rich protein GRP17
Q93WI3	Glycine-rich protein GRP18
Q42574	Glycine-rich protein GRP19
Q9LY07	Glycine-rich protein GRP20
Q6IMG0	Glycine-rich protein GRP21
Q9FLS1	Glycine-rich protein GRP22
F4K3K4	GRP/Oleosin family protein
Q8W4H8	Inactive GDSL esterase/lipase-like protein 23
F4K4J2	Lipase class 3-like protein
F4JQ50	Lysophosphatidic acid acyltransferase
Q8L7R3	Lysophospholipid acyltransferase LPEAT1
Q93Y40	Oxysterol-binding protein-related protein 3C;ORP3C;ortholog
Q9LVD4	Oxysterol-binding protein-related protein 4C;ORP4C;ortholog
Q6NMN6	Probable sphingolipid transporter spinster homolog 1;At5g65687;ortholog
Q93V66	Protein FATTY ACID EXPORT 1, chloroplastic;FAX1;ortholog
Q9FMN0	Sterol carrier protein 2, SCP2;
Q00762	Tapetum-specific protein A9;A9;ortholog
Cell wall-related
Q84M89	Alpha-glucosidase 2/GCS2
Q9SCV8	Beta-galactosidase 4/ BGAL4
P49063	Exopolygalacturonase clone GBGA483/ Galacturan 1,4-alpha-galacturonidase/ Pectinase
Q9FJR2	Plant invertase/pectin methylesterase inhibitor domain-containing protein
Q9T081	UDP-glycosyltransferase 79B3/ UGT79B3
Q5MFV6	VGDH2/ Probable pectinesterase/pectinesterase inhibitor VGDH2
Response to stress
P19172	Acidic endochitinase/ CHIB1
Q42512	COR15A, Protein cold-regulated 15A
Q945Q1	Cysteine proteinase inhibitor 1 (AtCYS-1)
Q8L5T9	Cysteine proteinase inhibitor 2 (AtCYS-2)
Q8H0X6	Cysteine proteinase inhibitor 6 (AtCYS-6)
O80917	Dehydration-responsive element-binding protein 2E/DREB2E
Q9FHF0	Disease resistance protein-like/ TIR-NBS-LRR class disease resistance protein
Q9T0H6	Late embryogenesis abundant protein (LEA) family protein
Q9SI55	Late embryogenesis abundant protein (LEA) family protein, Putative cold-regulated protein
Q9ZPQ7	LEA domain-containing protein/ Late embryogenesis abundant domain-containing protein
Q304B9	Neutral ceramidase/ Acylsphingosine deacylase/ N-acylsphingosine amidohydrolase
Q9C8W7	Proteinase inhibitor, propeptide
P31169	Stress-induced protein KIN2/ Cold-induced protein COR6.6
O24468	Thaumatin-like protein 3
Q9C9P9	Thaumatin-like protein 3
Q9T081	UDP-glycosyltransferase 79B3/ UGT79B3
Redox
Q9C9U3	Alpha-dioxygenase 2/ Fatty acid dioxygenase AlphaDOX2
B3LF50	Berberine bridge enzyme-like 2 (AtBBE-like 2)
Q8L8T2	Glutaredoxin-C1
Q8LFQ6	Glutaredoxin-C4 (AtGrxC4)
O04922	GPX2, Probable glutathione peroxidase 2
B9DGT0	Lactoylglutathione lyase/ Glyoxalase I
Q8LAN3	Probable prolyl 4-hydroxylase 4
B3H7A9	PXG7/ Probable peroxygenase 7/ Caleosin-7
Proteolysis
F4JGD2	Aspartic proteinase A3
Q9SUL1	Cysteine proteinase
Q9LNC1	Cysteine proteinases superfamily protein
P42763	Dehydrin ERD14
O23717	PBE1/ Proteasome subunit beta type-5-A
Q7DLR9	Proteasome subunit beta type-4
Q56YZ1	Putative aspartic protease
Q56WF8	SCPL48/ Serine carboxypeptidase-like 48
P32826	SCPL49/ Serine carboxypeptidase-like 49

## Sheet: Arabidopsis lyrata
Accession	Description	Best hit in A. thaliana	Description
Signal transduction
D7M7Q0	14_3_3 domain-containing protein	AT4G09000	14-3-3-like protein GF14 chi
D7KL41	At1g35160/T32G9_30	AT1G35160	14-3-3-like protein GF14 phi
D7MV49	Protein kinase domain-containing protein	AT5G67380	CKA1, Casein kinase II subunit alpha-1
D7MFD0	Protein kinase domain-containing protein	AT4G26100	CKL1, Protein kinase domain-containing protein
D7LTF8	Protein kinase domain-containing protein	AT3G50530	CRK, CDPK-related kinase
D7LM78	Predicted protein	AT3G29040	CRRSP13, Putative cysteine-rich repeat secretory protein 13
D7LNT1	Uncharacterized protein	AT3G29050	CRRSP14, Putative cysteine-rich repeat secretory protein 14
D7L0Y4	Gnk2-homologous domain-containing protein	AT3G21900	CRRSP16, Putative cysteine-rich repeat secretory protein 16
D7L1I7	Uncharacterized protein	AT3G21920	CRRSP18 and CRRSP19, Cysteine-rich repeat secretory protein, putative (DUF26)
D7KJM7	Predicted protein	AT3G21960	CRRSP24, Putative cysteine-rich repeat secretory protein 24
D7L1J3	Uncharacterized protein	AT3G21970	CRRSP26, Cysteine-rich repeat secretory protein 26
D7LW29	Uncharacterized protein	AT3G58310	CRRSP61, Putative cysteine-rich repeat secretory protein 61
D7LUE0	Uncharacterized protein	AT3G53050	D-galactoside/L-rhamnose binding SUEL lectin protein
D7LUE3	Uncharacterized protein	AT3G53065	D-galactoside/L-rhamnose binding SUEL lectin protein
D7LUE5	Uncharacterized protein	AT3G53080	D-galactoside/L-rhamnose binding SUEL lectin protein
D7KD11	Dihydroxyacetone kinase family protein	AT1G48430	Dihydroxyacetone kinase
D7L646	F-box domain-containing protein	At2g14710	F-box protein
D7KYL7	Uncharacterized protein	At3g13680	F-box/kelch-repeat protein
D7LAW5	Kinesin motor family protein	AT3G20150	Kinesin-like protein KIN-12F
D7KX35	Leucine-rich repeat family protein	AT1G80630	Leucine-rich repeat family protein
D7MT97	Predicted protein	AT5G65240	Leucine-rich repeat protein kinase family protein
D7LHI1	DUF295 domain-containing protein	AT2G24255	LOW protein: F-box/kelch-repeat protein
D7KR68	LRRNT_2 domain-containing protein	AT1G73066	LRRNT_2 domain-containing protein
D7MTE2	Mob1/phocein family protein	AT5G45550	MOB kinase activator-like 1A
D7LUB4	Purple acid phosphatase (EC 3.1.3.2)	AT3G52810	PAP21, Purple acid phosphatase 21
D7MNF5	ATPAP29/PAP29	AT5G63140	PAP29, Probable inactive purple acid phosphatase 29
D7KT29	F-box domain-containing protein	At1g65990	Peroxiredoxin-2A
D7MAP5	Protein kinase domain-containing protein	AT4G37250	Probable LRR receptor-like serine/threonine-protein kinase
D7LWS3	Kinase family protein	AT5G03640	Protein kinase superfamily protein
D7KY15	F-box domain-containing protein	AT1G70380/AT1G70960	Putative F-box protein At1g70380/AT1G70960
D7KCV1	S-protein homolog	AT1G28305	Self-incompatibility protein S1 family
D7L8Z3	S-protein homolog	AT3G10460	Self-incompatibility protein S1 family
D7L8Y9	S-protein homolog	AT3G10455	Self-incompatibility protein S1 family
D7MVA5	S-protein homolog	AT5G39493	Self-incompatibility protein S1 family
D7KMI4	S-protein homolog	AT1G11765	S-protein homolog
D7LXH8	S-protein homolog	AT5G03740	S-protein homolog
D7LRA5	S-protein homolog	AT3G26860	S-protein homolog 23
D7MI62	S-protein homolog	AT5G36985	S-protein homolog 25
D7M4S2	UMP-CMP kinase (EC 2.7.4.14) (Deoxycytidylate kinase) (CK) (dCMP kinase) (Uridine monophosphate/cytidine monophosphate kinase) (UMP/CMP kinase) (UMP/CMPK)	AT5G26667	UMP-CMP kinase
D7LR09	Protein kinase domain-containing protein	AT2G01210	ZAR1, Receptor protein kinase-like protein ZAR1
Lipid metabolism
D7L320	Acyl carrier protein	AT3G05020	ACP1, Acyl carrier protein
D7KGM7	Acyl-CoA-binding protein	AT1G31812	Acyl-CoA-binding protein, ACBP6
D7LTL9	AB hydrolase-1 domain-containing protein	AT3G51000	Alpha/beta-Hydrolases superfamily protein
D7LHJ0	Serine carboxypeptidase S28 family protein	AT2G24280	Alpha/beta-Hydrolases superfamily protein
D7M7Y1	Hydrolase, alpha/beta fold family protein	AT5G02970	Alpha/beta-Hydrolases superfamily protein
D7KC15	C2 domain-containing protein	AT1G48090	calcium-dependent lipid-binding family protein
D7LBW1	Phosphatidate cytidylyltransferase (EC 2.7.7.41)	AT2G45150	CDS4, cytidinediphosphate diacylglycerol synthase 4
D7KF15	Phospholipase C	AT1G49740	F14J22.5 protein/ PLC-like phosphodiesterases superfamily protein
D7LWR9	Predicted protein	AT5G03600	GDSL esterase/lipase
D7LQN3	GDSL-motif lipase/hydrolase family protein (Fragment)	AT2G04020	GDSL esterase/lipase At2g04020
D7KT81	T4O12.13	AT1G75900	GDSL esterase/lipase EXL3
D7KT83	T4O12.15	AT1G75940	GDSL esterase/lipase EXL6
D7KG44	PlsC domain-containing protein	AT1G06520	Glycerol-3-phosphate acyltransferase 1
Q6WER1	Pollen specific glycine-rich protein GRP14	AT5G07510	Glycine-rich protein GRP14
Q6WEQ8	Oleosin	AT5G07540	Glycine-rich protein GRP16
Q6WEQ9	Oleosin	AT5G07530	Glycine-rich protein GRP17
Q6WER0	Pollen specific glycine-rich protein GRP18	AT5G07520	Glycine-rich protein GRP18
Q6WEQ7	Oleosin	AT5G07550	Glycine-rich protein GRP19
D7M0K7	Uncharacterized protein	AT5g07600	Glycine-rich protein GRP22
D7KJE9	Dolichyl-diphosphooligosaccharide--protein glycotransferase (EC 2.4.99.18)	AT1G34130	Glycosyltransferase (Fragment)
D7KVF6	OST3/OST6 family protein	AT1G61790	OST3B, Probable dolichyl-diphosphooligosaccharide--protein glycosyltransferase subunit 3B
D7LV35	Enoyl-CoA reductase	AT3G55360	Very-long-chain enoyl-CoA reductase
Cell wall-related
D7M1B5	Alpha-galactosidase (EC 3.2.1.22) (Melibiase)	AT5G08380	AGAL1 , Alpha-galactosidase 1
D7LR45	Alpha-galactosidase (EC 3.2.1.22) (Melibiase)	AT3G26380	Alpha-galactosidase
D7KSK4	Glycosyltransferase (EC 2.4.2.-)	AT1G75110	Arabinosyltransferase RRA2
D7LV42	Glucan endo-1,3-beta-D-glucosidase (EC 3.2.1.39)	AT3G55430	Beta-1, 3-glucanase-like protein
D7MAR9	Galactosyltransferase	AT4G32105/AT4G32110	Beta-1,3-N-Acetylglucosaminyltransferase family protein
D7LN98	Glycosyl hydrolase family 3 protein	AT3G47040	Beta-glucosidase
D7MDG7	Beta-galactosidase (EC 3.2.1.23)	AT4G35010	BGAL11, Beta-galactosidase 11
D7M042	Beta-galactosidase (EC 3.2.1.23)	AT5G20710	BGAL7, Beta-galactosidase 7
D7MXF5	SUEL-type lectin domain-containing protein	AT2G28470	BGAL8, Beta-galactosidase 8
D7LA14	Beta-1,4-xylosidase	AT3G19620	BXL5, Probable beta-D-xylosidase 5
D7MX60	Polygalacturonase	AT3G07850/AT3G14040	Exopolygalacturonase clone GBGA483/Pectin lyase-like superfamily protein
D7M497	Glyco_hydro_19_cat domain-containing protein	AT4G01700	Glycoside Hydrolase Family 19
D7M063	Glycosyl hydrolase family 3 protein	AT5G20950	Glycosyl hydrolase family protein
D7L806	Uncharacterized protein	AT3G18170	Glycosyltransferase family 61 protein
D7MMG7	Mannan endo-1,4-beta-mannosidase (EC 3.2.1.78)	AT5G66460	MAN7, Mannan endo-1,4-beta-mannosidase 7
D7L6J2	Glucan endo-1,3-beta-D-glucosidase (EC 3.2.1.39)	AT3G07320	O-Glycosyl hydrolases family 17 protein
D7MUR3	Pectin acetylesterase (EC 3.1.1.-)	AT5G45280	PAE11, Pectin acetylesterase 11
D7L720	Uncharacterized protein	AT3G07830	Pectin lyase-like superfamily protein
D7L721	Exopolygalacturonase	AT3G07850/AT3G14040	Pectin lyase-like superfamily protein
D7LSA5	Glycoside hydrolase family 28 protein	AT3G61490	Pectin lyase-like superfamily protein
D7KPX7	Predicted protein	AT1G54620	Plant invertase/pectin methylesterase inhibitor superfamily protein
D7LSU8	Invertase/pectin methylesterase inhibitor family protein	AT3G62180	Plant invertase/pectin methylesterase inhibitor superfamily protein
D7MQM4	Invertase/pectin methylesterase inhibitor family protein	AT5G46970	Plant invertase/pectin methylesterase inhibitor superfamily protein
D7MQM6	PMEI domain-containing protein	AT5G46940	Plant invertase/pectin methylesterase inhibitor superfamily protein
D7MQM7	Invertase/pectin methylesterase inhibitor family protein	AT5G46930	Plant invertase/pectin methylesterase inhibitor superfamily protein
D7L6Q2	Invertase/pectin methylesterase inhibitor family protein (Fragment)	AT3G17220	PMEI2, Pectinesterase inhibitor 2
D7KET3	Pectate lyase (EC 4.2.2.2)	AT1G30350	Probable pectate lyase 4
D7M428	Pollen ole e 1 allergen and extensin family protein	AT4G02270	RHS13, Pollen ole e 1 allergen and extensin family protein
D7MEY7	Uncharacterized protein	AT4G38420	sks9, Putative pectinesterase
D7L5U5	Xyloglucan endotransglucosylase/hydrolase (EC 2.4.1.207)	AT3G25050	XTH3, Xyloglucan endotransglucosylase/hydrolase protein 3
Response to stress
D7L9I8	Aspartate kinase (EC 2.7.2.4)	AT3G02020	AK3, Aspartokinase 3, chloroplastic
D7KXS0	Auxin response factor	AT1G59750	ARF1, Auxin response factor 1
D7LIT7	Predicted protein	AT2G42540	COR15A, Protein cold-regulated 15A
D7LKL2	Uncharacterized protein	AT2G21060	CSP4, Cold shock domain-containing protein 4
D7M4G3	Cysteine proteinase inhibitor	AT5G12140	CYS1, Cysteine proteinase inhibitor
D7LEC0	Cystatin domain-containing protein	AT2G31980	CYS2, Cysteine proteinase inhibitor
D7KTA6	Uncharacterized protein	AT1G76180	Dehydrin ERD14
D7MGM6	Uncharacterized protein	AT4G24800	ECIP1, MA3 domain-containing translation regulatory factor 3
D7L7P9	DNAJ heat shock N-terminal domain-containing protein	AT3G08970	ERDJ3A , DNAJ heat shock N-terminal domain-containing protein
D7L7V5	Heat shock cognate 70 kDa protein 3	AT3G09440	HSP70-3, Heat shock cognate 70 kDa protein 3
D7KG87	Trypsin and protease inhibitor family protein	AT1G17860	Kunitz trypsin inhibitor 2
D7LQK9	Late embryogenesis abundant domain-containing protein	AT2G03740	Late embryogenesis abundant domain-containing protein / LEA domain-containing protein
D7LQM1	Uncharacterized protein	AT2G03850	Late embryogenesis abundant protein (LEA) family protein
D7MHG0	Uncharacterized protein	AT4G13560	Late embryogenesis abundant protein (LEA) family protein
D7MV94	LEA_2 domain-containing protein	AT4G13270	LEA_2 domain-containing protein
D7KXF5	Uncharacterized protein	AT1G59835	Precursor of CEP2
D7KD33	T1N15.24	AT1G48605	Probable phosphopantothenoylcysteine decarboxylase
D7KJ78	G-patch domain-containing protein	AT1G33520	Protein MOS2
D7KG32	Glyco_transf_20 domain-containing protein	AT1G06410	TPS7, alpha-trehalose-phosphate synthase [UDP-forming] 7
Redox
D7KV15	Uncharacterized protein	AT1G67290	Aldehyde oxidase GLOX1
D7MDG8	L-ascorbate peroxidase (EC 1.11.1.11)	AT4G35000	APX3, L-ascorbate peroxidase 3
D7M844	ATF2/TRXF2	AT5G16400	ATF2/TRXF2, Thioredoxin F2
D7M2M9	Thioredoxin domain-containing protein	AT4G03520	ATHM2, Thioredoxin M2, chloroplastic
D7MFH9	FAD-binding domain-containing protein	AT4G20830	Berberine bridge enzyme-like 19
D7KFT1	Sulfhydryl oxidase (EC 1.8.3.2)	AT1G49880	FAD-linked sulfhydryl oxidase ERV1
D7LGE3	Uncharacterized protein	AT4G36840	Galactose oxidase/kelch repeat superfamily protein
D7LDM4	Glutathione peroxidase	AT2G31570	GPX2, Probable glutathione peroxidase 2
D7LZN1	Glutathione peroxidase	AT4G11600	GPX6, Probable phospholipid hydroperoxide glutathione peroxidase 6, mitochondrial
D7M016	Glutaredoxin domain-containing protein	AT5G20500	GRXC4, Glutaredoxin-C4
D7MD89	Glutaredoxin domain-containing protein	AT4G28730	GRXC5, Glutaredoxin-C5
D7LF83	L-gulonolactone oxidase (EC 1.1.3.8)	AT2G46740	L-gulonolactone oxidase
D7MNK0	Uncharacterized protein	AT5G43880	Methyl-coenzyme M reductase II subunit gamma, putative (DUF3741)
D7KMS1	Nitrate reductase	AT1G37130	Nitrate reductase [NADH] 2
D7L1Z0	Peroxidase (EC 1.11.1.7)	AT2G18980	Peroxidase 16
D7KT29	F-box domain-containing protein	AT1G65990	Peroxiredoxin-2A
D7LYY9	Oxidoreductase	AT5G05600	Probable 2-oxoglutarate-dependent dioxygenase
D7KMR2	Uncharacterized protein	AT1G23240	Probable inactive peroxygenase-like protein
D7MJM3	Sacchrp_dh_NADP domain-containing protein	AT5G39410	Probable mitochondrial saccharopine dehydrogenase-like oxidoreductase
D7KYD1	Uncharacterized protein	AT1G70670	PXG4, Probable peroxygenase 4
D7KT31	Glutaredoxin-dependent peroxiredoxin (EC 1.11.1.25)	AT1G60740	Thioredoxin-dependent peroxidase 2
D7KT89	Thioredoxin-like_fold domain-containing protein	AT1G76020	Thioredoxin-like_fold domain-containing protein
D7KWD4	Oxidoreductase family protein	AT1G68540	TKPR2, Tetraketide alpha-pyrone reductase 2
D7KZK6	Thioredoxin F-type 1	AT3G02730	TRXF1, Thioredoxin F-type 1
Proteolysis
D7M176	Aspartyl protease family protein	AT4G04460	APA3, Aspartic proteinase A3
D7LCI1	Uncharacterized protein	AT2G45350	CRR4, Pentatricopeptide repeat-containing protein At2g45350, chloroplastic
D7KG15	Uncharacterized protein	AT1G06260	Cysteine proteinases superfamily protein
D7MR18	Predicted protein	AT5G51540	OCT1, Probable mitochondrial intermediate peptidase, mitochondrial
D7MDE1	Peptidase M20/M25/M40 family protein	AT4G17830	Peptidase M20/M25/M40 family protein
D7MFK9	Endopeptidase S2P	AT4G20310	S2P, Site-2 protease
D7M1K3	Uncharacterized protein	AT3G28680	Serine carboxypeptidase S28 family protein
D7KJ81	Uncharacterized protein	AT1G33540	Serine carboxypeptidase-like 18, SCPL18
D7LWS1	Subtilase family protein	AT5G03620	Subtilisin-like protease SBT4.15
D7KJV2	Uncharacterized protein	AT1G09850	XBCP3, Xylem bark cysteine peptidase 3

## Sheet: Brassica oleracea
Accession	Description	Best hit in A. thaliana	Description
Signal transduction
A0A0D3AB88	Non-specific serine/threonine protein kinase	AT4G14350	AGC (cAMP-dependent, cGMP-dependent and protein kinase C) kinase family protein
A0A0D3DUR6	Non-specific serine/threonine protein kinase	AT3G61160	ASK2, GS3-like kinase, subgroup III
A0A0D3CAX2	Uncharacterized protein	AT2G47010	calcium/calcium/calmodulin-dependent Serine/Threonine-kinase
A0A0D3B3H4	Protein kinase domain-containing protein	AT5G54590	CRLK1, Calcium/calmodulin-regulated receptor-like kinase 1
A0A0D3ABP0	Uncharacterized protein	AT3G21910	CRRSP17, Cysteine-rich repeat secretory protein 17
A0A0D3B3R2	Uncharacterized protein	AT3G21910	CRRSP17, Cysteine-rich repeat secretory protein 17
A0A0D3CHE1	Uncharacterized protein	AT3G21910	CRRSP17, Cysteine-rich repeat secretory protein 17
A0A0D3CHE2	Uncharacterized protein	AT3G21910	CRRSP17, Cysteine-rich repeat secretory protein 17
A0A0D3CHE6	Uncharacterized protein	AT3G21910	CRRSP17, Cysteine-rich repeat secretory protein 17
A0A0D3CHE7	Uncharacterized protein	AT3G21910	CRRSP17, Cysteine-rich repeat secretory protein 17
A0A0D3ABP0	Uncharacterized protein	AT3G21910	CRRSP17, Cysteine-rich repeat secretory protein 17
A0A0D2ZT39	Uncharacterized protein	AT3G21970	CRRSP26, Cysteine-rich repeat secretory protein 26
A0A0D3BCN5	Uncharacterized protein	AT3G21970	CRRSP26, Cysteine-rich repeat secretory protein 26
A0A0D3BCP0	Uncharacterized protein	AT3G21970	CRRSP26, Cysteine-rich repeat secretory protein 26
A0A0D3BSI6	Gnk2-homologous domain-containing protein	AT3G22040	CRRSP34, Cysteine-rich repeat secretory protein 34
A0A0D2ZTW0	Uncharacterized protein	AT3G22057	CRRSP37, Cysteine-rich repeat secretory protein 37
A0A0D3BSJ8	Uncharacterized protein	AT3G22057	CRRSP37, Cysteine-rich repeat secretory protein 37
A0A0D3BE74	Uncharacterized protein	AT3G58310	CRRSP61, Cysteine-rich repeat secretory protein 61
A0A0D3BX40	SUEL-type lectin domain-containing protein	AT3G53065	D-galactoside/L-rhamnose binding SUEL lectin protein
A0A0D3BYC3	SUEL-type lectin domain-containing protein	AT3G53065	D-galactoside/L-rhamnose binding SUEL lectin protein
A0A0D3BYC6	SUEL-type lectin domain-containing protein	AT3G53065	D-galactoside/L-rhamnose binding SUEL lectin protein
A0A0D3D8Z5	SUEL-type lectin domain-containing protein	AT3G53080	D-galactoside/L-rhamnose binding SUEL lectin protein
A0A0D2ZUE8	SUEL-type lectin domain-containing protein	-	-
A0A0D3A0Y8	Uncharacterized protein	AT4G39590	Galactose oxidase/F-box/kelch-repeat protein
A0A0D3DUF8	Protein kinase domain-containing protein	AT3G59830	Integrin-linked protein kinase family
A0A0D2ZRP8	Protein kinase domain-containing protein	AT5G10530	LECRK9.1, L-TYPE LECTIN RECEPTOR KINASE IX.1
A0A0D3E9H2	TIR domain-containing protein	AT5G18370	Leucine-rich repeat domain (NLR) receptor/ DOMINANT SUPRESSOR OF CAMTA3 NUMBER 2, DSC2
A0A0D3BJ67	Malectin_like domain-containing protein	AT1G51890	Leucine-rich repeat protein kinase family protein
A0A0D3CD89	Protein kinase domain-containing protein	AT1G25320	Leucine-rich repeat protein kinase family protein
A0A0D3DTJ9	Protein kinase domain-containing protein	AT5G51350	Leucine-rich repeat receptor-like protein kinase
A0A0D3ECK2	Uncharacterized protein	AT5G58880	Leucine-rich repeat receptor-like protein kinase
A0A0D3B5T9	Protein kinase domain-containing protein	AT2G39190	Protein kinase superfamily protein, ATATH8
A0A0D3AAR5	Serine/threonine-protein kinase	AT1G61610	Putative G-type lectin S-receptor-like serine/threonine-protein kinase
A0A0D3AKQ7	S-protein homolog	AT3G10455	S-protein homolog
A0A0D3DYB7	S-protein homolog	AT1G09245	S-protein homolog 14 (SPH14)
A0A0D3B7X7	S-protein homolog	AT5G27238	S-protein homolog 7 (SPH7)
A0A0D3BLX5	Protein-serine/threonine phosphatase	AT4G31750	WIN2 (HopW1-1-Interacting protein 2)
Lipid metabolism
A0A0D3CF87	ACB domain-containing protein	AT1G31812	ACBP6 (Acyl-CoA-binding protein 6)
A0A0D3CGX6	ACB domain-containing protein	AT1G31812	ACBP6 (Acyl-CoA-binding protein 6)
A0A0D3CZK9	ADP-ribosylation factor 2-A & B (Arabidopsis thaliana)	AT1G23490	ADP-ribosylation factor 1A
A0A0D3AKH0	Fatty acyl-CoA reductase	AT5G22500	Fatty acyl-CoA reductase 1, FAR 1
A0A0D3BW42	Chalcone_isomerase domain-containing protein	AT3G63170	Fatty-acid-binding protein 1, FAP1
A0A0D3DV99	Chalcone_isomerase domain-containing protein	AT3G63170	Fatty-acid-binding protein 1, FAP1
A0A0D3D248	Uncharacterized protein	AT2G19010	GDSL esterase/lipase
A0A0D3AQX0	Uncharacterized protein	AT1G75910	GDSL esterase/lipase EXL4
A0A0D3BWS5	Uncharacterized protein	AT1G75910	GDSL esterase/lipase EXL4
A0A0D3AI34	Uncharacterized protein	AT5G07510	Glycine-rich protein GRP14
A0A0D3EH63	Uncharacterized protein	AT5G07510	Glycine-rich protein GRP14
A0A0D3B058	Uncharacterized protein	AT5G07530	Glycine-rich protein GRP17
A0A0D3EH62	Uncharacterized protein	AT5G07530	Glycine-rich protein GRP17
A0A0D3AI33	Uncharacterized protein	AT5G07520	Glycine-rich protein GRP18
A0A0D3DQ44	Uncharacterized protein	AT5G07520	Glycine-rich protein GRP18
A0A0D3EH61	Uncharacterized protein	AT5G07520	Glycine-rich protein GRP18
A0A0D3EH65	Uncharacterized protein	AT5G07550	Glycine-rich protein GRP19
A0A0D3B059	Uncharacterized protein	AT5G07560	Glycine-rich protein GRP20
A0A0D3EH64	Uncharacterized protein	AT5G07560	Glycine-rich protein GRP20
A0A0D3DH92	Monogalactosyldiacylglycerol synthase (EC 2.4.1.46)	AT4G31780	MGD1, monogalactosyldiacylglycerol (MGDG) synthase 1
A0A0D3C2G5	SSD domain-containing protein	AT1G42470	Patched family protein
A0A0D3E648	SCP2 domain-containing protein	AT5G42890	Sterol carrier protein 2, ATSCP2
A0A0D3AW59	TLC domain-containing protein	AT3G27270	TRAM, LAG1 and CLN8 (TLC) lipid-sensing domain containing protein
Cell wall-related
A0A0D3A1V5	Beta-galactosidase	AT4G35010	BGAL11, Beta-galactosidase 11
A0A0D3AUS2	PMEI domain-containing protein	AT5G46960	PMEI12
A0A0D3BVN8	Uncharacterized protein	AT1G62305	Core-2/I-branching beta-1,6-N-acetylglucosaminyltransferase family protein
A0A0D3CPJ8	Pectin acetylesterase	AT1G57590	PAE2 (Pectin acetylesterase 2)
A0A0D3DEA7	Pectate lyase	AT1G30350	Pectin lyase-like superfamily protein
A0A0D3DZ85	Uncharacterized protein	AT1G02790	PGA3, Exopolygalacturonase clone GBGE184
A0A0D3D9Q2	PMEI domain-containing protein	AT1G54620	Plant invertase/pectin methylesterase inhibitor superfamily protein
A0A0D3D9Q3	PMEI domain-containing protein	AT1G54620	Plant invertase/pectin methylesterase inhibitor superfamily protein
A0A0D3D4W3	Xyloglucan endotransglucosylase/hydrolase	AT3G25050	XTH3 (Xyloglucan endotransglucosylase 3)
Response to stress
A0A0D3DIY4	Uncharacterized protein	AT5G40170	ATRLP54, RECEPTOR LIKE PROTEIN 54
A0A0D3EEX3	RRM domain-containing protein	AT5G16840	BPA1, BINDING PARTNER OF ACD11 1
A0A0D3EG13	Cysteine proteinase inhibitor	AT5G12140	CYS1, Cysteine proteinase inhibitor 1
A0A0D3BSW2	Cysteine proteinase inhibitor	AT2G31980	CYS2, Cysteine proteinase inhibitor 2
A0A0D3DM93	Cysteine proteinase inhibitor	AT4G16500	CYS4, Cysteine proteinase inhibitor 4
A0A0D3E795	Cysteine proteinase inhibitor	AT5G47550	CYS5, Cysteine proteinase inhibitor 5
A0A0D3D125	Uncharacterized protein	AT1G76180	ERD14 (Early response to dehydration 14)
A0A0D3BUX9	Uncharacterized protein	AT5G02500	HSC70-1
A0A0D3C3D3	Uncharacterized protein	AT5G02490	HSC70-2
A0A0D3DAP2	Uncharacterized protein	AT2G03740	LEA11 (Late embryogenesis abundant 11)
A0A0D3DP31	MLO-like protein	AT1G11310	MLO2, homologs of the barley mildew resistance locus o (MLO) protein
A0A0D3DAL0	Uncharacterized protein	AT2G03440	NRP1 (Nodulin-related protein 1)
A0A0D3DY86	DOG1 domain-containing protein	AT1G09950	RAS1, RESPONSE TO ABA AND SALT 1
A0A0D3AVR5	Sulfotransferase	AT2G03760	SOT12, Sulfotransferase 12
Redox
A0A0D3DHR7	L-ascorbate peroxidase	AT4G35000	APX3, ascorbate peroxidase 2
A0A0D3CN47	Uncharacterized protein	AT5G16970	ARE, NADPH-dependent oxidoreductase 2-alkenal reductase
A0A0D3A0Y8	Uncharacterized protein	AT4G39590	Galactose oxidase/F-box/kelch-repeat protein
A0A0D3BT08	Glutathione peroxidase	AT2G31570	Glutathione peroxidase 2, GPX2
A0A0D3E9B3	Glutathione peroxidase	AT4G11600	GPX6, Glutathione peroxidase 6
A0A0D3B127	Glutaredoxin domain-containing protein	AT5G14070	GRXC8, Glutaredoxin-C8
A0A0D3DBN8	L51_S25_CI-B8 domain-containing protein	AT5G47890	NADH-ubiquinone oxidoreductase B8 subunit
A0A0D3A1J1	Peroxidase	AT2G18150	PER15, Peroxidase
A0A0D3AAY8	2OG-FeII_Oxy domain-containing protein	-
Proteolysis
A0A0D3A4L1	Endopeptidase S2P	AT4G20310	S2P, Site-2 protease
A0A0D3B8I9	Uncharacterized protein	AT4G04460	APA3, Aspartic proteinase A3
A0A0D3AAY8	Fe2OG dioxygenase domain-containing protein	AT3G60820	PSB1, Proteasome subunit beta type-1
A0A0D3AER2	Carboxypeptidase	AT3G10410	SCPL49/ Serine carboxypeptidase-like 49
A0A0D3CLG3	Carboxypeptidase	AT3G10410	SCPL49/ Serine carboxypeptidase-like 49
