# Supplementary material for: Pollen Coat Proteomes of Arabidopsis thaliana, Arabidopsis lyrata, and Brassica oleracea Reveal Remarkable Diversity of Small Cysteine-Rich Proteins at the Pollen-Stigma Interface
Source: Biomolecules. 2023 Jan 12;13(1):157. doi: 10.3390/biom13010157 (PMC9856046; doi:10.3390/biom13010157)
Supplement: Supplementary file 1 [file biomolecules-13-00157-s001.zip › Table S11 CRPs detected from the Arabidopsis thaliana pollen coat.xlsx]

## Sheet: Table S11 legend
Table S11. Cysteine-rich proteins (CRPs) detected from the A. thaliana pollen coat.
PCP-A, pollen coat protein A; DEFL, defensin-like protein; LCR, low-molecular-weight cysteine-rich protein; PCP-B(L), pollen coat protein B (-like); SCR(L), S-locus cysteine-rich (-like) protein; nsLTP, non-specific lipid transfer protein; GASA, gibberellic acid-stimulated Arabidopsis. The subgroup identifiers are assigned based on Silverstein et al. (2007). Cysteine residues are highlighted.

## Sheet: PCP-A DEFL LCR
PCP-A-like/DEFL/LCR class cysteine-rich proteins detected in Arabidopsis thaliana pollen coat
Accessions	TAIR gene codes	Subclasses	Brief descriptions	Amino acid sequences
Q9ZUL8	At2g02140	CRP0000	Defensin-like protein 10/ Low-molecular-weight cysteine-rich protein 72/ LCR72	MKLSLRLISALLMSVMLLFATGMGPVEARTCESPSNKFQGVCLNSQSCAKACPSEGFSGGRCSSLRCYCSKAC
Q9C947	At1g61070	CRP0000	Defensin-like protein 5/ Low-molecular-weight cysteine-rich protein 66/ LCR66	MKVSPRLNSALLLLFMILATVMGLVTVEARTCETSSNLFNGPCLSSSNCANVCHNEGFSDGDCRGFRRRCLCTRPC
Q2V462	At2g24615	CRP0260	Putative defensin-like protein 38	MASSKNGTVLFVSLMILLLISTGVKAYCERVRSRSAPHDICKKKNGNAVCKEKCWTIEKYQNGRCLILPKTTKLDCYCYHFDQC
P82748	At3g43083	CRP0520	LCR33	MKRSFLLLLTILTIFIILGQGVMGNDEQLRGNRCFQIKFKTGKCVPKECQTACQEKLRKPKLKGEGFCMKECTCCFYT
P82729	At2g25344	CRP0560	LCR14	MKKYFQPSFVILIIFTVLVLGVVGNMSVDQKRCWATLKENNCVHDECRSMCLKKNPKGHGRCIKSSKGRIICLCGYDCP
Q8S8H9	At2g15535	CRP0570	LCR10	MKNSFRFSFTVITTFIICVLVSGAMVNGQCSFPQPVGPNGKCVPKDCKSLCHKKYKGGSICTTGKPNICMCLVCRRRSPEV
P82716	At5g48543	CRP0570	Defensin-like protein 147/ Low-molecular-weight cysteine-rich protein 1/ LCR1	MKKIFQLSFTVFIIFISLVLGVVGNVQQKRSNRCIDFPVNPKTGLCVLKDCESVCKKTSKGLEGICWKFNAKGKDPKQCKCCGLWPPLY
Q8S8H3	At2g28355	CRP0570	LCR5	MMKKLIQLSFTVMIIFTILVLGVVANEGLGKPKKQCNEILKQSNCVAAECDSMCVKKRGKGAGYCSPSKKCYCYYHCP
Q9T0E3	At4g11760	CRP0570	LCR17	MKKPSQLSATILTIFVILAIGVMVKETLGQAPSTCFEALKDASKGASCDSELCASLCKKKSGGGVGTCRTKTTQPSKGQPECHCRFWCKSDGTPYK
P82746	At1g28335	CRP0570	LCR31	MKNVSQVSVAVLLIFSILVLGIGVQGKVPCLSRMFNKNNTCSFLRCEANCARKYKGYGDCRPGDRPHDKKDSLFCFCNYPC
P82749	At4g09984	CRP0570	LCR34	MKKSFLFTFTVLTIFTILVIGVAPEKLTTCSRFLSQKSGKCVKEDCDRMCKQKWPGKYTVGHCYGQFKDAKRCLCSVCGPDRQPP
P82719	At3g25265	CRP0570	LCR4	MIKSFQLSFTVLIVFTVLILGVVGNVEQKSQDWCWSIVNKDRCLQKECESLCSKKHPKGKFMCIPSTPGGPFQCHCRHPCR
P82747	At2g28405	CRP0570	LCR32	MMGKHIQLSFAILIMFTIFVLGAVGDVDQGYKQQCYKTIDVNLCVTGECKKMCVRRFKQAAGMCIKSVPSAPAPNRCRCIYHC
P82739	At4g29305	CRP0580	LCR25	MAKLSCSYFLVLILVFSAFLMVERAEGKRCHLTIDKATACSLSDCRLSCYSGYNGVGKCFDDPKVAGPSNCGCIYNC
Q2V3K0	At4g10603	CRP0650	Putative defensin-like protein 169	MKKTFSFTVLILFVIPLLVTGLMDSMPQRHPVEGWCKRPLPNQKPGPCNNDRCSARCKEQKQFEFKGGKAMGICSSENRCLCTFRCR
O22866	At2g43520	CRP0700	Trypsin inhibitor ATTI2	MAMKSVSTLAVFAILFLVIVEMPEIKAQGSKCLKEYGGNVGFSYCAPRIFPSFCYRNCRKNKGAKGGRCRSGGAGAGSMICLCDYCSDKP
O22867	At2g43530	CRP0700	Trypsin inhibitor ATTI-3	MAMKSVSNFAIFLILFLVTSEISEIEAKDKECLKGYIDAPLSYCMARIYPSLCYRNCRFYKGAKGGKCDGLKCFCDFCSDKPF
Q2V466	At2g22941	CRP0710	Putative defensin-like protein 191	MAKSVNATGFITYMVIFLILTGISRVKAKKPPCLEGRTAYVSPGPCSNSLCTQDCRPAGYHTGKCKVEWSTPICKCYGCRKV
Q2V2W7	At5g60615	CRP0960	MUF9, MUP24/ Putative defensin-like protein 274	MASSRFQLVALLVVFSLVISITANSVEKDVMDGPCRLRGTCNNDGDCDKHCHRSTDAAAMDGHCLFDKPTGPVCCCLFD

## Sheet: PCP-B_PCP-BL
PCP-B class and PCP-B-like cysteine-rich proteins detected in Arabidopsis thaliana pollen coat
Accessions	TAIR gene codes	Subclasses	Brief descriptions	Amino acid sequences
Q1PDG8	At5g61605	CRP5500	AtPCP-B alpha/ ESFL10	MSSLYFAILCLFMIFLVPLHEFGNAQGSEAELQLDPSMCLRVECAKHRNQKWCFCCAGLPRTCFLDKRGCTSVCKRESPSMA
Q1G3R6	At2g41415	CRP5515	EMBRYO SURROUNDING FACTOR 1-like protein 4/ ESFL4	MKSSHAYLVCILLLSLFSLHQCVRLERSNKIDMSVCVHEICGGVFDGGCYCCPKTPALCWADIQFCTTYCQSQT
A8MR88	At2g16535	CRP5460	AtPCP-B gamma / ESFL8	MSSSQFFILCIILISSFPLHECENGKSVEASNAAKTLCMSVNCDNKDRNLTCACCLAKSKNRCYSSKSECVADCKD
A8MQY8	At2g16505	CRP5460	AtPCP-B delta / ESFL9	MSSSRFLILCIILISFFPLHECENGKSVESNKAMKPVCMPVNCNNKDKKLTCACCIGANPRNRCYNSRSQCTADCKL

## Sheet: SCRL
SCR-like class cysteine-rich proteins detected in Arabidopsis thaliana pollen coat
Accessions	TAIR gene codes	Subclasses	Brief descriptions	Amino acid sequences
P82621	At1g65113	CRP0830	SCRL2	MKCGVLFMISCLLITFLVLSHVREVESKTKWGCDMNRPFPGKCGTNGKDTCISDIKKMPGAPKDLVVRCECSQRFVWKGYPPERLCKCQYDC
P82646	At5g45875	CRP0830	SCRL27	MKSTTLFMVSCVLIFCVLSHVREVKSVETKAKRVKKVCEKAQVFEQNCGWDGNKTCIRGFNKIKEYPFHCECGIYDAPNSRRICKCKFPYSPC
P82642	At4g14785	CRP0830	SCRL23	MRCTTLIMVSFVVSCLLLSLVEESEAGAPPVECWSEILFSGKCGFHGKKKCYKEMESKLKQRVLKCRCEDVKKDSNTSKDEHYCGCQRENPYECN
P82638	At3g27503	CRP0830	SCRL19	MRYTTSFIVFCFLIFLQTNLVKGRTIRICDRKVEGNGTCGPNSNNICLDEFWKNPPSPRLAKSLEGCTCEPRGKRPKFKGLSHVCWCCWSYNSSNPAG
P82622	At1g08695	CRP0830	SCRL3	MMKSAILLMVSCVFMFLVVSYIQDVEGANKRCHLNQMFTGKCGNDGNKACLGDFKNKRFRYDLCQCTDATQISPSLPPQRVCNCSRPC
P82643	At4g32717	CRP0830	SCRL24	MRSVIWFIVSYTLMLLVLRGGKEVEAEKLCTTIGDLDGKCSQDGEKLCMRYMTDQSKKKFLSCTCNNVVMLHKYKHYCECQSHCTPKQT
P82644	At4g32714	CRP0830	SCRL25	MKFATCFLVSYVLVFLVLSVCKEVEAKELCNRIEDIDGNCDFEGEKGCLKFMTNKYKKERHVSCTCTNLYMLHKTKRFCDCKHRCSG
P82641	At4g33465	CRP0830	SCRL22	MGMWCTTLFMVSCVSICLILSHVQEVEAGAPPQDCWNLVTFPAKCGIHGKKKCFKEMESKYQQRFLQCTCKNLKPEPKSPKDEHDCTCQRANPYECNS
P82639	At4g10115	CRP0830	SCRL20	MKNATSLIIYCFLMFLLMNNVKGQGKKKPPCPLGLSANGKCGHDGPKLCFSEMERKFNKDVVKTITHCKCWDDRRNNVDKHRCTCYLKHGFPCTNG
P82635	At2g06983	CRP0830	SCRL16	MRSITWFIVFCVFMFIALNHVKGQVKPTGCQGGQRYRGKCGTNGTKTCVKDMMLPKLFKTKRCDCQDMLGTFKGWHFCTCYSGRPGC

## Sheet: nsLTP_LTPL
non-specific LTP class cysteine-rich proteins detected in Arabidopsis thaliana pollen coat
Accessions	TAIR gene codes	Subclasses	Brief descriptions	Amino acid sequences
Q9LLR6	At5g59310	CRP3860	Non-specific lipid-transfer protein 4 LTP4	MAFALRFFTCFVLTVFIVASVDAAITCGTVASSLSPCLGYLSKGGVVPPPCCAGVKKLNGMAQTTPDRQQACRCLQSAAKGVNPSLASGLPGKCGVSIPYPISTSTNCATIK
Q2V3C1	At4g33355	CRP4000	LTP11	MRNITTTTRKMLLLVITILLGIAYHGEAIACPQVNMYLAQCLPYLKAGGNPSPMCCNGLNSLKAAAPEKADRQVACNCLKSVANTIPGINDDFAKQLPAKCGVNIGVPFSKTVDCNSIN
Q00762	At5g07230	CRP4380	Tapetum-specific protein A9	MVSLKSLAAILVAMFLATGPTVLAQQCRDELSNVQVCAPLLLPGAVNPAANSNCCAALQATNKDCLCNALRAATTLTSLCNLPSFDCGISA
Q8GT78	At5g62080	CRP4380	Protease inhibitor/seed storage/lipid transfer protein (LTP) family protein/ Putative A9 protein	MAIMASFKSFAAVLSVLFLAMTAIETVVQAQECGNDLANVQVCAAMVLPGSGRPNSECCAALQSTNRDCLCNALRAATSLPSLCNLPPVDCGINA
Q9LTK4	At5g52160	CRP4380	Bifunctional inhibitor/lipid-transfer protein/seed storage 2S albumin-like protein/ Protease inhibitor/seed storage/lipid transfer protein family protein	MAASSKYSSMSFMKVAMMVALVLVVAATVVDGQSCNAQLSTLNVCGEFVVPGADRTNPSAECCNALEAVPNECLCNTFRIASRLPSRCNIPTLSCS
Q9LE56	At1g18280	CRP4670	LTPG3 Bifunctional inhibitor/lipid-transfer protein/seed storage 2S albumin superfamily protein	MEAVRFAVAVVLVFCYVTSSNAQMTSPPSGGAGGDAHSLPCIQKLMPCQPYLHLATPPPATCCMPLNEIVAKDATCLCAVFNNVDMLKSLNLTKENALDLPKACGAKADVSLCKTSAGTNSSSTPPATPKTPPASSTSTGTGSGSTGNAAPSTAKPTSSAPAINFGGLSFASAVVATLFF
A8MR90	At3g59455	CRP4820	Protease inhibitor/seed storage/LTP family protein	MKNISLMFIALVVLLTSFPTPTLSYCKESLHLCMQHLKLNDRPTWLKCCDRLIIPGPCMCKYIKDPVQWKEAYRLMASCGKTVPLNQSLKSYFKCG
A8MQE7	At2g16592	CRP4900	Bifunctional inhibitor/lipid-transfer protein/seed storage 2S albumin superfamily protein	MKTIPLIFIATIIILTSFPATIKVVGAKKDLPFCNVELLPCVLPFKVRGHGSKLPNGCCEKMKKSTSCMCRFLMAKERDLNAAAHRIFWFCKISVPNCPKI
A8MQR9	At3g11825	CRP4900	Protease inhibitor/seed storage/LTP family protein	MKIIPLMSIALVIFMTSFPAPIKVAGGVGNCEKDMQWCIDKTEFFTHGYIYERCCYNMIMKKKCMCLFLKSPKLKIAARNVNNACGRGGLPKDAFSEFKC
Q9C9N7	At1g66850	CRP4900	Bifunctional inhibitor/lipid-transfer protein/seed storage 2S albumin-like protein/ Lipid transfer protein	MKIVTLVLVVFVILSTSFPAAIKAEDTGDTGNVGVTCDARQLQPCLAAITGGGQPSGACCAKLTEQQSCLCGFAKNPAFAQYISSPNARKVLLACNVAYPTC

## Sheet: GASA
GASA class cysteine-rich proteins detected in Arabidopsis thaliana pollen coat
Accessions	TAIR gene code	Subclasses	Brief description	Amino acid sequences
Q8LFM2	At5g59845	CRP2700	Gibberellin-regulated protein 10/ GAST1 protein homolog 10	MKFPAVKVLIISLLITSSLFILSTADSSPCGGKCNVRCSKAGRQDRCLKYCNICCEKCNYCVPSGTYGNKDECPCYRDMKNSKGTSKCP
F4IQJ4	At2g18420	CRP2700	Gibberellin-regulated protein 11/ GAST1 protein homolog 11	MAVFRVLLASLLISLLVLDFVHADMVTSNDAPKIDCNSRCQERCSLSSRPNLCHRACGTCCARCNCVAPGTSGNYDKCPCYGSLTTHGGRRKCP

## Sheet: Others
Other cysteine-rich proteins detected in Arabidopsis thaliana pollen coat
Accessions	TAIR gene codes	Subclasses	Brief descriptions	Amino acid sequences
O65920	At2g19000	CRP2865	Expressed protein	MFTKSILLPFLLVIIFVSASQASRQLWDSGISEMFGSKSGFHHGFSGFSGSSGGAGGAGGSFGDMMNAGGAHTCSAQGACSGKKLTCPEECYKSTNVNKDGYKSTSRSGGCSFDCTTKCAATCSN
A8MQL3	At3g01328	CRP3670	ECA1-like gametogenesis related family protein	MKPKQIKMMFFLLIVVAAMIFRPSEAQLKTSICTSKQTTPITQVAGCFNAVRLAADKDSKLLTRVCCRAVKTLDDCLLLVYPDRAYNTYIFKGICFEKFNESLL
