# Supplementary material for: Pollen Coat Proteomes of Arabidopsis thaliana, Arabidopsis lyrata, and Brassica oleracea Reveal Remarkable Diversity of Small Cysteine-Rich Proteins at the Pollen-Stigma Interface
Source: Biomolecules. 2023 Jan 12;13(1):157. doi: 10.3390/biom13010157 (PMC9856046; doi:10.3390/biom13010157)
Supplement: Supplementary file 1 [file biomolecules-13-00157-s001.zip › Table S12 CRPs detected from the Arabidopsis lyrata pollen coat.xlsx]

## Sheet: Table S12 legend
Table S12. Cysteine-rich proteins (CRPs) detected from the A. lyrata pollen coat.
PCP-A, pollen coat protein A; DEFL, defensin-like protein; LCR, low-molecular-weight cysteine-rich protein; PCP-B(L), pollen coat protein B (-like); SCR(L), S-locus cysteine-rich (-like) protein; nsLTP, non-specific lipid transfer protein; GASA, gibberellic acid-stimulated Arabidopsis. The subgroup identifiers are assigned based on Silverstein et al. (2007). Cysteine residues are highlighted.

## Sheet: PCP-A
PCP-A-like/DEFL/LCR class cysteine-rich proteins detected in Arabidopsis lyrata pollen coat
Accessions	Putative orthologues in A. thaliana	Subclasses	Brief descriptions	Amino acid sequences
D7LQ03	AT2G02140	CRP0000	PDF2.6, Defensin-like protein 10	MKLSLRLISALLLSVMLLFATGMGPVEARTCESPSNKFQGVCLNSQSCAKACPSEGFSGGRCSSLRCYCSKAC
D7LZ67	AT5G19315	CRP0220	Putative defensin-like protein 23	MTTTVKIMFFAMLIVLLFSIDVVEGSGNSLCCNTHAKFGACKTYQDRKRCNKWCRDGCDNKKGGFCKRVAGGAKCHCYC
D7KLV7	AT1G35537	CRP0240	Defensin-like protein 32	MVSSRKCVFLVFLCLVVLLIPKSTKAKDIDGRKPLLIGTCVEFPAERCNKTCIDSNFASGKCVHVGQSLDFVCVCYPKYKI
D7LIA3	AT2G24615/AT2G24625	CRP0260	Putative defensin-like protein 38/39	MASSVNGVVFVVSLMIVLLISTVTTYCEKIRSRSAPHDICKKKNGNALCKETCWIRETYQNGRCLILPKTTKLDCYCYHFDDGSKC
D7MJM7	AT5G39365	CRP0260	Putative defensin-like protein 40	MARIANGVGIVGLLIIFMLIWGGMPKGNAKRSHLCRKIPSVLAAPGNCFKSNGNALCKESCVNEKFLHGACLHLPKPQSKLTCHCWMRDDISCSYG
D7MJN9	AT5G39365	CRP0260	Putative defensin-like protein 40	MARIANGVGIVGLLIIFMLIWGGMPKGNAKHYDPYCRKIPSVLAAPGNCFKKNGNALCKESCVNEKFLHGACLHLPKPQSKLTCHCWLKDAKFCP
D7MGV8	AT4G19038	CRP0560	LCR15, Defensin-like protein 140	MSKSLQLIVTVLCIFTILVLGEIGMAKGQPLEKRCDEILTRGECELDICAFACALKRHGKGGCIEEAHDPRPNCVCNYTC
D7LXC0	AT4G09647	CRP0560	Putative defensin-like protein 135	MSKPFQLSMAMLTILIILVTAQRRRCNEKIVFQLCNGMGKNKCFDYCDMRECAAACKKKRNGEGICDGNEFALSAQCVCLYKC
D7L4D3	AT2G15535	CRP0570	LCR10, Defensin-like protein 144	MVNGQCTLSLPVGPNGICVPKDCKSLCHQKYKGGGRCTPEKKDECLCFICKRP
D7MN70	AT4G11760	CRP0570	LCR17, Defensin-like protein 151	MVKETLGQAPKTCFEALKDASKGASTCDSELCASLCKKKSADGVGTCRTKTTQPSKGQPECHCRFWCRSDGSPYK
D7KCV6	AT1G28335	CRP0570	LCR31	MRNLSQVSVAVLLIFSILILGIGVQGKVPCLKRIFNKNNTCAFLRCEANCARKYQGYGDCRPGDRPHDKRDSVFCYCNYPC
D7LHN5	AT2G28355	CRP0570	LCR5, Low-molecular-weight cysteine-rich 5, Defensin-like protein 149	MMKKPIQLSLTVMIIFTILALGVVANEGLGKPKQCHEILKQSNCVAAECDSMCVKKRGKGAGVCTTSKKCYCYYHCP
D7LEL3	AT2G22941	CRP0710	Defensin-like (DEFL) family protein	MAKGVNVITYMVIFLILTVGISRVTAKKPPCKEGRIAYHPCSQSLCAQDCALAGVYRTGKCEPDRNKVVCKCYGCK
D7LE44	AT2G22807	CRP0710	Putative defensin-like protein 190	MAKAANDFGFITCLVIFLVLTGISNGMRMTQKVSCIEGRTLWARRHLKFLYCSSTLCEDNCINTGAYRSGTCDIENEVAICRCHRCKMMI
D7KCJ5	AT1G14755	CRP0730	Defensin-like protein 201	MRNLVNFAVLFMAIFIVSASGARETRMMEQTCPVFWPMVPCDAKKCDQMCRDYYGPVPSYCNRIGAPNAECACSLTPC
D7L8W3	AT3G10195	CRP1280	Defensin-like protein 311	MEKISAFFVILFLVSSCMVTMSVGDICQTDRDCVEIGIPRCKRTGKMPICYNGYCSCFAKRPPASTTRNSPSSSTTKFV
D7LFY5	-			MFLIVLSLGNAHATPRPKPPVLHPCDVRDTTRTPPGTCNKHNGASLCQKLCFNGGVKGSTFGTCVTTPKGKMCTCHNCKF
D7M084	-			MKKPSQLSATILTIFTILAIGVMVKETVGQAPHNCVEILKEASKGATCDAKLCASQCRQKFPAAGGFGECNSNRGQVECQCKFYCKSDGSPITN
D7M9J8	-			MGKSVRLVSFITFAMITMLISISISVNPQSIKPRLHPHSCFPSNIKEPCHNVQNRYEADKLCQKVCYSQTDYMAGKCISGAKGRQRQCYCGVCNL
D7M9K2	-			MAKIVKLVSFFITLVVMIFLLISTGIAKIEGKRPHLCNPTRMKAPPGTCNVQNGNKLCRKLCMGPVDNGYFRGFEFGYCRATPKGRYCECSNC
D7MSQ1	-			MMTKHIQLSFTVLAIFSIFVLGVVGNEYKCSEVLFRKRKCDYQECGLMCVLKRQGLSSCTKQGRFFICSCQYQCP

## Sheet: PCP-B
PCP-B class cysteine-rich proteins detected in Arabidopsis lyrata pollen coat
Accessions	Putative orthologues in A. thaliana	Subclasses	Brief descriptions	Amino acid sequences
D7LH69	AT2G41415	CRP5515	ESFL4, EMBRYO SURROUNDING FACTOR 1-like protein 4	MKSSHASLICILLLSLFALHQCVRLQRSNKIDMSVCVHDICGGVFDGGCYCCPKTPALCWADNQFCTTYCHAQS
D7L7K9	At2g16535/ At2g16505	CRP5460	PCP-Bγ/ PCP-Bδ	MSSSHLFIFCIILISSFPLHECENGKGVEANNAVKPVCMSMNCDNKDRKLTCACCFRANFRNRCYNSKSECLADCKA

## Sheet: LTPs
Non-specific LTP class cysteine-rich proteins detected in Arabidopsis lyrata pollen coat
Accessions	Putative orthologues in A. thaliana	Subclasses	Brief descriptions	Amino acid sequences
D7L7L8	AT2G16594	CRP4900	Bifunctional inhibitor/lipid-transfer protein/seed storage 2S albumin superfamily protein	MKIISWILIAIIMILASFPAPIKVVGAKKELPFCNLELLPCVEPFLVNGRGGKLPKGCCEKMKKSTSCMCRFLTAKEHNLNAAAHRIFWFCHISVPNCPKI
D7LWC5	AT3G59455	CRP4820	Bifunctional inhibitor/lipid-transfer protein/seed storage 2S albumin superfamily protein	MKINPLMFIALMVLLTSFPTPTLSYCKESLYLCIQHMKDRATWLKCCDRLIVAGPCMCKYIKDPVQKKDAYRLMASCGKTIPINQDLRKYYKCG
D7LBP0	AT2G38540	CRP3860	LTP1, Non-specific lipid-transfer protein	MAGVMKLACLVLACMIVAGPITSNAALSCGSVNSNLAPCIGYVLQGGTIPAGCCSGVRNLNNIAKTTPDRQQACNCIQGAARALGSGLNAGRAAGIPKACGVNIPYKISTSTNCKTVR
D7M8S1	AT4G33355	CRP4000	LTP11, Non-specific lipid-transfer protein 11	MRNITTTTRTMLLLVITILMGIAYHGEAIACPQVNMYLAQCLPYLKAGGNPTPMCCNGLNSLKAAAPAKSDRQVACNCLKSVANTIPGINDDYAKQLPAKCGVNIGVPFSKTVDCNSIN
D7L776	AT3G08770	CRP3860	LTP6, Non-specific lipid-transfer protein	MRSLLLAVCLVLALHFGEAAVSCNTVIADLYPCLSYVTQGGPVPSLCCNGLTTLNSQAQTSADRQGVCRCIKSAIGGLTLSPGTIDNALSLPSKCGINLPYKFSPSTNCESIK
D7KUE8	AT1G66850	CRP4900		MKIVTLVLVVFVILSISFPAAIVKAADTGDTGNVGVTCDARQLQPCLAAITGGGQPSGACCAKLTEQQSCLCGFAKNPAFAQYISSPNARKVLVTCGVAYPTC
D7M6U3	-			MKTIPLMFIALVILSISFPAPIKAQGIVGCDAELDKCEVMRNNQQWGLVYNTCCKKLKKPGPQPCMCLFFKYPALKETALSLLRFCHAPIPKC

## Sheet: SCRL
SCRL class cysteine-rich proteins detected in Arabidopsis lyrata pollen coat
Accessions	Putative orthologues in A. thaliana	Subclasses	Brief descriptions	Amino acid sequences
D7LYP0	AT4G10457	CRP0830	SCRL1, Putative defensin-like protein 225	MKYGVLFMVSCGVMFLILSHVEEADAMKKFGCNTTHPFPGKCGNNGKSSCVSDMKKLPSAPKNRNIRCECSDRPSLAWGMPGERVCRCQYDC
D7L3G6	AT3G23715	CRP0860	SCRL13, Putative defensin-like protein 252	MRCATSFVVLCILMFLVLNNVKVDVKAQRRKPLCKMTGLLTPGKCPITIHDASNLCNRQLASPDRTFKRCDCQNTIKWRGKDHYQCTCYLRLPCNE
D7L1W2	AT2G14282/AT2G25685/AT3G27503	CRP0830	SCRL18/17/19, Putative defensin-like protein 240/239/241	MRYATSFIVVCLLILLVTNHVNGQGKTKCLAKLEGYGSCGPNGSKLCLNELEQDPKHSKFRKVANGCECQDRGKRKEFNMGLSHSCVCYSSRSCEGPINGIGSSE
D7KZ66	AT1G65113	CRP0830	SCRL2, Defensin-like protein 226	MKCGVLFMVSCLLTFLVLNHIRVVESKTKWGCDMNRPFPGQCGPNGKNTCISDIKKIHGAPKDLVARCECSQRFVWKGNPPERLCKCQYDC
D7KZ67	AT1G65113	CRP0830	SCRL2, Defensin-like protein 226	MKCGVLFMVSCLLTFLVLSHVRVVESKTKWGCDMNRSFPGQCGPNGKNTCISDIKKLPGAPKDLVVRCECSAAFVWPGQPPRRLCKCQYDC
D7L3G4	AT4G10115	CRP0830	SCRL20/21, Putative defensin-like protein 236	MRFVTSSILLFFLMLLVTNNVKGREVRRNCPYKLMNPGKCGANKVQFCLDEFKRTTYFPENQKNGSRCRPCKDTRVGNKDVYSCVCLGGRPNPC
D7MBC1	AT4G14785	CRP0830	SCRL23, Defensin-like protein 232	MKCTTLVMVSFVFIFLILSHVEESEAGAPPVDCWTEILFPGKCGFHGKKKCYKEMESKLKQRVLQCSCEDVKTDPKTPKDQHYCGCQRENPYECNF
D7M9Q1	AT4G32717	CRP0830	SCRL24	MRSVTWFIVSYILMFLVLRGGKEVEAEKLCTTIGDLDGKCSNDGEKMCMRYMTDQSKKKFLSCTCNNVIMLHKYKHYCECKSHCTPK
D7M9Q2	AT4G32714	CRP0830	SCRL25, Putative defensin-like protein 231	VSYVLVFLVLCSCKDSTKNELCNRIEDIDGNCDFQGEKGCLKFMTNKYKKERHVSCKCTNLYMLHKTKRFCDCKHRCSK
D7L805	AT5G45875	CRP0830	SCRL27, Defensin-like protein 229	MKSTTLFMVSCVLMFYVLSHVREVKSVAPKRVKKVCEKSQVFKQNCGWNGNKTCIRGFNKIKEYPFHCECGIYDELNSRRLCKCKFPYSPC
D7KIU6	AT1G08695	CRP0830	SCRL3, Putative defensin-like protein 228	MKSVILLMVSCVFMFLVVSYIQDVEAANKRCHLNQMFTGKCGNDGNKACLGDFKNKRRKYDLCQCTDAPQIIPSLPPQRVCNCSRPC
D7KBH6	-			MKSATLFMVCCLLMFFLMNNIKEVETVHVEQAGVCEFTGEFPGKCGNDGRKTCIEAMNKNGGTPLKRNKNLRCECFDNPVVILGRPKRICRCRDNC
D7L3G7	-			MRSATSLLALCVSMFLVLNHVKEVKTQDVVSICKFFNQYAGTCGANGNQLCQGQMATREIRRYARCDCNNIRWRKKDYHECRCYSRLPCNE

## Sheet: GASA
GASA class cysteine-rich proteins detected in Arabidopsis lyrata pollen coat
Accessions	Putative orthologues in A. thaliana	Subclasses	Brief descriptions	Amino acid sequences
D7MT35	AT5G59845	CRP2700	GASA10, Gibberellin-regulated protein 10	MKFQVVQFIIISLLLTSSLFMLSTADSSPCGGKCNVRCSKAGRQDRCLKYCNICCEKCNYCVPSGTYGNKDECPCYRDMKNSKGTSKCP
D7LBC0	AT2G18420	CRP2700	GASA11, Gibberellin-regulated protein 11	MAVFRVLLASLLISLLVLDFVHADMVTSDNAPKIDCKSRCQERCSLSSRPNLCHRACETCCARCNCVPPGTYGNYDKCPCYANLTTHGGRRKCP
