# Supplementary material for: Pollen Coat Proteomes of Arabidopsis thaliana, Arabidopsis lyrata, and Brassica oleracea Reveal Remarkable Diversity of Small Cysteine-Rich Proteins at the Pollen-Stigma Interface
Source: Biomolecules. 2023 Jan 12;13(1):157. doi: 10.3390/biom13010157 (PMC9856046; doi:10.3390/biom13010157)
Supplement: Supplementary file 1 [file biomolecules-13-00157-s001.zip › Table S13 CRPs detected from the Brassica oleracea pollen coat.xlsx]

## Sheet: Table S13 legend
Table S13. Cysteine-rich proteins (CRPs) detected from the Brassica oleracea pollen coat.
PCP-A, pollen coat protein A; DEFL, defensin-like protein; LCR, low-molecular-weight cysteine-rich protein; PCP-B(L), pollen coat protein B (-like); SCR(L), S-locus cysteine-rich (-like) protein; nsLTP, non-specific lipid transfer protein; GASA, gibberellic acid-stimulated Arabidopsis. The subgroup identifiers are assigned based on Silverstein et al. (2007). Cysteine residues are highlighted.

## Sheet: PCP-A
PCP-A-like/DEFL/LCR class cysteine-rich proteins detected in Brassica oleracea pollen coat
Accessions	Best hit in A. thaliana	Subclasses	Brief descriptions	Amino acid sequences
A0A0D2ZR05	At2g22941	-	Putative defensin-like protein 191	MGQGNKNKKDTCPIYLDNQKPESCQDKSACLSACKKKTEGSGMQEITTGCISGNKCACYVPCPK
A0A0D2ZR09	-	-	-	MCRINLDNQKPGSCQNKPACLSACKKRVEGSAIQEINARCSIGKKCACYAPCPK
A0A0D3B4Z0	-	-	-	MSKGENIVRFIIFLVIFLVVSTEKIAAEKLDRDCRGLPLLVAPPKICDKQIECDRHCKAPPLNFVRGACVIPKRASTKVCTCYRNQADCKAPPR
A0A0D3BF84	-	-	-	MMADAQKKNCPHKIPIKGSYCVPTKCLDMCKKQHGTLGSCSEEKGFCNCACK
A0A0D3BZ11	-	-	PCP-2	MKVAFKHRFIGFVILTVLLLGETTIAQKGKGVNQCNETLQNKKGTCDANQCKAACTKKHKVGQGMCTNGEDNNKGKIICICHYQCPG
A0A0D3CPP4	-	-	PCP-1 family	MKISFRTSLIGFIMLTIFLLGVVVSAQKGGPTTQKTCVEAYPNNTGKCDPKQCTAECTKKRPKGVSRCQDIGKGDFQCRCYYHCRP
A0A0D3CPP6	-	-	PCP-1 family	MKISFQTSLISFIMLTIFLLGVVVSAQKGGPSTQKTCVEAYPNNTGKCDAKQCTAECIKKRPKGRGRCKDIGKGDWQCRCYYQCRR
A0A0D3CTX4	-	-	Protein BP4C-like	MKKSFQLLFTFLTMFIILSLGTMTDAQRKSLFCTYNVPVDTKKSCDPLCNSLCVKVYGYIGKSVCEREIKGFCQCSAFCKRSR
A0A0D3CX24	-	-	Protein BP4C-like	MMTDAQKKNCPHKIPIKGSYCAPTICLDKCKKQHGTVGSCSEEKGFCNCAYGCKHAVGGKIHSTVSEHDKALKQSMSYNEDVNVKHCACSDPSCNQWSDLYPHAQVTRRNMWAKKL
A0A0D3D2Q3	-	-	-	MAFISLLSPQDRADSASWIMDGKVKQSRRAPIHHLLSTLSSSVQDDVDVRSRSSMVVALRRVSLTSASPRLKPMTAPSRVVLSAFAAIGINSHRRVSAPSLPARHHLVGAMGQGNKNKKDTCPIYLENQKPESCQDKPACLSACKKKTEGSGMQEITTGCISGNKCACYVPCPK
A0A0D3DIU7	-	-	PCP-1	MKVAFKPWLIGFFMLTIFLFGETAIAQKKKTDNQCNLPLINKSGTCAANQCQAACVKRHKDGVGKCTTNPDKKMRCICFYLCPR
A0A0D3DZ37	-	-	PCP-A1	MKNTVKLSLIGFVMLTVLLLGETVIAQKRKPCYSQEPDKTCEVNRCKANCVKKHKKILAFTSCIKENNGNMYCRCQYPCPP
A0A0D3DZ39	-	-	PCP-1-like	MKVAFKPWFIGFLMLTILLLGEITIAQKRKSKETCRQNLENKDRTCEPKSCEAECVRRHKPGTGHCGQGTGKIPICICFYDCPP
A0A0D3BE38	At1g34360	-	-	MELMLVAVVPKKRSFVTTLLIVKTSKKEEDVESDGPRLNDKITSETVRLVSEEGHCIVTLKEALRRAKELKHDLVEVQRDAKPPVCKIVDYAHDKYKNDQVGKERAKAKRAEVTIRPEVKEIHFTPKIMRKSVQLLSTFLIVFIILSLGMMADAKKQCPYKIPISKKLSYCAATLCLADCKKQHGADASGSCSEEKGFCNCVANCKGSR
A0A0D3E4B8	At1g64195	CRP0240	Defensin-like protein 35 (Best hit in Arabidopsis thaliana)	MATNKISFFLVLCLCVLISSGFGEAALNPTGRKCPDPNGVDKKAACYSYCKTQGFMGGSCQGHKGNYMCKCYEGI
A0A0D3CX23	At1g72670	-	-	MMAEGQKKNCPQIPIKGNYCIPTECLAMCKKQHGTLGSCAEKGICSCACKWVANMPWESPTNSSDNTKKIDSTVSEHDKALGRGYYRKPSYMNLTQSIKAKKRRSTSILHLLVPKSLFEKKQSMSYHEDVNVKCCACSDPSCNQWSDLYPHAQATRRNMWAKKLK
A0A0D3BR76	At2g02140	CRP0000	Defensin-like protein 10 (Best hit in Arabidopsis thaliana)	MKYSWCFVSSILVISFMLFFATEMDLVEAKTHEEKSKTYRRLCVDETGCNHACIFNEHFAGGHCRHLECFCFR
A0A0D3DAB5	At2g02140	CRP0000	Defensin-like protein 10 (Best hit in Arabidopsis thaliana)	MKLSLRLVSTILLSFMLLLAAGMIPVEARTCESPSTKFQGVCLNAKNCAGVCTGEGFTGGQCSSLKCYCTKTC
A0A0D3C583	At2g13542	CRP0300	Putative defensin-like protein 62 (Best hit in Arabidopsis thaliana)	MAFTKSSVTLFLIIMLTISFSNDRVMARPGIKQGEGETCIGRCAQQYGNRQCSKNCIAHNYSGGECAFVSGGATIPQCCCFK
A0A0D2ZWK9	At2g24615	CRP0260	Putative defensin-like protein 38 (Best hit in Arabidopsis thaliana)	MASSVNSVVFVVFLMILLISTEIQNGHAQRQHIYCEKVRSKTAPPDTCNKKDADALCKNTCWTRETYIEGKCLLLPKTTKKACYCWQFNC
A0A0D3A9C5	At2g24615	CRP0260	Putative defensin-like protein 38 (Best hit in Arabidopsis thaliana)	MARKINMAKRGNVVAFISLLMIFLLVLTGEAQEKTKYTKAKSAPTEVCLDRNSGDAVCTQYCVAETNPKRCSGKCFPYKNAGRKECYCHPC
A0A0D3BQ21	At2g26020	CRP0090	Putative defensin-like protein 15 (Best hit in Arabidopsis thaliana)	MAKFASIITFLFVVLIILYAFEAPTIVEGQKSCKRQPNSGRKYCMKDSECRKVCVEAEKAIRATCDYIFPRRQCFCHFPC
A0A0D3BQ22	At2g26020	CRP0090	Putative defensin-like protein 15 (Best hit in Arabidopsis thaliana)	MAKFASIITFLLVVLIIFSAFEAPTIVEGQKSCKRQPNSGSKNCMKDSECQKICIKTEKALRATCDYTFPRRRCFCHFPC
A0A0D2ZR06	At2g28355	CRP0570	Defensin-like protein 149 (Best hit in Arabidopsis thaliana)	MKKSLIFSFNVLPLLIILVLVVGAMGQGNKNKKNTCPIYLDNQKPESCQDKPACLSACKKKTEGSGMQEITTGCISGNKCACYVPCPK
A0A0D3BPK4	At2g43510	CRP0700	Defensin-like protein 195 (Best hit in Arabidopsis thaliana)	MAIKPLSIFVVFFIFFLVISDMPETEAQDSKCLREYGGDVGFGFCAPRIFPTICYTRCRENKGAKGGRCRWGQGTNVTCLCDYCNDQP
A0A0D3E575	At3g59930	CRP0770	Defensin-like protein 206 (Best hit in Arabidopsis thaliana)	MAKNLSSITFTVLLLVLLMASTEILKIEAMNIKARCLPQGCKNATFSEECGPEPFTGSNNDCCHCCVTRYGRNAVCKGVVEGPDKHCHCYKERV
A0A0D3D2S0	At4g10595	CRP0570	Putative defensin-like protein 145 (Best hit in Arabidopsis thaliana)	MIKINLFILPRMEKSLIFSFNVLTLLVIFVLVAGTMGQGNTNKKDMCRINLDNQMPGSCQNKSACLSACKKRVEGSAIQEINARCSIGKICACYAPCPK
A0A0D2ZQZ3	At4g11760	CRP0570	Defensin-like protein 151 (Best hit in Arabidopsis thaliana)	MESHIPPKIIINLLKALEMKKLFQISSPIIATFIIIAIGLMANETYGNKNCTEILNTKEYSIPGGGVLDSAPCSDSSCVLLCRRKKPTGLVLVLGQKNRKNVIAFINVLNNILYAE
A0A0D3C3T8	At4g11760	CRP0570	Defensin-like protein 151 (Best hit in Arabidopsis thaliana)	MRKSLQLLFTFLTIFIVLSLGMMADAQKNEAKECPYKLPIDKTKRCGPLNCLNLCKKKYGPTGSGSCSEEKGFCNCTAHCKGSR
A0A0D3BZ12	At5g48543	CRP0570	Defensin-like protein 147 (Best hit in Arabidopsis thaliana)	MRKTPQPSFTVLTIFIILVLGIIANAQEKRKYCDEQQLPVNKNGLCVDSECQAKCREKRGAKAKSTCFGSKDRKPMNCICAIPC
A0A0D3ED66	At5g60615	CRP0960	Putative defensin-like protein 274 (Best hit in Arabidopsis thaliana)	MASSRFQLVALLVIFSLVISAQSQEKDILDGPCRLRGTCKQDSDCDVHCHRSTDPPAMGGHCLLARPSGPVCCCLFD
A0A0D3BF83	-	-	Protein BP4A/C (Best hit in Brassica napus)	MKKSLQLSFMFLIIFIILSQGMMADAQKKNCPHKIPIKGSYCIPTKCLDMCKKQHGTLGSCSEEKGFCNCACK

## Sheet: PCP-BL
PCP-B class cysteine-rich proteins detected in Brassica oleracea pollen coat
Accessions	Best hit in A. thaliana	Subclasses	Brief descriptions	Amino acid sequences
A0A0D3A650	At2g16505	CRP5460	EMBRYO SURROUNDING FACTOR 1-like protein 9/PCP-Bδ (Best hit in Arabidopsis thaliana)	MSTSKFAFFCIVLVFFATFHECVKKVDAAALTCTRLPNSNWCCNTTPRRCRGSKVECDAICKPKRL
A0A0D3BYU3	At2g16535	CRP5460	EMBRYO SURROUNDING FACTOR 1-like protein 8/PCP-Bγ (Best hit in Arabidopsis thaliana)	MSSSQLAIFCIIMIALFPLHEFVHGQGLNADNAAKQTCKQMNCDTQDKNRSCSCCVTKSGKPLWCHKSKDEFVHGQGLNAGNAAKQTCKQMNCDTQDKNRSCSCCVTKSGKPLWCHKSKDECTLRCTKPLNSRT

## Sheet: SCRL
SCR-like class cysteine-rich proteins detected in Brassica oleracea pollen coat
Accessions	Best hit in A. thaliana	Subclasses	Brief descriptions	Amino acid sequences
A0A0D2ZQY0	At4g33465	CRP0830	SCRL22/Putative defensin-like protein 233 (Best hit in Arabidopsis thaliana)	MKGTTLVMVFSVFICFILSHGKDGDCYDQIPFPGKCSKLHGDKRCFRDMLSNNITRRFLTCTCINREPDKSPGNLQTDLHHSEHPGHICSCLRAVAGDCVPDA
A0A0D3A219	At4g32714	CRP0830	SCRL25/Putative defensin-like protein 231 (Best hit in Arabidopsis thaliana)	MRSATWCIFFCFLIFLVISDGKRHKEEVEPDKFCTRFEDIEGNCKVGGPKACAKYMSTNPNSKINYFNCTCDNIYMLRKIKRYCLCQSLCRDHPPPSPIQPR
A0A0D3A2I2	At4g32714	CRP0830	SCRL25/Putative defensin-like protein 231 (Best hit in Arabidopsis thaliana)	MADMAACIRQSAWFRPRTSQKIIEEVDPDKLFFLVEVDPDNICPRIEDIEGNCKVDGLKACEKYMSTTYNRNYFNCTCDNVYMIHKIKRYCRCNSICPDAPPPSIQPR
A0A0D3AD58	At4g33465	CRP0830	SCRL22/Putative defensin-like protein 233 (Best hit in Arabidopsis thaliana)	MKGATLVMVSCVFICFILSHGKDGDCWDEIPFPGKCSKQGKKECFKEMLSKNITRRFVRCNCINWEPDKSGEEGHNVKHSHEHTEHQHICQCLRVVAGDCLPYGKA
A0A0D3AJX4	AT1G08695	CRP0830	SCRL3 (Best hit in Arabidopsis thaliana)	MKKKTGTYRCQQRNFFPGKCGNDGIQSCLRDFKKKTKKSHIIDQCSKCENHKSPSGLEQRLCHCSYPSASPCI
A0A0D3B401	At4g10457	CRP0830	SCRL1/Putative defensin-like protein 225 (Best hit in Arabidopsis thaliana)	MRYNVMFMVSCVLTFLVLNNVEVEVEAKKKFGCNVDDSFQGTCGNNGKSACVNDFKKKLGFPNNIGIRCDCSDRPTIPGIPPSRKCACQHDC
A0A0D3B7X0	At1g65113	CRP0830	SCRL2/Defensin-like protein 226 (Best hit in Arabidopsis thaliana)	MRLSVMLMVSCVLTFLILNNGKVEVEAGMRKLGCETLPSNYLGTCGKNGINLCVDDVKKMIVKNTGKAVPKGYGVRCDKCIDEAPKPGYARMHKCVCRYDC
A0A0D3BCY3	At3g23727	CRP0860	SCRL12/Putative defensin-like protein 251 (Best hit in Arabidopsis thaliana)	MKSVISVIFLCVLMFCFANIVKVNSQKYLCNWYGSYSGKCGPDGNKKCQDERKVSIVTFERCDCVNTIFRKKDYHDCTCYIKPPCRKN
A0A0D3BD82	At3g23727	CRP0860	SCRL12/Putative defensin-like protein 251 (Best hit in Arabidopsis thaliana)	MKYAISVVFLCVLMSHVSNIVKVNGQNPYPLCKWYRRLPGKCSPDGNKKCHVEVQRPRERVNQKFESCECTNRIVQKKDHHDCNCAVKAPCR
A0A0D3BYT4	At4g32714	CRP0830	SCRL25/Putative defensin-like protein 231 (Best hit in Arabidopsis thaliana)	MRSATWCIVSCLLIVLVITDGKGPKDNICPRIEDIEGNCKVDGPKACEKYMSTTYNGTYFNCTCDNVYMLRKIKRYCRCDEICPDAPPPSIHTR
A0A0D3CJN0	At4g33465	CRP0830	SCRL22/Putative defensin-like protein 233 (Best hit in Arabidopsis thaliana)	MRCTTLFMVSCVFIFYILSHGKDGDARDTDCWDYITFPEGKCGFHGNKKCFEDMRSKNKTIRYRQCKCTITGFWGHQHGCYCRRADPSNCL

## Sheet: LTPs
non-specific LTP class cysteine-rich proteins detected in Brassica oleracea pollen coat
Accessions	Best hit in A. thaliana	Subclasses	Brief descriptions	Amino acid sequences
A0A0D2ZX73	At2g38540	CRP3860	Non-specific lipid-transfer protein 1 (Best hit in Arabidopsis thaliana)	MAGVMKLACLVLACMIVAGPITANAALTCGTVNSNVAPCIGYITQGGPLPGACCTGVSKLNSMARTTPDRQQACRCLETAARALGPNLNAGRAAGIPKACGVSVPFPISTNTNCNNVK
A0A0D3AND9	At1g66850	CRP4900	At1g66850 (Best hit in Arabidopsis thaliana)	MKIMVLTLMVFVILLTSFPVPNKAADTNVEAACDPKQLQPCLAAITGGGQPSGDCCAKLKEQQPCLCGFAKNPAFAQYISSPNSRKVLTACGIPYPSC
A0A0D3ATC0	AT4G08670	CRP4570	Bifunctional inhibitor/lipid-transfer protein/seed storage 2S albumin-like protein (Best hit in Arabidopsis thaliana)	MKQSLFLSILILLSSSFAQIHTRNKSYPANPPSPVATPAPGPSNSDCSSVIYDMMDCLSYLTPGSNDTKPTKVCCGGILSVLQYNPKCVCIGLASSKDMGIALNNTRALAMPTICKLPIAAPHCAILDVSRPSASTPGMSSVSPSAVTPMTPQSSAQSPTFSPFLPESPGITAPSPSSSRTNHLSVSKLTFVAAVVSYITYISVFSN
A0A0D3AUS2	AT4G08670	CRP4570	Bifunctional inhibitor/lipid-transfer protein/seed storage 2S albumin superfamily protein (Xylogen like protein 3) (Best hit in Arabidopsis thaliana)	MKILLCLVMFFLLVNGFATAQNLIQDSCKKAAASNPKIKLDFCIKTLEGNPQSKAAKSLADLVMASTKNAATKTTSLKAMADKILKGKKFAKDSEMPLRDCLELYTDATASLNEAMTSVKSRKNKTAKVGMSAAMDAPSTCETGFKERKTPQKSPFTKDNDVLTQTISICLALTTMLK
A0A0D3AYM3	At5g64080	CRP4580	Non-specific lipid-transfer protein-like protein At5g64080 (Best hit in Arabidopsis thaliana)	MATSFSTLTPFLFILLLSIPSVLEAAHHHTAAPAPAVDCSMLILNMADCLSFVSAGGTEAKPASSCCNGLKTVLKTDAECLCEAFKSSASLGVTLNMTKAATLPAACKLHAPPMAACGLSAAPTMAPGLAPGGAAAAAGPDLSFLAPNPSPGNHGSSLLPFSFTTVLGAMSFVLFLSRV
A0A0D3B3V3	At5g52160	CRP4380	At5g52160 Protease inhibitor/seed storage/lipid transfer protein (LTP) family protein (Best hit in Arabidopsis thaliana)	MASSSSSSKSSLAMIMKVAALVALVLVATDVDGQSCNRHLSGLNVCGEFVVPGADKTNPSAECCSALEAVPSECLCNTMRIASRLPTRCSIPTLSCS
A0A0D3BAI1	At3g08770	CRP3860	Non-specific lipid-transfer protein 6 (Best hit in Arabidopsis thaliana)	MRSLFLLALFLVLAFHHGEAAVTCNNVVGDLYPCLSYVMQGGNAPSTNCCNGVRTLNSQAQTTADRQSVCRCIKNAIGGASYSSSNLNNALSLPAKCGVNLPFSISPSTNCNSIH
A0A0D3BF77	At5g64080	CRP4580	Non-specific lipid-transfer protein-like protein At5g64080 (Best hit in Arabidopsis thaliana)	MATSFFTATPFVFILLLSISSVTVHGASHHHTAAPAPAVDCSTLIINMADCLDFVTAGGTSAKPKSSCCAGLKTVLKADAECLCEAFKNSASFGITLNMTKAATLPTACKLHAPSISNCGLSMTPTMAPGLAPGGAGAAGPGAAGPGAAGTTLAPTPSQGNDGSSLIPISFTTLFSALFFVLFLSRV
A0A0D3BLN8	At4g33355	CRP4000	Non-specific lipid-transfer protein 11 (Best hit in Arabidopsis thaliana)	MGNITKNQTMLLLVFTLLMVIAYHEGEAIQCSQITMYLAPCLSYVKGGGNPPPPCCAGLNNLKASAPGKPDKQAACQCLKNVANAISGFNDDNAKQLPAKCGVSVGVPFSKSVDCNSIN
A0A0D3BQU6	At2g38530	CRP3860	-	MAGLMKLACLIFACMIVAGPITSNAALSCGTVSGYVAPCIGYLAQNAPAVPTACCSGVTSLNNMARTTPDRQQACRCLVGAANALPTINVARAAGLPKACGVNIPYKISKTTNCNSVK
A0A0D3C500	At2g38530	CRP3860	Non-specific lipid-transfer protein 2 (Best hit in Arabidopsis thaliana)	MAGLVKLACLVLACMIVAGPIATNAALSCGTVSGNLAACIGYLTQNGPLPRGCCTGVTNLNNMARTTPDRQQACRCLVGAANSFPTLNAARATGLPKACGVNIPYKISKSTNCNSVR
A0A0D3C822	-	-	Putative LTP-like protein (Best hit in Arabidopsis thaliana)	MKTIQLICIVFVVLLSSFPATIKSKKLADTCFESLAYCMNLIPRDKKYWEKDCCNVRAKRDQAATKQCSCIIANNPQKYLDLIKLFKACGLGNVANYHNQPCK
A0A0D3CB63	At1g18280	CRP4670	Bifunctional inhibitor/lipid-transfer protein/seed storage 2S albumin superfamily protein (Best hit in Arabidopsis thaliana)	MEVVRFAVAVVFVLFSVSSSNAEPTPAMGGGAGGGDAHSMPCIQKLMPCQPYLHSVTPPPPASCCLPMKEIVEKDATCLCSVFNNVDMLKSLNLTKENALVLPKACGAKADISLCKSSNGTTTPSTSPGTTMTPPASSTGSGSTGASSSSTAKPTNSAPAIDFAGASFASAFVALATIFF
A0A0D3CKV1	AT3G11825	CRP4900	Protease inhibitor/seed storage/LTP family protein (Best hit in Arabidopsis thaliana)	MKIMPLMSIAFFILLISFLDPIKAQGIVGCDTQLDKCITAMNKNEWSLVQKDCCPRLRKTGPQQCMCLLFKYPSLKAPAMRLIKYCQAPTPKC
A0A0D3CYH8	AT1G66850	CRP4900	AT1G66850 (Best hit in Arabidopsis thaliana)	MKILALTLMVFVILSPSFAAPTKVALGAACDAKQLQPCLAAITGGGQPSGDCCAKLKEQQPCLCGFAKNPAFAQYISSPNSRKVLSACGIPYPSC
A0A0D3DBH4	AT3G29152	CRP4900	Protease inhibitor/seed storage/LTP family protein (Best hit in Arabidopsis thaliana)	MKLTAIGLVAMVTTVMQLSPTMACDVIDLQPCLLPIINPPEPPTASCCQALRDQGPCMCYFIKNTWIGPTIQAPNGHKLFADCNVPYPSC
A0A0D3DBH5	AT3G29152	CRP4900	Protease inhibitor/seed storage/LTP family protein (Best hit in Arabidopsis thaliana)	MKLTAIGLVAMVTIVVQLSPTMACDVKDLSPCLIPIAKLPEPPTAACCQILRDQWPCLCVLINDSRLWIGHTLTSPNGHKLFAACQVPFPSCGN
A0A0D3DE00	At3g51590	CRP3860	Non-specific lipid-transfer protein 12 (Best hit in Arabidopsis thaliana)	MVFPSQITTCLLVLAVYMAAPSESTITCGTVTSTLARCIGYLTNSGSLPSDCCVGVKSLNQMAQTTPDRRQVCECLKSAAKDITGLNTDLVATLPTTCGVSVPYPIRFSTNCDTISTAV
A0A0D3E433	At1g64230	CRP4900	Ubiquitin-conjugating enzyme E2 28 (Best hit in Arabidopsis thaliana)	MASKRILKELKDLHKDPPSSCSAGPVAEDMFHWQATIMGPSDSPYSGGVFLVTIHFPPDYPFKPPKMTSVGLDSGAFFFTQVAFRTKVFHPNVNSNGSICLDILKEQWSPALTISKVLLSICSLLTDPNPDDPLVPEIAHMYKTDRAKYESTARSWTQKYAMGNPNHLNEELNMKMVALLLITFVIALASFPPPTSSKSNAKSCLTSAVKVCFDGIARGAPVKPACCASLKEHHTCLCDIIKSRMVDTSVLSSSLKSCGMPNPKC
A0A0D3EBC5	AT5G55450	CRP4210	Bifunctional inhibitor/lipid-transfer protein/seed storage 2S albumin-like protein (Best hit in Arabidopsis thaliana)	MGKNNTKILITALAMIVTASMMIEEAKSVRICNVGTKDLKKCRPAVTGNNPPPPTPQCCQVAKAANLECLCPFLSRSGIDPSKIKALGANCGITKNPSCLP

## Sheet: GASA
GASA class cysteine-rich proteins detected in Brassica oleracea pollen coat
Accessions	Best hit in A. thaliana	Subclasses	Brief descriptions	Amino acid sequences
A0A0D3AKV6	At5g59845	CRP2700	Gibberellin-regulated protein 10 (Best hit in Arabidopsis thaliana)	MKMKYAVVPFIIISLLLSSSLFMLSEASPCDGKCNARCSKAGRQDRCLKYCNICCEKCNYCVPSGTYGNKDECPCYRDMKNSKGQPKCP
A0A0D3B2J2	AT5G59845	CRP2700	Gibberellin-regulated protein 10 (Best hit in Arabidopsis thaliana)	MKMKSAVVQFYVISLLLSSSLFMLSNADSSPCNGKCNVRCSKARIQDRCLKYCKICCGKCDYCVPSGTYGNKDECPCYRDMKNSKGGPKCP

## Sheet: Others
Other cysteine-rich proteins detected in Brassica oleracea pollen coat
Accessions	Best hit in A. thaliana	Subclasses	Brief descriptions	Amino acid sequences
A0A0D3AJH8	At5g17340	CRP3600	Pollen-specific protein (Best hit in Arabidopsis thaliana)	MKNLAMLVAIILFSCYVTSQVTASDMESMPSLRSEKLEWWHYHSYPYFHPKPPQWTFPCAGGKAFPPLPAGYNHPFHPVPFHPPPVVAKCLSDCKDVKTCMADIQKAFFTHKPVIGSDCCASIQKMDVDCDKTVFGAYHNPFFDYFVKLHCATKAGSTPSAPSPA
A0A0D3B5U8	At2g32885	CRP1850	Protein RALF-like 36 (Best hit in Arabidopsis thaliana)	MVISKKTIVLSLALIAIMCIVMTTTEATHTGSGHKDKDHHHKSCASGTCKTGGDDEPFNPGCEPGSGRRCRAG
A0A0D2ZWA1	At3g01328	CRP3670	ECA1-like gametogenesis related family protein (Best hit in Arabidopsis thaliana)	MNTKQSKLMFFFLALIFTALSEAAAKVEYCSTGAIDKVPGCYDSLKLAAENDYRWVRNDCCKVVYSFPHHCLLPVMNRRHKDINFFKKICDNVYGPI
