# Supplementary material for: Pollen Coat Proteomes of Arabidopsis thaliana, Arabidopsis lyrata, and Brassica oleracea Reveal Remarkable Diversity of Small Cysteine-Rich Proteins at the Pollen-Stigma Interface
Source: Biomolecules. 2023 Jan 12;13(1):157. doi: 10.3390/biom13010157 (PMC9856046; doi:10.3390/biom13010157)
Supplement: Supplementary file 1 [file biomolecules-13-00157-s001.zip › Table S14 Lists of A. thaliana pollen coat proteins or constituent genes that overlap with previously reported proteomes and transcriptomes.xlsx]

## Sheet: Table S15 legend
Table S15. Lists of Arabidopsis thaliana pollen coat proteins or constituent genes that overlap with previously reported proteomes and transcriptomes
Transcriptomes, lists of elements in Figure 5a.
Proteomes, lists of elements in Figure 5b.
Membrane or cytosolic proteomes, lists of elements in Figure 5c.

## Sheet: Overlap_transcriptomes
List of genes in Figure 2a - Overlap among constituent genes of A. thaliana pollen coat proteome, floral transcriptome (Zhang et al., 2015) and pollen transcriptome (Honys and Twell, 2003).
Overlap groups	Numbers	TAIR Gene codes
287 genes encoding pollen coat proteomes & Floral transcriptome 2015 & Pollen transcriptomes 2003	27	AT1G10740
Red label indicates proteins not identified from Arabidopsis membrane or cytosolic systems		AT1G11770
		AT1G11840
		AT1G15500
		AT1G22840
		AT1G79340
		AT2G02140
		AT2G06530
		AT2G19760
		AT2G23120
		AT2G24940
		AT2G28540
		AT3G02520
		AT3G07850
		AT3G10410
		AT3G18780
		AT3G44110
		AT4G02080
		AT4G24160
		AT4G25900
		AT4G30850
		AT4G39090
		AT5G12140
		AT5G20230
		AT5G20620
		AT5G39950
		AT5G60390
287 genes encoding pollen coat proteomes & Floral transcriptome	250	AT1G02620
		AT1G05500
		AT1G06260
		AT1G07750
		AT1G08695
		AT1G08900
		AT1G11755
		AT1G11765
		AT1G13060
		AT1G17490
		AT1G18280
		AT1G22300
		AT1G22760
		AT1G23240
		AT1G23260
		AT1G23640
		AT1G23670
		AT1G23690
		AT1G24320
		AT1G26340
		AT1G26820
		AT1G28305
		AT1G28306
		AT1G28335
		AT1G29140
		AT1G29760
		AT1G31812
		AT1G35160
		AT1G36990
		AT1G49740
		AT1G51980
		AT1G52980
		AT1G53720
		AT1G53820
		AT1G54010
		AT1G55790
		AT1G56450
		AT1G60460
		AT1G60630
		AT1G61070
		AT1G61630
		AT1G65113
		AT1G65985
		AT1G66850
		AT1G66930
		AT1G70490
		AT1G71950
		AT1G73030
		AT1G73220
		AT1G73680
		AT1G74000
		AT1G75030
		AT1G75270
		AT1G75910
		AT1G75920
		AT1G76020
		AT1G76180
		AT1G78300
		AT1G78800
		AT1G80950
		AT2G01210
		AT2G03740
		AT2G03850
		AT2G06983
		AT2G07420
		AT2G07690
		AT2G15535
		AT2G15780
		AT2G16505
		AT2G16535
		AT2G16592
		AT2G18420
		AT2G19000
		AT2G20990
		AT2G21060
		AT2G21510
		AT2G21660
		AT2G22941
		AT2G24615
		AT2G25344
		AT2G27020
		AT2G27530
		AT2G27730
		AT2G28150
		AT2G28190
		AT2G28355
		AT2G28405
		AT2G31570
		AT2G31980
		AT2G34790
		AT2G35490
		AT2G35635
		AT2G37430
		AT2G38010
		AT2G38340
		AT2G38550
		AT2G41415
		AT2G41520
		AT2G42540
		AT2G43440
		AT2G43520
		AT2G43530
		AT2G45960
		AT2G47470
		AT3G01100
		AT3G01328
		AT3G02030
		AT3G02480
		AT3G03330
		AT3G03780
		AT3G03990
		AT3G07390
		AT3G08970
		AT3G11825
		AT3G11950
		AT3G12490
		AT3G13782
		AT3G19220
		AT3G21960
		AT3G21970
		AT3G21990
		AT3G22030
		AT3G22050
		AT3G24240
		AT3G25220
		AT3G25265
		AT3G25410
		AT3G25970
		AT3G26120
		AT3G27503
		AT3G28790
		AT3G43083
		AT3G45010
		AT3G49560
		AT3G52810
		AT3G53065
		AT3G53075
		AT3G53080
		AT3G53530
		AT3G55480
		AT3G57280
		AT3G57610
		AT3G57810
		AT3G57940
		AT3G58310
		AT3G58510
		AT3G59455
		AT3G61050
		AT3G62170
		AT3G62290
		AT3G62370
		AT3G62600
		AT4G00020
		AT4G02140
		AT4G02220
		AT4G03520
		AT4G04460
		AT4G05120
		AT4G05190
		AT4G05320
		AT4G07675
		AT4G09000
		AT4G09984
		AT4G10115
		AT4G10300
		AT4G10603
		AT4G11760
		AT4G13560
		AT4G13930
		AT4G14455
		AT4G14700
		AT4G14785
		AT4G14820
		AT4G14960
		AT4G15790
		AT4G15802
		AT4G16190
		AT4G26840
		AT4G27570
		AT4G29305
		AT4G29330
		AT4G29520
		AT4G30580
		AT4G30950
		AT4G32714
		AT4G32717
		AT4G33355
		AT4G33465
		AT4G34870
		AT4G36520
		AT4G38680
		AT4G39260
		AT5G02540
		AT5G03370
		AT5G03600
		AT5G04110
		AT5G06550
		AT5G07230
		AT5G07510
		AT5G07520
		AT5G07530
		AT5G07550
		AT5G07560
		AT5G07600
		AT5G08540
		AT5G14940
		AT5G15960
		AT5G15970
		AT5G16050
		AT5G16840
		AT5G17480
		AT5G18900
		AT5G19290
		AT5G20500
		AT5G24090
		AT5G27730
		AT5G35840
		AT5G38760
		AT5G39493
		AT5G39570
		AT5G40260
		AT5G40370
		AT5G42890
		AT5G42930
		AT5G45060
		AT5G45875
		AT5G46020
		AT5G46990
		AT5G47200
		AT5G48543
		AT5G51180
		AT5G52160
		AT5G53560
		AT5G53820
		AT5G55160
		AT5G56870
		AT5G57240
		AT5G59310
		AT5G59420
		AT5G59845
		AT5G60615
		AT5G61170
		AT5G61605
		AT5G61610
		AT5G62080
		AT5G63030
		AT5G63060
		AT5G65687
		AT5G66280
		AT5G67360
Floral transcriptome 2015 & Pollen transcriptomes 2003	895	AT3G51870
		AT4G29950
		AT2G21390
		AT3G55380
		AT4G34640
		AT4G27370
		AT2G47730
		AT4G32470
		AT1G49490
		AT5G18830
		AT2G38910
		AT3G28210
		AT2G24420
		AT4G37760
		AT4G34750
		AT1G45050
		AT1G65220
		AT5G66760
		AT2G40710
		AT2G32040
		AT2G20320
		AT4G02730
		AT4G21350
		AT2G31800
		AT1G10410
		AT5G64920
		AT3G43810
		AT3G54110
		AT5G26030
		AT3G51880
		AT1G14420
		AT1G15310
		AT1G55530
		AT2G02180
		AT2G39570
		AT2G39770
		AT2G34770
		AT2G43790
		AT4G14230
		AT4G08590
		AT2G47040
		AT1G16210
		AT4G36490
		AT2G29790
		AT4G34100
		AT2G32910
		AT4G34150
		AT2G29040
		AT2G37010
		AT2G01290
		AT4G38570
		AT4G26400
		AT5G56760
		AT2G31670
		AT1G55680
		AT3G02470
		AT1G15140
		AT4G10140
		AT4G10040
		AT4G30060
		AT4G14430
		AT2G14490
		AT2G34440
		AT3G24800
		AT2G42500
		AT1G10720
		AT3G25585
		AT2G47650
		AT4G04910
		AT4G36210
		AT1G13950
		AT2G29410
		AT4G12960
		AT3G55610
		AT2G25600
		AT2G23090
		AT4G34630
		AT4G39680
		AT4G22310
		AT4G33420
		AT1G75950
		AT2G28180
		AT4G38230
		AT4G35940
		AT2G30290
		AT4G24220
		AT2G44525
		AT2G33150
		AT3G53610
		AT1G49240
		AT4G14500
		AT5G53350
		AT1G27290
		AT1G15470
		AT2G47580
		AT2G07360
		AT4G01850
		AT4G25590
		AT3G22460
		AT4G03110
		AT4G22820
		AT2G36630
		AT2G27860
		AT1G11990
		AT1G10590
		AT2G17290
		AT4G32060
		AT2G18730
		AT1G08730
		AT5G37780
		AT5G59370
		AT3G51030
		AT4G27110
		AT2G20930
		AT4G04610
		AT1G54460
		AT2G35510
		AT4G20780
		AT2G33670
		AT2G45610
		AT4G00550
		AT5G51460
		AT2G13290
		AT1G04700
		AT4G18640
		AT1G21660
		AT1G55510
		AT4G37930
		AT2G35630
		AT2G16500
		AT4G27960
		AT2G24765
		AT2G07180
		AT4G37870
		AT4G35010
		AT4G10810
		AT2G39420
		AT1G67350
		AT2G31490
		AT4G34230
		AT4G39110
		AT2G38270
		AT2G28840
		AT4G25030
		AT2G36320
		AT2G05850
		AT4G26470
		AT2G25790
		AT2G22860
		AT1G70420
		AT2G15290
		AT2G47760
		AT1G43630
		AT3G48560
		AT2G35210
		AT2G30410
		AT2G45740
		AT4G38240
		AT2G29180
		AT2G37620
		AT1G45145
		AT2G41630
		AT4G09720
		AT4G28540
		AT3G05530
		AT4G09320
		AT2G44750
		AT1G47500
		AT1G15350
		AT2G15240
		AT4G38600
		AT2G25110
		AT4G26080
		AT3G59920
		AT2G45490
		AT2G26850
		AT4G35380
		AT4G20380
		AT1G15380
		AT1G08130
		AT1G12780
		AT5G23270
		AT1G51260
		AT1G49300
		AT5G56290
		AT4G01660
		AT2G17890
		AT2G30800
		AT2G36590
		AT1G23540
		AT2G45330
		AT4G22330
		AT2G41960
		AT2G18840
		AT4G17690
		AT1G05380
		AT4G26970
		AT4G24630
		AT1G03140
		AT2G46540
		AT2G16460
		AT2G02960
		AT2G19400
		AT4G33410
		AT1G15490
		AT2G01970
		AT3G46060
		AT2G03820
		AT4G17650
		AT2G44870
		AT1G04470
		AT1G62200
		AT2G34250
		AT2G23660
		AT5G66850
		AT2G25880
		AT1G68000
		AT4G22750
		AT3G08580
		AT1G29330
		AT5G44790
		AT3G54850
		AT4G17170
		AT1G13980
		AT1G64740
		AT4G26710
		AT2G18440
		AT2G38410
		AT1G04140
		AT4G09830
		AT1G01460
		AT3G15410
		AT4G33010
		AT1G25490
		AT4G36640
		AT2G31440
		AT1G77180
		AT2G02050
		AT2G02970
		AT2G43230
		AT2G04900
		AT4G20160
		AT2G39700
		AT5G42940
		AT2G14910
		AT3G50000
		AT1G09940
		AT2G42380
		AT4G38940
		AT4G36440
		AT2G47690
		AT1G03550
		AT4G17550
		AT1G04300
		AT1G54740
		AT4G28020
		AT4G14310
		AT2G22690
		AT1G79350
		AT2G42080
		AT5G54280
		AT5G55850
		AT4G23630
		AT2G20840
		AT2G44620
		AT1G70160
		AT1G30620
		AT1G09920
		AT2G20920
		AT4G28050
		AT2G26800
		AT5G59030
		AT4G35800
		AT2G46140
		AT4G33970
		AT4G02380
		AT1G03050
		AT4G14780
		AT1G54270
		AT4G17640
		AT4G10360
		AT4G21160
		AT1G22730
		AT1G70430
		AT3G12120
		AT4G33230
		AT1G54830
		AT1G04600
		AT5G07440
		AT4G39230
		AT2G42210
		AT2G38460
		AT4G25780
		AT1G54710
		AT4G26100
		AT4G15980
		AT3G57690
		AT3G58160
		AT2G37980
		AT1G22650
		AT1G24180
		AT3G48070
		AT4G26270
		AT2G03120
		AT2G16510
		AT4G35890
		AT2G17990
		AT4G12030
		AT1G09330
		AT5G13820
		AT1G60610
		AT4G29340
		AT4G28990
		AT5G58950
		AT2G02810
		AT2G24100
		AT1G14020
		AT4G03260
		AT2G03410
		AT1G10170
		AT2G19770
		AT4G29130
		AT2G39990
		AT5G67490
		AT4G38920
		AT2G02760
		AT3G30775
		AT5G42970
		AT4G25210
		AT2G20670
		AT5G41700
		AT2G39820
		AT2G46390
		AT4G35450
		AT2G33420
		AT5G07470
		AT4G02250
		AT2G21430
		AT2G17440
		AT2G04550
		AT2G27580
		AT2G46800
		AT4G22910
		AT2G25730
		AT4G38250
		AT3G55400
		AT2G32260
		AT2G18790
		AT2G20420
		AT2G33390
		AT1G24330
		AT1G03457
		AT4G26260
		AT1G03750
		AT1G80830
		AT4G00110
		AT4G26850
		AT2G28320
		AT4G33440
		AT4G11150
		AT5G11770
		AT1G02140
		AT1G61770
		AT1G24620
		AT2G02230
		AT4G19200
		AT2G17530
		AT2G42520
		AT2G38670
		AT3G26900
		AT4G32530
		AT4G00810
		AT1G62020
		AT2G18260
		AT2G24240
		AT1G55570
		AT2G42680
		AT5G51400
		AT2G23340
		AT1G05120
		AT4G32600
		AT4G36800
		AT2G20360
		AT5G02380
		AT1G62660
		AT2G43900
		AT1G04610
		AT2G30970
		AT4G11380
		AT4G35000
		AT1G13450
		AT3G51770
		AT2G27710
		AT4G13980
		AT5G26940
		AT4G38470
		AT4G12990
		AT2G01490
		AT1G10070
		AT1G21750
		AT5G59300
		AT2G26140
		AT2G34690
		AT3G52600
		AT4G17790
		AT5G44800
		AT4G31430
		AT4G27880
		AT2G19010
		AT2G41980
		AT2G22720
		AT1G61140
		AT1G71380
		AT1G51200
		AT2G44090
		AT4G31420
		AT3G52560
		AT1G03960
		AT4G32940
		AT1G66580
		AT1G72770
		AT4G20150
		AT5G64070
		AT2G21870
		AT1G03060
		AT4G02880
		AT2G23320
		AT1G15370
		AT1G56280
		AT1G11890
		AT2G21480
		AT2G02400
		AT2G21520
		AT5G44860
		AT5G26820
		AT4G23710
		AT5G14380
		AT1G54410
		AT2G42780
		AT2G42010
		AT4G37180
		AT4G22780
		AT2G25610
		AT4G27600
		AT1G09140
		AT1G54280
		AT2G01330
		AT2G41860
		AT5G58720
		AT1G50640
		AT4G11220
		AT5G43320
		AT2G33270
		AT2G36400
		AT1G04500
		AT1G64980
		AT1G29750
		AT4G23490
		AT2G19800
		AT2G47960
		AT2G28740
		AT2G03980
		AT1G21760
		AT4G26570
		AT2G04410
		AT2G23900
		AT1G59820
		AT2G39130
		AT4G13240
		AT2G41440
		AT2G41840
		AT4G14110
		AT2G25940
		AT4G01960
		AT4G13010
		AT4G24580
		AT1G02790
		AT4G12890
		AT2G16430
		AT4G34720
		AT2G44660
		AT2G47770
		AT4G30210
		AT3G13920
		AT3G51820
		AT1G03930
		AT5G10360
		AT2G40420
		AT2G33040
		AT2G43150
		AT2G29050
		AT2G01220
		AT4G17940
		AT1G08190
		AT2G37760
		AT5G06910
		AT2G44610
		AT4G11050
		AT4G27000
		AT2G32670
		AT1G04430
		AT2G42030
		AT2G27720
		AT1G55520
		AT4G24740
		AT4G10440
		AT4G33390
		AT2G28590
		AT3G51895
		AT1G67480
		AT4G02900
		AT5G61790
		AT4G37830
		AT4G18990
		AT1G32170
		AT2G13370
		AT3G25800
		AT1G68370
		AT2G37540
		AT2G42880
		AT4G32760
		AT2G35190
		AT3G16380
		AT3G20770
		AT3G46930
		AT1G24350
		AT2G29980
		AT2G20760
		AT2G47330
		AT4G36690
		AT1G65430
		AT3G46520
		AT1G14200
		AT1G59890
		AT1G54130
		AT4G25150
		AT1G61860
		AT3G52220
		AT2G17360
		AT4G00720
		AT2G13570
		AT4G21720
		AT3G09390
		AT4G27840
		AT2G45070
		AT2G44450
		AT2G37110
		AT4G01470
		AT1G09850
		AT4G17530
		AT5G25880
		AT1G23750
		AT1G78920
		AT1G15270
		AT1G34190
		AT2G40880
		AT4G39180
		AT4G26930
		AT4G27350
		AT2G03470
		AT4G37410
		AT1G30810
		AT2G46170
		AT1G47420
		AT2G33870
		AT1G77250
		AT4G18700
		AT4G19110
		AT1G16240
		AT4G16745
		AT5G18620
		AT4G31290
		AT4G27070
		AT5G27150
		AT1G09080
		AT2G47700
		AT2G46210
		AT2G28640
		AT2G13940
		AT2G36310
		AT3G26690
		AT2G40730
		AT4G31750
		AT2G28910
		AT1G70170
		AT4G39860
		AT2G38400
		AT4G00860
		AT5G27840
		AT2G31350
		AT1G09180
		AT4G22360
		AT1G49270
		AT4G33140
		AT4G25230
		AT5G50850
		AT2G20820
		AT5G45350
		AT2G13620
		AT2G32090
		AT3G07820
		AT1G08600
		AT4G33630
		AT4G14410
		AT3G09840
		AT3G05840
		AT1G70330
		AT1G49340
		AT1G03210
		AT2G37250
		AT4G39080
		AT3G01120
		AT2G32970
		AT2G01600
		AT1G11910
		AT1G54070
		AT2G27050
		AT2G27350
		AT4G16480
		AT5G03470
		AT1G10950
		AT1G05360
		AT2G25490
		AT2G13350
		AT1G08770
		AT1G60780
		AT3G47440
		AT1G04290
		AT2G21600
		AT2G03480
		AT1G60240
		AT4G30940
		AT3G19930
		AT2G36170
		AT4G21326
		AT2G28080
		AT1G03250
		AT4G10010
		AT1G54290
		AT2G27260
		AT2G47050
		AT3G48140
		AT2G21540
		AT1G65170
		AT3G01540
		AT3G48010
		AT2G27030
		AT1G14320
		AT3G52720
		AT2G22290
		AT1G04160
		AT2G46830
		AT1G50430
		AT5G13280
		AT2G02510
		AT1G26830
		AT4G35560
		AT1G76490
		AT2G04520
		AT4G34450
		AT4G31080
		AT5G19280
		AT3G52030
		AT1G10230
		AT2G35680
		AT2G46860
		AT3G47800
		AT3G19760
		AT1G03920
		AT4G35830
		AT1G02080
		AT2G29890
		AT5G59430
		AT1G17745
		AT2G22560
		AT2G46490
		AT4G21790
		AT2G38360
		AT4G22850
		AT2G40990
		AT2G14750
		AT3G02040
		AT2G02720
		AT1G34260
		AT2G41970
		AT4G35090
		AT1G21630
		AT2G36530
		AT2G43040
		AT1G58290
		AT2G30530
		AT4G27470
		AT1G61290
		AT3G08720
		AT2G33100
		AT2G20530
		AT1G31070
		AT2G17800
		AT2G33700
		AT1G08510
		AT4G01070
		AT2G46505
		AT1G03610
		AT1G78940
		AT2G04630
		AT2G44970
		AT4G07960
		AT4G00300
		AT2G01620
		AT2G28370
		AT2G37410
		AT4G30010
		AT2G36900
		AT4G20870
		AT1G79850
		AT2G41210
		AT5G08160
		AT2G18470
		AT4G38800
		AT2G25670
		AT2G36880
		AT2G35650
		AT3G11900
		AT1G04540
		AT2G36390
		AT4G34440
		AT4G37280
		AT4G18790
		AT2G20830
		AT4G32130
		AT4G02660
		AT4G27500
		AT2G41050
		AT2G02090
		AT2G30050
		AT3G56190
		AT2G36290
		AT4G01480
		AT1G09070
		AT1G48900
		AT4G35950
		AT4G20070
		AT2G31830
		AT2G41740
		AT2G37840
		AT1G23490
		AT2G22010
		AT2G20860
		AT1G61620
		AT3G28730
		AT1G09270
		AT4G22220
		AT4G02570
		AT2G41110
		AT2G36660
		AT4G27130
		AT5G65890
		AT1G08830
		AT1G05630
		AT3G51300
		AT1G30710
		AT4G12040
		AT4G04320
		AT4G36630
		AT1G06750
		AT5G35390
		AT2G07040
		AT1G23800
		AT2G21860
		AT2G03060
		AT2G18280
		AT2G28430
		AT2G44350
		AT1G75630
		AT2G21160
		AT1G05020
		AT4G02620
		AT1G12240
		AT1G61780
		AT4G19120
		AT4G03030
		AT2G19480
		AT4G28770
		AT4G12230
		AT4G21810
		AT4G13190
		AT4G20890
		AT2G45820
		AT4G11720
		AT4G25650
		AT5G65930
		AT1G11660
		AT1G35670
		AT4G26650
		AT1G61700
		AT4G26330
		AT2G33320
		AT2G33470
		AT4G28000
		AT3G46820
		AT3G23610
		AT4G16500
		AT2G45800
		AT4G24920
		AT1G21700
		AT2G05630
		AT2G28980
		AT2G20440
		AT2G01450
		AT2G18180
		AT1G16330
		AT4G26410
		AT4G30860
		AT4G02580
		AT2G16730
		AT5G49890
		AT2G39650
		AT1G17880
		AT2G47490
		AT5G65110
		AT4G03290
		AT2G30320
		AT3G51840
		AT2G47600
		AT3G11410
		AT4G28480
		AT1G79520
		AT5G44340
		AT2G01670
		AT1G77300
		AT2G40620
		AT2G22740
		AT1G78900
		AT4G10590
		AT3G02830
		AT5G01600
		AT4G38510
		AT2G40180
		AT2G21130
		AT3G54930
		AT1G11650
		AT4G09570
		AT1G12070
		AT1G49380
		AT1G22750
		AT1G16310
		AT5G26150
		AT1G54320
		AT4G19640
		AT4G31340
		AT3G51990
		AT2G31500
		AT2G24370
		AT4G01290
		AT2G22500
		AT4G33680
		AT1G79450
		AT2G46260
		AT4G25890
		AT1G55560
		AT4G39240
		AT1G71840
		AT5G13490
		AT2G20470
		AT2G39780
		AT1G79250
		AT2G17500
		AT2G30360
		AT2G41160
		AT2G23310
		AT1G07890
		AT1G24400
		AT3G08730
		AT2G46500
		AT2G29020
		AT3G10660
		AT3G12110
		AT1G19090
		AT1G54115
		AT4G39670
		AT4G35650
		AT1G12370
		AT2G03270
		AT1G26850
		AT2G26920
		AT1G59830
		AT2G19540
		AT4G38190
		AT5G42980
		AT4G19440
		AT2G37970
		AT2G30690
		AT1G17470
		AT4G35500
		AT2G17370

## Sheet: Overlap_Proteomes
List of proteins in Figure 2b - Overlap of A. thaliana pollen coat proteome from this study with a mature pollen proteome (Holmes-Davis et al., 2005) and previously reported Arabidopsis pollen coat proteome (Mayfield et al., 2001) respectively
Overlap with Holmes-Davis et al., 2005. Proteome mapping of mature pollen of Arabidopsis thaliana.
TAIR Gene codes	Numbers
All mature pollen proteome	13
AT4G02080
AT3G07850
AT4G20670
AT3G62170
AT5G47200
AT4G25900
AT3G18780
AT3G03780
AT4G05320
AT5G20230
AT4G13930
AT5G42890
AT2G47470
Overlap with Mayfield et al., 2001. Gene families from the Arabidopsis thaliana pollen coat proteome.
TAIR Gene codes	Numbers
Pollen coat proteome	7
AT1G23240
AT3G21920
At5g07510
At5g07520
At5g07530
At5g07550
AT1G75920

## Sheet: Membrane or cytosolic proteomes
List of proteins in Figure 2c -Overlap of A. thaliana pollen coat proteome from this study with previously reported Arabidopsis membrane and cytosolic proteomes respectively (Marmagne et al., 2007, Ito et al., 2011, Nikolovski et al., 2012).
Overlap with Membrane proteomes 2012 - Nikolovski et al., 2012. Putative glycosyltransferases and other plant Golgi apparatus proteins are revealed by LOPIT proteomics.
TAIR Gene codes	Numbers
AT3G62370	42
AT3G62600
AT1G80950
AT3G03330
AT3G25220
AT5G12140
AT2G20990
AT4G29520
AT5G53560
AT2G47470
AT5G20500
AT1G05500
AT5G18900
AT3G12490
AT5G19290
AT3G07390
AT1G76180
AT5G20230
AT2G45960
AT2G31570
AT4G25900
AT2G27730
AT1G22840
AT1G51980
AT4G30580
AT3G57610
AT1G15500
AT3G57280
AT2G38550
AT2G35490
AT3G49560
AT3G44110
AT4G13930
AT2G27530
AT5G63030
AT4G09000
AT1G54010
AT4G39260
AT5G47200
AT2G21660
AT4G34870
AT1G78300
Overlap with Cytosolic proteomes 2011 - Ito et al., 2011. Analysis of the Arabidopsis cytosolic proteome highlights subcellular partitioning of central plant metabolism.
TAIR Gene codes	Numbers
AT3G44110	33
AT5G16050
AT1G79340
AT4G14960
AT4G15802
AT4G13930
AT5G12140
AT2G27530
AT1G71950
AT4G09000
AT2G19760
AT2G24940
AT5G46020
AT3G03780
AT1G76180
AT4G26840
AT3G10410
AT4G38680
AT1G22300
AT1G22840
AT5G40370
AT1G75270
AT1G31812
AT5G59420
AT2G27020
AT5G61170
AT2G21660
AT4G34870
AT1G56450
AT3G12490
AT1G53720
AT1G35160
AT1G78300
Overlap with PM proteomes 2007 - Marmagne et al., 2007. A high content in lipid-modified peripheral proteins and integral receptor kinases features in the arabidopsis plasma membrane proteome.
TAIR Gene codes	Numbers
AT3G44110	20
AT5G16050
AT1G79340
AT5G40370
AT4G14960
AT3G03330
AT2G45960
AT1G75270
AT4G13930
AT5G12140
AT4G09000
AT2G19760
AT4G02080
AT4G39260
AT2G20990
AT4G34870
AT3G03780
AT5G53560
AT3G02520
AT4G38680
66 proteins from Arabidopsis pollen coat proteomes were identified from at least one of the previous membrane or cytosolic proteomes
Membrane proteomes 2012 - Nikolovski et al., 2012. Putative glycosyltransferases and other plant Golgi apparatus proteins are revealed by LOPIT proteomics.
Cytosolic proteomes 2011 - Ito et al., 2011. Analysis of the Arabidopsis cytosolic proteome highlights subcellular partitioning of central plant metabolism.
PM proteomes 2007 - Marmagne et al., 2007. A high content in lipid-modified peripheral proteins and integral receptor kinases features in the arabidopsis plasma membrane proteome.
Arabidopsis pollen coat proteomes overlap with	Numbers	Components
Cytosolic proteomes 2011, PM proteomes 2007, Membrane proteomes 2012	5	AT3G44110
		AT4G09000
		AT4G34870
		AT4G13930
		AT5G12140
Cytosolic proteomes 2011, Membrane proteomes 2012	6	AT2G27530
		AT1G22840
		AT1G76180
		AT1G78300
		AT2G21660
		AT3G12490
PM proteomes 2007, Membrane proteomes 2012	5	AT3G03330
		AT4G39260
		AT5G53560
		AT2G20990
		AT2G45960
Cytosolic proteomes 2011, PM proteomes 2007	8	AT3G03780
		AT5G40370
		AT5G16050
		AT1G79340
		AT4G14960
		AT4G38680
		AT1G75270
		AT2G19760
Membrane proteomes 2012	26	AT4G30580
		AT3G62600
		AT1G54010
		AT1G15500
		AT3G49560
		AT5G18900
		AT1G51980
		AT3G57280
		AT3G25220
		AT3G07390
		AT2G38550
		AT4G29520
		AT2G35490
		AT5G47200
		AT5G19290
		AT2G47470
		AT5G20230
		AT3G57610
		AT1G05500
		AT5G63030
		AT1G80950
		AT2G31570
		AT3G62370
		AT4G25900
		AT2G27730
		AT5G20500
Cytosolic proteomes 2011	14	AT5G46020
		AT1G56450
		AT2G27020
		AT1G53720
		AT5G61170
		AT1G31812
		AT2G24940
		AT1G35160
		AT3G10410
		AT1G71950
		AT5G59420
		AT4G15802
		AT1G22300
		AT4G26840
PM proteomes 2007	2	AT4G02080
		AT3G02520
