# Supplementary material for: Pollen Coat Proteomes of Arabidopsis thaliana, Arabidopsis lyrata, and Brassica oleracea Reveal Remarkable Diversity of Small Cysteine-Rich Proteins at the Pollen-Stigma Interface
Source: Biomolecules. 2023 Jan 12;13(1):157. doi: 10.3390/biom13010157 (PMC9856046; doi:10.3390/biom13010157)
Supplement: Supplementary file 1 [file biomolecules-13-00157-s001.zip › Table S2 Peptides detected from the Arabidopsis lyrata pollen coat.xlsx]

## Sheet: Table S2 legend
Table S2. Peptides detected from the Arabidopsis lyrata pollen coat.
Only peptides detected with high (FDR < 1 % ) and medium (1 % < FDR < 5 %) confidence are shown.
Dataset 1, proteomic analysis replicate 1
Dataset 2, proteomic analysis replicate 2
Dataset 3, proteomic analysis replicate 3

## Sheet: Dataset 1
Accession	Description	Score	Coverage	# Proteins	# Unique Peptides	# Peptides	# PSMs	Area	# AAs	MW [kDa]	calc. pI
D7MQM6	Putative uncharacterized protein OS=Arabidopsis lyrata subsp. lyrata GN=ARALYDRAFT_494284 PE=4 SV=1 - [D7MQM6_ARALL]	727.877	56.82	1	12	12	183	2.27349e+10	176	19.2311	9.67139
	Confidence Level	Sequence	PSM Ambiguity	# Proteins	# Protein Groups	Protein Group Accessions	Modifications	Activation Type	ΔScore	ΔCn	Rank	Search Engine Rank	QuanResultID	Precursor Area	q-Value	PEP	Peptides Matched	XCorr	Probability	# Missed Cleavages	Isolation Interference [%]	Ion Inject Time [ms]	Charge	m/z [Da]	MH+ [Da]	ΔM [ppm]	RT [min]	First Scan	Last Scan	MS Order	Ions Matched	Spectrum File
	High	DcLQLYTDAIGSLNEASAGVK	Unambiguous	1	1	D7MQM6	C2(Carbamidomethyl)	CID	1	0	1	1			0	6.818e-05	110	6.62106	0	0	36.8306	2	2	1113.04	2225.08	2.94081	120.969	42301	42301	MS2	27/40	PCP1.raw
	High	DcLQLYTDAIGSLNEASAGVK	Unambiguous	1	1	D7MQM6	C2(Carbamidomethyl)	CID	1	0	1	1			0	2.703e-05	114	6.49569	0	0	46.4124	77	2	1113.04	2225.08	1.51443	134.712	47382	47382	MS2	30/40	PCP1.raw
	High	DcLQLYTDAIGSLNEASAGVK	Unambiguous	1	1	D7MQM6	C2(Carbamidomethyl)	CID	1	0	1	1			0	4.52e-05	111	6.4927	0	0	58.4425	45	2	1113.04	2225.08	1.84359	136.529	47872	47872	MS2	27/40	PCP1.raw
	High	DcLQLYTDAIGSLNEASAGVK	Unambiguous	1	1	D7MQM6	C2(Carbamidomethyl)	CID	1	0	1	1			0	4.183e-05	112	6.44431	0	0	49.7551	51	2	1113.04	2225.08	-0.0216838	134.73	47387	47387	MS2	26/40	PCP1.raw
	High	DcLQLYTDAIGSLNEASAGVK	Unambiguous	1	1	D7MQM6	C2(Carbamidomethyl)	CID	1	0	1	1		1.03801e+07	0	4.299e-05	107	6.33145	0	0	41.125	38	2	1113.04	2225.08	-0.0216838	134.375	47291	47291	MS2	27/40	PCP1.raw
	High	DcLQLYTDAIGSLNEASAGVK	Unambiguous	1	1	D7MQM6	C2(Carbamidomethyl)	CID	1	0	1	1		7.39402e+06	0	0.0001215	105	6.18491	0	0	52.7374	56	2	1113.04	2225.07	-0.570296	133.592	47067	47067	MS2	28/40	PCP1.raw
	High	DcLQLYTDAIGSLNEASAGVK	Unambiguous	1	1	D7MQM6	C2(Carbamidomethyl)	CID	1	0	1	1			0	0.0001051	112	6.16181	0	0	15.5411	1	2	1113.04	2225.08	2.3922	119.939	41909	41909	MS2	26/40	PCP1.raw
	High	DcLQLYTDAIGSLNEASAGVK	Unambiguous	1	1	D7MQM6	C2(Carbamidomethyl)	CID	1	0	1	1		160117896	0	0.0001346	114	6.11184	0	0	45.8263	2	2	1113.05	2225.08	3.26998	131.572	46364	46364	MS2	28/40	PCP1.raw
	High	DcLQLYTDAIGSLNEASAGVK	Unambiguous	1	1	D7MQM6	C2(Carbamidomethyl)	CID	1	0	1	1			0	5.076e-05	105	6.10539	0	0	36.0476	58	2	1113.04	2225.08	1.07554	135.889	47698	47698	MS2	29/40	PCP1.raw
	High	DcLQLYTDAIGSLNEASAGVK	Unambiguous	1	1	D7MQM6	C2(Carbamidomethyl)	CID	1	0	1	1			0	6.479e-05	111	6.07887	0	0	27.9028	31	2	1113.04	2225.08	1.18526	136.602	47892	47892	MS2	26/40	PCP1.raw
	High	DcLQLYTDAIGSLNEASAGVK	Unambiguous	1	1	D7MQM6	C2(Carbamidomethyl)	CID	1	0	1	1		16320062849	0	0.0001594	114	6.07395	0	0	18.5534	0	2	1113.04	2225.08	2.17276	118.912	41509	41509	MS2	28/40	PCP1.raw
	High	DcLQLYTDAIGSLNEASAGVK	Unambiguous	1	1	D7MQM6	C2(Carbamidomethyl)	CID	1	0	1	1			0	4.779e-05	110	6.04014	0	0	46.971	40	2	1113.04	2225.08	1.18526	136.07	47747	47747	MS2	29/40	PCP1.raw
	High	DcLQLYTDAIGSLNEASAGVK	Unambiguous	1	1	D7MQM6	C2(Carbamidomethyl)	CID	1	0	1	1		16320062849	0	9.897e-05	106	6.02335	0	0	17.5746	1	2	1113.04	2225.08	2.3922	119.427	41712	41712	MS2	25/40	PCP1.raw
	High	DcLQLYTDAIGSLNEASAGVK	Unambiguous	1	1	D7MQM6	C2(Carbamidomethyl)	CID	1	0	1	1			0	7.879e-05	109	6.02225	0	0	40.9148	32	2	1113.04	2225.08	1.18526	135.65	47633	47633	MS2	30/40	PCP1.raw
	High	DcLQLYTDAIGSLNEASAGVK	Unambiguous	1	1	D7MQM6	C2(Carbamidomethyl)	CID	1	0	1	1			0	0.0001453	110	5.97258	0	0	43.3975	10	2	1113.05	2225.08	3.81859	123.149	43129	43129	MS2	28/40	PCP1.raw
	High	DcLQLYTDAIGSLNEASAGVK	Unambiguous	1	1	D7MQM6	C2(Carbamidomethyl)	CID	1	0	1	1			0	5.298e-05	110	5.96376	0	0	37.1072	65	2	1113.04	2225.08	0.307483	136.791	47941	47941	MS2	28/40	PCP1.raw
	High	DcLQLYTDAIGSLNEASAGVK	Unambiguous	1	1	D7MQM6	C2(Carbamidomethyl)	CID	1	0	1	1			0	8.991e-05	111	5.94821	0	0	34.3859	100	2	1113.04	2225.08	2.06304	135.113	47490	47490	MS2	28/40	PCP1.raw
	High	DcLQLYTDAIGSLNEASAGVK	Unambiguous	1	1	D7MQM6	C2(Carbamidomethyl)	CID	1	0	1	1			0	0.000102	117	5.87779	0	0	30.6359	42	2	1113.04	2225.08	2.28248	137.115	48026	48026	MS2	23/40	PCP1.raw
	High	DcLQLYTDAIGSLNEASAGVK	Unambiguous	1	1	D7MQM6	C2(Carbamidomethyl)	CID	1	0	1	1			0	3.721e-05	114	5.85455	0	0	68.0092	46	2	1113.04	2225.08	0.63665	137.092	48020	48020	MS2	26/40	PCP1.raw
	High	DcLQLYTDAIGSLNEASAGVK	Unambiguous	1	1	D7MQM6	C2(Carbamidomethyl)	CID	1	0	1	1		7.39402e+06	0	6.534e-05	106	5.7973	0	0	66.9008	60	2	1113.04	2225.07	-1.44808	133.503	47041	47041	MS2	25/40	PCP1.raw
	High	DcLQLYTDAIGSLNEASAGVK	Unambiguous	1	1	D7MQM6	C2(Carbamidomethyl)	CID	1	0	1	1		5.30098e+06	0	5.854e-05	114	5.77917	0	0	64.7082	59	2	1113.05	2225.08	3.59914	137.33	48083	48083	MS2	24/40	PCP1.raw
	High	DcLQLYTDAIGSLNEASAGVK	Unambiguous	1	1	D7MQM6	C2(Carbamidomethyl)	CID	1	0	1	1		1.03801e+07	0	4.38e-05	107	5.77658	0	0	44.6738	29	2	1113.04	2225.08	0.746372	134.256	47257	47257	MS2	28/40	PCP1.raw
	High	DcLQLYTDAIGSLNEASAGVK	Unambiguous	1	1	D7MQM6	C2(Carbamidomethyl)	CID	1	0	1	1			0	0.0001758	107	5.74199	0	0	53.4617	4	2	1113.05	2225.08	3.70886	122.845	43015	43015	MS2	27/40	PCP1.raw
	High	DcLQLYTDAIGSLNEASAGVK	Unambiguous	1	1	D7MQM6	C2(Carbamidomethyl)	CID	1	0	1	1		1.43447e+10	0	0.0001445	139	5.68689	0	0	9.12574	0	3	742.365	2225.08	1.94727	119.297	41661	41661	MS2	35/80	PCP1.raw
	High	DcLQLYTDAIGSLNEASAGVK	Unambiguous	1	1	D7MQM6	C2(Carbamidomethyl)	CID	1	0	1	1			0	0.0001491	110	5.61333	0	0	48.9283	4	2	1113.04	2225.08	2.72137	123.232	43161	43161	MS2	24/40	PCP1.raw
	High	DcLQLYTDAIGSLNEASAGVK	Unambiguous	1	1	D7MQM6	C2(Carbamidomethyl)	CID	1	0	1	1		5.30098e+06	0	0.0001025	113	5.58493	0	0	56.0676	38	2	1113.05	2225.08	3.48942	137.438	48112	48112	MS2	25/40	PCP1.raw
	High	DcLQLYTDAIGSLNEASAGVK	Unambiguous	1	1	D7MQM6	C2(Carbamidomethyl)	CID	1	0	1	1		1.43447e+10	0	0.0002382	137	5.54757	0	0	4.03998	0	3	742.365	2225.08	2.35873	118.756	41446	41446	MS2	35/80	PCP1.raw
	High	MTEMPLRDcLQLYTDAIGSLNEASAGVK	Unambiguous	1	1	D7MQM6	C9(Carbamidomethyl)	CID	1	0	1	1		1742786051	0	0.001567	105	5.50969	0	1	5.62274	0	3	1028.5	3083.49	1.52417	122.073	42723	42723	MS2	30/108	PCP1.raw
	High	DcLQLYTDAIGSLNEASAGVK	Unambiguous	1	1	D7MQM6	C2(Carbamidomethyl)	CID	1	0	1	1		1.03801e+07	0	0.000226	107	5.47811	0	0	53.1746	23	2	1113.04	2225.08	1.51443	134.172	47232	47232	MS2	27/40	PCP1.raw
	High	DcLQLYTDAIGSLNEASAGVK	Unambiguous	1	1	D7MQM6	C2(Carbamidomethyl)	CID	1	0	1	1			0	0.0004043	137	5.47407	0	0	11.7128	1	3	742.365	2225.08	2.35873	119.815	41861	41861	MS2	33/80	PCP1.raw
	High	mTEmPLRDcLQLYTDAIGSLNEASAGVK	Unambiguous	1	1	D7MQM6	M1(Oxidation); M4(Oxidation); C9(Carbamidomethyl)	CID	1	0	1	1		150370667	0	0.002265	94	5.44953	0	1	42.9301	5	3	1039.16	3115.48	0.384498	114.005	39569	39569	MS2	33/108	PCP1.raw
	High	DcLQLYTDAIGSLNEASAGVK	Unambiguous	1	1	D7MQM6	C2(Carbamidomethyl)	CID	1	0	1	1			0	0.0003243	114	5.43575	0	0	50.6124	5	2	1113.05	2225.08	3.81859	123.928	43425	43425	MS2	26/40	PCP1.raw
	High	DcLQLYTDAIGSLNEASAGVK	Unambiguous	1	1	D7MQM6	C2(Carbamidomethyl)	CID	1	0	1	1		160117896	0	0.0001297	108	5.41448	0	0	52.1115	2	2	1113.04	2225.08	2.28248	131.43	46307	46307	MS2	25/40	PCP1.raw
	High	DcLQLYTDAIGSLNEASAGVK	Unambiguous	1	1	D7MQM6	C2(Carbamidomethyl)	CID	1	0	1	1		7.39402e+06	0	5.086e-05	111	5.38973	0	0	62.0505	24	2	1113.04	2225.07	-0.460574	133.701	47098	47098	MS2	24/40	PCP1.raw
	High	DcLQLYTDAIGSLNEASAGVK	Unambiguous	1	1	D7MQM6	C2(Carbamidomethyl)	CID	1	0	1	1			0	0.0001116	114	5.36569	0	0	55.6132	58	2	1113.04	2225.08	0.526928	136.053	47743	47743	MS2	25/40	PCP1.raw
	High	DcLQLYTDAIGSLNEASAGVK	Unambiguous	1	1	D7MQM6	C2(Carbamidomethyl)	CID	1	0	1	1			0	0.0002353	109	5.35768	0	0	64.234	61	2	1113.04	2225.08	2.72137	135.338	47550	47550	MS2	24/40	PCP1.raw
	High	DcLQLYTDAIGSLNEASAGVK	Unambiguous	1	1	D7MQM6	C2(Carbamidomethyl)	CID	1	0	1	1			0	0.001046	134	5.28915	0	0	37.9383	99	3	742.364	2225.08	1.28894	137.041	48007	48007	MS2	28/80	PCP1.raw
	High	DcLQLYTDAIGSLNEASAGVK	Unambiguous	1	1	D7MQM6	C2(Carbamidomethyl)	CID	1	0	1	1			0	0.0001456	114	5.2848	0	0	52.0887	55	2	1113.04	2225.08	0.0880386	135.221	47519	47519	MS2	26/40	PCP1.raw
	High	DcLQLYTDAIGSLNEASAGVK	Unambiguous	1	1	D7MQM6	C2(Carbamidomethyl)	CID	1	0	1	1			0	0.0006826	117	5.28278	0	0	49.5335	4	2	1113.05	2225.08	3.3797	123.805	43379	43379	MS2	23/40	PCP1.raw
	High	DcLQLYTDAIGSLNEASAGVK	Unambiguous	1	1	D7MQM6	C2(Carbamidomethyl)	CID	1	0	1	1			0	0.008075	134	5.20624	0	0	57.8572	6	3	742.366	2225.08	3.75768	125.99	44216	44216	MS2	27/80	PCP1.raw
	High	DcLQLYTDAIGSLNEASAGVK	Unambiguous	1	1	D7MQM6	C2(Carbamidomethyl)	CID	1	0	1	1			0	0.002488	110	5.17447	0	0	28.6933	1	2	1113.04	2225.08	2.83109	120.446	42105	42105	MS2	19/40	PCP1.raw
	High	DcLQLYTDAIGSLNEASAGVK	Unambiguous	1	1	D7MQM6	C2(Carbamidomethyl)	CID	1	0	1	1			0	0.0003285	115	5.1715	0	0	55.5096	41	2	1113.04	2225.08	2.06304	135.473	47585	47585	MS2	26/40	PCP1.raw
	High	DcLQLYTDAIGSLNEASAGVK	Unambiguous	1	1	D7MQM6	C2(Carbamidomethyl)	CID	1	0	1	1		7.39402e+06	0	0.0001004	114	5.14078	0	0	62.7284	38	2	1113.04	2225.08	1.07554	133.533	47050	47050	MS2	24/40	PCP1.raw
	High	DcLQLYTDAIGSLNEASAGVK	Unambiguous	1	1	D7MQM6	C2(Carbamidomethyl)	CID	1	0	1	1		1.03801e+07	0	0.0001359	115	5.11331	0	0	40.2	23	2	1113.04	2225.08	0.856095	134.15	47225	47225	MS2	21/40	PCP1.raw
	High	DcLQLYTDAIGSLNEASAGVK	Unambiguous	1	1	D7MQM6	C2(Carbamidomethyl)	CID	1	0	1	1			0	0.0001635	111	5.07912	0	0	46.1428	4	2	1113.04	2225.08	2.28248	123.27	43175	43175	MS2	25/40	PCP1.raw
	High	MTEMPLRDcLQLYTDAIGSLNEASAGVK	Unambiguous	1	1	D7MQM6	C9(Carbamidomethyl)	CID	1	0	1	1		127610526	0	0.004126	83	5.06325	0	1	19.6943	3	2	1542.25	3083.48	-0.431092	122.083	42728	42728	MS2	23/54	PCP1.raw
	High	MTEMPLRDcLQLYTDAIGSLNEASAGVK	Unambiguous	1	1	D7MQM6	C9(Carbamidomethyl)	CID	1	0	1	1		127610526	0	0.00844	67	5.05678	0	1	27.3388	10	2	1542.26	3083.51	8.9117	122.21	42777	42777	MS2	21/54	PCP1.raw
	High	mTEmPLRDcLQLYTDAIGSLNEASAGVK	Unambiguous	1	1	D7MQM6	M1(Oxidation); M4(Oxidation); C9(Carbamidomethyl)	CID	1	0	1	1		150370667	0	0.008989	94	5.00856	0	1	47.8459	10	3	1039.17	3115.48	2.73541	114.035	39580	39580	MS2	32/108	PCP1.raw
	High	DcLQLYTDAIGSLNEASAGVK	Unambiguous	1	1	D7MQM6	C2(Carbamidomethyl)	CID	1	0	1	1			0	0.0001415	129	4.99372	0	0	69.6786	81	3	742.362	2225.07	-2.00273	135.011	47467	47467	MS2	31/80	PCP1.raw
	High	DcLQLYTDAIGSLNEASAGVK	Unambiguous	1	1	D7MQM6	C2(Carbamidomethyl)	CID	1	0	1	1			0	0.0005845	136	4.96864	0	0	20.4925	1	3	742.365	2225.08	2.6056	120.354	42069	42069	MS2	30/80	PCP1.raw
	High	DcLQLYTDAIGSLNEASAGVK	Unambiguous	1	1	D7MQM6	C2(Carbamidomethyl)	CID	1	0	1	1			0	0.0003652	115	4.96717	0	0	39.2886	6	2	1113.05	2225.08	3.48942	123.397	43224	43224	MS2	26/40	PCP1.raw
	High	DcLQLYTDAIGSLNEASAGVK	Unambiguous	1	1	D7MQM6	C2(Carbamidomethyl)	CID	1	0	1	1			0	0.0002152	117	4.95084	0	0	57.4391	10	2	1113.04	2225.08	2.50193	125.145	43897	43897	MS2	22/40	PCP1.raw
	High	MTEMPLRDcLQLYTDAIGSLNEASAGVK	Unambiguous	1	1	D7MQM6	C9(Carbamidomethyl)	CID	1	0	1	1		1742786051	0	0.00154	103	4.94976	0	1	20.0994	1	3	1028.5	3083.49	3.18688	121.567	42524	42524	MS2	32/108	PCP1.raw
	High	DcLQLYTDAIGSLNEASAGVK	Unambiguous	1	1	D7MQM6	C2(Carbamidomethyl)	CID	1	0	1	1		4.14168e+06	0	0.001384	140	4.90671	0	0	51.5102	67	3	742.365	2225.08	1.86498	136.371	47829	47829	MS2	28/80	PCP1.raw
	High	DcLQLYTDAIGSLNEASAGVK	Unambiguous	1	1	D7MQM6	C2(Carbamidomethyl)	CID	1	0	1	1		9.18758e+06	0	0.001407	137	4.88867	0	0	80.9761	36	3	742.366	2225.08	3.92226	138.31	48382	48382	MS2	27/80	PCP1.raw
	High	TVLSAAmDAPSTcETGFK	Unambiguous	1	1	D7MQM6	M7(Oxidation); C13(Carbamidomethyl)	CID	1	0	1	1		187842038	0	0.002861	70	4.86318	0	0	28.7067	3	2	951.435	1901.86	0.54915	66.1595	20422	20422	MS2	20/34	PCP1.raw
	High	MTEMPLRDcLQLYTDAIGSLNEASAGVK	Unambiguous	1	1	D7MQM6	C9(Carbamidomethyl)	CID	1	0	1	1		127610526	0	0.002792	87	4.80518	0	1	26.4841	3	2	1542.25	3083.49	0.2815	122.12	42742	42742	MS2	21/54	PCP1.raw
	High	TVLSAAMDAPSTcETGFK	Unambiguous	1	1	D7MQM6	C13(Carbamidomethyl)	CID	1	0	1	1		3.68683e+09	0	0.003622	69	4.79183	0	0	40.8549	4	2	943.437	1885.87	-0.0712361	82.0932	26766	26766	MS2	23/34	PCP1.raw
	High	DcLQLYTDAIGSLNEASAGVK	Unambiguous	1	1	D7MQM6	C2(Carbamidomethyl)	CID	1	0	1	1			0	0.001604	138	4.78116	0	0	69.9412	11	3	742.366	2225.08	3.01706	125.698	44105	44105	MS2	26/80	PCP1.raw
	High	YNLcVTSLETNPQSK	Unambiguous	1	1	D7MQM6	C4(Carbamidomethyl)	CID	1	0	1	1		7.50866e+09	0	0.001759	125	4.73508	0	0	19.165	0	2	877.425	1753.84	-0.207895	73.5097	23325	23325	MS2	21/28	PCP1.raw
	High	TVLSAAMDAPSTcETGFKER	Unambiguous	1	1	D7MQM6	C13(Carbamidomethyl)	CID	1	0	1	1		630432354	0	0.000424	115	4.71381	0	1	16.4063	9	2	1086.01	2171.01	0.0868843	70.2436	22017	22017	MS2	20/38	PCP1.raw
	High	FKYNLcVTSLETNPQSK	Unambiguous	1	1	D7MQM6	C6(Carbamidomethyl)	CID	1	0	1	1		13834479184	0	0.007176	115	4.70061	0	1	0.487319	0	2	1015.01	2029.01	-0.329559	74.5928	23759	23759	MS2	20/32	PCP1.raw
	High	MTEMPLRDcLQLYTDAIGSLNEASAGVK	Unambiguous	1	1	D7MQM6	C9(Carbamidomethyl)	CID	1	0	1	1		127610526	0	0.005731	77	4.68123	0	1	16.2717	2	2	1542.25	3083.5	3.60692	121.878	42645	42645	MS2	19/54	PCP1.raw
	High	MTEMPLRDcLQLYTDAIGSLNEASAGVK	Unambiguous	1	1	D7MQM6	C9(Carbamidomethyl)	CID	1	0	1	1		1742786051	0	0.001061	105	4.66897	0	1	39.4157	5	3	1028.5	3083.49	1.16788	122.446	42867	42867	MS2	23/108	PCP1.raw
	High	DcLQLYTDAIGSLNEASAGVK	Unambiguous	1	1	D7MQM6	C2(Carbamidomethyl)	CID	1	0	1	1			0	0.006439	120	4.66895	0	0	17.8	2	2	1113.04	2225.08	2.83109	120.584	42157	42157	MS2	16/40	PCP1.raw
	High	FKYNLcVTSLETNPQSK	Unambiguous	1	1	D7MQM6	C6(Carbamidomethyl)	CID	1	0	1	1		13834479184	0	0.004349	115	4.64466	0	1	8.04811	2	2	1015.01	2029.01	0.392392	73.568	23349	23349	MS2	22/32	PCP1.raw
	High	TVLSAAMDAPSTcETGFK	Unambiguous	1	1	D7MQM6	C13(Carbamidomethyl)	CID	1	0	1	1		3.68683e+09	0	0.001766	67	4.6386	0	0	11.128	0	2	943.437	1885.87	-0.200694	80.928	26294	26294	MS2	21/34	PCP1.raw
	High	DcLQLYTDAIGSLNEASAGVK	Unambiguous	1	1	D7MQM6	C2(Carbamidomethyl)	CID	1	0	1	1			0	0.0005319	122	4.59593	0	0	74.4858	24	2	1113.04	2225.08	2.94081	126.37	44359	44359	MS2	19/40	PCP1.raw
	High	FKYNLcVTSLETNPQSK	Unambiguous	1	1	D7MQM6	C6(Carbamidomethyl)	CID	1	0	1	1		13834479184	0	0.0092	122	4.57027	0	1	4.72991	0	2	1015.01	2029	-0.57021	74.0818	23556	23556	MS2	20/32	PCP1.raw
	High	DcLQLYTDAIGSLNEASAGVK	Unambiguous	1	1	D7MQM6	C2(Carbamidomethyl)	CID	1	0	1	1			0	0.0002817	134	4.55979	0	0	58.3477	100	3	742.364	2225.08	1.28894	136.891	47968	47968	MS2	28/80	PCP1.raw
	High	DcLQLYTDAIGSLNEASAGVK	Unambiguous	1	1	D7MQM6	C2(Carbamidomethyl)	CID	1	0	1	1			0	0.0001183	105	4.53267	0	0	55.5644	33	2	1113.04	2225.07	-0.241129	136.553	47878	47878	MS2	23/40	PCP1.raw
	High	MTEmPLRDcLQLYTDAIGSLNEASAGVK	Unambiguous	1	1	D7MQM6	M4(Oxidation); C9(Carbamidomethyl)	CID	0.0044	0	1	1		1.07521e+08	0	0.05995	82	4.52955	0	1	53.3817	3	3	1033.84	3099.5	6.85897	119.018	41552	41552	MS2	28/108	PCP1.raw
	High	mTEMPLRDcLQLYTDAIGSLNEASAGVK	Unambiguous	1	1	D7MQM6	M1(Oxidation); C9(Carbamidomethyl)	CID		0.0044	2	2		1.07521e+08	0	0.05125	82	4.51406	0	1	53.3817	3	3	1033.84	3099.5	6.85897	119.018	41552	41552	MS2	29/108	PCP1.raw
	High	TVLSAAmDAPSTcETGFK	Unambiguous	1	1	D7MQM6	M7(Oxidation); C13(Carbamidomethyl)	CID	1	0	1	1		31258066	0	0.003266	67	4.50741	0	0	22.5424	6	2	951.436	1901.86	1.12681	65.3206	20091	20091	MS2	21/34	PCP1.raw
	High	FKYNLcVTSLETNPQSK	Unambiguous	1	1	D7MQM6	C6(Carbamidomethyl)	CID	1	0	1	1		13834479184	0	0.005957	113	4.47955	0	1	14.2611	3	2	1015.01	2029	-0.57021	74.8055	23846	23846	MS2	21/32	PCP1.raw
	High	MTEMPLRDcLQLYTDAIGSLNEASAGVK	Unambiguous	1	1	D7MQM6	C9(Carbamidomethyl)	CID	1	0	1	1		127610526	0	0.004243	78	4.41758	0	1	34.0781	5	2	1542.25	3083.5	3.36939	121.78	42606	42606	MS2	21/54	PCP1.raw
	High	DcLQLYTDAIGSLNEASAGVK	Unambiguous	1	1	D7MQM6	C2(Carbamidomethyl)	CID	1	0	1	1		1.19997e+08	0	0.01501	137	4.35624	0	0	52.2767	3	3	742.366	2225.08	3.42852	131.477	46326	46326	MS2	22/80	PCP1.raw
	High	MTEMPLRDcLQLYTDAIGSLNEASAGVK	Unambiguous	1	1	D7MQM6	C9(Carbamidomethyl)	CID	1	0	1	1		1742786051	0	0.0118	114	4.3501	0	1	36.8678	2	3	1028.5	3083.49	0.336522	122.385	42842	42842	MS2	26/108	PCP1.raw
	High	DcLQLYTDAIGSLNEASAGVK	Unambiguous	1	1	D7MQM6	C2(Carbamidomethyl)	CID	1	0	1	1			0	0.002141	137	4.33354	0	0	63.9669	5	3	742.366	2225.08	3.09935	123.316	43193	43193	MS2	25/80	PCP1.raw
	High	DcLQLYTDAIGSLNEASAGVK	Unambiguous	1	1	D7MQM6	C2(Carbamidomethyl)	CID	1	0	1	1			0	0.007842	136	4.29738	0	0	61.004	5	3	742.365	2225.08	2.6879	126.814	44523	44523	MS2	24/80	PCP1.raw
	High	FKYNLcVTSLETNPQSK	Unambiguous	1	1	D7MQM6	C6(Carbamidomethyl)	CID	1	0	1	1		6.07607e+07	0	0.004819	117	4.29252	0	1	33.8248	7	2	1015.01	2029.01	0.211904	76.8647	24676	24676	MS2	19/32	PCP1.raw
	High	FKYNLcVTSLETNPQSK	Unambiguous	1	1	D7MQM6	C6(Carbamidomethyl)	CID	1	0	1	1		43650911871	0	0.04659	138	4.2922	0	1	3.06686	0	3	677.007	2029.01	0.806903	74.0299	23535	23535	MS2	26/64	PCP1.raw
	High	YNLcVTSLETNPQSK	Unambiguous	1	1	D7MQM6	C4(Carbamidomethyl)	CID	1	0	1	1		7.50866e+09	0	0.0024	125	4.29022	0	0	11.4252	0	2	877.424	1753.84	-1.11272	74.0321	23536	23536	MS2	21/28	PCP1.raw
	High	DcLQLYTDAIGSLNEASAGVK	Unambiguous	1	1	D7MQM6	C2(Carbamidomethyl)	CID	1	0	1	1			0	0.00125	114	4.23973	0	0	61.6164	5	2	1113.05	2225.08	3.26998	122.713	42967	42967	MS2	21/40	PCP1.raw
	High	mTEmPLRDcLQLYTDAIGSLNEASAGVK	Unambiguous	1	1	D7MQM6	M1(Oxidation); M4(Oxidation); C9(Carbamidomethyl)	CID	1	0	1	1		150370667	0	0.02194	95	4.21906	0	1	63.8123	6	3	1039.17	3115.48	2.38277	113.932	39541	39541	MS2	29/108	PCP1.raw
	High	DcLQLYTDAIGSLNEASAGVK	Unambiguous	1	1	D7MQM6	C2(Carbamidomethyl)	CID	1	0	1	1			0	0.001075	136	4.19745	0	0	71.8602	100	3	742.364	2225.08	0.219148	135.038	47472	47472	MS2	27/80	PCP1.raw
	High	DcLQLYTDAIGSLNEASAGVK	Unambiguous	1	1	D7MQM6	C2(Carbamidomethyl)	CID	1	0	1	1		793064	0	0.003039	135	4.18111	0	0	56.5449	100	3	742.365	2225.08	1.7004	140.442	48915	48915	MS2	21/80	PCP1.raw
	High	DLAGLVMASTKNAVTK	Unambiguous	1	1	D7MQM6		CID	1	0	1	1		296052404	0	0.001266	96	4.17358	0	1	22.2235	2	2	809.946	1618.88	0.519847	92.6005	30999	30999	MS2	21/30	PCP1.raw
	High	DcLQLYTDAIGSLNEASAGVK	Unambiguous	1	1	D7MQM6	C2(Carbamidomethyl)	CID	1	0	1	1			0	0.003049	129	4.1631	0	0	56.765	6	2	1113.04	2225.08	2.17276	126.891	44550	44550	MS2	19/40	PCP1.raw
	High	TVLSAAMDAPSTcETGFKER	Unambiguous	1	1	D7MQM6	C13(Carbamidomethyl)	CID	1	0	1	1		630432354	0	0.0007866	109	4.15674	0	1	15.0319	2	2	1086.01	2171.01	0.424249	70.3249	22048	22048	MS2	21/38	PCP1.raw
	High	DLAGLVMASTKNAVTK	Unambiguous	1	1	D7MQM6		CID	1	0	1	1		296052404	0	0.003418	98	4.14921	0	1	48.5494	5	2	809.946	1618.89	1.42469	93.1358	31217	31217	MS2	20/30	PCP1.raw
	High	MTEMPLRDcLQLYTDAIGSLNEASAGVK	Unambiguous	1	1	D7MQM6	C9(Carbamidomethyl)	CID	1	0	1	1		6.15209e+07	0	0.02789	91	4.12508	0	1	34.9612	8	4	771.63	3083.5	4.42954	121.933	42668	42668	MS2	37/162	PCP1.raw
	High	TVLSAAMDAPSTcETGFKER	Unambiguous	1	1	D7MQM6	C13(Carbamidomethyl)	CID	1	0	1	1		630432354	0	0.001297	109	4.10596	0	1	13.8836	3	2	1086.01	2171.01	1.09898	70.2876	22034	22034	MS2	19/38	PCP1.raw
	High	TVLSAAmDAPSTcETGFK	Unambiguous	1	1	D7MQM6	M7(Oxidation); C13(Carbamidomethyl)	CID	1	0	1	1		187842038	0	0.005506	66	4.0979	0	0	23.5777	16	2	951.435	1901.86	0.484965	65.8707	20309	20309	MS2	21/34	PCP1.raw
	High	TVLSAAmDAPSTcETGFK	Unambiguous	1	1	D7MQM6	M7(Oxidation); C13(Carbamidomethyl)	CID	1	0	1	1		187842038	0	0.005268	72	4.07565	0	0	39.0343	6	2	951.435	1901.86	0.420781	65.9616	20344	20344	MS2	16/34	PCP1.raw
	High	TVLSAAMDAPSTcETGFK	Unambiguous	1	1	D7MQM6	C13(Carbamidomethyl)	CID	1	0	1	1		3.68683e+09	0	0.00528	72	4.06151	0	0	42.8847	0	2	943.438	1885.87	0.834969	81.4385	26502	26502	MS2	19/34	PCP1.raw
	High	TVLSAAMDAPSTcETGFKER	Unambiguous	1	1	D7MQM6	C13(Carbamidomethyl)	CID	1	0	1	1		630432354	0	0.003249	101	4.05059	0	1	12.1584	1	2	1086.01	2171.01	0.761613	70.8469	22256	22256	MS2	19/38	PCP1.raw
	High	TVLSAAMDAPSTcETGFKER	Unambiguous	1	1	D7MQM6	C13(Carbamidomethyl)	CID	1	0	1	1		630432354	0	0.001735	119	4.0487	0	1	27.7255	2	2	1086.01	2171.02	3.12315	70.9681	22305	22305	MS2	21/38	PCP1.raw
	High	FKYNLcVTSLETNPQSK	Unambiguous	1	1	D7MQM6	C6(Carbamidomethyl)	CID	1	0	1	1		6.07607e+07	0	0.009948	120	4.04732	0	1	25.1258	9	2	1015.01	2029.01	0.211904	76.9185	24697	24697	MS2	21/32	PCP1.raw
	High	DcLQLYTDAIGSLNEASAGVK	Unambiguous	1	1	D7MQM6	C2(Carbamidomethyl)	CID	1	0	1	1		793064	0	0.007422	137	4.03462	0	0	71.1378	100	3	742.366	2225.08	3.09935	139.97	48801	48801	MS2	26/80	PCP1.raw
	High	DcLQLYTDAIGSLNEASAGVK	Unambiguous	1	1	D7MQM6	C2(Carbamidomethyl)	CID	1	0	1	1			0	0.01701	138	4.02463	0	0	62.0916	6	3	742.366	2225.08	3.67539	124.118	43498	43498	MS2	27/80	PCP1.raw
	High	DcLQLYTDAIGSLNEASAGVK	Unambiguous	1	1	D7MQM6	C2(Carbamidomethyl)	CID	1	0	1	1			0	0.005512	136	3.99552	0	0	24.1529	1	3	742.365	2225.08	2.85248	120.967	42300	42300	MS2	23/80	PCP1.raw
	High	DcLQLYTDAIGSLNEASAGVK	Unambiguous	1	1	D7MQM6	C2(Carbamidomethyl)	CID	1	0	1	1			0	0.002228	140	3.97242	0	0	33.4127	100	3	742.365	2225.08	1.86498	135.238	47524	47524	MS2	25/80	PCP1.raw
	High	DcLQLYTDAIGSLNEASAGVK	Unambiguous	1	1	D7MQM6	C2(Carbamidomethyl)	CID	1	0	1	1			0	0.00139	134	3.93711	0	0	58.0396	75	3	742.364	2225.08	1.28894	135.855	47689	47689	MS2	27/80	PCP1.raw
	High	DcLQLYTDAIGSLNEASAGVK	Unambiguous	1	1	D7MQM6	C2(Carbamidomethyl)	CID	1	0	1	1		2.99944e+06	0	0.003492	137	3.92099	0	0	61.2067	93	3	742.366	2225.08	3.42852	137.451	48116	48116	MS2	29/80	PCP1.raw
	High	FKYNLcVTSLETNPQSK	Unambiguous	1	1	D7MQM6	C6(Carbamidomethyl)	CID	1	0	1	1		13834479184	0	0.005001	119	3.88588	0	1	19.5622	8	2	1015.01	2029.01	0.633042	74.9846	23920	23920	MS2	19/32	PCP1.raw
	High	TVLSAAMDAPSTcETGFKER	Unambiguous	1	1	D7MQM6	C13(Carbamidomethyl)	CID	1	0	1	1		630432354	0	0.001723	108	3.866	0	1	3.77228	5	2	1086.01	2171.01	0.199339	71.0767	22349	22349	MS2	17/38	PCP1.raw
	High	YNLcVTSLETNPQSK	Unambiguous	1	1	D7MQM6	C4(Carbamidomethyl)	CID	1	0	1	1		7.50866e+09	0	0.00814	134	3.85283	0	0	31.9625	1	2	877.423	1753.84	-1.73913	74.2375	23618	23618	MS2	18/28	PCP1.raw
	High	DcLQLYTDAIGSLNEASAGVK	Unambiguous	1	1	D7MQM6	C2(Carbamidomethyl)	CID	1	0	1	1			0	0.003065	134	3.8523	0	0	63.308	8	3	742.366	2225.08	3.75768	125.532	44041	44041	MS2	28/80	PCP1.raw
	High	mTEmPLRDcLQLYTDAIGSLNEASAGVK	Unambiguous	1	1	D7MQM6	M1(Oxidation); M4(Oxidation); C9(Carbamidomethyl)	CID	1	0	1	1		150370667	0	0.0176	95	3.82984	0	1	86.3229	4	3	1039.16	3115.48	0.61959	114.389	39712	39712	MS2	28/108	PCP1.raw
	High	TVLSAAMDAPSTcETGFK	Unambiguous	1	1	D7MQM6	C13(Carbamidomethyl)	CID	1	0	1	1		3.68683e+09	0	0.004663	68	3.80882	0	0	29.9502	2	2	943.437	1885.87	-0.00650712	81.9791	26720	26720	MS2	18/34	PCP1.raw
	High	FKYNLcVTSLETNPQSK	Unambiguous	1	1	D7MQM6	C6(Carbamidomethyl)	CID	1	0	1	1		43650911871	0	0.1008	136	3.79727	0	1	2.67698	0	3	677.007	2029.01	-0.276024	74.5407	23738	23738	MS2	22/64	PCP1.raw
	High	DcLQLYTDAIGSLNEASAGVK	Unambiguous	1	1	D7MQM6	C2(Carbamidomethyl)	CID	1	0	1	1			0	0.001723	136	3.7923	0	0	44.4813	2	3	742.365	2225.08	2.85248	121.514	42503	42503	MS2	25/80	PCP1.raw
	High	DcLQLYTDAIGSLNEASAGVK	Unambiguous	1	1	D7MQM6	C2(Carbamidomethyl)	CID	1	0	1	1			0	0.00994	137	3.78317	0	0	55.0054	6	3	742.365	2225.08	2.44102	125.893	44180	44180	MS2	28/80	PCP1.raw
	High	DcLQLYTDAIGSLNEASAGVK	Unambiguous	1	1	D7MQM6	C2(Carbamidomethyl)	CID	1	0	1	1			0	0.004874	134	3.75342	0	0	51.5173	64	3	742.364	2225.08	1.45352	137.065	48013	48013	MS2	19/80	PCP1.raw
	High	TVLSAAmDAPSTcETGFK	Unambiguous	1	1	D7MQM6	M7(Oxidation); C13(Carbamidomethyl)	CID	1	0	1	1		187842038	0	0.007492	62	3.73277	0	0	47.5019	9	2	951.434	1901.86	-0.862912	66.7288	20639	20639	MS2	19/34	PCP1.raw
	High	DcLQLYTDAIGSLNEASAGVK	Unambiguous	1	1	D7MQM6	C2(Carbamidomethyl)	CID	1	0	1	1		4.14168e+06	0	0.004565	132	3.72009	0	0	52.6646	34	3	742.363	2225.08	-0.110019	136.476	47857	47857	MS2	27/80	PCP1.raw
	High	DcLQLYTDAIGSLNEASAGVK	Unambiguous	1	1	D7MQM6	C2(Carbamidomethyl)	CID	1	0	1	1			0	0.00363	137	3.70537	0	0	43.6469	3	3	742.366	2225.08	3.09935	123.147	43128	43128	MS2	21/80	PCP1.raw
	High	MTEMPLRDcLQLYTDAIGSLNEASAGVK	Unambiguous	1	1	D7MQM6	C9(Carbamidomethyl)	CID	1	0	1	1		1742786051	0	0.04452	104	3.64169	0	1	39.2943	3	3	1028.5	3083.49	2.47429	121.523	42507	42507	MS2	24/108	PCP1.raw
	High	DLAGLVMASTK	Unambiguous	1	1	D7MQM6		CID	1	0	1	1		3.31614e+09	0	0.0354	166	3.63578	0	0	3.15247	0	2	553.3	1105.59	1.07642	92.3294	30888	30888	MS2	16/20	PCP1.raw
	High	MTEmPLRDcLQLYTDAIGSLNEASAGVK	Unambiguous	1	1	D7MQM6	M4(Oxidation); C9(Carbamidomethyl)	CID	0.0496	0	1	1		354374960	0	0.07924	95	3.62949	0	1	67.1364	6	3	1033.83	3099.48	0.360634	116.264	40461	40461	MS2	29/108	PCP1.raw
	High	DcLQLYTDAIGSLNEASAGVK	Unambiguous	1	1	D7MQM6	C2(Carbamidomethyl)	CID	1	0	1	1			0	0.01583	127	3.59516	0	0	47.6293	10	2	1113.05	2225.08	3.3797	126.662	44469	44469	MS2	19/40	PCP1.raw
	High	DcLQLYTDAIGSLNEASAGVK	Unambiguous	1	1	D7MQM6	C2(Carbamidomethyl)	CID	1	0	1	1			0	0.0154	137	3.53668	0	0	48.6865	6	3	742.366	2225.08	3.26393	124.853	43785	43785	MS2	23/80	PCP1.raw
	High	DcLQLYTDAIGSLNEASAGVK	Unambiguous	1	1	D7MQM6	C2(Carbamidomethyl)	CID	1	0	1	1			0	0.007023	136	3.53167	0	0	58.9799	6	3	742.366	2225.08	2.93477	125.733	44118	44118	MS2	22/80	PCP1.raw
	High	DcLQLYTDAIGSLNEASAGVK	Unambiguous	1	1	D7MQM6	C2(Carbamidomethyl)	CID	1	0	1	1			0	0.09805	136	3.5303	0	0	57.9966	4	3	742.365	2225.08	2.85248	122.632	42936	42936	MS2	23/80	PCP1.raw
	High	DcLQLYTDAIGSLNEASAGVK	Unambiguous	1	1	D7MQM6	C2(Carbamidomethyl)	CID	1	0	1	1			0	0.1081	137	3.52965	0	0	66.9232	5	3	742.367	2225.09	4.66288	123.811	43382	43382	MS2	22/80	PCP1.raw
	High	AAKDLAGLVMASTK	Unambiguous	1	1	D7MQM6		CID	1	0	1	1		158886076	0	0.008616	119	3.51175	0	1	5.58957	3	3	459.259	1375.76	1.1287	68.6735	21391	21391	MS2	28/52	PCP1.raw
	High	DcLQLYTDAIGSLNEASAGVK	Unambiguous	1	1	D7MQM6	C2(Carbamidomethyl)	CID	1	0	1	1			0	0.00889	108	3.47808	0	0	67.1493	9	2	1113.05	2225.08	4.03803	125.291	43951	43951	MS2	19/40	PCP1.raw
	High	FKYNLcVTSLETNPQSK	Unambiguous	1	1	D7MQM6	C6(Carbamidomethyl)	CID	1	0	1	1		3.03415e+08	0	0.03621	134	3.45581	0	1	25.4428	1	3	677.007	2029.01	0.26544	76.7859	24643	24643	MS2	23/64	PCP1.raw
	High	mTEMPLRDcLQLYTDAIGSLNEASAGVK	Unambiguous	1	1	D7MQM6	M1(Oxidation); C9(Carbamidomethyl)	CID		0.0496	2	2		354374960	0	0.09229	95	3.45204	0	1	67.1364	6	3	1033.83	3099.48	0.360634	116.264	40461	40461	MS2	28/108	PCP1.raw
	High	DcLQLYTDAIGSLNEASAGVK	Unambiguous	1	1	D7MQM6	C2(Carbamidomethyl)	CID	1	0	1	1		4.14168e+06	0	0.01146	130	3.43177	0	0	65.2601	100	3	742.363	2225.07	-0.356894	136.183	47778	47778	MS2	20/80	PCP1.raw
	High	AAKDLAGLVMASTK	Unambiguous	1	1	D7MQM6		CID	1	0	1	1		115407185	0	0.002469	128	3.41395	0	1	63.6236	8	2	688.384	1375.76	-0.924482	68.2678	21238	21238	MS2	21/26	PCP1.raw
	High	AAKDLAGLVMASTK	Unambiguous	1	1	D7MQM6		CID	1	0	1	1		115407185	0	0.003255	123	3.39891	0	1	74.222	12	2	688.384	1375.76	-0.658294	68.2263	21222	21222	MS2	19/26	PCP1.raw
	High	DcLQLYTDAIGSLNEASAGVK	Unambiguous	1	1	D7MQM6	C2(Carbamidomethyl)	CID	1	0	1	1		1.19997e+08	0	0.005375	138	3.36775	0	0	67.1998	5	3	742.366	2225.08	3.01706	131.435	46309	46309	MS2	21/80	PCP1.raw
	High	MTEmPLRDcLQLYTDAIGSLNEASAGVK	Unambiguous	1	1	D7MQM6	M4(Oxidation); C9(Carbamidomethyl)	CID	0.0328	0	1	1		354374960	0	0.1057	91	3.34874	0	1	24.0263	1	3	1033.83	3099.49	2.01476	116.66	40618	40618	MS2	27/108	PCP1.raw
	High	DcLQLYTDAIGSLNEASAGVK	Unambiguous	1	1	D7MQM6	C2(Carbamidomethyl)	CID	1	0	1	1		1.19997e+08	0	0.02515	135	3.33219	0	0	51.3484	5	3	742.367	2225.09	4.33372	131.393	46293	46293	MS2	22/80	PCP1.raw
	High	DcLQLYTDAIGSLNEASAGVK	Unambiguous	1	1	D7MQM6	C2(Carbamidomethyl)	CID	1	0	1	1			0	0.08019	137	3.30443	0	0	52.7458	9	3	742.366	2225.08	3.83997	126.752	44500	44500	MS2	21/80	PCP1.raw
	High	TVLSAAmDAPSTcETGFK	Unambiguous	1	1	D7MQM6	M7(Oxidation); C13(Carbamidomethyl)	CID	1	0	1	1		31258066	0	0.05889	67	3.27954	0	0	18.8299	11	2	951.436	1901.86	1.31936	65.1828	20038	20038	MS2	16/34	PCP1.raw
	High	DcLQLYTDAIGSLNEASAGVK	Unambiguous	1	1	D7MQM6	C2(Carbamidomethyl)	CID	1	0	1	1			0	0.1357	139	3.27481	0	0	49.3206	4	3	742.365	2225.08	2.19415	122.568	42913	42913	MS2	22/80	PCP1.raw
	High	FKYNLcVTSLETNPQSK	Unambiguous	1	1	D7MQM6	C6(Carbamidomethyl)	CID	1	0	1	1		43650911871	0	0.06981	136	3.2408	0	1	12.2927	1	3	677.007	2029.01	-0.456512	73.5162	23328	23328	MS2	24/64	PCP1.raw
	High	mTEMPLRDcLQLYTDAIGSLNEASAGVK	Unambiguous	1	1	D7MQM6	M1(Oxidation); C9(Carbamidomethyl)	CID		0.0328	2	2		354374960	0	0.1081	91	3.23913	0	1	24.0263	1	3	1033.83	3099.49	2.01476	116.66	40618	40618	MS2	27/108	PCP1.raw
	High	MTEMPLRDcLQLYTDAIGSLNEASAGVK	Unambiguous	1	1	D7MQM6	C9(Carbamidomethyl)	CID	1	0	1	1		1742786051	0	0.04335	105	3.22954	0	1	55.4882	25	3	1028.5	3083.49	1.52417	121.438	42475	42475	MS2	28/108	PCP1.raw
	High	DLAGLVMASTK	Unambiguous	1	1	D7MQM6		CID	1	0	1	1		3.31614e+09	0	0.02455	143	3.16776	0	0	19.1839	1	2	553.3	1105.59	-0.0276913	91.8172	30681	30681	MS2	15/20	PCP1.raw
	High	AAKDLAGLVMASTK	Unambiguous	1	1	D7MQM6		CID	1	0	1	1		115407185	0	0.003137	122	3.14579	0	1	47.6795	5	2	688.384	1375.76	-0.303376	68.3321	21261	21261	MS2	21/26	PCP1.raw
	High	MTEmPLRDcLQLYTDAIGSLNEASAGVK	Unambiguous	1	1	D7MQM6	M4(Oxidation); C9(Carbamidomethyl)	CID	1	0	1	1		354374960	0	0.05718	87	3.10085	0	1	52.5159	6	3	1033.83	3099.48	1.424	116.216	40442	40442	MS2	27/108	PCP1.raw
	High	mTEMPLRDcLQLYTDAIGSLNEASAGVK	Unambiguous	1	1	D7MQM6	M1(Oxidation); C9(Carbamidomethyl)	CID	1	0	1	2		354374960	0	0.04948	87	3.09793	0	1	52.5159	6	3	1033.83	3099.48	1.424	116.216	40442	40442	MS2	27/108	PCP1.raw
	High	DcLQLYTDAIGSLNEASAGVK	Unambiguous	1	1	D7MQM6	C2(Carbamidomethyl)	CID	1	0	1	1			0	0.07008	137	3.04679	0	0	75.7201	8	3	742.366	2225.08	4.00456	126.702	44482	44482	MS2	23/80	PCP1.raw
	High	AAKDLAGLVMASTK	Unambiguous	1	1	D7MQM6		CID	1	0	1	1		158886076	0	0.02123	121	3.01186	0	1	35.307	12	3	459.259	1375.76	-0.00259743	68.1703	21200	21200	MS2	21/52	PCP1.raw
	High	DcLQLYTDAIGSLNEASAGVK	Unambiguous	1	1	D7MQM6	C2(Carbamidomethyl)	CID	1	0	1	1			0	0.008415	117	2.91311	0	0	72.3538	3	2	1113.04	2225.08	1.84359	121.923	42663	42663	MS2	14/40	PCP1.raw
	High	DcLQLYTDAIGSLNEASAGVK	Unambiguous	1	1	D7MQM6	C2(Carbamidomethyl)	CID	1	0	1	1		793064	0	0.05692	137	2.91039	0	0	62.4097	100	3	742.365	2225.08	2.27644	140.189	48855	48855	MS2	21/80	PCP1.raw
	High	TVLSAAmDAPSTcETGFKER	Unambiguous	1	1	D7MQM6	M7(Oxidation); C13(Carbamidomethyl)	CID	1	0	1	1		148004486	0	0.06122	91	2.9071	0	1	33.8449	2	3	729.674	2187.01	0.200458	55.2685	16173	16173	MS2	18/76	PCP1.raw
	High	TVLSAAMDAPSTcETGFKER	Unambiguous	1	1	D7MQM6	C13(Carbamidomethyl)	CID	1	0	1	1		8233833324	0	0.02202	115	2.89917	0	1	11.0579	1	3	724.341	2171.01	-1.77482	71.2113	22402	22402	MS2	21/76	PCP1.raw
	High	TVLSAAMDAPSTcETGFK	Unambiguous	1	1	D7MQM6	C13(Carbamidomethyl)	CID	1	0	1	1		4.58506e+08	0	0.01794	80	2.89756	0	0	15.5432	1	3	629.294	1885.87	-0.0136372	80.9386	26299	26299	MS2	22/68	PCP1.raw
	High	DcLQLYTDAIGSLNEASAGVK	Unambiguous	1	1	D7MQM6	C2(Carbamidomethyl)	CID	1	0	1	1			0	0.01512	121	2.89734	0	0	79.6778	10	2	1113.05	2225.09	7.65883	125.462	44015	44015	MS2	16/40	PCP1.raw
	High	DcLQLYTDAIGSLNEASAGVK	Unambiguous	1	1	D7MQM6	C2(Carbamidomethyl)	CID	1	0	1	1		4.40837e+06	0	0.007498	133	2.85358	0	0	53.8756	40	3	742.364	2225.08	1.04207	135.312	47543	47543	MS2	20/80	PCP1.raw
	High	DLAGLVmASTK	Unambiguous	1	1	D7MQM6	M7(Oxidation)	CID	1	0	1	1		274252548	0	0.09403	191	2.7093	0	0	29.4388	2	2	561.297	1121.59	0.479484	77.8414	25057	25057	MS2	15/20	PCP1.raw
	High	TVLSAAMDAPSTcETGFKER	Unambiguous	1	1	D7MQM6	C13(Carbamidomethyl)	CID	1	0	1	1		8233833324	0	0.02329	120	2.67629	0	1	3.06955	0	3	724.341	2171.01	-0.594039	70.6864	22192	22192	MS2	25/76	PCP1.raw
	High	DcLQLYTDAIGSLNEASAGVK	Unambiguous	1	1	D7MQM6	C2(Carbamidomethyl)	CID	1	0	1	1			0	0.09192	134	2.60522	0	0	57.8962	12	3	742.364	2225.08	1.28894	124.664	43715	43715	MS2	21/80	PCP1.raw
	High	DcLQLYTDAIGSLNEASAGVK	Unambiguous	1	1	D7MQM6	C2(Carbamidomethyl)	CID	1	0	1	1			0	0.01826	134	2.58397	0	0	49.7299	38	3	742.364	2225.08	0.630607	135.815	47678	47678	MS2	15/80	PCP1.raw
	High	DcLQLYTDAIGSLNEASAGVK	Unambiguous	1	1	D7MQM6	C2(Carbamidomethyl)	CID	1	0	1	1		16320062849	0	0.01841	109	2.55489	0	0	87.4616	5	2	1113.04	2225.08	0.965817	118.243	41243	41243	MS2	13/40	PCP1.raw
	High	DcLQLYTDAIGSLNEASAGVK	Unambiguous	1	1	D7MQM6	C2(Carbamidomethyl)	CID	1	0	1	1			0	0.1407	138	2.53378	0	0	66.16	7	3	742.366	2225.08	3.34623	125.019	43850	43850	MS2	13/80	PCP1.raw
	High	TVLSAAmDAPSTcETGFKER	Unambiguous	1	1	D7MQM6	M7(Oxidation); C13(Carbamidomethyl)	CID	1	0	1	1		1.13016e+08	0	0.03572	90	2.4998	0	1	20.9014	5	3	729.673	2187	-0.720509	54.2029	15758	15758	MS2	21/76	PCP1.raw
	High	TVLSAAMDAPSTcETGFKER	Unambiguous	1	1	D7MQM6	C13(Carbamidomethyl)	CID	1	0	1	1		8233833324	0	0.04979	126	2.1528	0	1	12.0836	1	3	724.342	2171.01	-0.0879915	70.1775	21990	21990	MS2	23/76	PCP1.raw
	High	TVLSAAmDAPSTcETGFKER	Unambiguous	1	1	D7MQM6	M7(Oxidation); C13(Carbamidomethyl)	CID	1	0	1	1		148004486	0	0.1384	99	1.97217	0	1	43.2838	5	3	729.675	2187.01	2.20984	55.8574	16403	16403	MS2	18/76	PCP1.raw
	High	TVLSAAmDAPSTcETGFKER	Unambiguous	1	1	D7MQM6	M7(Oxidation); C13(Carbamidomethyl)	CID	1	0	1	1		1.13016e+08	0	0.08982	94	1.74286	0	1	44.5748	11	3	729.674	2187.01	1.45632	53.6349	15546	15546	MS2	16/76	PCP1.raw
	High	DLAGLVMASTKNAVTK	Unambiguous	1	1	D7MQM6		CID	1	0	1	1		2.8978e+08	0	0.07325	101	1.73533	0	1	29.2158	4	3	540.3	1618.89	1.03937	92.5074	30962	30962	MS2	17/60	PCP1.raw
	High	DLAGLVMASTKNAVTK	Unambiguous	1	1	D7MQM6		CID	1	0	1	1		2.8978e+08	0	0.05696	101	1.54324	0	1	0	2	3	540.3	1618.89	1.718	93.0061	31163	31163	MS2	26/60	PCP1.raw
	High	DcLQLYTDAIGSLNEASAGVK	Unambiguous	1	1	D7MQM6	C2(Carbamidomethyl)	CID	1	0	1	1			0.001	0.2194	137	3.42084	0	0	61.8388	5	3	742.365	2225.08	2.27644	124.472	43638	43638	MS2	18/80	PCP1.raw
	High	YNLcVTSLETNPQSK	Unambiguous	1	1	D7MQM6	C4(Carbamidomethyl)	CID	1	0	1	1		1.66212e+08	0.001	0.1928	142	2.72375	0	0	46.0676	3	3	585.287	1753.85	2.9165	73.5832	23356	23356	MS2	19/56	PCP1.raw
	High	FKYNLcVTSLETNPQSK	Unambiguous	1	1	D7MQM6	C6(Carbamidomethyl)	CID	1	0	1	1		3.03415e+08	0.001	0.1826	139	1.77682	0	1	42.2787	3	3	677.008	2029.01	1.16788	77.0028	24728	24728	MS2	13/64	PCP1.raw
	High	YNLcVTSLETNPQSKAAK	Unambiguous	1	1	D7MQM6	C4(Carbamidomethyl)	CID	1	0	1	1		3.26361e+07	0.001	0.2111	133	1.62873	0	1	35.8686	7	3	675.343	2024.01	1.16006	58.2643	17329	17329	MS2	16/68	PCP1.raw
	High	DcLQLYTDAIGSLNEASAGVK	Unambiguous	1	1	D7MQM6	C2(Carbamidomethyl)	CID	1	0	1	1			0.003	0.2527	112	2.1538	0	0	77.0663	2	2	1113.04	2225.08	2.94081	121.872	42642	42642	MS2	14/40	PCP1.raw
	High	DLAGLVMASTK	Unambiguous	1	1	D7MQM6		CID	1	0	1	1		8773922	0.004	0.28	180	2.26559	0	0	30.046	8	2	553.301	1105.59	1.95972	93.2346	31257	31257	MS2	14/20	PCP1.raw
	High	TVLSAAmDAPSTcETGFKER	Unambiguous	1	1	D7MQM6	M7(Oxidation); C13(Carbamidomethyl)	CID	1	0	1	1		1.13016e+08	0.004	0.2665	86	1.46883	0	1	6.53615	4	3	729.672	2187	-1.47403	54.1516	15739	15739	MS2	14/76	PCP1.raw
	High	TVLSAAmDAPSTcETGFKER	Unambiguous	1	1	D7MQM6	M7(Oxidation); C13(Carbamidomethyl)	CID	1	0	1	1		148004486	0.005	0.2897	95	2.21584	0	1	41.4756	5	3	729.674	2187.01	0.786527	54.753	15970	15970	MS2	17/76	PCP1.raw
	High	DcLQLYTDAIGSLNEASAGVK	Unambiguous	1	1	D7MQM6	C2(Carbamidomethyl)	CID	1	0	1	1		1.43447e+10	0.006	0.3391	137	2.37276	0	0	72.5567	7	3	742.366	2225.08	3.18164	118.25	41246	41246	MS2	14/80	PCP1.raw
	High	FKYNLcVTSLETNPQSK	Unambiguous	1	1	D7MQM6	C6(Carbamidomethyl)	CID	1	0	1	1		43650911871	0.007	0.3608	139	2.12811	0	1	34.8295	2	3	677.006	2029	-0.637	75.0631	23950	23950	MS2	18/64	PCP1.raw
	Medium	KAPSPVTK	Unambiguous	1	1	D7MQM6		CID	1	0	1	1		7.44766e+06	0.017	0.4575	99	2.06366	0	1	21.0543	35	2	414.255	827.502	3.92303	10.5878	988	988	MS2	11/14	PCP1.raw
	Medium	DcLQLYTDAIGSLNEASAGVK	Unambiguous	1	1	D7MQM6	C2(Carbamidomethyl)	CID	1	0	1	1			0.023	0.4926	140	2.26677	0	0	78.9086	6	3	742.365	2225.08	1.86498	123.758	43361	43361	MS2	17/80	PCP1.raw
	Medium	FKYNLcVTSLETNPQSK	Unambiguous	1	1	D7MQM6	C6(Carbamidomethyl)	CID	1	0	1	1			0.023	0.4942	130	1.73777	0	1	78.4325	6	3	677.008	2029.01	1.88983	78.3963	25279	25279	MS2	14/64	PCP1.raw
	Medium	SRNYPTVK	Unambiguous	1	1	D7MQM6		CID	1	0	1	1		7.10307e+06	0.023	0.495	184	1.44981	0	1	2.44146	14	3	322.179	964.522	1.37087	11.4614	1241	1241	MS2	14/28	PCP1.raw
	Medium	FKYNLcVTSLETNPQSK	Unambiguous	1	1	D7MQM6	C6(Carbamidomethyl)	CID	1	0	1	1		3.03415e+08	0.031	0.5225	135	2.2517	0	1	55.3857	5	3	677.007	2029.01	0.175196	77.2122	24810	24810	MS2	15/64	PCP1.raw
	Medium	mTEMPLRDcLQLYTDAIGSLNEASAGVK	Unambiguous	1	1	D7MQM6	M1(Oxidation); C9(Carbamidomethyl)	CID	1	0	1	1		1.07521e+08	0.049	0.5831	92	2.08849	0	1	50.7138	12	3	1033.83	3099.49	2.36922	118.885	41500	41500	MS2	13/108	PCP1.raw
D7L1J3	Putative uncharacterized protein OS=Arabidopsis lyrata subsp. lyrata GN=ARALYDRAFT_479716 PE=4 SV=1 - [D7L1J3_ARALL]	497.324	55.3	1	16	17	124	1.79301e+10	264	30.4031	8.85107
	Confidence Level	Sequence	PSM Ambiguity	# Proteins	# Protein Groups	Protein Group Accessions	Modifications	Activation Type	ΔScore	ΔCn	Rank	Search Engine Rank	QuanResultID	Precursor Area	q-Value	PEP	Peptides Matched	XCorr	Probability	# Missed Cleavages	Isolation Interference [%]	Ion Inject Time [ms]	Charge	m/z [Da]	MH+ [Da]	ΔM [ppm]	RT [min]	First Scan	Last Scan	MS Order	Ions Matched	Spectrum File
	High	cPGNRGATIWYDQcLLEISSVDSEGR	Unambiguous	1	1	D7L1J3	C1(Carbamidomethyl); C14(Carbamidomethyl)	CID	1	0	1	1		584656891	0	0.0004096	97	6.38605	0	1	23.85	2	3	995.128	2983.37	0.182604	103.119	35242	35242	MS2	33/100	PCP1.raw
	High	cPGNRGATIWYDQcLLEISSVDSEGR	Unambiguous	1	1	D7L1J3	C1(Carbamidomethyl); C14(Carbamidomethyl)	CID	1	0	1	1		584656891	0	0.0004125	96	5.73906	0	1	17.6196	1	3	995.128	2983.37	1.10323	103.167	35261	35261	MS2	34/100	PCP1.raw
	High	GATIWYDQcLLEISSVDSEGR	Unambiguous	1	1	D7L1J3	C9(Carbamidomethyl)	CID	1	0	1	1			0	0.004675	89	5.53639	0	0	14.391	3	2	1200.07	2399.12	2.13305	118.769	41452	41452	MS2	22/40	PCP1.raw
	High	cPGNRGATIWYDQcLLEISSVDSEGR	Unambiguous	1	1	D7L1J3	C1(Carbamidomethyl); C14(Carbamidomethyl)	CID	1	0	1	1			0	0.001158	95	5.53446	0	1	13.2719	7	3	995.127	2983.37	-0.247024	104.272	35706	35706	MS2	32/100	PCP1.raw
	High	GATIWYDQcLLEISSVDSEGR	Unambiguous	1	1	D7L1J3	C9(Carbamidomethyl)	CID	1	0	1	1		246626234	0	0.004759	93	5.28201	0	0	23.4536	2	2	1200.07	2399.12	2.64186	118.061	41172	41172	MS2	20/40	PCP1.raw
	High	GATIWYDQcLLEISSVDSEGR	Unambiguous	1	1	D7L1J3	C9(Carbamidomethyl)	CID	1	0	1	1			0	0.006976	84	5.25007	0	0	45.7957	5	2	1200.07	2399.13	3.04891	122.796	42998	42998	MS2	21/40	PCP1.raw
	High	GATIWYDQcLLEISSVDSEGR	Unambiguous	1	1	D7L1J3	C9(Carbamidomethyl)	CID	1	0	1	1		2.07416e+07	0	0.004537	94	5.23432	0	0	48.4108	19	2	1200.07	2399.13	5.08415	138.289	48374	48374	MS2	20/40	PCP1.raw
	High	GATIWYDQcLLEISSVDSEGR	Unambiguous	1	1	D7L1J3	C9(Carbamidomethyl)	CID	1	0	1	1			0	0.00289	78	5.17001	0	0	61.5182	88	2	1200.07	2399.12	1.82777	135.094	47485	47485	MS2	21/40	PCP1.raw
	High	GATIWYDQcLLEISSVDSEGR	Unambiguous	1	1	D7L1J3	C9(Carbamidomethyl)	CID	1	0	1	1		9.27719e+06	0	0.003935	87	5.13613	0	0	24.5186	37	2	1200.07	2399.12	1.82777	136.75	47930	47930	MS2	21/40	PCP1.raw
	High	DPNIVFVLLQcRGDSFGSK	Unambiguous	1	1	D7L1J3	C11(Carbamidomethyl)	CID	1	0	1	1		1.27528e+08	0	0.002421	91	5.12229	0	1	26.459	3	2	1076.55	2152.09	3.10277	116.775	40665	40665	MS2	25/36	PCP1.raw
	High	GATIWYDQcLLEISSVDSEGR	Unambiguous	1	1	D7L1J3	C9(Carbamidomethyl)	CID	1	0	1	1			0	0.002877	89	5.06674	0	0	36.6396	27	2	1200.07	2399.12	2.13305	135.752	47662	47662	MS2	21/40	PCP1.raw
	High	cPGNRGATIWYDQcLLEISSVDSEGR	Unambiguous	1	1	D7L1J3	C1(Carbamidomethyl); C14(Carbamidomethyl)	CID	1	0	1	1		584656891	0	0.001952	96	5.001	0	1	29.6708	2	3	995.128	2983.37	0.36673	103.765	35502	35502	MS2	27/100	PCP1.raw
	High	GATIWYDQcLLEISSVDSEGR	Unambiguous	1	1	D7L1J3	C9(Carbamidomethyl)	CID	1	0	1	1		115829086	0	0.004705	92	4.97689	0	0	64.3235	6	2	1200.07	2399.13	2.74362	131.745	46433	46433	MS2	21/40	PCP1.raw
	High	GATIWYDQcLLEISSVDSEGR	Unambiguous	1	1	D7L1J3	C9(Carbamidomethyl)	CID	1	0	1	1		1.15696e+07	0	0.003953	93	4.97635	0	0	60.3467	96	2	1200.07	2399.13	4.37182	137.411	48105	48105	MS2	21/40	PCP1.raw
	High	GATIWYDQcLLEISSVDSEGR	Unambiguous	1	1	D7L1J3	C9(Carbamidomethyl)	CID	1	0	1	1			0	0.004334	73	4.968	0	0	41.8815	34	2	1200.06	2399.11	-1.63216	134.807	47409	47409	MS2	21/40	PCP1.raw
	High	GATIWYDQcLLEISSVDSEGR	Unambiguous	1	1	D7L1J3	C9(Carbamidomethyl)	CID	1	0	1	1		246626234	0	0.005338	87	4.95986	0	0	9.9853	1	2	1200.07	2399.13	2.74362	117.548	40975	40975	MS2	22/40	PCP1.raw
	High	GATIWYDQcLLEISSVDSEGR	Unambiguous	1	1	D7L1J3	C9(Carbamidomethyl)	CID	1	0	1	1			0	0.005224	84	4.9501	0	0	33.3707	4	2	1200.07	2399.12	2.03129	118.87	41493	41493	MS2	21/40	PCP1.raw
	High	GATIWYDQcLLEISSVDSEGR	Unambiguous	1	1	D7L1J3	C9(Carbamidomethyl)	CID	1	0	1	1			0	0.004334	82	4.94302	0	0	41.3309	34	2	1200.07	2399.12	1.82777	135.695	47646	47646	MS2	18/40	PCP1.raw
	High	GATIWYDQcLLEISSVDSEGR	Unambiguous	1	1	D7L1J3	C9(Carbamidomethyl)	CID	1	0	1	1			0	0.009227	90	4.90407	0	0	46.0553	4	2	1200.07	2399.13	4.47358	121.465	42484	42484	MS2	19/40	PCP1.raw
	High	GATIWYDQcLLEISSVDSEGR	Unambiguous	1	1	D7L1J3	C9(Carbamidomethyl)	CID	1	0	1	1		7.92152e+06	0	0.004819	89	4.90213	0	0	34.0305	75	2	1200.07	2399.13	2.74362	134.525	47333	47333	MS2	20/40	PCP1.raw
	High	GATIWYDQcLLEISSVDSEGR	Unambiguous	1	1	D7L1J3	C9(Carbamidomethyl)	CID	1	0	1	1		9.27719e+06	0	0.006367	82	4.88234	0	0	42.3329	42	2	1200.07	2399.12	2.03129	137.153	48036	48036	MS2	21/40	PCP1.raw
	High	GATIWYDQcLLEISSVDSEGR	Unambiguous	1	1	D7L1J3	C9(Carbamidomethyl)	CID	1	0	1	1		246626234	0	0.001764	89	4.87085	0	0	29.9559	3	2	1200.07	2399.13	2.74362	117.031	40770	40770	MS2	24/40	PCP1.raw
	High	GATIWYDQcLLEISSVDSEGR	Unambiguous	1	1	D7L1J3	C9(Carbamidomethyl)	CID	1	0	1	1			0	0.007584	87	4.86594	0	0	30.0251	78	2	1200.07	2399.13	4.6771	133.773	47120	47120	MS2	20/40	PCP1.raw
	High	GATIWYDQcLLEISSVDSEGR	Unambiguous	1	1	D7L1J3	C9(Carbamidomethyl)	CID	1	0	1	1		9.27719e+06	0	0.007198	87	4.85772	0	0	37.3762	53	2	1200.07	2399.13	3.04891	136.291	47806	47806	MS2	19/40	PCP1.raw
	High	GATIWYDQcLLEISSVDSEGR	Unambiguous	1	1	D7L1J3	C9(Carbamidomethyl)	CID	1	0	1	1			0	0.006288	94	4.84436	0	0	13.901	67	2	1200.07	2399.12	2.5401	135.345	47552	47552	MS2	18/40	PCP1.raw
	High	GATIWYDQcLLEISSVDSEGR	Unambiguous	1	1	D7L1J3	C9(Carbamidomethyl)	CID	1	0	1	1			0	0.002142	78	4.83532	0	0	40.7016	50	2	1200.06	2399.12	0.199566	134.631	47359	47359	MS2	19/40	PCP1.raw
	High	GATIWYDQcLLEISSVDSEGR	Unambiguous	1	1	D7L1J3	C9(Carbamidomethyl)	CID	1	0	1	1		9.27719e+06	0	0.008217	91	4.83526	0	0	32.7422	49	2	1200.07	2399.12	2.5401	137.225	48055	48055	MS2	20/40	PCP1.raw
	High	GATIWYDQcLLEISSVDSEGR	Unambiguous	1	1	D7L1J3	C9(Carbamidomethyl)	CID	1	0	1	1		2.07416e+07	0	0.00648	92	4.81966	0	0	61.8974	14	2	1200.07	2399.13	4.06653	138.08	48304	48304	MS2	20/40	PCP1.raw
	High	GATIWYDQcLLEISSVDSEGR	Unambiguous	1	1	D7L1J3	C9(Carbamidomethyl)	CID	1	0	1	1			0	0.008381	87	4.81049	0	0	55.6492	4	2	1200.07	2399.13	3.55772	121.389	42456	42456	MS2	17/40	PCP1.raw
	High	DPNIVFVLLQcR	Unambiguous	2	2	D7L1J3;D7LM78	C11(Carbamidomethyl)	CID	1	0	1	1		1123927188	0	0.004199	111	4.80086	0	0	22.0527	1	2	737.4	1473.79	3.35542	125.877	44172	44172	MS2	19/22	PCP1.raw
	High	GATIWYDQcLLEISSVDSEGR	Unambiguous	1	1	D7L1J3	C9(Carbamidomethyl)	CID	1	0	1	1		115829086	0	0.0102	91	4.78292	0	0	61.8921	4	2	1200.07	2399.13	5.08415	131.291	46251	46251	MS2	19/40	PCP1.raw
	High	GATIWYDQcLLEISSVDSEGR	Unambiguous	1	1	D7L1J3	C9(Carbamidomethyl)	CID	1	0	1	1			0	0.007166	94	4.78239	0	0	53.5687	9	2	1200.07	2399.12	2.43834	121.786	42609	42609	MS2	17/40	PCP1.raw
	High	GATIWYDQcLLEISSVDSEGR	Unambiguous	1	1	D7L1J3	C9(Carbamidomethyl)	CID	1	0	1	1			0	0.009463	92	4.76197	0	0	54.1675	7	2	1200.07	2399.13	2.74362	120.901	42276	42276	MS2	19/40	PCP1.raw
	High	GATIWYDQcLLEISSVDSEGR	Unambiguous	1	1	D7L1J3	C9(Carbamidomethyl)	CID	1	0	1	1			0	0.003739	82	4.74506	0	0	26.3243	45	2	1200.06	2399.12	0.301329	136.129	47763	47763	MS2	21/40	PCP1.raw
	High	GATIWYDQcLLEISSVDSEGR	Unambiguous	1	1	D7L1J3	C9(Carbamidomethyl)	CID	1	0	1	1			0	0.007414	81	4.71272	0	0	28.2257	2	2	1200.06	2399.12	0.199566	118.61	41387	41387	MS2	19/40	PCP1.raw
	High	GATIWYDQcLLEISSVDSEGR	Unambiguous	1	1	D7L1J3	C9(Carbamidomethyl)	CID	1	0	1	1			0	0.004957	84	4.69962	0	0	26.6081	77	2	1200.06	2399.12	0.911904	135.375	47560	47560	MS2	20/40	PCP1.raw
	High	GATIWYDQcLLEISSVDSEGR	Unambiguous	1	1	D7L1J3	C9(Carbamidomethyl)	CID	1	0	1	1		2.07416e+07	0	0.005148	86	4.69543	0	0	66.8733	58	2	1200.07	2399.13	2.94715	138.358	48394	48394	MS2	20/40	PCP1.raw
	High	GATIWYDQcLLEISSVDSEGR	Unambiguous	1	1	D7L1J3	C9(Carbamidomethyl)	CID	1	0	1	1			0	0.009634	85	4.69358	0	0	46.8177	9	2	1200.07	2399.13	2.84539	122.532	42900	42900	MS2	17/40	PCP1.raw
	High	GATIWYDQcLLEISSVDSEGR	Unambiguous	1	1	D7L1J3	C9(Carbamidomethyl)	CID	1	0	1	1			0	0.005546	84	4.67862	0	0	27.4016	57	2	1200.06	2399.12	-0.512772	136.047	47741	47741	MS2	18/40	PCP1.raw
	High	DPNIVFVLLQcRGDSFGSK	Unambiguous	1	1	D7L1J3	C11(Carbamidomethyl)	CID	1	0	1	1		1.27528e+08	0	0.00214	101	4.66561	0	1	48.8688	4	2	1076.55	2152.09	2.42211	116.734	40649	40649	MS2	22/36	PCP1.raw
	High	GATIWYDQcLLEISSVDSEGR	Unambiguous	1	1	D7L1J3	C9(Carbamidomethyl)	CID	1	0	1	1		2.73155e+06	0	0.01224	73	4.66545	0	0	17.8151	42	2	1200.06	2399.12	-1.22511	133.472	47031	47031	MS2	19/40	PCP1.raw
	High	GATIWYDQcLLEISSVDSEGR	Unambiguous	1	1	D7L1J3	C9(Carbamidomethyl)	CID	1	0	1	1		3.66792e+08	0	0.006817	92	4.66273	0	0	22.0906	1	2	1200.07	2399.12	2.5401	116.473	40543	40543	MS2	21/40	PCP1.raw
	High	GATIWYDQcLLEISSVDSEGR	Unambiguous	1	1	D7L1J3	C9(Carbamidomethyl)	CID	1	0	1	1			0	0.01228	103	4.64839	0	0	54.5394	14	2	1200.07	2399.13	5.28767	125.464	44016	44016	MS2	18/40	PCP1.raw
	High	GATIWYDQcLLEISSVDSEGR	Unambiguous	1	1	D7L1J3	C9(Carbamidomethyl)	CID	1	0	1	1			0	0.007792	89	4.62702	0	0	56.7801	7	2	1200.07	2399.12	2.13305	122.498	42887	42887	MS2	18/40	PCP1.raw
	High	GATIWYDQcLLEISSVDSEGR	Unambiguous	1	1	D7L1J3	C9(Carbamidomethyl)	CID	1	0	1	1			0	0.004602	73	4.61532	0	0	43.9887	47	2	1200.06	2399.12	0.403091	135.718	47652	47652	MS2	21/40	PCP1.raw
	High	GATIWYDQcLLEISSVDSEGR	Unambiguous	1	1	D7L1J3	C9(Carbamidomethyl)	CID	1	0	1	1			0	0.004551	82	4.60194	0	0	54.0942	55	2	1200.06	2399.12	-0.207484	135.138	47496	47496	MS2	19/40	PCP1.raw
	High	GATIWYDQcLLEISSVDSEGR	Unambiguous	1	1	D7L1J3	C9(Carbamidomethyl)	CID	1	0	1	1			0	0.008283	90	4.57985	0	0	58.1278	5	2	1200.07	2399.12	2.23481	121.591	42535	42535	MS2	18/40	PCP1.raw
	High	GATIWYDQcLLEISSVDSEGR	Unambiguous	1	1	D7L1J3	C9(Carbamidomethyl)	CID	1	0	1	1		9.27719e+06	0	0.005995	83	4.57908	0	0	42.6031	26	2	1200.06	2399.12	-0.614535	136.362	47826	47826	MS2	19/40	PCP1.raw
	High	GATIWYDQcLLEISSVDSEGR	Unambiguous	1	1	D7L1J3	C9(Carbamidomethyl)	CID	1	0	1	1		19029167	0	0.01343	94	4.55714	0	0	63.6598	6	2	1200.07	2399.13	3.86301	123.706	43340	43340	MS2	19/40	PCP1.raw
	High	GATIWYDQcLLEISSVDSEGR	Unambiguous	1	1	D7L1J3	C9(Carbamidomethyl)	CID	1	0	1	1			0	0.01825	104	4.55234	0	0	76.4339	19	2	1200.07	2399.14	7.72994	125.811	44148	44148	MS2	19/40	PCP1.raw
	High	GATIWYDQcLLEISSVDSEGR	Unambiguous	1	1	D7L1J3	C9(Carbamidomethyl)	CID	1	0	1	1		9.27719e+06	0	0.005707	82	4.53459	0	0	23.4266	42	2	1200.06	2399.12	0.708379	137.006	47998	47998	MS2	20/40	PCP1.raw
	High	GATIWYDQcLLEISSVDSEGR	Unambiguous	1	1	D7L1J3	C9(Carbamidomethyl)	CID	1	0	1	1			0	0.007789	89	4.53442	0	0	61.1984	15	2	1200.07	2399.12	1.92953	126.096	44256	44256	MS2	19/40	PCP1.raw
	High	ScSFRYELYPFLSR	Unambiguous	1	1	D7L1J3	C2(Carbamidomethyl)	CID	1	0	1	1		3298779516	0	0.02607	129	4.53143	0	1	13.2203	1	2	912.942	1824.88	1.61177	93.3189	31290	31290	MS2	14/26	PCP1.raw
	High	VSKDPNIVFVLLQcR	Unambiguous	1	1	D7L1J3	C14(Carbamidomethyl)	CID	1	0	1	1		1835595942	0	0.01092	89	4.51211	0	1	13.8217	2	3	596.667	1787.99	1.19615	101.455	34571	34571	MS2	22/56	PCP1.raw
	High	GATIWYDQcLLEISSVDSEGR	Unambiguous	1	1	D7L1J3	C9(Carbamidomethyl)	CID	1	0	1	1			0	0.007785	85	4.50882	0	0	47.5282	16	2	1200.07	2399.13	3.3542	122.681	42955	42955	MS2	20/40	PCP1.raw
	High	GATIWYDQcLLEISSVDSEGR	Unambiguous	1	1	D7L1J3	C9(Carbamidomethyl)	CID	1	0	1	1		1.15696e+07	0	0.007012	92	4.50717	0	0	63.8613	24	2	1200.07	2399.13	4.47358	137.736	48196	48196	MS2	19/40	PCP1.raw
	High	YGYAYISNVVAYK	Unambiguous	1	1	D7L1J3		CID	1	0	1	1		3107605284	0	0.003841	143	4.48018	0	0	7.1616	0	2	755.883	1510.76	0.609774	85.8805	28288	28288	MS2	19/24	PCP1.raw
	High	GATIWYDQcLLEISSVDSEGR	Unambiguous	1	1	D7L1J3	C9(Carbamidomethyl)	CID	1	0	1	1		115829086	0	0.01508	105	4.46872	0	0	42.2177	6	2	1200.07	2399.14	7.11937	131.45	46316	46316	MS2	18/40	PCP1.raw
	High	GATIWYDQcLLEISSVDSEGR	Unambiguous	1	1	D7L1J3	C9(Carbamidomethyl)	CID	1	0	1	1			0	0.01807	102	4.43444	0	0	48.2051	8	2	1200.07	2399.13	5.18591	123.153	43131	43131	MS2	19/40	PCP1.raw
	High	GATIWYDQcLLEISSVDSEGR	Unambiguous	1	1	D7L1J3	C9(Carbamidomethyl)	CID	1	0	1	1			0	0.01949	103	4.4255	0	0	34.6811	57	2	1200.07	2399.14	9.76516	135.16	47502	47502	MS2	22/40	PCP1.raw
	High	GATIWYDQcLLEISSVDSEGR	Unambiguous	1	1	D7L1J3	C9(Carbamidomethyl)	CID	1	0	1	1			0	0.009614	96	4.42043	0	0	56.9684	8	2	1200.07	2399.13	2.74362	124.217	43536	43536	MS2	21/40	PCP1.raw
	High	YGYAYISNVVAYKVSK	Unambiguous	1	1	D7L1J3		CID	1	0	1	1		2370868125	0	0.001691	106	4.41074	0	1	4.92119	0	3	608.99	1824.95	0.772965	81.4905	26523	26523	MS2	30/60	PCP1.raw
	High	GATIWYDQcLLEISSVDSEGR	Unambiguous	1	1	D7L1J3	C9(Carbamidomethyl)	CID	1	0	1	1			0	0.01828	89	4.40145	0	0	30.6565	7	2	1200.07	2399.13	4.57534	121.174	42376	42376	MS2	18/40	PCP1.raw
	High	YGYAYISNVVAYKVSK	Unambiguous	1	1	D7L1J3		CID	1	0	1	1		339208766	0	0.006723	83	4.3959	0	1	23.3586	1	2	912.982	1824.96	1.6499	81.1322	26378	26378	MS2	21/30	PCP1.raw
	High	VSKDPNIVFVLLQcR	Unambiguous	1	1	D7L1J3	C14(Carbamidomethyl)	CID	1	0	1	1		1835595942	0	0.0162	85	4.374	0	1	5.85102	1	3	596.667	1787.99	1.50337	100.935	34358	34358	MS2	27/56	PCP1.raw
	High	GATIWYDQcLLEISSVDSEGR	Unambiguous	1	1	D7L1J3	C9(Carbamidomethyl)	CID	1	0	1	1			0	0.008191	82	4.3524	0	0	61.5569	9	2	1200.06	2399.12	0.504854	124.332	43583	43583	MS2	18/40	PCP1.raw
	High	GATIWYDQcLLEISSVDSEGR	Unambiguous	1	1	D7L1J3	C9(Carbamidomethyl)	CID	1	0	1	1		115829086	0	0.009869	84	4.34705	0	0	50.3209	4	2	1200.06	2399.12	0.810141	131.483	46329	46329	MS2	18/40	PCP1.raw
	High	GATIWYDQcLLEISSVDSEGR	Unambiguous	1	1	D7L1J3	C9(Carbamidomethyl)	CID	1	0	1	1			0	0.009791	85	4.33759	0	0	64.9412	27	2	1200.06	2399.12	-0.41101	125.86	44167	44167	MS2	18/40	PCP1.raw
	High	DPNIVFVLLQcRGDSFGSK	Unambiguous	1	1	D7L1J3	C11(Carbamidomethyl)	CID	1	0	1	1		1.27528e+08	0	0.004078	99	4.32827	0	1	54.2127	6	2	1076.55	2152.09	2.08179	117.078	40789	40789	MS2	22/36	PCP1.raw
	High	GATIWYDQcLLEISSVDSEGR	Unambiguous	1	1	D7L1J3	C9(Carbamidomethyl)	CID	1	0	1	1		9.27719e+06	0	0.007159	86	4.31027	0	0	31.7236	51	2	1200.06	2399.12	1.42072	136.656	47906	47906	MS2	21/40	PCP1.raw
	High	GATIWYDQcLLEISSVDSEGR	Unambiguous	1	1	D7L1J3	C9(Carbamidomethyl)	CID	1	0	1	1		9.27719e+06	0	0.00865	83	4.30701	0	0	28.2205	25	2	1200.06	2399.12	1.42072	136.399	47836	47836	MS2	19/40	PCP1.raw
	High	GATIWYDQcLLEISSVDSEGR	Unambiguous	1	1	D7L1J3	C9(Carbamidomethyl)	CID	1	0	1	1		19029167	0	0.02246	94	4.27915	0	0	65.9036	6	2	1200.07	2399.13	4.6771	123.666	43325	43325	MS2	17/40	PCP1.raw
	High	GATIWYDQcLLEISSVDSEGR	Unambiguous	1	1	D7L1J3	C9(Carbamidomethyl)	CID	1	0	1	1			0	0.009877	81	4.24057	0	0	42.3029	11	2	1200.06	2399.12	0.911904	121.848	42634	42634	MS2	17/40	PCP1.raw
	High	GATIWYDQcLLEISSVDSEGR	Unambiguous	1	1	D7L1J3	C9(Carbamidomethyl)	CID	1	0	1	1			0	0.01668	92	4.23345	0	0	35.9636	8	2	1200.07	2399.12	2.33658	123.116	43117	43117	MS2	17/40	PCP1.raw
	High	cPGNRGATIWYDQcLLEISSVDSEGR	Unambiguous	1	1	D7L1J3	C1(Carbamidomethyl); C14(Carbamidomethyl)	CID	1	0	1	1		584656891	0	0.001944	96	4.23015	0	1	45.9282	3	3	995.128	2983.37	0.734982	103.815	35522	35522	MS2	26/100	PCP1.raw
	High	GATIWYDQcLLEISSVDSEGR	Unambiguous	1	1	D7L1J3	C9(Carbamidomethyl)	CID	1	0	1	1		7.86473e+06	0	0.01224	100	4.21427	0	0	68.3305	10	2	1200.07	2399.13	3.86301	126.827	44529	44529	MS2	18/40	PCP1.raw
	High	GATIWYDQcLLEISSVDSEGR	Unambiguous	1	1	D7L1J3	C9(Carbamidomethyl)	CID	1	0	1	1			0	0.01541	83	4.15859	0	0	39.6537	8	2	1200.07	2399.13	3.15067	123.079	43103	43103	MS2	18/40	PCP1.raw
	High	GATIWYDQcLLEISSVDSEGR	Unambiguous	1	1	D7L1J3	C9(Carbamidomethyl)	CID	1	0	1	1			0	0.01348	81	4.13328	0	0	30.6192	3	2	1200.06	2399.12	1.21719	120.795	42237	42237	MS2	18/40	PCP1.raw
	High	DPNIVFVLLQcR	Unambiguous	2	2	D7L1J3;D7LM78	C11(Carbamidomethyl)	CID	1	0	1	1		1123927188	0	0.00852	117	4.11811	0	0	32.0211	2	2	737.401	1473.79	4.34934	126.399	44369	44369	MS2	18/22	PCP1.raw
	High	VSKDPNIVFVLLQcR	Unambiguous	1	1	D7L1J3	C14(Carbamidomethyl)	CID	1	0	1	1		1835595942	0	0.01492	80	4.10711	0	1	60.9416	10	3	596.667	1787.99	2.11783	100.909	34349	34349	MS2	23/56	PCP1.raw
	High	GATIWYDQcLLEISSVDSEGR	Unambiguous	1	1	D7L1J3	C9(Carbamidomethyl)	CID	1	0	1	1		7.92152e+06	0	0.003332	70	3.97112	0	0	43.9112	40	2	1200.06	2399.11	-1.83569	134.557	47340	47340	MS2	20/40	PCP1.raw
	High	YGYAYISNVVAYKVSK	Unambiguous	1	1	D7L1J3		CID	1	0	1	1		339208766	0	0.005055	85	3.92045	0	1	45.4919	5	2	912.981	1824.95	0.579665	81.6836	26603	26603	MS2	18/30	PCP1.raw
	High	DPNIVFVLLQcR	Unambiguous	2	2	D7L1J3;D7LM78	C11(Carbamidomethyl)	CID	1	0	1	1		1123927188	0	0.008246	126	3.89584	0	0	61.8589	8	2	737.401	1473.79	3.9352	125.809	44147	44147	MS2	17/22	PCP1.raw
	High	GATIWYDQcLLEISSVDSEGR	Unambiguous	1	1	D7L1J3	C9(Carbamidomethyl)	CID	1	0	1	1			0	0.02039	82	3.86982	0	0	52.0988	5	2	1200.06	2399.12	1.42072	120.823	42247	42247	MS2	17/40	PCP1.raw
	High	ScSFRYELYPFLSR	Unambiguous	1	1	D7L1J3	C2(Carbamidomethyl)	CID	1	0	1	1		11927742180	0	0.01512	132	3.7819	0	1	10.7066	1	3	608.964	1824.88	1.57096	93.263	31267	31267	MS2	23/52	PCP1.raw
	High	cPGNRGATIWYDQcLLEISSVDSEGR	Unambiguous	1	1	D7L1J3	C1(Carbamidomethyl); C14(Carbamidomethyl)	CID	1	0	1	1		68624891	0	0.04709	84	3.75687	0	1	7.85902	6	2	1492.19	2983.38	4.60612	103.282	35308	35308	MS2	17/50	PCP1.raw
	High	GATIWYDQcLLEISSVDSEGR	Unambiguous	1	1	D7L1J3	C9(Carbamidomethyl)	CID	1	0	1	1			0	0.02034	81	3.72607	0	0	60.1338	6	2	1200.07	2399.12	1.82777	122.458	42872	42872	MS2	17/40	PCP1.raw
	High	ScSFRYELYPFLSR	Unambiguous	1	1	D7L1J3	C2(Carbamidomethyl)	CID	1	0	1	1		3298779516	0	0.0677	133	3.69287	0	1	5.32147	0	2	912.94	1824.87	-0.261216	93.8276	31497	31497	MS2	15/26	PCP1.raw
	High	GATIWYDQcLLEISSVDSEGR	Unambiguous	1	1	D7L1J3	C9(Carbamidomethyl)	CID	1	0	1	1			0	0.08462	92	3.67299	0	0	61.135	7	2	1200.07	2399.13	5.28767	123.039	43088	43088	MS2	17/40	PCP1.raw
	High	ScSFRYELYPFLSR	Unambiguous	1	1	D7L1J3	C2(Carbamidomethyl)	CID	1	0	1	1		11927742180	0	0.03156	128	3.59529	0	1	3.7801	0	3	608.964	1824.88	2.474	93.7764	31476	31476	MS2	24/52	PCP1.raw
	High	GATIWYDQcLLEISSVDSEGR	Unambiguous	1	1	D7L1J3	C9(Carbamidomethyl)	CID	1	0	1	1			0	0.02196	94	3.54094	0	0	57.2319	9	2	1200.07	2399.14	7.62818	122.058	42719	42719	MS2	17/40	PCP1.raw
	High	GATIWYDQcLLEISSVDSEGRIHYK	Unambiguous	1	1	D7L1J3	C9(Carbamidomethyl)	CID	1	0	1	1		184804196	0	0.009705	98	3.49908	0	1	18.1611	2	3	980.813	2940.42	1.40353	102.058	34817	34817	MS2	27/96	PCP1.raw
	High	ScSFRYELYPFLSR	Unambiguous	1	1	D7L1J3	C2(Carbamidomethyl)	CID	1	0	1	1		11927742180	0	0.02628	130	3.48245	0	1	13.4054	1	3	608.964	1824.88	1.97231	94.2945	31687	31687	MS2	24/52	PCP1.raw
	High	GATIWYDQcLLEISSVDSEGR	Unambiguous	1	1	D7L1J3	C9(Carbamidomethyl)	CID	1	0	1	1		105517096	0	0.0147	96	3.40825	0	0	56.1231	2	3	800.378	2399.12	0.702774	117.496	40954	40954	MS2	22/80	PCP1.raw
	High	YGYAYISNVVAYKVSK	Unambiguous	1	1	D7L1J3		CID	1	0	1	1		339208766	0	0.00997	85	3.37682	0	1	51.9002	3	2	912.981	1824.95	0.914112	81.5683	26556	26556	MS2	18/30	PCP1.raw
	High	cPGNRGATIWYDQcLLEISSVDSEGR	Unambiguous	1	1	D7L1J3	C1(Carbamidomethyl); C14(Carbamidomethyl)	CID	1	0	1	1		68624891	0	0.05284	74	3.3513	0	1	15.0813	11	2	1492.19	2983.37	-0.0583908	103.447	35375	35375	MS2	15/50	PCP1.raw
	High	GATIWYDQcLLEISSVDSEGRIHYK	Unambiguous	1	1	D7L1J3	C9(Carbamidomethyl)	CID	1	0	1	1		7.26077e+08	0	0.01435	99	3.30615	0	1	23.0898	1	4	735.861	2940.42	0.693212	101.958	34776	34776	MS2	33/144	PCP1.raw
	High	YGYAYISNVVAYKVSK	Unambiguous	1	1	D7L1J3		CID	1	0	1	1		2370868125	0	0.007625	107	3.25428	0	1	18.0841	1	3	608.99	1824.95	0.572296	80.9831	26317	26317	MS2	23/60	PCP1.raw
	High	GATIWYDQcLLEISSVDSEGRIHYK	Unambiguous	1	1	D7L1J3	C9(Carbamidomethyl)	CID	1	0	1	1		184804196	0	0.01062	99	3.21117	0	1	12.715	2	3	980.812	2940.42	0.469455	102.257	34896	34896	MS2	24/96	PCP1.raw
	High	GATIWYDQcLLEISSVDSEGRIHYK	Unambiguous	1	1	D7L1J3	C9(Carbamidomethyl)	CID	1	0	1	1		184804196	0	0.007282	94	3.04859	0	1	18.1414	4	3	980.814	2940.43	2.89805	102.019	34802	34802	MS2	21/96	PCP1.raw
	High	DLLHKLMLEATK	Unambiguous	1	1	D7L1J3		CID	1	0	1	1		6.15501e+07	0	0.08183	74	2.99168	0	1	58.3768	3	2	706.403	1411.8	0.919794	89.7578	29857	29857	MS2	16/22	PCP1.raw
	High	DPNIVFVLLQcR	Unambiguous	2	2	D7L1J3;D7LM78	C11(Carbamidomethyl)	CID	1	0	1	1		8.20928e+07	0	0.05366	141	2.98382	0	0	36.1313	19	3	491.936	1473.79	4.48516	126.499	44408	44408	MS2	19/44	PCP1.raw
	High	GLLYAVGEMR	Unambiguous	1	1	D7L1J3		CID	1	0	1	1		9.50729e+08	0	0.005743	130	2.98033	0	0	35.0581	4	2	554.795	1108.58	-0.0401608	75.5044	24129	24129	MS2	16/18	PCP1.raw
	High	DPNIVFVLLQcR	Unambiguous	2	2	D7L1J3;D7LM78	C11(Carbamidomethyl)	CID	1	0	1	1		8.20928e+07	0	0.02118	134	2.96223	0	0	0	5	3	491.936	1473.79	3.367	125.925	44192	44192	MS2	23/44	PCP1.raw
	High	DLLHKLMLEATK	Unambiguous	1	1	D7L1J3		CID	1	0	1	1		165785504	0	0.09628	76	2.90077	0	1	10.7247	14	3	471.271	1411.8	1.27774	89.9757	29946	29946	MS2	24/44	PCP1.raw
	High	ENAAKGLLYAVGEMR	Unambiguous	1	1	D7L1J3		CID	1	0	1	1		7.76372e+07	0	0.1202	139	2.79229	0	1	13.3931	3	3	541.285	1621.84	2.23504	82.5158	26937	26937	MS2	21/56	PCP1.raw
	High	GATIWYDQcLLEISSVDSEGRIHYK	Unambiguous	1	1	D7L1J3	C9(Carbamidomethyl)	CID	1	0	1	1		7.26077e+08	0	0.1305	93	2.71183	0	1	89.3886	4	4	735.86	2940.42	-0.967372	102.619	35043	35043	MS2	23/144	PCP1.raw
	High	DPNIVFVLLQcRGDSFGSK	Unambiguous	1	1	D7L1J3	C11(Carbamidomethyl)	CID	1	0	1	1		4.7238e+08	0	0.01852	138	2.66276	0	1	24.2114	2	3	718.035	2152.09	2.1039	116.667	40621	40621	MS2	26/72	PCP1.raw
	High	DPNIVFVLLQcRGDSFGSK	Unambiguous	1	1	D7L1J3	C11(Carbamidomethyl)	CID	1	0	1	1		4.7238e+08	0	0.02533	135	2.64846	0	1	56.2361	19	3	718.036	2152.09	2.95472	117.311	40881	40881	MS2	24/72	PCP1.raw
	High	GLLYAVGEMR	Unambiguous	1	1	D7L1J3		CID	1	0	1	1		9.50729e+08	0	0.01684	131	2.54817	0	0	12.3969	1	2	554.795	1108.58	-0.0401608	75.9983	24328	24328	MS2	15/18	PCP1.raw
	High	DPNIVFVLLQcRGDSFGSK	Unambiguous	1	1	D7L1J3	C11(Carbamidomethyl)	CID	1	0	1	1		4.7238e+08	0	0.04001	139	2.3861	0	1	37.9878	4	3	718.035	2152.09	2.35915	117.183	40831	40831	MS2	19/72	PCP1.raw
	High	GATIWYDQcLLEISSVDSEGRIHYK	Unambiguous	1	1	D7L1J3	C9(Carbamidomethyl)	CID	1	0	1	1		7.26077e+08	0	0.1044	98	2.37048	0	1	47.5813	3	4	735.86	2940.42	0.112008	102.505	34996	34996	MS2	30/144	PCP1.raw
	High	GLLYAVGEmR	Unambiguous	1	1	D7L1J3	M9(Oxidation)	CID	1	0	1	1		104671527	0	0.02551	178	1.93103	0	0	68.1549	9	2	562.792	1124.58	0.1402	55.7267	16355	16355	MS2	14/18	PCP1.raw
	High	YELYPFLSR	Unambiguous	1	1	D7L1J3		CID	1	0	1	1		38754948472	0	0.0883	144	1.88114	0	0	2.92626	0	2	594.309	1187.61	1.21943	94.8104	31895	31895	MS2	14/16	PCP1.raw
	High	YELYPFLSR	Unambiguous	1	1	D7L1J3		CID	1	0	1	1		38754948472	0	0.1053	163	1.72019	0	0	28.3808	3	2	594.31	1187.61	2.04172	94.3142	31696	31696	MS2	13/16	PCP1.raw
	High	VSKDPNIVFVLLQcR	Unambiguous	1	1	D7L1J3	C14(Carbamidomethyl)	CID	1	0	1	1		1835595942	0.001	0.1812	85	2.8401	0	1	42.3807	13	3	596.667	1787.99	1.50337	101.688	34668	34668	MS2	19/56	PCP1.raw
	High	NLNQVLHNISDLDLR	Unambiguous	1	1	D7L1J3		CID	1	0	1	1		1.66974e+07	0.001	0.2074	111	2.38674	0	0	73.0191	10	3	588.653	1763.94	1.8533	100.342	34121	34121	MS2	14/56	PCP1.raw
	High	DLLHKLMLEATK	Unambiguous	1	1	D7L1J3		CID	1	0	1	1		6.15501e+07	0.001	0.2195	67	2.28018	0	1	58.7612	4	2	706.403	1411.8	0.487472	89.6571	29816	29816	MS2	12/22	PCP1.raw
	High	YGYAYISNVVAYK	Unambiguous	1	1	D7L1J3		CID	1	0	1	1		11840.1	0.001	0.1737	159	2.20531	0	0	46.7096	100	2	755.883	1510.76	0.0441689	142.748	49241	49241	MS2	10/24	PCP1.raw
	High	DLLHKLMLEATK	Unambiguous	1	1	D7L1J3		CID	1	0	1	1		165785504	0.001	0.2272	75	2.10674	0	1	11.632	3	3	471.271	1411.8	0.953502	89.5942	29790	29790	MS2	15/44	PCP1.raw
	High	cHScLRTAVSGLR	Unambiguous	1	1	D7L1J3	C1(Carbamidomethyl); C4(Carbamidomethyl)	CID	1	0	1	1		1.97198e+06	0.003	0.261	129	2.06259	0	1	15.0507	48	4	379.943	1516.75	1.14243	20.0762	3838	3838	MS2	25/72	PCP1.raw
	High	TAVSGLR	Unambiguous	1	1	D7L1J3		CID	1	0	1	1		4.59641e+06	0.005	0.3018	256	1.63568	0	0	4.78726	65	2	352.209	703.411	1.51107	13.6216	1886	1886	MS2	7/12	PCP1.raw
	Medium	GATIWYDQcLLEISSVDSEGR	Unambiguous	1	1	D7L1J3	C9(Carbamidomethyl)	CID	1	0	1	1		39557985	0.017	0.448	103	1.82866	0	0	62.055	2	3	800.38	2399.13	3.45035	116.52	40562	40562	MS2	15/80	PCP1.raw
	Medium	YGEYFYRKPGGR	Unambiguous	1	1	D7L1J3		CID	1	0	1	1		7.13184e+06	0.044	0.5686	166	0.975873	0	1	33.3715	15	4	373.939	1492.73	0.221013	27.0687	6064	6064	MS2	22/66	PCP1.raw
D7KET3	Pectate lyase OS=Arabidopsis lyrata subsp. lyrata GN=ARALYDRAFT_680782 PE=3 SV=1 - [D7KET3_ARALL]	395.694	66.3	1	22	22	106	2.30988e+10	368	40.2396	9.53955
	Confidence Level	Sequence	PSM Ambiguity	# Proteins	# Protein Groups	Protein Group Accessions	Modifications	Activation Type	ΔScore	ΔCn	Rank	Search Engine Rank	QuanResultID	Precursor Area	q-Value	PEP	Peptides Matched	XCorr	Probability	# Missed Cleavages	Isolation Interference [%]	Ion Inject Time [ms]	Charge	m/z [Da]	MH+ [Da]	ΔM [ppm]	RT [min]	First Scan	Last Scan	MS Order	Ions Matched	Spectrum File
	High	AAVGGKHGPIYVVTNPSDNPTSPSPGTLR	Unambiguous	1	1	D7KET3		CID	1	0	1	1		1305675801	0	0.0003445	99	6.92319	0	1	11.3536	4	3	963.834	2889.49	0.730815	57.7631	17134	17134	MS2	34/112	PCP1.raw
	High	AAVGGKHGPIYVVTNPSDNPTSPSPGTLR	Unambiguous	1	1	D7KET3		CID	1	0	1	1		1305675801	0	0.000153	94	6.78079	0	1	4.45911	5	3	963.833	2889.48	-0.409837	58.5735	17448	17448	MS2	33/112	PCP1.raw
	High	AAVGGKHGPIYVVTNPSDNPTSPSPGTLR	Unambiguous	1	1	D7KET3		CID	1	0	1	1		1305675801	0	0.0007981	96	6.1096	0	1	7.30243	1	3	963.835	2889.49	1.9982	57.7922	17144	17144	MS2	34/112	PCP1.raw
	High	WGTAKDVFMNGAFFVPSGGIVRPLYK	Unambiguous	1	1	D7KET3		CID	1	0	1	1		1.16962e+08	0	0.0006108	77	6.03334	0	1	34.6425	2	3	953.17	2857.49	2.92058	110.357	38139	38139	MS2	34/100	PCP1.raw
	High	AAVGGKHGPIYVVTNPSDNPTSPSPGTLR	Unambiguous	1	1	D7KET3		CID	1	0	1	1		1305675801	0	0.0006384	93	5.88505	0	1	18.9277	12	3	963.833	2889.48	-0.219728	57.7189	17117	17117	MS2	32/112	PCP1.raw
	High	AAVGGKHGPIYVVTNPSDNPTSPSPGTLR	Unambiguous	1	1	D7KET3		CID	1	0	1	1		1305675801	0	0.0006151	98	5.72917	0	1	5.13738	1	3	963.834	2889.49	0.857554	58.3368	17355	17355	MS2	35/112	PCP1.raw
	High	HGPIYVVTNPSDNPTSPSPGTLR	Unambiguous	1	1	D7KET3		CID	1	0	1	1		5300376776	0	9.134e-05	114	5.57342	0	0	37.1999	3	3	802.74	2406.2	-0.0898796	64.96	19949	19949	MS2	31/88	PCP1.raw
	High	AGEGFQVAHGSLVPSLTSSAGPLR	Unambiguous	1	1	D7KET3		CID	1	0	1	1		9738995786	0	0.0003764	84	5.51816	0	0	0	2	2	1169.61	2338.22	0.327862	88.2399	29239	29239	MS2	22/46	PCP1.raw
	High	HGPIYVVTNPSDNPTSPSPGTLRFAVTQPKPLWITFAR	Unambiguous	1	1	D7KET3		CID	1	0	1	1		5.20746e+08	0	0.000618	25	5.42739	0	1	10.5702	1	4	1041.3	4162.19	0.75469	103.752	35496	35496	MS2	41/222	PCP1.raw
	High	HGPIYVVTNPSDNPTSPSPGTLR	Unambiguous	1	1	D7KET3		CID	1	0	1	1		1142222354	0	0.0003585	85	5.40462	0	0	0	4	2	1203.61	2406.21	1.71667	65.0792	19998	19998	MS2	25/44	PCP1.raw
	High	WGTAKDVFMNGAFFVPSGGIVRPLYK	Unambiguous	1	1	D7KET3		CID	1	0	1	1		1.16962e+08	0	0.001336	77	5.37296	0	1	53.4464	2	3	953.172	2857.5	5.80412	110.205	38078	38078	MS2	38/100	PCP1.raw
	High	AGEGFQVAHGSLVPSLTSSAGPLR	Unambiguous	1	1	D7KET3		CID	1	0	1	1		9738995786	0	0.0007624	76	5.34534	0	0	5.13554	0	2	1169.61	2338.22	0.536688	88.7574	29448	29448	MS2	22/46	PCP1.raw
	High	HGPIYVVTNPSDNPTSPSPGTLRFAVTQPKPLWITFAR	Unambiguous	1	1	D7KET3		CID	1	0	1	1		5.20746e+08	0	0.0009547	24	5.25027	0	1	0.852376	0	4	1041.3	4162.19	1.10663	103.905	35558	35558	MS2	39/222	PCP1.raw
	High	AGEGFQVAHGSLVPSLTSSAGPLR	Unambiguous	1	1	D7KET3		CID	1	0	1	1		9738995786	0	0.0003557	78	5.23377	0	0	5.46129	5	2	1169.61	2338.22	1.37199	88.2185	29232	29232	MS2	24/46	PCP1.raw
	High	HGPIYVVTNPSDNPTSPSPGTLR	Unambiguous	1	1	D7KET3		CID	1	0	1	1		5300376776	0	0.001517	109	5.16564	0	0	14.0385	1	3	802.741	2406.21	1.96474	65.0427	19981	19981	MS2	28/88	PCP1.raw
	High	HGPIYVVTNPSDNPTSPSPGTLR	Unambiguous	1	1	D7KET3		CID	1	0	1	1		1142222354	0	0.0005615	82	5.14925	0	0	6.81551	3	2	1203.61	2406.21	1.81814	65.1011	20005	20005	MS2	25/44	PCP1.raw
	High	NPNWATNRQALAHcAVGYGK	Unambiguous	1	1	D7KET3	C14(Carbamidomethyl)	CID	1	0	1	1		4.22794e+07	0	0.0009079	110	5.13378	0	1	0	10	2	1114.54	2228.08	2.00068	46.6225	12921	12921	MS2	19/38	PCP1.raw
	High	NPNWATNRQALAHcAVGYGK	Unambiguous	1	1	D7KET3	C14(Carbamidomethyl)	CID	1	0	1	1		4.22794e+07	0	0.000831	115	5.02265	0	1	0	19	2	1114.54	2228.08	1.56239	46.9106	13024	13024	MS2	18/38	PCP1.raw
	High	HGPIYVVTNPSDNPTSPSPGTLRFAVTQPKPLWITFAR	Unambiguous	1	1	D7KET3		CID	1	0	1	1		5.20746e+08	0	0.0006047	20	5.01374	0	1	13.8243	6	4	1041.31	4162.21	4.39139	104.211	35681	35681	MS2	44/222	PCP1.raw
	High	HGPIYVVTNPSDNPTSPSPGTLR	Unambiguous	1	1	D7KET3		CID	1	0	1	1		1142222354	0	0.0004896	84	4.98046	0	0	1.6063	0	2	1203.61	2406.21	0.702046	65.6199	20209	20209	MS2	27/44	PCP1.raw
	High	WGTAKDVFMNGAFFVPSGGIVRPLYK	Unambiguous	1	1	D7KET3		CID	1	0	1	1		1.16962e+08	0	0.002789	91	4.95801	0	1	41.3131	6	3	953.166	2857.48	-0.860084	110.465	38183	38183	MS2	30/100	PCP1.raw
	High	HGPIYVVTNPSDNPTSPSPGTLR	Unambiguous	1	1	D7KET3		CID	1	0	1	1		5300376776	0	0.004511	117	4.92492	0	0	2.53408	0	3	802.741	2406.21	0.899383	65.5716	20190	20190	MS2	25/88	PCP1.raw
	High	NPNWATNRQALAHcAVGYGK	Unambiguous	1	1	D7KET3	C14(Carbamidomethyl)	CID	1	0	1	1		4.22794e+07	0	0.00537	126	4.74029	0	1	0	10	2	1114.55	2228.08	2.54855	46.5904	12910	12910	MS2	17/38	PCP1.raw
	High	DVFMNGAFFVPSGGIVRPLYK	Unambiguous	1	1	D7KET3		CID	1	0	1	1		9.81346e+08	0	0.002408	64	4.68163	0	0	8.87712	1	2	1157.61	2314.21	1.25669	114.808	39877	39877	MS2	19/40	PCP1.raw
	High	HGPIYVVTNPSDNPTSPSPGTLRFAVTQPKPLWITFAR	Unambiguous	1	1	D7KET3		CID	1	0	1	1			0	0.001736	31	4.67965	0	1	6.73086	7	3	1388.07	4162.19	-0.0486099	103.926	35568	35568	MS2	36/148	PCP1.raw
	High	HGPIYVVTNPSDNPTSPSPGTLR	Unambiguous	1	1	D7KET3		CID	1	0	1	1		5300376776	0	0.0001143	112	4.58639	0	0	49.7815	11	3	802.74	2406.21	0.0623148	64.8958	19923	19923	MS2	32/88	PCP1.raw
	High	VTIAFNTFGPGLIER	Unambiguous	1	1	D7KET3		CID	1	0	1	1		3.23383e+08	0	0.001243	99	4.57225	0	0	28.0092	1	2	817.949	1634.89	0.916184	107.074	36828	36828	MS2	19/28	PCP1.raw
	High	DVFmNGAFFVPSGGIVRPLYK	Unambiguous	1	1	D7KET3	M4(Oxidation)	CID	1	0	1	1		4.04978e+08	0	0.00109	75	4.55243	0	0	32.9831	12	2	1165.6	2330.2	0.706203	109.632	37849	37849	MS2	16/40	PCP1.raw
	High	AAVGGKHGPIYVVTNPSDNPTSPSPGTLR	Unambiguous	1	1	D7KET3		CID	1	0	1	1		50719233	0	0.006378	75	4.50634	0	1	13.5162	4	2	1445.25	2889.49	1.15793	58.0315	17238	17238	MS2	19/56	PCP1.raw
	High	AGEGFQVAHGSLVPSLTSSAGPLR	Unambiguous	1	1	D7KET3		CID	1	0	1	1		9738995786	0	0.001718	77	4.49818	0	0	9.44684	1	2	1169.61	2338.21	-0.194205	89.2729	29658	29658	MS2	20/46	PCP1.raw
	High	QALAHcAVGYGKAAVGGK	Unambiguous	1	1	D7KET3	C6(Carbamidomethyl)	CID	1	0	1	1		1.69591e+08	0	0.001292	126	4.46291	0	1	14.6073	1	3	586.643	1757.91	0.983513	27.4999	6207	6207	MS2	28/68	PCP1.raw
	High	WQMYAIGGSANPIIFSEGNYFVAPDKASNK	Unambiguous	1	1	D7KET3		CID	1	0	1	1		129215978	0	0.002825	107	4.43025	0	1	42.1212	3	3	1092.54	3275.59	2.70572	115.926	40327	40327	MS2	29/116	PCP1.raw
	High	AGEGFQVAHGSLVPSLTSSAGPLR	Unambiguous	1	1	D7KET3		CID	1	0	1	1		3.88042e+10	0	0.01288	92	4.40289	0	0	4.52372	0	3	780.078	2338.22	1.78389	88.4448	29322	29322	MS2	27/92	PCP1.raw
	High	AAVGGKHGPIYVVTNPSDNPTSPSPGTLR	Unambiguous	1	1	D7KET3		CID	1	0	1	1		4.35777e+09	0	0.01262	94	4.34159	0	1	1.913	0	4	723.128	2889.49	1.35986	58.224	17311	17311	MS2	33/168	PCP1.raw
	High	AGEGFQVAHGSLVPSLTSSAGPLRcYAGR	Unambiguous	1	1	D7KET3	C25(Carbamidomethyl)	CID	1	0	1	1		809052594	0	0.001126	75	4.33739	0	1	30.4596	9	3	982.494	2945.47	-0.684207	87.7064	29024	29024	MS2	28/112	PCP1.raw
	High	HGPIYVVTNPSDNPTSPSPGTLR	Unambiguous	1	1	D7KET3		CID	1	0	1	1		5300376776	0	0.001977	113	4.33076	0	0	28.7187	3	3	802.74	2406.21	0.138412	66.1682	20426	20426	MS2	30/88	PCP1.raw
	High	WQMYAIGGSANPIIFSEGNYFVAPDKASNK	Unambiguous	1	1	D7KET3		CID	1	0	1	1		129215978	0	0.004689	108	4.28767	0	1	54.6699	5	3	1092.54	3275.59	2.37032	115.9	40318	40318	MS2	23/116	PCP1.raw
	High	IKQVSHVIIHGISIHDcKPGSK	Unambiguous	1	1	D7KET3	C17(Carbamidomethyl)	CID	1	0	1	1		4.08702e+07	0	0.002963	34	4.28094	0	1	78.2675	9	4	614.092	2453.35	0.28627	28.6907	6590	6590	MS2	37/126	PCP1.raw
	High	NPNWATNRQALAHcAVGYGK	Unambiguous	1	1	D7KET3	C14(Carbamidomethyl)	CID	1	0	1	1		4.22794e+07	0	0.002608	118	4.25041	0	1	0	26	2	1114.55	2228.08	2.87728	46.4968	12874	12874	MS2	19/38	PCP1.raw
	High	HGPIYVVTNPSDNPTSPSPGTLR	Unambiguous	1	1	D7KET3		CID	1	0	1	1		5300376776	0	0.00864	109	4.22699	0	0	41.5861	10	3	802.741	2406.21	1.20377	66.2692	20465	20465	MS2	27/88	PCP1.raw
	High	AGEGFQVAHGSLVPSLTSSAGPLRcYAGR	Unambiguous	1	1	D7KET3	C25(Carbamidomethyl)	CID	1	0	1	1		809052594	0	0.004783	77	4.15392	0	1	3.42203	1	3	982.494	2945.47	-0.497711	88.2918	29260	29260	MS2	22/112	PCP1.raw
	High	WQMYAIGGSANPIIFSEGNYFVAPDKASNK	Unambiguous	1	1	D7KET3		CID	1	0	1	1		129215978	0	0.01248	96	4.079	0	1	50.022	2	3	1092.53	3275.58	0.0225213	116.068	40383	40383	MS2	25/116	PCP1.raw
	High	WGTAKDVFmNGAFFVPSGGIVRPLYK	Unambiguous	1	1	D7KET3	M9(Oxidation)	CID	1	0	1	1		6.03407e+07	0	0.008458	86	4.03094	0	1	57.0902	13	3	958.502	2873.49	3.31454	105.426	36170	36170	MS2	24/100	PCP1.raw
	High	FAVTQPKPLWITFAR	Unambiguous	1	1	D7KET3		CID	1	0	1	1		10962156772	0	0.001508	50	4.01715	0	0	2.64534	0	3	592.339	1775	0.841637	95.4014	32131	32131	MS2	26/56	PCP1.raw
	High	AAVGGKHGPIYVVTNPSDNPTSPSPGTLR	Unambiguous	1	1	D7KET3		CID	1	0	1	1		4.35777e+09	0	0.02003	95	4.0147	0	1	4.47503	2	4	723.126	2889.48	-0.921448	58.6571	17479	17479	MS2	38/168	PCP1.raw
	High	DVFmNGAFFVPSGGIVRPLYK	Unambiguous	1	1	D7KET3	M4(Oxidation)	CID	1	0	1	1		4.04978e+08	0	0.002959	88	3.96477	0	0	17.6383	2	2	1165.6	2330.2	0.915747	109.657	37858	37858	MS2	17/40	PCP1.raw
	High	NPNWATNRQALAHcAVGYGK	Unambiguous	1	1	D7KET3	C14(Carbamidomethyl)	CID	1	0	1	1		881368688	0	0.0009311	132	3.92397	0	1	11.9252	0	3	743.364	2228.08	-0.415987	46.5661	12899	12899	MS2	29/76	PCP1.raw
	High	WGTAKDVFmNGAFFVPSGGIVRPLYK	Unambiguous	1	1	D7KET3	M9(Oxidation)	CID	1	0	1	1		6.03407e+07	0	0.003277	91	3.89437	0	1	48.5851	15	3	958.499	2873.48	0.829371	105.491	36197	36197	MS2	29/100	PCP1.raw
	High	VSLNVIDAcWR	Unambiguous	1	1	D7KET3	C9(Carbamidomethyl)	CID	1	0	1	1		19530150644	0	0.01537	154	3.89402	0	0	7.16602	0	2	666.84	1332.67	-0.0346212	89.7877	29868	29868	MS2	16/20	PCP1.raw
	High	VSLNVIDAcWR	Unambiguous	1	1	D7KET3	C9(Carbamidomethyl)	CID	1	0	1	1		19530150644	0	0.01313	158	3.89275	0	0	3.71602	0	2	666.84	1332.67	0.514967	90.3003	30075	30075	MS2	17/20	PCP1.raw
	High	FAVTQPKPLWITFAR	Unambiguous	1	1	D7KET3		CID	1	0	1	1		10962156772	0	0.001561	48	3.89126	0	0	28.062	6	3	592.339	1775	1.15111	96.5305	32587	32587	MS2	27/56	PCP1.raw
	High	AAVGGKHGPIYVVTNPSDNPTSPSPGTLR	Unambiguous	1	1	D7KET3		CID	1	0	1	1		50719233	0	0.03344	74	3.85133	0	1	0	5	2	1445.25	2889.49	3.01676	57.9253	17197	17197	MS2	19/56	PCP1.raw
	High	AAVGGKHGPIYVVTNPSDNPTSPSPGTLR	Unambiguous	1	1	D7KET3		CID	1	0	1	1		4.35777e+09	0	0.05124	100	3.76701	0	1	8.84609	2	4	723.127	2889.49	0.430437	57.6864	17103	17103	MS2	41/168	PCP1.raw
	High	AGEGFQVAHGSLVPSLTSSAGPLRcYAGR	Unambiguous	1	1	D7KET3	C25(Carbamidomethyl)	CID	1	0	1	1		809052594	0	0.002093	78	3.68959	0	1	13.8161	3	3	982.494	2945.47	-0.000389634	87.7931	29058	29058	MS2	30/112	PCP1.raw
	High	GWDGDGIRVFQSTHVWIDHcFFSR	Unambiguous	1	1	D7KET3	C20(Carbamidomethyl)	CID	1	0	1	1		9.22549e+07	0	0.02011	75	3.6756	0	1	62.5313	3	4	731.345	2922.36	1.72382	109.509	37798	37798	MS2	32/138	PCP1.raw
	High	FAVTQPKPLWITFAR	Unambiguous	1	1	D7KET3		CID	1	0	1	1		10962156772	0	0.02925	41	3.6748	0	0	25.2882	5	3	592.339	1775	1.46058	96.473	32563	32563	MS2	23/56	PCP1.raw
	High	DVFmNGAFFVPSGGIVRPLYK	Unambiguous	1	1	D7KET3	M4(Oxidation)	CID	1	0	1	1		4.04978e+08	0	0.007129	75	3.63349	0	0	26.3141	2	2	1165.61	2330.21	3.22073	110.097	38035	38035	MS2	18/40	PCP1.raw
	High	HGPIYVVTNPSDNPTSPSPGTLR	Unambiguous	1	1	D7KET3		CID	1	0	1	1		5300376776	0	0.002385	113	3.59647	0	0	24.4464	2	3	802.74	2406.21	0.0623148	66.1025	20399	20399	MS2	30/88	PCP1.raw
	High	NPNWATNRQALAHcAVGYGK	Unambiguous	1	1	D7KET3	C14(Carbamidomethyl)	CID	1	0	1	1		881368688	0	0.007322	128	3.58682	0	1	25.4182	2	3	743.363	2228.08	-1.15562	47.0951	13091	13091	MS2	30/76	PCP1.raw
	High	WGTAKDVFmNGAFFVPSGGIVRPLYK	Unambiguous	1	1	D7KET3	M9(Oxidation)	CID	1	0	1	1		6.03407e+07	0	0.05884	86	3.53684	0	1	56.5166	6	3	958.501	2873.49	2.54987	105.26	36105	36105	MS2	20/100	PCP1.raw
	High	AGEGFQVAHGSLVPSLTSSAGPLRcYAGR	Unambiguous	1	1	D7KET3	C25(Carbamidomethyl)	CID	1	0	1	1		809052594	0	0.006337	78	3.50626	0	1	18.109	4	3	982.496	2945.47	1.55374	87.734	29034	29034	MS2	27/112	PCP1.raw
	High	DVFMNGAFFVPSGGIVRPLYKAGEGFQVAHGSLVPSLTSSAGPLR	Unambiguous	1	1	D7KET3		CID	1	0	1	1		6.60054e+07	0	0.04637	22	3.49168	0	1	34.6434	3	4	1159.11	4633.41	1.54518	122.122	42743	42743	MS2	45/264	PCP1.raw
	High	FAVTQPKPLWITFAR	Unambiguous	1	1	D7KET3		CID	1	0	1	1		1.85995e+09	0	0.01041	35	3.47318	0	0	4.09922	0	2	888.005	1775	1.46816	95.7687	32278	32278	MS2	18/28	PCP1.raw
	High	DVFMNGAFFVPSGGIVRPLYK	Unambiguous	1	1	D7KET3		CID	1	0	1	1		9.81346e+08	0	0.02973	69	3.47294	0	0	23.3814	3	2	1157.61	2314.21	2.10066	115.275	40067	40067	MS2	15/40	PCP1.raw
	High	DVFmNGAFFVPSGGIVRPLYK	Unambiguous	1	1	D7KET3	M4(Oxidation)	CID	1	0	1	1		2.16691e+09	0	0.02439	102	3.46129	0	0	16.0627	0	3	777.406	2330.2	1.591	109.953	37978	37978	MS2	21/80	PCP1.raw
	High	WGTAKDVFMNGAFFVPSGGIVRPLYK	Unambiguous	1	1	D7KET3		CID	1	0	1	1		3.57202e+08	0	0.006328	83	3.41988	0	1	29.5291	1	4	715.128	2857.49	1.2071	110.152	38057	38057	MS2	34/150	PCP1.raw
	High	AGEGFQVAHGSLVPSLTSSAGPLR	Unambiguous	1	1	D7KET3		CID	1	0	1	1		3.88042e+10	0	0.01599	97	3.40662	0	0	3.77088	0	3	780.077	2338.22	0.609247	88.964	29532	29532	MS2	30/92	PCP1.raw
	High	VTIAFNTFGPGLIER	Unambiguous	1	1	D7KET3		CID	1	0	1	1		3.23383e+08	0	0.04316	102	3.38211	0	0	60.868	7	2	817.95	1634.89	1.51351	106.942	36776	36776	MS2	12/28	PCP1.raw
	High	FAVTQPKPLWITFAR	Unambiguous	1	1	D7KET3		CID	1	0	1	1		1.85995e+09	0	0.01757	43	3.37815	0	0	19.5995	1	2	888.004	1775	0.367809	95.2513	32071	32071	MS2	14/28	PCP1.raw
	High	DVFMNGAFFVPSGGIVRPLYK	Unambiguous	1	1	D7KET3		CID	1	0	1	1		3.47655e+09	0	0.006879	86	3.23758	0	0	50.1392	3	3	772.074	2314.21	0.77615	114.762	39859	39859	MS2	22/80	PCP1.raw
	High	FAVTQPKPLWITFAR	Unambiguous	1	1	D7KET3		CID	1	0	1	1		10962156772	0	0.01746	50	3.21672	0	0	1.46606	0	3	592.338	1775	0.22269	95.9252	32340	32340	MS2	25/56	PCP1.raw
	High	AGEGFQVAHGSLVPSLTSSAGPLR	Unambiguous	1	1	D7KET3		CID	1	0	1	1		3.88042e+10	0	0.03419	95	3.06875	0	0	25.2261	1	3	780.077	2338.22	0.765867	89.5382	29767	29767	MS2	22/92	PCP1.raw
	High	WGTAKDVFmNGAFFVPSGGIVRPLYK	Unambiguous	1	1	D7KET3	M9(Oxidation)	CID	1	0	1	1		2.52141e+08	0	0.01952	93	3.04689	0	1	43.9459	3	4	719.126	2873.48	0.591043	105.147	36058	36058	MS2	30/150	PCP1.raw
	High	AGEGFQVAHGSLVPSLTSSAGPLRcYAGR	Unambiguous	1	1	D7KET3	C25(Carbamidomethyl)	CID	1	0	1	1		2272501415	0	0.009245	78	2.97346	0	1	7.43068	0	4	737.123	2945.47	0.119376	88.3452	29282	29282	MS2	35/168	PCP1.raw
	High	AAVGGKHGPIYVVTNPSDNPTSPSPGTLR	Unambiguous	1	1	D7KET3		CID	1	0	1	1		4.35777e+09	0	0.1344	100	2.9124	0	1	22.617	7	4	723.127	2889.49	0.599422	58.7728	17525	17525	MS2	36/168	PCP1.raw
	High	DVFMNGAFFVPSGGIVRPLYK	Unambiguous	1	1	D7KET3		CID	1	0	1	1		54057365	0	0.0447	88	2.88449	0	0	0	4	4	579.308	2314.21	1.61431	114.877	39906	39906	MS2	28/120	PCP1.raw
	High	VSLNVIDAcWR	Unambiguous	1	1	D7KET3	C9(Carbamidomethyl)	CID	1	0	1	1		19530150644	0	0.04331	157	2.85945	0	0	24.9476	2	2	666.84	1332.67	-0.0346212	90.8502	30294	30294	MS2	13/20	PCP1.raw
	High	NPNWATNRQALAHcAVGYGK	Unambiguous	1	1	D7KET3	C14(Carbamidomethyl)	CID	1	0	1	1		1809285344	0	0.04683	132	2.83057	0	1	16.2619	1	4	557.776	2228.08	1.16681	47.0928	13090	13090	MS2	33/114	PCP1.raw
	High	WGTAKDVFmNGAFFVPSGGIVRPLYK	Unambiguous	1	1	D7KET3	M9(Oxidation)	CID	1	0	1	1		2.52141e+08	0	0.06966	87	2.81636	0	1	35.4416	2	4	719.127	2873.49	2.12038	105.179	36070	36070	MS2	33/150	PCP1.raw
	High	DVFmNGAFFVPSGGIVRPLYK	Unambiguous	1	1	D7KET3	M4(Oxidation)	CID	1	0	1	1		2.16691e+09	0	0.007844	101	2.77859	0	0	52.4632	2	3	777.406	2330.2	0.805205	109.554	37816	37816	MS2	23/80	PCP1.raw
	High	QALAHcAVGYGK	Unambiguous	1	1	D7KET3	C6(Carbamidomethyl)	CID	1	0	1	1		14386603	0	0.0514	159	2.76927	0	0	67.024	100	3	425.55	1274.63	2.9059	17.0514	2911	2911	MS2	20/44	PCP1.raw
	High	VTIAFNTFGPGLIER	Unambiguous	1	1	D7KET3		CID	1	0	1	1		3.23383e+08	0	0.02144	110	2.75996	0	0	49.4474	4	2	817.949	1634.89	0.916184	106.979	36790	36790	MS2	11/28	PCP1.raw
	High	VSLNVIDAcWR	Unambiguous	1	1	D7KET3	C9(Carbamidomethyl)	CID	1	0	1	1		4.48546e+07	0	0.1405	205	2.64537	0	0	0	7	3	444.896	1332.67	0.436179	89.9286	29927	29927	MS2	21/40	PCP1.raw
	High	QALAHcAVGYGK	Unambiguous	1	1	D7KET3	C6(Carbamidomethyl)	CID	1	0	1	1		14386603	0	0.02559	148	2.63967	0	0	22.4886	35	3	425.549	1274.63	1.32571	16.504	2740	2740	MS2	21/44	PCP1.raw
	High	QALAHcAVGYGKAAVGGK	Unambiguous	1	1	D7KET3	C6(Carbamidomethyl)	CID	1	0	1	1		1.3354e+08	0	0.1182	126	2.63198	0	1	18.7653	3	4	440.234	1757.91	0.906423	27.3462	6156	6156	MS2	33/102	PCP1.raw
	High	QALAHcAVGYGK	Unambiguous	1	1	D7KET3	C6(Carbamidomethyl)	CID	1	0	1	1		14386603	0	0.1284	151	2.60842	0	0	30.6026	98	3	425.549	1274.63	1.68485	17.1748	2948	2948	MS2	18/44	PCP1.raw
	High	DVFMNGAFFVPSGGIVRPLYK	Unambiguous	1	1	D7KET3		CID	1	0	1	1		3.47655e+09	0	0.04696	86	2.59859	0	0	23.2969	1	3	772.075	2314.21	1.56737	115.269	40064	40064	MS2	21/80	PCP1.raw
	High	DVFMNGAFFVPSGGIVRPLYK	Unambiguous	1	1	D7KET3		CID	1	0	1	1		54057365	0	0.04015	86	2.57198	0	0	7.48292	6	4	579.308	2314.21	1.29782	115.031	39968	39968	MS2	28/120	PCP1.raw
	High	AGEGFQVAHGSLVPSLTSSAGPLR	Unambiguous	1	1	D7KET3		CID	1	0	1	1		1147659133	0	0.07323	99	2.55747	0	0	2.61943	0	4	585.309	2338.22	0.0553272	88.8134	29471	29471	MS2	32/138	PCP1.raw
	High	NPNWATNRQALAHcAVGYGK	Unambiguous	1	1	D7KET3	C14(Carbamidomethyl)	CID	1	0	1	1		1809285344	0	0.1203	133	2.52485	0	1	11.1795	0	4	557.776	2228.08	1.6051	46.5639	12898	12898	MS2	34/114	PCP1.raw
	High	DVFMNGAFFVPSGGIVRPLYK	Unambiguous	1	1	D7KET3		CID	1	0	1	1		9.81346e+08	0	0.04714	76	2.49585	0	0	49.096	10	2	1157.6	2314.2	-2.85768	115.4	40120	40120	MS2	14/40	PCP1.raw
	High	GAKVEIANGPcLR	Unambiguous	1	1	D7KET3	C11(Carbamidomethyl)	CID	1	0	1	1		1.08175e+07	0	0.143	109	2.45371	0	1	59.8452	24	3	462.25	1384.74	0.140634	32.1893	7772	7772	MS2	17/48	PCP1.raw
	High	DVFmNGAFFVPSGGIVRPLYK	Unambiguous	1	1	D7KET3	M4(Oxidation)	CID	1	0	1	1		4.13387e+07	0	0.107	68	2.40372	0	0	48.385	10	2	1165.61	2330.21	3.74459	111.402	38549	38549	MS2	12/40	PCP1.raw
	High	DVFmNGAFFVPSGGIVRPLYK	Unambiguous	1	1	D7KET3	M4(Oxidation)	CID	1	0	1	1		4.13387e+07	0	0.02907	76	2.36639	0	0	53.6861	10	2	1165.61	2330.21	4.0589	111.254	38491	38491	MS2	14/40	PCP1.raw
	High	QALAHcAVGYGK	Unambiguous	1	1	D7KET3	C6(Carbamidomethyl)	CID	1	0	1	1		1.14761e+06	0	0.1464	150	2.30177	0	0	54.3666	100	3	425.55	1274.64	4.19877	17.941	3172	3172	MS2	17/44	PCP1.raw
	High	DVFmNGAFFVPSGGIVRPLYK	Unambiguous	1	1	D7KET3	M4(Oxidation)	CID	1	0	1	1		4.13387e+07	0	0.02209	88	2.10739	0	0	55.5379	11	2	1165.61	2330.2	1.12529	111.205	38472	38472	MS2	11/40	PCP1.raw
	High	AGEGFQVAHGSLVPSLTSSAGPLRcYAGR	Unambiguous	1	1	D7KET3	C25(Carbamidomethyl)	CID	1	0	1	1		2272501415	0	0.1051	78	2.03518	0	1	38.4282	0	4	737.123	2945.47	0.450923	87.8354	29075	29075	MS2	31/168	PCP1.raw
	High	VSLNVIDAcWRR	Unambiguous	1	1	D7KET3	C9(Carbamidomethyl)	CID	1	0	1	1		1.09046e+10	0	0.1281	148	1.86575	0	1	1.60806	0	3	496.93	1488.77	0.175208	75.1677	23992	23992	MS2	15/44	PCP1.raw
	High	DMVIVLK	Unambiguous	1	1	D7KET3		CID	1	0	1	1		97573730	0	0.1433	87	1.67865	0	0	5.30106	5	2	409.247	817.486	1.08905	65.7412	20257	20257	MS2	11/12	PCP1.raw
	High	DVFMNGAFFVPSGGIVRPLYK	Unambiguous	1	1	D7KET3		CID	1	0	1	1		3.47655e+09	0.001	0.1922	92	2.03282	0	0	35.4986	3	3	772.075	2314.21	2.51684	115.372	40107	40107	MS2	18/80	PCP1.raw
	High	VSLNVIDAcWRR	Unambiguous	1	1	D7KET3	C9(Carbamidomethyl)	CID	1	0	1	1		1.09046e+10	0.001	0.1974	146	2.01053	0	1	24.7353	1	3	496.93	1488.78	0.66717	74.6568	23786	23786	MS2	15/44	PCP1.raw
	High	DVFmNGAFFVPSGGIVRPLYK	Unambiguous	1	1	D7KET3	M4(Oxidation)	CID	1	0	1	1		4.13387e+07	0.001	0.2025	76	1.91124	0	0	61.8251	6	2	1165.61	2330.21	3.22073	111.289	38504	38504	MS2	13/40	PCP1.raw
	High	NPNWATNR	Unambiguous	1	1	D7KET3		CID	1	0	1	1		2.67803e+06	0.001	0.1893	82	1.69197	0	0	39.62	83	2	486.738	972.468	3.45805	17.6903	3099	3099	MS2	8/14	PCP1.raw
	High	HGPIYVVTNPSDNPTSPSPGTLR	Unambiguous	1	1	D7KET3		CID	1	0	1	1		3.93035e+07	0.004	0.2759	109	2.37536	0	0	47.8368	3	4	602.307	2406.21	1.24891	65.5541	20185	20185	MS2	27/132	PCP1.raw
	High	WGTAKDVFmNGAFFVPSGGIVRPLYK	Unambiguous	1	1	D7KET3	M9(Oxidation)	CID	1	0	1	1		2.52141e+08	0.006	0.3458	93	2.6602	0	1	55.0406	5	4	719.127	2873.48	1.27075	105.624	36250	36250	MS2	27/150	PCP1.raw
	High	cYAGRIc	Unambiguous	1	1	D7KET3	C1(Carbamidomethyl); C7(Carbamidomethyl)	CID	1	0	1	1		2.02254e+06	0.008	0.3637	42	1.78125	0	1	28.3556	80	2	450.198	899.389	2.88223	17.5186	3050	3050	MS2	10/12	PCP1.raw
D7M0K7	Putative uncharacterized protein OS=Arabidopsis lyrata subsp. lyrata GN=ARALYDRAFT_487597 PE=4 SV=1 - [D7M0K7_ARALL]	312.678	13.33	2	1	1	86	9379714465	210	20.3787	10.1987
	Confidence Level	Sequence	PSM Ambiguity	# Proteins	# Protein Groups	Protein Group Accessions	Modifications	Activation Type	ΔScore	ΔCn	Rank	Search Engine Rank	QuanResultID	Precursor Area	q-Value	PEP	Peptides Matched	XCorr	Probability	# Missed Cleavages	Isolation Interference [%]	Ion Inject Time [ms]	Charge	m/z [Da]	MH+ [Da]	ΔM [ppm]	RT [min]	First Scan	Last Scan	MS Order	Ions Matched	Spectrum File
	High	GSWGGTSSPQAAPNFSYGGTWTATWGGR	Unambiguous	2	1	D7M0K7		CID	1	0	1	1		4274873190	0	0.002932	47	6.12277	0	0	27.3418	3	3	948.763	2844.27	-0.551979	105.561	36224	36224	MS2	30/108	PCP1.raw
	High	GSWGGTSSPQAAPNFSYGGTWTATWGGR	Unambiguous	2	1	D7M0K7		CID	1	0	1	1			0	0.005168	50	5.56555	0	0	13.2964	1	3	948.766	2844.28	2.5381	107.118	36845	36845	MS2	30/108	PCP1.raw
	High	GSWGGTSSPQAAPNFSYGGTWTATWGGR	Unambiguous	2	1	D7M0K7		CID	1	0	1	1		4274873190	0	0.01096	51	5.28348	0	0	3.06449	0	3	948.765	2844.28	1.12182	106.067	36427	36427	MS2	30/108	PCP1.raw
	High	GSWGGTSSPQAAPNFSYGGTWTATWGGR	Unambiguous	2	1	D7M0K7		CID	1	0	1	1		4274873190	0	0.008824	51	4.83011	0	0	4.73027	0	3	948.765	2844.28	1.31495	106.577	36631	36631	MS2	29/108	PCP1.raw
	High	GSWGGTSSPQAAPNFSYGGTWTATWGGR	Unambiguous	2	1	D7M0K7		CID	1	0	1	1		9379714465	0	0.005992	33	4.72636	0	0	37.065	6	2	1422.65	2844.28	2.47845	105.572	36229	36229	MS2	23/54	PCP1.raw
	High	GSWGGTSSPQAAPNFSYGGTWTATWGGR	Unambiguous	2	1	D7M0K7		CID	1	0	1	1			0	0.02117	49	4.58687	0	0	26.083	2	3	948.764	2844.28	0.28492	107.678	37068	37068	MS2	24/108	PCP1.raw
	High	GSWGGTSSPQAAPNFSYGGTWTATWGGR	Unambiguous	2	1	D7M0K7		CID	1	0	1	1			0	0.01628	48	4.56981	0	0	42.9198	4	3	948.766	2844.28	2.15184	110.848	38331	38331	MS2	26/108	PCP1.raw
	High	GSWGGTSSPQAAPNFSYGGTWTATWGGR	Unambiguous	2	1	D7M0K7		CID	1	0	1	1		17667710	0	0.04341	50	4.44896	0	0	39.4856	2	3	948.766	2844.28	2.5381	108.244	37298	37298	MS2	31/108	PCP1.raw
	High	GSWGGTSSPQAAPNFSYGGTWTATWGGR	Unambiguous	2	1	D7M0K7		CID	1	0	1	1		5.95138e+07	0	0.008647	39	4.44261	0	0	41.5735	11	2	1422.64	2844.28	0.847579	114.136	39620	39620	MS2	21/54	PCP1.raw
	High	GSWGGTSSPQAAPNFSYGGTWTATWGGR	Unambiguous	2	1	D7M0K7		CID	1	0	1	1			0	0.00646	37	4.39705	0	0	31.6308	44	2	1422.64	2844.28	0.590072	137.035	48005	48005	MS2	21/54	PCP1.raw
	High	GSWGGTSSPQAAPNFSYGGTWTATWGGR	Unambiguous	2	1	D7M0K7		CID	1	0	1	1		8.58128e+07	0	0.0126	37	4.26387	0	0	27.7009	3	2	1422.65	2844.28	2.56429	112.119	38830	38830	MS2	21/54	PCP1.raw
	High	GSWGGTSSPQAAPNFSYGGTWTATWGGR	Unambiguous	2	1	D7M0K7		CID	1	0	1	1		1.67499e+06	0	0.009838	46	4.21583	0	0	18.7367	35	2	1422.65	2844.29	4.796	136.023	47735	47735	MS2	20/54	PCP1.raw
	High	GSWGGTSSPQAAPNFSYGGTWTATWGGR	Unambiguous	2	1	D7M0K7		CID	1	0	1	1			0	0.005777	41	4.17414	0	0	19.8534	4	2	1422.65	2844.28	3.0793	111.489	38582	38582	MS2	19/54	PCP1.raw
	High	GSWGGTSSPQAAPNFSYGGTWTATWGGR	Unambiguous	2	1	D7M0K7		CID	1	0	1	1			0	0.02375	38	4.16673	0	0	10.4009	2	2	1422.65	2844.28	2.82179	109.507	37797	37797	MS2	19/54	PCP1.raw
	High	GSWGGTSSPQAAPNFSYGGTWTATWGGR	Unambiguous	2	1	D7M0K7		CID	1	0	1	1			0	0.008594	50	4.15864	0	0	37.9172	48	3	948.766	2844.28	2.40935	136.969	47988	47988	MS2	24/108	PCP1.raw
	High	GSWGGTSSPQAAPNFSYGGTWTATWGGR	Unambiguous	2	1	D7M0K7		CID	1	0	1	1			0	0.008815	36	4.14599	0	0	46.1091	76	2	1422.65	2844.29	3.50848	137.269	48067	48067	MS2	23/54	PCP1.raw
	High	GSWGGTSSPQAAPNFSYGGTWTATWGGR	Unambiguous	2	1	D7M0K7		CID	1	0	1	1			0	0.01807	40	4.12811	0	0	50.6252	19	2	1422.64	2844.28	0.847579	121.607	42542	42542	MS2	19/54	PCP1.raw
	High	GSWGGTSSPQAAPNFSYGGTWTATWGGR	Unambiguous	2	1	D7M0K7		CID	1	0	1	1			0	0.03328	40	4.11539	0	0	25.4063	4	2	1422.65	2844.29	3.33681	112.741	39076	39076	MS2	20/54	PCP1.raw
	High	GSWGGTSSPQAAPNFSYGGTWTATWGGR	Unambiguous	2	1	D7M0K7		CID	1	0	1	1			0	0.01402	42	4.08173	0	0	46.1013	20	2	1422.65	2844.29	5.05351	121.492	42496	42496	MS2	21/54	PCP1.raw
	High	GSWGGTSSPQAAPNFSYGGTWTATWGGR	Unambiguous	2	1	D7M0K7		CID	1	0	1	1		9379714465	0	0.006213	37	4.0806	0	0	4.78521	0	2	1422.64	2844.28	2.13511	107.171	36866	36866	MS2	21/54	PCP1.raw
	High	GSWGGTSSPQAAPNFSYGGTWTATWGGR	Unambiguous	2	1	D7M0K7		CID	1	0	1	1			0	0.02962	42	4.08045	0	0	4.76544	2	2	1422.64	2844.28	1.87761	109.042	37616	37616	MS2	19/54	PCP1.raw
	High	GSWGGTSSPQAAPNFSYGGTWTATWGGR	Unambiguous	2	1	D7M0K7		CID	1	0	1	1		1.67499e+06	0	0.004471	38	4.07954	0	0	21.1311	59	2	1422.65	2844.29	3.42264	135.972	47721	47721	MS2	22/54	PCP1.raw
	High	GSWGGTSSPQAAPNFSYGGTWTATWGGR	Unambiguous	2	1	D7M0K7		CID	1	0	1	1			0	0.02142	39	4.0712	0	0	48.183	9	2	1422.64	2844.28	1.70593	120.097	41972	41972	MS2	21/54	PCP1.raw
	High	GSWGGTSSPQAAPNFSYGGTWTATWGGR	Unambiguous	2	1	D7M0K7		CID	1	0	1	1			0	0.01503	36	3.98949	0	0	25.0811	60	2	1422.64	2844.28	1.96344	137.159	48038	48038	MS2	18/54	PCP1.raw
	High	GSWGGTSSPQAAPNFSYGGTWTATWGGR	Unambiguous	2	1	D7M0K7		CID	1	0	1	1		5.95138e+07	0	0.003716	35	3.97185	0	0	28.4606	6	2	1422.64	2844.28	2.22095	114.841	39892	39892	MS2	22/54	PCP1.raw
	High	GSWGGTSSPQAAPNFSYGGTWTATWGGR	Unambiguous	2	1	D7M0K7		CID	1	0	1	1			0	0.01423	48	3.96027	0	0	34.1183	18	2	1422.65	2844.29	5.48268	121.328	42434	42434	MS2	21/54	PCP1.raw
	High	GSWGGTSSPQAAPNFSYGGTWTATWGGR	Unambiguous	2	1	D7M0K7		CID	1	0	1	1		1.09488e+07	0	0.02681	35	3.95373	0	0	35.8274	15	2	1422.64	2844.27	-1.55582	117.876	41103	41103	MS2	20/54	PCP1.raw
	High	GSWGGTSSPQAAPNFSYGGTWTATWGGR	Unambiguous	2	1	D7M0K7		CID	1	0	1	1			0	0.01743	39	3.91532	0	0	7.5586	2	2	1422.64	2844.28	-0.354121	109.614	37841	37841	MS2	18/54	PCP1.raw
	High	GSWGGTSSPQAAPNFSYGGTWTATWGGR	Unambiguous	2	1	D7M0K7		CID	1	0	1	1			0	0.006902	36	3.90276	0	0	18.1766	1	2	1422.65	2844.28	2.30678	108.236	37294	37294	MS2	20/54	PCP1.raw
	High	GSWGGTSSPQAAPNFSYGGTWTATWGGR	Unambiguous	2	1	D7M0K7		CID	1	0	1	1			0	0.02361	42	3.89749	0	0	18.1289	2	2	1422.65	2844.29	5.82602	109.565	37821	37821	MS2	22/54	PCP1.raw
	High	GSWGGTSSPQAAPNFSYGGTWTATWGGR	Unambiguous	2	1	D7M0K7		CID	1	0	1	1		9.69012e+06	0	0.02598	44	3.89102	0	0	19.4363	33	2	1422.65	2844.29	4.71017	134.178	47234	47234	MS2	18/54	PCP1.raw
	High	GSWGGTSSPQAAPNFSYGGTWTATWGGR	Unambiguous	2	1	D7M0K7		CID	1	0	1	1		4.33008e+06	0	0.0111	30	3.89015	0	0	27.1428	34	2	1422.64	2844.27	-0.525792	134.727	47386	47386	MS2	19/54	PCP1.raw
	High	GSWGGTSSPQAAPNFSYGGTWTATWGGR	Unambiguous	2	1	D7M0K7		CID	1	0	1	1			0	0.00548	33	3.87012	0	0	9.53849	2	2	1422.65	2844.29	3.50848	110.062	38022	38022	MS2	22/54	PCP1.raw
	High	GSWGGTSSPQAAPNFSYGGTWTATWGGR	Unambiguous	2	1	D7M0K7		CID	1	0	1	1		4.33008e+06	0	0.01936	41	3.86179	0	0	9.72908	38	2	1422.64	2844.28	1.53426	134.903	47437	47437	MS2	20/54	PCP1.raw
	High	GSWGGTSSPQAAPNFSYGGTWTATWGGR	Unambiguous	2	1	D7M0K7		CID	1	0	1	1		9067770	0	0.01993	41	3.85181	0	0	57.9998	29	2	1422.65	2844.29	4.5385	138.179	48338	48338	MS2	19/54	PCP1.raw
	High	GSWGGTSSPQAAPNFSYGGTWTATWGGR	Unambiguous	2	1	D7M0K7		CID	1	0	1	1			0	0.02702	41	3.84924	0	0	7.31771	2	2	1422.65	2844.28	2.90763	110.616	38241	38241	MS2	20/54	PCP1.raw
	High	GSWGGTSSPQAAPNFSYGGTWTATWGGR	Unambiguous	2	1	D7M0K7		CID	1	0	1	1		8.58128e+07	0	0.01127	38	3.82943	0	0	25.0244	5	2	1422.65	2844.28	2.65012	112.359	38925	38925	MS2	19/54	PCP1.raw
	High	GSWGGTSSPQAAPNFSYGGTWTATWGGR	Unambiguous	2	1	D7M0K7		CID	1	0	1	1			0	0.01406	40	3.82763	0	0	14.1664	2	2	1422.65	2844.29	4.5385	108.797	37521	37521	MS2	21/54	PCP1.raw
	High	GSWGGTSSPQAAPNFSYGGTWTATWGGR	Unambiguous	2	1	D7M0K7		CID	1	0	1	1		9.69012e+06	0	0.01236	36	3.78877	0	0	30.01	43	2	1422.64	2844.28	-0.182449	134.117	47216	47216	MS2	19/54	PCP1.raw
	High	GSWGGTSSPQAAPNFSYGGTWTATWGGR	Unambiguous	2	1	D7M0K7		CID	1	0	1	1		9379714465	0	0.02787	37	3.78663	0	0	12.7172	0	2	1422.64	2844.28	1.70593	105.603	36240	36240	MS2	21/54	PCP1.raw
	High	GSWGGTSSPQAAPNFSYGGTWTATWGGR	Unambiguous	2	1	D7M0K7		CID	1	0	1	1			0	0.01516	34	3.76408	0	0	15.8823	3	2	1422.64	2844.28	0.847579	109.764	37902	37902	MS2	21/54	PCP1.raw
	High	GSWGGTSSPQAAPNFSYGGTWTATWGGR	Unambiguous	2	1	D7M0K7		CID	1	0	1	1			0	0.02498	39	3.75262	0	0	19.4784	7	2	1422.65	2844.29	3.42264	112.79	39095	39095	MS2	21/54	PCP1.raw
	High	GSWGGTSSPQAAPNFSYGGTWTATWGGR	Unambiguous	2	1	D7M0K7		CID	1	0	1	1			0	0.02352	42	3.74029	0	0	10.8195	1	2	1422.64	2844.28	1.6201	107.724	37086	37086	MS2	21/54	PCP1.raw
	High	GSWGGTSSPQAAPNFSYGGTWTATWGGR	Unambiguous	2	1	D7M0K7		CID	1	0	1	1		1.09488e+07	0	0.02061	29	3.71007	0	0	62.0229	6	2	1422.64	2844.27	-1.46999	117.917	41119	41119	MS2	20/54	PCP1.raw
	High	GSWGGTSSPQAAPNFSYGGTWTATWGGR	Unambiguous	2	1	D7M0K7		CID	1	0	1	1			0	0.02763	36	3.69643	0	0	33.3442	7	2	1422.64	2844.28	-0.268285	113.668	39439	39439	MS2	18/54	PCP1.raw
	High	GSWGGTSSPQAAPNFSYGGTWTATWGGR	Unambiguous	2	1	D7M0K7		CID	1	0	1	1		9.69012e+06	0	0.01975	35	3.66654	0	0	30.4732	49	2	1422.64	2844.27	-1.04081	134.198	47240	47240	MS2	20/54	PCP1.raw
	High	GSWGGTSSPQAAPNFSYGGTWTATWGGR	Unambiguous	2	1	D7M0K7		CID	1	0	1	1			0	0.1107	45	3.66412	0	0	46.591	27	2	1422.65	2844.28	2.99347	121.108	42354	42354	MS2	16/54	PCP1.raw
	High	GSWGGTSSPQAAPNFSYGGTWTATWGGR	Unambiguous	2	1	D7M0K7		CID	1	0	1	1		1.67499e+06	0	0.02733	31	3.64811	0	0	31.95	50	2	1422.64	2844.27	-1.89917	136.159	47771	47771	MS2	19/54	PCP1.raw
	High	GSWGGTSSPQAAPNFSYGGTWTATWGGR	Unambiguous	2	1	D7M0K7		CID	1	0	1	1			0	0.0291	34	3.64533	0	0	5.5539	2	2	1422.64	2844.28	0.160894	111.181	38461	38461	MS2	19/54	PCP1.raw
	High	GSWGGTSSPQAAPNFSYGGTWTATWGGR	Unambiguous	2	1	D7M0K7		CID	1	0	1	1			0	0.0438	44	3.61654	0	0	13.0452	2	2	1422.65	2844.28	2.99347	110.541	38212	38212	MS2	18/54	PCP1.raw
	High	GSWGGTSSPQAAPNFSYGGTWTATWGGR	Unambiguous	2	1	D7M0K7		CID	1	0	1	1			0	0.02302	43	3.59181	0	0	27.8719	8	2	1422.65	2844.29	5.39685	120.494	42124	42124	MS2	17/54	PCP1.raw
	High	GSWGGTSSPQAAPNFSYGGTWTATWGGR	Unambiguous	2	1	D7M0K7		CID	1	0	1	1		8.40168e+06	0	0.01641	40	3.59137	0	0	26.4056	34	2	1422.64	2844.28	1.01925	136.479	47858	47858	MS2	19/54	PCP1.raw
	High	GSWGGTSSPQAAPNFSYGGTWTATWGGR	Unambiguous	2	1	D7M0K7		CID	1	0	1	1			0	0.004571	42	3.5747	0	0	37.1758	8	2	1422.64	2844.28	2.04928	113.85	39510	39510	MS2	16/54	PCP1.raw
	High	GSWGGTSSPQAAPNFSYGGTWTATWGGR	Unambiguous	2	1	D7M0K7		CID	1	0	1	1			0	0.04671	51	3.54209	0	0	39.3552	3	3	948.766	2844.28	3.05311	108.655	37464	37464	MS2	27/108	PCP1.raw
	High	GSWGGTSSPQAAPNFSYGGTWTATWGGR	Unambiguous	2	1	D7M0K7		CID	1	0	1	1		4.33008e+06	0	0.02154	31	3.53575	0	0	34.1148	47	2	1422.64	2844.27	-1.7275	134.604	47352	47352	MS2	19/54	PCP1.raw
	High	GSWGGTSSPQAAPNFSYGGTWTATWGGR	Unambiguous	2	1	D7M0K7		CID	1	0	1	1			0	0.02223	34	3.52964	0	0	24.1031	40	2	1422.64	2844.27	-1.7275	135.46	47582	47582	MS2	18/54	PCP1.raw
	High	GSWGGTSSPQAAPNFSYGGTWTATWGGR	Unambiguous	2	1	D7M0K7		CID	1	0	1	1		8.40168e+06	0	0.02034	42	3.4895	0	0	11.0406	43	2	1422.64	2844.28	1.44843	136.558	47880	47880	MS2	18/54	PCP1.raw
	High	GSWGGTSSPQAAPNFSYGGTWTATWGGR	Unambiguous	2	1	D7M0K7		CID	1	0	1	1		9379714465	0	0.03291	38	3.48925	0	0	10.7699	0	2	1422.65	2844.28	2.39262	106.629	36652	36652	MS2	18/54	PCP1.raw
	High	GSWGGTSSPQAAPNFSYGGTWTATWGGR	Unambiguous	2	1	D7M0K7		CID	1	0	1	1		9379714465	0	0.01633	36	3.4726	0	0	13.6666	0	2	1422.64	2844.28	1.70593	106.119	36448	36448	MS2	21/54	PCP1.raw
	High	GSWGGTSSPQAAPNFSYGGTWTATWGGR	Unambiguous	2	1	D7M0K7		CID	1	0	1	1			0	0.01166	39	3.45588	0	0	7.87611	3	2	1422.65	2844.29	3.85182	110.108	38040	38040	MS2	19/54	PCP1.raw
	High	GSWGGTSSPQAAPNFSYGGTWTATWGGR	Unambiguous	2	1	D7M0K7		CID	1	0	1	1		1.67499e+06	0	0.01431	45	3.45166	0	0	45.0509	56	2	1422.64	2844.28	1.27676	136.073	47748	47748	MS2	18/54	PCP1.raw
	High	GSWGGTSSPQAAPNFSYGGTWTATWGGR	Unambiguous	2	1	D7M0K7		CID	1	0	1	1		9067770	0	0.05471	40	3.4124	0	0	39.1108	39	2	1422.65	2844.28	3.0793	138.27	48368	48368	MS2	20/54	PCP1.raw
	High	GSWGGTSSPQAAPNFSYGGTWTATWGGR	Unambiguous	2	1	D7M0K7		CID	1	0	1	1			0	0.05894	50	3.40858	0	0	54.5782	98	3	948.767	2844.29	3.82563	136.887	47967	47967	MS2	23/108	PCP1.raw
	High	GSWGGTSSPQAAPNFSYGGTWTATWGGR	Unambiguous	2	1	D7M0K7		CID	1	0	1	1		9.69012e+06	0	0.003133	30	3.38317	0	0	30.0848	28	2	1422.63	2844.26	-6.36266	134.158	47228	47228	MS2	20/54	PCP1.raw
	High	GSWGGTSSPQAAPNFSYGGTWTATWGGR	Unambiguous	2	1	D7M0K7		CID	1	0	1	1		8.40168e+06	0	0.01932	43	3.31091	0	0	13.613	69	2	1422.65	2844.29	4.45266	136.836	47953	47953	MS2	20/54	PCP1.raw
	High	GSWGGTSSPQAAPNFSYGGTWTATWGGR	Unambiguous	2	1	D7M0K7		CID	1	0	1	1			0	0.02642	42	3.28189	0	0	24.1758	2	2	1422.64	2844.28	1.19092	111.278	38499	38499	MS2	17/54	PCP1.raw
	High	GSWGGTSSPQAAPNFSYGGTWTATWGGR	Unambiguous	2	1	D7M0K7		CID	1	0	1	1			0	0.06016	49	3.22436	0	0	33.8945	3	3	948.765	2844.28	1.95871	108.756	37505	37505	MS2	21/108	PCP1.raw
	High	GSWGGTSSPQAAPNFSYGGTWTATWGGR	Unambiguous	2	1	D7M0K7		CID	1	0	1	1			0	0.1116	42	3.19981	0	0	60.8767	83	3	948.761	2844.27	-2.48329	135.935	47711	47711	MS2	23/108	PCP1.raw
	High	GSWGGTSSPQAAPNFSYGGTWTATWGGR	Unambiguous	2	1	D7M0K7		CID	1	0	1	1			0	0.1536	37	3.18795	0	0	23.5049	2	2	1422.65	2844.28	2.39262	110.667	38261	38261	MS2	17/54	PCP1.raw
	High	GSWGGTSSPQAAPNFSYGGTWTATWGGR	Unambiguous	2	1	D7M0K7		CID	1	0	1	1			0	0.02929	39	2.9952	0	0	46.5912	8	2	1422.65	2844.29	3.42264	113.982	39561	39561	MS2	18/54	PCP1.raw
	High	GSWGGTSSPQAAPNFSYGGTWTATWGGR	Unambiguous	2	1	D7M0K7		CID	1	0	1	1		8.58128e+07	0	0.03162	37	2.93514	0	0	16.0473	3	2	1422.64	2844.28	1.10509	112.085	38817	38817	MS2	18/54	PCP1.raw
	High	GSWGGTSSPQAAPNFSYGGTWTATWGGR	Unambiguous	2	1	D7M0K7		CID	1	0	1	1		1.57565e+07	0	0.09505	59	2.93223	0	0	51.8672	11	2	1422.65	2844.3	7.88605	116.241	40453	40453	MS2	13/54	PCP1.raw
	High	GSWGGTSSPQAAPNFSYGGTWTATWGGR	Unambiguous	2	1	D7M0K7		CID	1	0	1	1		4.33008e+06	0	0.0389	38	2.56432	0	0	21.0363	28	2	1422.64	2844.28	0.0750582	134.695	47376	47376	MS2	17/54	PCP1.raw
	High	GSWGGTSSPQAAPNFSYGGTWTATWGGR	Unambiguous	2	1	D7M0K7		CID	1	0	1	1		5.2096e+06	0.001	0.1652	49	3.26443	0	0	37.9672	51	3	948.765	2844.28	1.82996	136.635	47901	47901	MS2	18/108	PCP1.raw
	High	GSWGGTSSPQAAPNFSYGGTWTATWGGR	Unambiguous	2	1	D7M0K7		CID	1	0	1	1			0.001	0.1651	50	2.93194	0	0	55.2289	5	3	948.766	2844.28	2.40935	111.092	38426	38426	MS2	18/108	PCP1.raw
	High	GSWGGTSSPQAAPNFSYGGTWTATWGGR	Unambiguous	2	1	D7M0K7		CID	1	0	1	1			0.001	0.1929	37	1.81749	0	0	68.6414	6	2	1422.65	2844.29	3.59431	131.758	46439	46439	MS2	12/54	PCP1.raw
	High	GSWGGTSSPQAAPNFSYGGTWTATWGGR	Unambiguous	2	1	D7M0K7		CID	1	0	1	1			0.006	0.3448	49	3.12743	0	0	45.5898	5	3	948.765	2844.28	1.82996	111.037	38405	38405	MS2	19/108	PCP1.raw
	High	GSWGGTSSPQAAPNFSYGGTWTATWGGR	Unambiguous	2	1	D7M0K7		CID	1	0	1	1			0.006	0.32	51	2.64211	0	0	45.7106	6	3	948.765	2844.28	1.25057	108.903	37564	37564	MS2	17/108	PCP1.raw
	High	GSWGGTSSPQAAPNFSYGGTWTATWGGR	Unambiguous	2	1	D7M0K7		CID	1	0	1	1			0.006	0.3352	51	2.46437	0	0	51.207	4	3	948.764	2844.28	0.735557	109.091	37635	37635	MS2	17/108	PCP1.raw
	High	GSWGGTSSPQAAPNFSYGGTWTATWGGR	Unambiguous	2	1	D7M0K7		CID	1	0	1	1			0.006	0.3388	50	2.06361	0	0	47.1477	4	3	948.766	2844.28	2.34497	108.862	37548	37548	MS2	20/108	PCP1.raw
	High	GSWGGTSSPQAAPNFSYGGTWTATWGGR	Unambiguous	2	1	D7M0K7		CID	1	0	1	1		17667710	0.009	0.3888	50	2.83635	0	0	30.6773	3	3	948.766	2844.28	2.47373	108.349	37341	37341	MS2	14/108	PCP1.raw
	High	GSWGGTSSPQAAPNFSYGGTWTATWGGR	Unambiguous	2	1	D7M0K7		CID	1	0	1	1		1.04724e+07	0.009	0.3726	52	2.42631	0	0	55.8352	99	3	948.768	2844.29	4.34064	138.4	48406	48406	MS2	16/108	PCP1.raw
	Medium	GSWGGTSSPQAAPNFSYGGTWTATWGGR	Unambiguous	2	1	D7M0K7		CID	1	0	1	1			0.01	0.3904	51	2.40451	0	0	47.5308	5	3	948.766	2844.28	3.05311	110.508	38200	38200	MS2	18/108	PCP1.raw
	Medium	GSWGGTSSPQAAPNFSYGGTWTATWGGR	Unambiguous	2	1	D7M0K7		CID	1	0	1	1		17667710	0.043	0.5633	57	2.02152	0	0	35.9948	4	3	948.769	2844.29	5.37066	107.941	37174	37174	MS2	15/108	PCP1.raw
	Medium	GSWGGTSSPQAAPNFSYGGTWTATWGGR	Unambiguous	2	1	D7M0K7		CID	1	0	1	1			0.044	0.5713	45	2.44031	0	0	52.551	8	3	948.763	2844.27	-0.809487	109.629	37848	37848	MS2	14/108	PCP1.raw
	Medium	GSWGGTSSPQAAPNFSYGGTWTATWGGR	Unambiguous	2	1	D7M0K7		CID	1	0	1	1			0.049	0.5842	50	1.75194	0	0	45.4476	3	3	948.765	2844.28	1.63683	110.887	38346	38346	MS2	13/108	PCP1.raw
D7KUE8	Putative uncharacterized protein OS=Arabidopsis lyrata subsp. lyrata GN=ARALYDRAFT_475781 PE=4 SV=1 - [D7KUE8_ARALL]	306.847	48.54	1	6	6	72	66918245212	103	10.5183	8.11865
	Confidence Level	Sequence	PSM Ambiguity	# Proteins	# Protein Groups	Protein Group Accessions	Modifications	Activation Type	ΔScore	ΔCn	Rank	Search Engine Rank	QuanResultID	Precursor Area	q-Value	PEP	Peptides Matched	XCorr	Probability	# Missed Cleavages	Isolation Interference [%]	Ion Inject Time [ms]	Charge	m/z [Da]	MH+ [Da]	ΔM [ppm]	RT [min]	First Scan	Last Scan	MS Order	Ions Matched	Spectrum File
	High	LTEQQScLcGFAKNPAFAQYISSPNAR	Unambiguous	1	1	D7KUE8	C7(Carbamidomethyl); C9(Carbamidomethyl)	CID	1	0	1	1		94016306579	0	7.229e-05	85	6.75874	0	1	7.47367	2	3	1020.15	3058.45	-1.37219	90.7143	30241	30241	MS2	37/104	PCP1.raw
	High	LTEQQScLcGFAKNPAFAQYISSPNAR	Unambiguous	1	1	D7KUE8	C7(Carbamidomethyl); C9(Carbamidomethyl)	CID	1	0	1	1		94016306579	0	0.0002192	82	5.97942	0	1	3.58261	0	3	1020.16	3058.46	2.4594	91.2489	30453	30453	MS2	35/104	PCP1.raw
	High	LTEQQScLcGFAKNPAFAQYISSPNAR	Unambiguous	1	1	D7KUE8	C7(Carbamidomethyl); C9(Carbamidomethyl)	CID	1	0	1	1		6.50328e+07	0	0.0001828	81	5.9476	0	1	37.195	3	3	1020.15	3058.44	-2.15049	89.4574	29735	29735	MS2	36/104	PCP1.raw
	High	LTEQQScLcGFAKNPAFAQYISSPNAR	Unambiguous	1	1	D7KUE8	C7(Carbamidomethyl); C9(Carbamidomethyl)	CID	1	0	1	1			0	0.0001877	79	5.82526	0	1	3.8755	0	3	1020.16	3058.45	0.304136	92.7968	31078	31078	MS2	39/104	PCP1.raw
	High	LTEQQScLcGFAKNPAFAQYISSPNAR	Unambiguous	1	1	D7KUE8	C7(Carbamidomethyl); C9(Carbamidomethyl)	CID	1	0	1	1		7766011008	0	0.001797	84	5.69891	0	1	3.33844	0	4	765.369	3058.45	0.958294	91.3506	30493	30493	MS2	42/156	PCP1.raw
	High	LTEQQScLcGFAKNPAFAQYISSPNAR	Unambiguous	1	1	D7KUE8	C7(Carbamidomethyl); C9(Carbamidomethyl)	CID	1	0	1	1		94016306579	0	0.0006608	84	5.60651	0	1	4.11968	0	3	1020.16	3058.45	1.08243	91.7635	30659	30659	MS2	38/104	PCP1.raw
	High	LTEQQScLcGFAKNPAFAQYISSPNAR	Unambiguous	1	1	D7KUE8	C7(Carbamidomethyl); C9(Carbamidomethyl)	CID	1	0	1	1			0	0.001094	84	5.5385	0	1	24.4554	3	3	1020.16	3058.45	0.902822	95.9361	32345	32345	MS2	36/104	PCP1.raw
	High	LTEQQScLcGFAKNPAFAQYISSPNAR	Unambiguous	1	1	D7KUE8	C7(Carbamidomethyl); C9(Carbamidomethyl)	CID	1	0	1	1			0	0.0002571	83	5.48548	0	1	9.15546	1	3	1020.15	3058.45	-0.83337	94.5024	31770	31770	MS2	39/104	PCP1.raw
	High	QLQPcLAAITGGGQPSGAccAK	Unambiguous	1	1	D7KUE8	C5(Carbamidomethyl); C19(Carbamidomethyl); C20(Carbamidomethyl)	CID	1	0	1	1		41437345024	0	0.0003876	113	5.4783	0	0	3.07276	0	3	749.022	2245.05	0.139488	75.6858	24201	24201	MS2	39/84	PCP1.raw
	High	QLQPcLAAITGGGQPSGAccAK	Unambiguous	1	1	D7KUE8	C5(Carbamidomethyl); C19(Carbamidomethyl); C20(Carbamidomethyl)	CID	1	0	1	1		72430689736	0	0.0004182	94	5.44083	0	0	7.58483	0	2	1123.03	2245.05	-0.887611	76.2018	24410	24410	MS2	24/42	PCP1.raw
	High	LTEQQScLcGFAKNPAFAQYISSPNAR	Unambiguous	1	1	D7KUE8	C7(Carbamidomethyl); C9(Carbamidomethyl)	CID	1	0	1	1		6.50328e+07	0	0.000431	84	5.43304	0	1	28.8077	3	3	1020.16	3058.46	1.56138	89.3993	29711	29711	MS2	39/104	PCP1.raw
	High	LTEQQScLcGFAKNPAFAQYISSPNAR	Unambiguous	1	1	D7KUE8	C7(Carbamidomethyl); C9(Carbamidomethyl)	CID	1	0	1	1		94016306579	0	0.00033	84	5.4286	0	1	3.79175	0	3	1020.16	3058.46	1.56138	92.2794	30867	30867	MS2	36/104	PCP1.raw
	High	LTEQQScLcGFAKNPAFAQYISSPNAR	Unambiguous	1	1	D7KUE8	C7(Carbamidomethyl); C9(Carbamidomethyl)	CID	1	0	1	1		7766011008	0	0.00325	82	5.38795	0	1	2.15079	0	4	765.369	3058.45	0.71882	91.8648	30700	30700	MS2	43/156	PCP1.raw
	High	QLQPcLAAITGGGQPSGAccAK	Unambiguous	1	1	D7KUE8	C5(Carbamidomethyl); C19(Carbamidomethyl); C20(Carbamidomethyl)	CID	1	0	1	1			0	0.002478	112	5.26572	0	0	3.89535	0	3	749.022	2245.05	-1.00235	76.2039	24411	24411	MS2	35/84	PCP1.raw
	High	LTEQQScLcGFAKNPAFAQYISSPNAR	Unambiguous	1	1	D7KUE8	C7(Carbamidomethyl); C9(Carbamidomethyl)	CID	1	0	1	1			0	0.0005784	84	5.23039	0	1	7.94771	1	3	1020.16	3058.46	2.04032	93.4224	31333	31333	MS2	34/104	PCP1.raw
	High	QLQPcLAAITGGGQPSGAccAK	Unambiguous	1	1	D7KUE8	C5(Carbamidomethyl); C19(Carbamidomethyl); C20(Carbamidomethyl)	CID	1	0	1	1			0	0.0006043	114	5.19878	0	0	3.70431	0	3	749.022	2245.05	-0.676108	76.7308	24621	24621	MS2	34/84	PCP1.raw
	High	QLQPcLAAITGGGQPSGAccAK	Unambiguous	1	1	D7KUE8	C5(Carbamidomethyl); C19(Carbamidomethyl); C20(Carbamidomethyl)	CID	1	0	1	1		72430689736	0	0.0005472	89	5.10678	0	0	10.2821	0	2	1123.03	2245.05	0.417342	75.1632	23990	23990	MS2	24/42	PCP1.raw
	High	QLQPcLAAITGGGQPSGAccAK	Unambiguous	1	1	D7KUE8	C5(Carbamidomethyl); C19(Carbamidomethyl); C20(Carbamidomethyl)	CID	1	0	1	1		72430689736	0	0.000364	93	5.01424	0	0	2.0799	0	2	1123.03	2245.05	0.417342	74.6502	23783	23783	MS2	26/42	PCP1.raw
	High	QLQPcLAAITGGGQPSGAccAK	Unambiguous	1	1	D7KUE8	C5(Carbamidomethyl); C19(Carbamidomethyl); C20(Carbamidomethyl)	CID	1	0	1	1			0	0.000383	97	4.85072	0	0	4.99134	1	2	1123.03	2245.06	1.83104	77.2504	24824	24824	MS2	23/42	PCP1.raw
	High	QLQPcLAAITGGGQPSGAccAK	Unambiguous	1	1	D7KUE8	C5(Carbamidomethyl); C19(Carbamidomethyl); C20(Carbamidomethyl)	CID	1	0	1	1		41437345024	0	0.001427	111	4.80317	0	0	3.30211	0	3	749.023	2245.05	0.547285	75.1654	23991	23991	MS2	37/84	PCP1.raw
	High	QLQPcLAAITGGGQPSGAccAK	Unambiguous	1	1	D7KUE8	C5(Carbamidomethyl); C19(Carbamidomethyl); C20(Carbamidomethyl)	CID	1	0	1	1		33383863	0	0.001326	96	4.77861	0	0	56.1648	3	2	1123.03	2245.06	1.28731	78.3297	25252	25252	MS2	18/42	PCP1.raw
	High	QLQPcLAAITGGGQPSGAccAK	Unambiguous	1	1	D7KUE8	C5(Carbamidomethyl); C19(Carbamidomethyl); C20(Carbamidomethyl)	CID	1	0	1	1		41437345024	0	0.0009889	113	4.73993	0	0	5.07366	0	3	749.022	2245.05	0.0579281	74.6546	23785	23785	MS2	35/84	PCP1.raw
	High	LTEQQScLcGFAKNPAFAQYISSPNAR	Unambiguous	1	1	D7KUE8	C7(Carbamidomethyl); C9(Carbamidomethyl)	CID	1	0	1	1		8507917680	0	0.005314	69	4.68253	0	1	3.84683	1	2	1529.73	3058.45	1.007	90.8022	30275	30275	MS2	23/52	PCP1.raw
	High	QLQPcLAAITGGGQPSGAccAK	Unambiguous	1	1	D7KUE8	C5(Carbamidomethyl); C19(Carbamidomethyl); C20(Carbamidomethyl)	CID	1	0	1	1		72430689736	0	0.0006945	97	4.67664	0	0	8.42205	0	2	1123.03	2245.05	0.19985	75.6836	24200	24200	MS2	24/42	PCP1.raw
	High	QLQPcLAAITGGGQPSGAccAKLTEQQScLcGFAK	Unambiguous	1	1	D7KUE8	C5(Carbamidomethyl); C19(Carbamidomethyl); C20(Carbamidomethyl); C29(Carbamidomethyl); C31(Carbamidomethyl)	CID	1	0	1	1		4886070087	0	0.0004042	60	4.61239	0	1	1.7364	0	4	942.693	3767.75	1.57519	92.9002	31120	31120	MS2	45/204	PCP1.raw
	High	LTEQQScLcGFAKNPAFAQYISSPNAR	Unambiguous	1	1	D7KUE8	C7(Carbamidomethyl); C9(Carbamidomethyl)	CID	1	0	1	1		748620944	0	0.003793	69	4.61062	0	1	42.3439	2	2	1529.73	3058.46	2.92279	92.6047	31001	31001	MS2	21/52	PCP1.raw
	High	QLQPcLAAITGGGQPSGAccAKLTEQQScLcGFAK	Unambiguous	1	1	D7KUE8	C5(Carbamidomethyl); C19(Carbamidomethyl); C20(Carbamidomethyl); C29(Carbamidomethyl); C31(Carbamidomethyl)	CID	1	0	1	1		8715059184	0	0.003031	59	4.60653	0	1	7.30821	0	3	1256.59	3767.75	1.75695	93.3147	31288	31288	MS2	35/136	PCP1.raw
	High	LTEQQScLcGFAKNPAFAQYISSPNAR	Unambiguous	1	1	D7KUE8	C7(Carbamidomethyl); C9(Carbamidomethyl)	CID	1	0	1	1		8507917680	0	0.00774	68	4.57156	0	1	11.0887	0	2	1529.73	3058.45	0.767525	91.867	30701	30701	MS2	20/52	PCP1.raw
	High	NPAFAQYISSPNAR	Unambiguous	1	1	D7KUE8		CID	1	0	1	1		34307739321	0	0.002052	140	4.5707	0	0	3.02704	0	2	768.384	1535.76	0.641179	70.0147	21925	21925	MS2	20/26	PCP1.raw
	High	QLQPcLAAITGGGQPSGAccAK	Unambiguous	1	1	D7KUE8	C5(Carbamidomethyl); C19(Carbamidomethyl); C20(Carbamidomethyl)	CID	1	0	1	1			0	0.0005445	93	4.53945	0	0	3.92796	0	2	1123.03	2245.05	-0.235134	76.7286	24620	24620	MS2	22/42	PCP1.raw
	High	LTEQQScLcGFAKNPAFAQYISSPNAR	Unambiguous	1	1	D7KUE8	C7(Carbamidomethyl); C9(Carbamidomethyl)	CID	1	0	1	1		4.02701e+06	0	0.003625	68	4.48422	0	1	41.664	4	2	1529.73	3058.46	1.88507	92.6538	31021	31021	MS2	22/52	PCP1.raw
	High	LTEQQScLcGFAKNPAFAQYISSPNAR	Unambiguous	1	1	D7KUE8	C7(Carbamidomethyl); C9(Carbamidomethyl)	CID	1	0	1	1		3.00293e+09	0	0.02117	84	4.48346	0	1	2.98092	0	4	765.37	3058.46	1.67672	92.3799	30909	30909	MS2	36/156	PCP1.raw
	High	QLQPcLAAITGGGQPSGAccAKLTEQQScLcGFAK	Unambiguous	1	1	D7KUE8	C5(Carbamidomethyl); C19(Carbamidomethyl); C20(Carbamidomethyl); C29(Carbamidomethyl); C31(Carbamidomethyl)	CID	1	0	1	1			0	0.006686	57	4.45723	0	1	31.6123	6	3	1256.58	3767.74	-0.964546	91.432	30527	30527	MS2	31/136	PCP1.raw
	High	LTEQQScLcGFAKNPAFAQYISSPNAR	Unambiguous	1	1	D7KUE8	C7(Carbamidomethyl); C9(Carbamidomethyl)	CID	1	0	1	1		8507917680	0	0.006251	68	4.42911	0	1	18.3465	0	2	1529.73	3058.45	1.007	91.3527	30494	30494	MS2	21/52	PCP1.raw
	High	QLQPcLAAITGGGQPSGAccAKLTEQQScLcGFAK	Unambiguous	1	1	D7KUE8	C5(Carbamidomethyl); C19(Carbamidomethyl); C20(Carbamidomethyl); C29(Carbamidomethyl); C31(Carbamidomethyl)	CID	1	0	1	1			0	0.00349	54	4.41886	0	1	16.0619	3	3	1256.58	3767.74	-1.74212	93.9066	31531	31531	MS2	34/136	PCP1.raw
	High	QLQPcLAAITGGGQPSGAccAK	Unambiguous	1	1	D7KUE8	C5(Carbamidomethyl); C19(Carbamidomethyl); C20(Carbamidomethyl)	CID	1	0	1	1		33383863	0	0.0007172	102	4.32823	0	0	29.6348	8	2	1123.03	2245.06	1.39605	78.9181	25487	25487	MS2	21/42	PCP1.raw
	High	NPAFAQYISSPNAR	Unambiguous	1	1	D7KUE8		CID	1	0	1	1		34307739321	0	0.002154	135	4.29338	0	0	4.40389	0	2	768.384	1535.76	0.641179	69.4975	21720	21720	MS2	18/26	PCP1.raw
	High	QLQPcLAAITGGGQPSGAccAKLTEQQScLcGFAK	Unambiguous	1	1	D7KUE8	C5(Carbamidomethyl); C19(Carbamidomethyl); C20(Carbamidomethyl); C29(Carbamidomethyl); C31(Carbamidomethyl)	CID	1	0	1	1		8715059184	0	0.007572	60	4.2766	0	1	3.24844	0	3	1256.59	3767.75	1.56256	92.7947	31077	31077	MS2	27/136	PCP1.raw
	High	QLQPcLAAITGGGQPSGAccAK	Unambiguous	1	1	D7KUE8	C5(Carbamidomethyl); C19(Carbamidomethyl); C20(Carbamidomethyl)	CID	1	0	1	1		33383863	0	0.002575	96	4.23888	0	0	21.3179	5	2	1123.03	2245.05	0.852326	78.8194	25448	25448	MS2	21/42	PCP1.raw
	High	NPAFAQYISSPNAR	Unambiguous	1	1	D7KUE8		CID	1	0	1	1			0	0.001306	150	4.18202	0	0	8.39539	1	2	768.384	1535.76	-0.153674	70.5318	22131	22131	MS2	19/26	PCP1.raw
	High	QLQPcLAAITGGGQPSGAccAKLTEQQScLcGFAK	Unambiguous	1	1	D7KUE8	C5(Carbamidomethyl); C19(Carbamidomethyl); C20(Carbamidomethyl); C29(Carbamidomethyl); C31(Carbamidomethyl)	CID	1	0	1	1			0	0.01565	53	4.16852	0	1	13.7362	4	3	1256.58	3767.73	-2.2281	93.8686	31516	31516	MS2	32/136	PCP1.raw
	High	NPAFAQYISSPNAR	Unambiguous	1	1	D7KUE8		CID	1	0	1	1		34307739321	0	0.001457	140	4.07185	0	0	8.13925	1	2	768.384	1535.76	0.800149	68.9753	21510	21510	MS2	19/26	PCP1.raw
	High	NPAFAQYISSPNAR	Unambiguous	1	1	D7KUE8		CID	1	0	1	1		2.85255e+09	0	0.01428	166	4.05092	0	0	1.25075	0	3	512.592	1535.76	-0.0432013	69.5503	21741	21741	MS2	26/52	PCP1.raw
	High	LTEQQScLcGFAKNPAFAQYISSPNAR	Unambiguous	1	1	D7KUE8	C7(Carbamidomethyl); C9(Carbamidomethyl)	CID	1	0	1	1			0	0.06021	82	4.04218	0	1	19.226	3	4	765.369	3058.45	0.638995	92.9578	31144	31144	MS2	33/156	PCP1.raw
	High	LTEQQScLcGFAKNPAFAQYISSPNAR	Unambiguous	1	1	D7KUE8	C7(Carbamidomethyl); C9(Carbamidomethyl)	CID	1	0	1	1		748620944	0	0.01201	70	3.95774	0	1	15.391	0	2	1529.73	3058.46	1.9649	92.3842	30911	30911	MS2	20/52	PCP1.raw
	High	QLQPcLAAITGGGQPSGAccAK	Unambiguous	1	1	D7KUE8	C5(Carbamidomethyl); C19(Carbamidomethyl); C20(Carbamidomethyl)	CID	1	0	1	1		33383863	0	0.001571	100	3.95736	0	0	17.9333	4	2	1123.03	2245.05	-0.452627	78.2829	25234	25234	MS2	21/42	PCP1.raw
	High	LTEQQScLcGFAK	Unambiguous	1	1	D7KUE8	C7(Carbamidomethyl); C9(Carbamidomethyl)	CID	1	0	1	1		15633369463	0	0.005656	99	3.95525	0	0	2.92312	0	2	771.358	1541.71	-0.443592	50.1944	14272	14272	MS2	17/24	PCP1.raw
	High	QLQPcLAAITGGGQPSGAccAKLTEQQScLcGFAK	Unambiguous	1	1	D7KUE8	C5(Carbamidomethyl); C19(Carbamidomethyl); C20(Carbamidomethyl); C29(Carbamidomethyl); C31(Carbamidomethyl)	CID	1	0	1	1		8715059184	0	0.01855	58	3.92905	0	1	4.28599	0	3	1256.59	3767.74	-0.284171	92.2837	30869	30869	MS2	29/136	PCP1.raw
	High	LTEQQScLcGFAKNPAFAQYISSPNAR	Unambiguous	1	1	D7KUE8	C7(Carbamidomethyl); C9(Carbamidomethyl)	CID	1	0	1	1		7766011008	0	0.01995	83	3.9218	0	1	22.3832	0	4	765.368	3058.45	-0.718029	90.8001	30274	30274	MS2	40/156	PCP1.raw
	High	LTEQQScLcGFAK	Unambiguous	1	1	D7KUE8	C7(Carbamidomethyl); C9(Carbamidomethyl)	CID	1	0	1	1			0	0.004185	101	3.82959	0	0	27.9364	4	2	771.358	1541.71	-0.443592	51.24	14640	14640	MS2	18/24	PCP1.raw
	High	QLQPcLAAITGGGQPSGAccAKLTEQQScLcGFAK	Unambiguous	1	1	D7KUE8	C5(Carbamidomethyl); C19(Carbamidomethyl); C20(Carbamidomethyl); C29(Carbamidomethyl); C31(Carbamidomethyl)	CID	1	0	1	1		4886070087	0	0.01916	59	3.78609	0	1	2.57822	0	4	942.692	3767.75	0.927214	92.3821	30910	30910	MS2	39/204	PCP1.raw
	High	LTEQQScLcGFAK	Unambiguous	1	1	D7KUE8	C7(Carbamidomethyl); C9(Carbamidomethyl)	CID	1	0	1	1		15633369463	0	0.003829	100	3.69116	0	0	16.9124	3	2	771.358	1541.71	-0.206056	49.6896	14078	14078	MS2	19/24	PCP1.raw
	High	NPAFAQYISSPNARK	Unambiguous	1	1	D7KUE8		CID	1	0	1	1		130862181	0	0.009549	177	3.66534	0	1	0	5	2	832.431	1663.85	-0.801714	50.201	14275	14275	MS2	17/28	PCP1.raw
	High	LTEQQScLcGFAK	Unambiguous	1	1	D7KUE8	C7(Carbamidomethyl); C9(Carbamidomethyl)	CID	1	0	1	1		15633369463	0	0.003851	101	3.66082	0	0	9.26236	1	2	771.358	1541.71	-0.0476985	50.7161	14455	14455	MS2	18/24	PCP1.raw
	High	LTEQQScLcGFAK	Unambiguous	1	1	D7KUE8	C7(Carbamidomethyl); C9(Carbamidomethyl)	CID	1	0	1	1			0	0.003826	87	3.6295	0	0	21.223	3	2	771.357	1541.71	-1.07702	51.7897	14843	14843	MS2	18/24	PCP1.raw
	High	NPAFAQYISSPNAR	Unambiguous	1	1	D7KUE8		CID	1	0	1	1		3.15853e+07	0	0.002642	152	3.5605	0	0	67.2124	4	2	768.384	1535.76	-0.0741884	72.1858	22791	22791	MS2	18/26	PCP1.raw
	High	QLQPcLAAITGGGQPSGAccAKLTEQQScLcGFAK	Unambiguous	1	1	D7KUE8	C5(Carbamidomethyl); C19(Carbamidomethyl); C20(Carbamidomethyl); C29(Carbamidomethyl); C31(Carbamidomethyl)	CID	1	0	1	1		8715059184	0	0.03037	53	3.54403	0	1	42.0493	12	3	1256.58	3767.73	-2.61689	92.1653	30823	30823	MS2	29/136	PCP1.raw
	High	QLQPcLAAITGGGQPSGAccAK	Unambiguous	1	1	D7KUE8	C5(Carbamidomethyl); C19(Carbamidomethyl); C20(Carbamidomethyl)	CID	1	0	1	1		135003739	0	0.001991	91	3.50338	0	0	21.222	1	2	1123.03	2245.05	-0.126388	77.7826	25033	25033	MS2	17/42	PCP1.raw
	High	LTEQQScLcGFAK	Unambiguous	1	1	D7KUE8	C7(Carbamidomethyl); C9(Carbamidomethyl)	CID	1	0	1	1			0	0.01139	90	3.41774	0	0	31.4131	7	2	771.357	1541.71	-1.63127	52.3518	15060	15060	MS2	16/24	PCP1.raw
	High	NPAFAQYISSPNAR	Unambiguous	1	1	D7KUE8		CID	1	0	1	1			0	0.005483	158	3.36923	0	0	22.6304	2	2	768.383	1535.76	-0.39213	71.0658	22344	22344	MS2	18/26	PCP1.raw
	High	NPAFAQYISSPNAR	Unambiguous	1	1	D7KUE8		CID	1	0	1	1		2.85255e+09	0	0.02565	162	3.32658	0	0	13.3941	1	3	512.592	1535.76	0.552938	69.0341	21534	21534	MS2	20/52	PCP1.raw
	High	QLQPcLAAITGGGQPSGAccAKLTEQQScLcGFAK	Unambiguous	1	1	D7KUE8	C5(Carbamidomethyl); C19(Carbamidomethyl); C20(Carbamidomethyl); C29(Carbamidomethyl); C31(Carbamidomethyl)	CID	1	0	1	1		4886070087	0	0.08008	57	3.296	0	1	20.4651	2	4	942.691	3767.74	-0.627927	93.4764	31355	31355	MS2	29/204	PCP1.raw
	High	NPAFAQYISSPNAR	Unambiguous	1	1	D7KUE8		CID	1	0	1	1		129944368	0	0.07205	165	3.2281	0	0	4.0695	1	3	512.592	1535.76	-0.0432013	70.067	21946	21946	MS2	24/52	PCP1.raw
	High	LTEQQScLcGFAKNPAFAQYISSPNAR	Unambiguous	1	1	D7KUE8	C7(Carbamidomethyl); C9(Carbamidomethyl)	CID	1	0	1	1			0	0.04465	83	3.11124	0	1	66.5907	10	3	1020.16	3058.46	3.65677	106.353	36544	36544	MS2	26/104	PCP1.raw
	High	LTEQQScLcGFAK	Unambiguous	1	1	D7KUE8	C7(Carbamidomethyl); C9(Carbamidomethyl)	CID	1	0	1	1			0	0.01383	99	3.09411	0	0	8.7536	8	2	771.358	1541.71	-0.285234	52.3899	15074	15074	MS2	17/24	PCP1.raw
	High	QLQPcLAAITGGGQPSGAccAK	Unambiguous	1	1	D7KUE8	C5(Carbamidomethyl); C19(Carbamidomethyl); C20(Carbamidomethyl)	CID	1	0	1	1		33383863	0	0.05749	95	2.90206	0	0	45.9526	3	2	1123.03	2245.05	-0.561373	78.1653	25187	25187	MS2	17/42	PCP1.raw
	High	QLQPcLAAITGGGQPSGAccAK	Unambiguous	1	1	D7KUE8	C5(Carbamidomethyl); C19(Carbamidomethyl); C20(Carbamidomethyl)	CID	1	0	1	1		33383863	0	0.006689	91	2.86007	0	0	38.5882	9	2	1123.03	2245.05	-2.62755	78.9756	25510	25510	MS2	16/42	PCP1.raw
	High	QLQPcLAAITGGGQPSGAccAK	Unambiguous	1	1	D7KUE8	C5(Carbamidomethyl); C19(Carbamidomethyl); C20(Carbamidomethyl)	CID	1	0	1	1			0	0.07347	117	2.46046	0	0	44.6336	1	3	749.023	2245.05	1.1182	77.257	24827	24827	MS2	23/84	PCP1.raw
	High	NPAFAQYISSPNAR	Unambiguous	1	1	D7KUE8		CID	1	0	1	1		3.15853e+07	0	0.02758	147	2.37495	0	0	54.2939	7	2	768.384	1535.76	0.720664	71.7655	22624	22624	MS2	16/26	PCP1.raw
	High	LTEQQScLcGFAKNPAFAQYISSPNAR	Unambiguous	1	1	D7KUE8	C7(Carbamidomethyl); C9(Carbamidomethyl)	CID	1	0	1	1			0.001	0.205	84	2.73808	0	1	90.3025	6	4	765.366	3058.44	-2.87331	93.0414	31179	31179	MS2	29/156	PCP1.raw
	High	QLQPcLAAITGGGQPSGAccAK	Unambiguous	1	1	D7KUE8	C5(Carbamidomethyl); C19(Carbamidomethyl); C20(Carbamidomethyl)	CID	1	0	1	1		5.7973e+07	0.001	0.1964	114	2.28305	0	0	57.2809	3	3	749.023	2245.05	0.873523	77.8668	25069	25069	MS2	21/84	PCP1.raw
	Medium	QLQPcLAAITGGGQPSGAccAKLTEQQScLcGFAK	Unambiguous	1	1	D7KUE8	C5(Carbamidomethyl); C19(Carbamidomethyl); C20(Carbamidomethyl); C29(Carbamidomethyl); C31(Carbamidomethyl)	CID	1	0	1	1		9.51748e+07	0.013	0.4125	65	1.63041	0	1	44.8962	15	3	1256.59	3767.77	5.93636	108.063	37225	37225	MS2	16/136	PCP1.raw
D7MQM4	Invertase/pectin methylesterase inhibitor family protein OS=Arabidopsis lyrata subsp. lyrata GN=ARALYDRAFT_916725 PE=4 SV=1 - [D7MQM4_ARALL]	239.046	40.22	1	8	8	65	2.73141e+09	179	20.1455	8.96826
	Confidence Level	Sequence	PSM Ambiguity	# Proteins	# Protein Groups	Protein Group Accessions	Modifications	Activation Type	ΔScore	ΔCn	Rank	Search Engine Rank	QuanResultID	Precursor Area	q-Value	PEP	Peptides Matched	XCorr	Probability	# Missed Cleavages	Isolation Interference [%]	Ion Inject Time [ms]	Charge	m/z [Da]	MH+ [Da]	ΔM [ppm]	RT [min]	First Scan	Last Scan	MS Order	Ions Matched	Spectrum File
	High	YSEKPLRDcLELYSDATNSLTEALTIIK	Unambiguous	1	1	D7MQM4	C9(Carbamidomethyl)	CID	1	0	1	1		4.04962e+09	0	0.0006608	95	7.08963	0	1	15.1534	1	3	1081.89	3243.66	4.78736	126.466	44394	44394	MS2	37/108	PCP1.raw
	High	YSEKPLRDcLELYSDATNSLTEALTIIK	Unambiguous	1	1	D7MQM4	C9(Carbamidomethyl)	CID	1	0	1	1		4.04962e+09	0	0.0002076	100	6.88872	0	1	8.62873	0	3	1081.89	3243.66	3.31965	126.99	44587	44587	MS2	39/108	PCP1.raw
	High	YSEKPLRDcLELYSDATNSLTEALTIIK	Unambiguous	1	1	D7MQM4	C9(Carbamidomethyl)	CID	1	0	1	1		4.04962e+09	0	0.0006397	98	6.75558	0	1	41.351	3	3	1081.89	3243.65	2.30355	126.431	44381	44381	MS2	37/108	PCP1.raw
	High	YSEKPLRDcLELYSDATNSLTEALTIIK	Unambiguous	1	1	D7MQM4	C9(Carbamidomethyl)	CID	1	0	1	1		4.04962e+09	0	0.002143	94	6.54862	0	1	47.5061	2	3	1081.89	3243.66	5.35186	127.344	44714	44714	MS2	34/108	PCP1.raw
	High	YSEKPLRDcLELYSDATNSLTEALTIIK	Unambiguous	1	1	D7MQM4	C9(Carbamidomethyl)	CID	1	0	1	1		4.04962e+09	0	0.0004986	99	6.36386	0	1	60.8428	4	3	1081.89	3243.65	1.06164	127.445	44749	44749	MS2	33/108	PCP1.raw
	High	DcLELYSDATNSLTEALTIIK	Unambiguous	1	1	D7MQM4	C2(Carbamidomethyl)	CID	1	0	1	1			0	0.0001456	99	5.70709	0	0	40.8865	65	2	1185.59	2370.18	0.940905	135.626	47627	47627	MS2	28/40	PCP1.raw
	High	DcLELYSDATNSLTEALTIIK	Unambiguous	1	1	D7MQM4	C2(Carbamidomethyl)	CID	1	0	1	1			0	0.0001316	103	5.66106	0	0	37.9659	100	2	1185.59	2370.18	2.07396	137.228	48056	48056	MS2	25/40	PCP1.raw
	High	DcLELYSDATNSLTEALTIIK	Unambiguous	1	1	D7MQM4	C2(Carbamidomethyl)	CID	1	0	1	1			0	0.0001287	100	5.63528	0	0	59.0025	91	2	1185.59	2370.18	0.8379	135.758	47664	47664	MS2	27/40	PCP1.raw
	High	DcLELYSDATNSLTEALTIIK	Unambiguous	1	1	D7MQM4	C2(Carbamidomethyl)	CID	1	0	1	1			0	0.0001264	103	5.57131	0	0	44.2901	67	2	1185.59	2370.18	1.97096	136.911	47973	47973	MS2	27/40	PCP1.raw
	High	DcLELYSDATNSLTEALTIIK	Unambiguous	1	1	D7MQM4	C2(Carbamidomethyl)	CID	1	0	1	1		4.20277e+06	0	0.0001393	101	5.55009	0	0	56.0762	100	2	1185.59	2370.17	-0.398164	136.336	47819	47819	MS2	28/40	PCP1.raw
	High	DcLELYSDATNSLTEALTIIK	Unambiguous	1	1	D7MQM4	C2(Carbamidomethyl)	CID	1	0	1	1		4.20277e+06	0	0.0001136	102	5.49681	0	0	44.4356	100	2	1185.59	2370.17	0.116863	136.378	47831	47831	MS2	27/40	PCP1.raw
	High	DcLELYSDATNSLTEALTIIK	Unambiguous	1	1	D7MQM4	C2(Carbamidomethyl)	CID	1	0	1	1			0	0.0001849	103	5.47336	0	0	58.0215	88	2	1185.59	2370.18	2.07396	137.061	48012	48012	MS2	27/40	PCP1.raw
	High	DcLELYSDATNSLTEALTIIK	Unambiguous	1	1	D7MQM4	C2(Carbamidomethyl)	CID	1	0	1	1			0	0.000356	100	5.28093	0	0	49.4201	100	2	1185.59	2370.18	2.07396	137.102	48023	48023	MS2	23/40	PCP1.raw
	High	TANVVISAAVGAPPScEIGFK	Unambiguous	1	1	D7MQM4	C16(Carbamidomethyl)	CID	1	0	1	1			0	0.001345	97	5.15372	0	0	39.1239	2	2	1044.55	2088.08	1.69539	93.3234	31292	31292	MS2	22/40	PCP1.raw
	High	DcLELYSDATNSLTEALTIIK	Unambiguous	1	1	D7MQM4	C2(Carbamidomethyl)	CID	1	0	1	1			0	0.0004316	106	5.06313	0	0	33.5032	38	2	1185.6	2370.19	4.44307	135.692	47645	47645	MS2	24/40	PCP1.raw
	High	DYKTANVVISAAVGAPPScEIGFK	Unambiguous	1	1	D7MQM4	C19(Carbamidomethyl)	CID	1	0	1	1		270919907	0	0.0003024	79	5.02032	0	1	34.9551	2	2	1247.64	2494.27	1.34657	97.3819	32928	32928	MS2	23/46	PCP1.raw
	High	TANVVISAAVGAPPScEIGFK	Unambiguous	1	1	D7MQM4	C16(Carbamidomethyl)	CID	1	0	1	1			0	0.0009937	115	4.96747	0	0	12.4114	1	3	696.699	2088.08	1.89356	93.1095	31205	31205	MS2	33/80	PCP1.raw
	High	DcLELYSDATNSLTEALTIIK	Unambiguous	1	1	D7MQM4	C2(Carbamidomethyl)	CID	1	0	1	1		4.20277e+06	0	0.0001538	109	4.95111	0	0	80.0092	100	2	1185.59	2370.17	-0.192153	136.214	47786	47786	MS2	26/40	PCP1.raw
	High	YSEKPLRDcLELYSDATNSLTEALTIIK	Unambiguous	1	1	D7MQM4	C9(Carbamidomethyl)	CID	1	0	1	1		5.90149e+09	0	0.009305	96	4.91093	0	1	30.3839	1	4	811.67	3243.66	4.12463	127.314	44703	44703	MS2	42/162	PCP1.raw
	High	TANVVISAAVGAPPScEIGFK	Unambiguous	1	1	D7MQM4	C16(Carbamidomethyl)	CID	1	0	1	1			0	0.00161	87	4.73173	0	0	6.14168	2	2	1044.54	2088.08	0.6431	92.799	31079	31079	MS2	20/40	PCP1.raw
	High	DYKTANVVISAAVGAPPScEIGFK	Unambiguous	1	1	D7MQM4	C19(Carbamidomethyl)	CID	1	0	1	1		270919907	0	0.0007051	79	4.52026	0	1	47.3472	2	2	1247.64	2494.27	1.93385	97.5962	33016	33016	MS2	22/46	PCP1.raw
	High	DYKTANVVISAAVGAPPScEIGFK	Unambiguous	1	1	D7MQM4	C19(Carbamidomethyl)	CID	1	0	1	1		1420032048	0	0.009454	97	4.50711	0	1	6.97053	0	3	832.093	2494.27	0.264491	97.6311	33029	33029	MS2	34/92	PCP1.raw
	High	TANVVISAAVGAPPScEIGFK	Unambiguous	1	1	D7MQM4	C16(Carbamidomethyl)	CID	1	0	1	1		6.26127e+08	0	0.001595	93	4.46389	0	0	2.5111	1	2	1044.54	2088.08	-1.22764	92.288	30871	30871	MS2	25/40	PCP1.raw
	High	YSEKPLRDcLELYSDATNSLTEALTIIK	Unambiguous	1	1	D7MQM4	C9(Carbamidomethyl)	CID	1	0	1	1		5.90149e+09	0	0.05566	97	4.42385	0	1	7.06196	0	4	811.67	3243.66	3.89883	127.061	44611	44611	MS2	36/162	PCP1.raw
	High	TANVVISAAVGAPPScEIGFK	Unambiguous	1	1	D7MQM4	C16(Carbamidomethyl)	CID	1	0	1	1		78884332	0	0.002217	106	4.40534	0	0	48.905	8	2	1044.54	2088.08	-0.876875	94.4265	31741	31741	MS2	19/40	PCP1.raw
	High	YSEKPLRDcLELYSDATNSLTEALTIIK	Unambiguous	1	1	D7MQM4	C9(Carbamidomethyl)	CID	1	0	1	1		5.90149e+09	0	0.02426	97	4.40257	0	1	18.6438	0	4	811.67	3243.66	3.97409	126.549	44426	44426	MS2	38/162	PCP1.raw
	High	TANVVISAAVGAPPScEIGFK	Unambiguous	1	1	D7MQM4	C16(Carbamidomethyl)	CID	1	0	1	1		4.2954e+08	0	0.007409	117	4.26247	0	0	1.66476	1	3	696.698	2088.08	0.665891	92.0751	30785	30785	MS2	32/80	PCP1.raw
	High	TANVVISAAVGAPPScEIGFK	Unambiguous	1	1	D7MQM4	C16(Carbamidomethyl)	CID	1	0	1	1		78884332	0	0.008424	93	4.23038	0	0	13.0902	3	2	1044.55	2088.08	1.57847	93.9944	31566	31566	MS2	20/40	PCP1.raw
	High	TANVVISAAVGAPPScEIGFK	Unambiguous	1	1	D7MQM4	C16(Carbamidomethyl)	CID	1	0	1	1		78884332	0	0.0101	104	4.14144	0	0	36.6741	4	2	1044.54	2088.08	0.6431	93.6286	31416	31416	MS2	15/40	PCP1.raw
	High	YSEKPLRDcLELYSDATNSLTEALTIIK	Unambiguous	1	1	D7MQM4	C9(Carbamidomethyl)	CID	1	0	1	1		5.90149e+09	0	0.0652	94	4.05783	0	1	53.2396	2	4	811.671	3243.66	5.17836	127.438	44746	44746	MS2	31/162	PCP1.raw
	High	TANVVISAAVGAPPScEIGFK	Unambiguous	1	1	D7MQM4	C16(Carbamidomethyl)	CID	1	0	1	1			0	0.005053	120	4.00828	0	0	23.9797	3	3	696.699	2088.08	0.753582	93.6373	31420	31420	MS2	31/80	PCP1.raw
	High	YSEKPLRDcLELYSDATNSLTEALTIIK	Unambiguous	1	1	D7MQM4	C9(Carbamidomethyl)	CID	1	0	1	1		1.90271e+08	0	0.0563	65	3.8889	0	1	88.8628	2	2	1622.33	3243.66	4.77268	126.805	44519	44519	MS2	18/54	PCP1.raw
	High	TANVVISAAVGAPPScEIGFK	Unambiguous	1	1	D7MQM4	C16(Carbamidomethyl)	CID	1	0	1	1		154919295	0	0.02789	120	3.86194	0	0	46.5792	2	3	696.699	2088.08	0.841272	94.1384	31624	31624	MS2	28/80	PCP1.raw
	High	YSEKPLRDcLELYSDATNSLTEALTIIK	Unambiguous	1	1	D7MQM4	C9(Carbamidomethyl)	CID	1	0	1	1		1.90271e+08	0	0.02523	79	3.82871	0	1	50.4769	5	2	1622.33	3243.66	4.09528	127.034	44602	44602	MS2	18/54	PCP1.raw
	High	YSEKPLRDcLELYSDATNSLTEALTIIK	Unambiguous	1	1	D7MQM4	C9(Carbamidomethyl)	CID	1	0	1	1		5.90149e+09	0	0.06013	97	3.82061	0	1	18.6438	0	4	811.67	3243.66	3.97409	126.547	44425	44425	MS2	34/162	PCP1.raw
	High	TANVVISAAVGAPPScEIGFK	Unambiguous	1	1	D7MQM4	C16(Carbamidomethyl)	CID	1	0	1	1		4.2954e+08	0	0.005936	119	3.73718	0	0	14.243	2	3	696.699	2088.08	1.01665	92.6025	31000	31000	MS2	32/80	PCP1.raw
	High	DYKTANVVISAAVGAPPScEIGFK	Unambiguous	1	1	D7MQM4	C19(Carbamidomethyl)	CID	1	0	1	1		270919907	0	0.009283	84	3.53982	0	1	8.07612	7	2	1247.64	2494.27	3.49994	97.9315	33152	33152	MS2	19/46	PCP1.raw
	High	YSEKPLRDcLELYSDATNSLTEALTIIK	Unambiguous	1	1	D7MQM4	C9(Carbamidomethyl)	CID	1	0	1	1		1.90271e+08	0	0.1051	80	3.48435	0	1	26.2985	5	2	1622.33	3243.65	1.83728	127.106	44629	44629	MS2	14/54	PCP1.raw
	High	DYKTANVVISAAVGAPPScEIGFK	Unambiguous	1	1	D7MQM4	C19(Carbamidomethyl)	CID	1	0	1	1		270919907	0	0.02753	78	3.17846	0	1	69.494	5	2	1247.64	2494.27	0.563524	97.2413	32872	32872	MS2	17/46	PCP1.raw
	High	DYKTANVVISAAVGAPPScEIGFK	Unambiguous	1	1	D7MQM4	C19(Carbamidomethyl)	CID	1	0	1	1		1420032048	0	0.05415	94	3.12308	0	1	18.8629	1	3	832.095	2494.27	2.61362	97.12	32822	32822	MS2	30/92	PCP1.raw
	High	DYKTANVVISAAVGAPPScEIGFK	Unambiguous	1	1	D7MQM4	C19(Carbamidomethyl)	CID	1	0	1	1		1420032048	0	0.01982	98	3.09454	0	1	36.6004	4	3	832.094	2494.27	1.43906	97.0873	32810	32810	MS2	28/92	PCP1.raw
	High	DcLELYSDATNSLTEALTIIKSR	Unambiguous	1	1	D7MQM4	C2(Carbamidomethyl)	CID	1	0	1	1		6.03367e+07	0	0.0505	115	3.09148	0	1	70.9753	3	3	871.781	2613.33	7.65561	131.488	46331	46331	MS2	25/88	PCP1.raw
	High	TANVVISAAVGAPPScEIGFKEGK	Unambiguous	1	1	D7MQM4	C16(Carbamidomethyl)	CID	1	0	1	1		2.95523e+08	0	0.02386	88	3.08196	0	1	43.5303	1	3	801.418	2402.24	-0.201495	81.9616	26712	26712	MS2	23/92	PCP1.raw
	High	TANVVISAAVGAPPScEIGFK	Unambiguous	1	1	D7MQM4	C16(Carbamidomethyl)	CID	1	0	1	1		6.26127e+08	0	0.04396	106	2.99635	0	0	35.4874	7	2	1044.54	2088.08	-1.22764	91.7509	30656	30656	MS2	15/40	PCP1.raw
	High	TANVVISAAVGAPPScEIGFKEGK	Unambiguous	1	1	D7MQM4	C16(Carbamidomethyl)	CID	1	0	1	1		2.95523e+08	0	0.03462	84	2.91705	0	1	60.8439	6	3	801.419	2402.24	1.32296	81.727	26620	26620	MS2	22/92	PCP1.raw
	High	IHYNFcVK	Unambiguous	1	1	D7MQM4	C6(Carbamidomethyl)	CID	1	0	1	1		5.59024e+07	0	0.08984	175	2.58324	0	0	3.48749	6	3	360.848	1080.53	0.404058	34.5275	8588	8588	MS2	17/28	PCP1.raw
	High	TANVVISAAVGAPPScEIGFK	Unambiguous	1	1	D7MQM4	C16(Carbamidomethyl)	CID	1	0	1	1		4.2954e+08	0	0.05561	120	2.50551	0	0	55.1616	10	3	696.699	2088.08	1.01665	91.6996	30635	30635	MS2	22/80	PCP1.raw
	High	IHYNFcVK	Unambiguous	1	1	D7MQM4	C6(Carbamidomethyl)	CID	1	0	1	1			0	0.1213	172	2.4319	0	0	16.3667	26	3	360.848	1080.53	0.319328	35.6149	8972	8972	MS2	17/28	PCP1.raw
	High	IHYNFcVK	Unambiguous	1	1	D7MQM4	C6(Carbamidomethyl)	CID	1	0	1	1		9.01736e+06	0	0.07984	176	2.34417	0	0	49.3681	40	3	360.849	1080.53	1.50554	36.1626	9156	9156	MS2	14/28	PCP1.raw
	High	IHYNFcVK	Unambiguous	1	1	D7MQM4	C6(Carbamidomethyl)	CID	1	0	1	1		8.66752e+08	0	0.1013	175	2.28995	0	0	61.1349	7	3	360.848	1080.53	0.827705	33.4575	8220	8220	MS2	19/28	PCP1.raw
	High	IHYNFcVK	Unambiguous	1	1	D7MQM4	C6(Carbamidomethyl)	CID	1	0	1	1		2.4698e+06	0	0.0585	175	2.25996	0	0	48.3076	60	3	360.848	1080.53	0.404058	37.3536	9559	9559	MS2	15/28	PCP1.raw
	High	AADQNPKIHYNFcVK	Unambiguous	1	1	D7MQM4	C13(Carbamidomethyl)	CID	1	0	1	1		2.13961e+08	0	0.07333	138	1.82404	0	1	16.7167	2	3	602.298	1804.88	-0.742473	38.9405	10114	10114	MS2	19/56	PCP1.raw
	High	AADQNPKIHYNFcVK	Unambiguous	1	1	D7MQM4	C13(Carbamidomethyl)	CID	1	0	1	1		2.13961e+08	0	0.09331	139	1.6944	0	1	53.6607	11	3	602.299	1804.88	1.69233	38.4371	9929	9929	MS2	18/56	PCP1.raw
	High	IHYNFcVK	Unambiguous	1	1	D7MQM4	C6(Carbamidomethyl)	CID	1	0	1	1		8.66752e+08	0.001	0.2034	175	2.39078	0	0	4.11264	0	3	360.848	1080.53	0.658246	33.9574	8393	8393	MS2	17/28	PCP1.raw
	High	IHYNFcVK	Unambiguous	1	1	D7MQM4	C6(Carbamidomethyl)	CID	1	0	1	1		9.01736e+06	0.001	0.1566	175	2.18946	0	0	0	24	3	360.848	1080.53	0.658246	36.4506	9254	9254	MS2	16/28	PCP1.raw
	High	TANVVISAAVGAPPScEIGFK	Unambiguous	1	1	D7MQM4	C16(Carbamidomethyl)	CID	1	0	1	1		154919295	0.001	0.2161	118	2.11385	0	0	51.6495	3	3	696.699	2088.08	1.5428	94.3577	31713	31713	MS2	17/80	PCP1.raw
	High	IHYNFcVK	Unambiguous	1	1	D7MQM4	C6(Carbamidomethyl)	CID	1	0	1	1		52052487	0.001	0.1997	161	2.05	0	0	22.8479	5	2	540.769	1080.53	0.501231	34.521	8585	8585	MS2	11/14	PCP1.raw
	High	IHYNFcVK	Unambiguous	1	1	D7MQM4	C6(Carbamidomethyl)	CID	1	0	1	1		52052487	0.001	0.1617	161	1.94717	0	0	24.9888	6	2	540.768	1080.53	0.162314	35.0546	8772	8772	MS2	9/14	PCP1.raw
	High	AADQNPKIHYNFcVK	Unambiguous	1	1	D7MQM4	C13(Carbamidomethyl)	CID	1	0	1	1		6.94524e+08	0.001	0.1701	141	1.86139	0	1	17.5086	9	4	451.976	1804.88	2.25976	38.3789	9908	9908	MS2	26/84	PCP1.raw
	High	IHYNFcVK	Unambiguous	1	1	D7MQM4	C6(Carbamidomethyl)	CID	1	0	1	1		8.72712e+08	0.002	0.2364	149	1.79703	0	0	3.38933	1	2	540.768	1080.53	0.162314	33.9555	8392	8392	MS2	11/14	PCP1.raw
	High	AADQNPKIHYNFcVK	Unambiguous	1	1	D7MQM4	C13(Carbamidomethyl)	CID	1	0	1	1		6.94524e+08	0.002	0.2309	138	1.21	0	1	1.79034	0	4	451.976	1804.88	1.5158	38.8776	10090	10090	MS2	28/84	PCP1.raw
	High	IHYNFcVK	Unambiguous	1	1	D7MQM4	C6(Carbamidomethyl)	CID	1	0	1	1		5.59024e+07	0.004	0.2719	175	2.47041	0	0	4.48861	5	3	360.848	1080.53	0.488787	35.0527	8771	8771	MS2	17/28	PCP1.raw
	High	IHYNFcVK	Unambiguous	1	1	D7MQM4	C6(Carbamidomethyl)	CID	1	0	1	1		8.72712e+08	0.005	0.2889	177	1.78424	0	0	34.912	8	2	540.768	1080.53	-0.741468	33.4506	8217	8217	MS2	8/14	PCP1.raw
	Medium	DcLELYSDATNSLTEALTIIKSR	Unambiguous	1	1	D7MQM4	C2(Carbamidomethyl)	CID	1	0	1	1		6.03367e+07	0.021	0.4885	113	1.37471	0	1	82.1492	15	3	871.776	2613.31	2.5408	131.544	46354	46354	MS2	17/88	PCP1.raw
	Medium	IHYNFcVK	Unambiguous	1	1	D7MQM4	C6(Carbamidomethyl)	CID	1	0	1	1		52052487	0.027	0.5038	165	1.50764	0	0	61.6588	14	2	540.768	1080.53	-0.289577	35.1915	8820	8820	MS2	8/14	PCP1.raw
D7LNT1	Putative uncharacterized protein OS=Arabidopsis lyrata subsp. lyrata GN=ARALYDRAFT_322981 PE=4 SV=1 - [D7LNT1_ARALL]	237.435	51.9	1	17	17	72	1.06682e+10	289	33.0958	9.02686
	Confidence Level	Sequence	PSM Ambiguity	# Proteins	# Protein Groups	Protein Group Accessions	Modifications	Activation Type	ΔScore	ΔCn	Rank	Search Engine Rank	QuanResultID	Precursor Area	q-Value	PEP	Peptides Matched	XCorr	Probability	# Missed Cleavages	Isolation Interference [%]	Ion Inject Time [ms]	Charge	m/z [Da]	MH+ [Da]	ΔM [ppm]	RT [min]	First Scan	Last Scan	MS Order	Ions Matched	Spectrum File
	High	AcVEcVSHNVIKFQNcYENKPVGLK	Unambiguous	1	1	D7LNT1	C2(Carbamidomethyl); C5(Carbamidomethyl); C16(Carbamidomethyl)	CID	1	0	1	1		3.95778e+09	0	0.001295	87	6.51772	0	1	3.27123	0	3	998.486	2993.44	0.246709	63.839	19503	19503	MS2	34/96	PCP1.raw
	High	DKGAIIWYDHcLLEFSSISTSGK	Unambiguous	1	1	D7LNT1	C11(Carbamidomethyl)	CID	1	0	1	1		5.06614e+08	0	4.945e-05	103	6.32091	0	1	52.1185	11	3	876.432	2627.28	0.482432	106.807	36724	36724	MS2	38/88	PCP1.raw
	High	DKGAIIWYDHcLLEFSSISTSGK	Unambiguous	1	1	D7LNT1	C11(Carbamidomethyl)	CID	1	0	1	1		5.06614e+08	0	0.0001207	105	6.26693	0	1	44.2472	6	3	876.433	2627.28	1.10968	106.708	36685	36685	MS2	33/88	PCP1.raw
	High	DKGAIIWYDHcLLEFSSISTSGK	Unambiguous	1	1	D7LNT1	C11(Carbamidomethyl)	CID	1	0	1	1		5.06614e+08	0	0.0001395	103	5.90268	0	1	50.6442	1	3	876.433	2627.28	0.970289	106.178	36473	36473	MS2	32/88	PCP1.raw
	High	DKGAIIWYDHcLLEFSSISTSGK	Unambiguous	1	1	D7LNT1	C11(Carbamidomethyl)	CID	1	0	1	1		91770658	0	0.0002247	105	5.74905	0	1	47.1796	4	3	876.432	2627.28	0.133963	106.981	36791	36791	MS2	35/88	PCP1.raw
	High	AcVEcVSHNVIKFQNcYENKPVGLK	Unambiguous	1	1	D7LNT1	C2(Carbamidomethyl); C5(Carbamidomethyl); C16(Carbamidomethyl)	CID	1	0	1	1		2.62771e+07	0	0.002016	91	5.38746	0	1	24.4251	2	4	749.116	2993.44	-0.45103	65.4409	20139	20139	MS2	37/144	PCP1.raw
	High	AcVEcVSHNVIKFQNcYENKPVGLK	Unambiguous	1	1	D7LNT1	C2(Carbamidomethyl); C5(Carbamidomethyl); C16(Carbamidomethyl)	CID	1	0	1	1		11697594	0	0.001	89	5.36102	0	1	21.6645	2	4	749.116	2993.44	0.0383206	65.0031	19966	19966	MS2	39/144	PCP1.raw
	High	AcVEcVSHNVIKFQNcYENKPVGLK	Unambiguous	1	1	D7LNT1	C2(Carbamidomethyl); C5(Carbamidomethyl); C16(Carbamidomethyl)	CID	1	0	1	1		3.95778e+09	0	0.002931	88	5.32565	0	1	22.54	0	3	998.487	2993.45	1.0419	63.3082	19296	19296	MS2	29/96	PCP1.raw
	High	DKGAIIWYDHcLLEFSSISTSGK	Unambiguous	1	1	D7LNT1	C11(Carbamidomethyl)	CID	1	0	1	1		7.08766e+07	0	0.0008075	83	5.20221	0	1	27.6395	7	2	1314.14	2627.28	-0.116464	106.454	36584	36584	MS2	23/44	PCP1.raw
	High	AcVEcVSHNVIKFQNcYENKPVGLK	Unambiguous	1	1	D7LNT1	C2(Carbamidomethyl); C5(Carbamidomethyl); C16(Carbamidomethyl)	CID	1	0	1	1		11697594	0	0.00836	93	5.11289	0	1	17.6382	2	4	749.115	2993.44	-1.67441	64.8386	19900	19900	MS2	35/144	PCP1.raw
	High	AcVEcVSHNVIKFQNcYENKPVGLK	Unambiguous	1	1	D7LNT1	C2(Carbamidomethyl); C5(Carbamidomethyl); C16(Carbamidomethyl)	CID	1	0	1	1		2.23235e+10	0	0.002782	87	5.10634	0	1	2.93337	0	4	749.117	2993.45	0.772346	63.7311	19461	19461	MS2	36/144	PCP1.raw
	High	VYITFQcRGDIYGPQcR	Unambiguous	1	1	D7LNT1	C7(Carbamidomethyl); C16(Carbamidomethyl)	CID	1	0	1	1		1301246214	0	0.001335	98	5.0037	0	1	6.38141	0	3	711.672	2133	-0.165531	73.4579	23304	23304	MS2	31/64	PCP1.raw
	High	AcVEcVSHNVIKFQNcYENKPVGLK	Unambiguous	1	1	D7LNT1	C2(Carbamidomethyl); C5(Carbamidomethyl); C16(Carbamidomethyl)	CID	1	0	1	1		2.23235e+10	0	0.002573	90	4.98638	0	1	29.6408	1	4	749.116	2993.44	-0.206355	63.2118	19259	19259	MS2	35/144	PCP1.raw
	High	AcVEcVSHNVIKFQNcYENKPVGLK	Unambiguous	1	1	D7LNT1	C2(Carbamidomethyl); C5(Carbamidomethyl); C16(Carbamidomethyl)	CID	1	0	1	1		2.23235e+10	0	0.002811	90	4.96354	0	1	46.7639	2	4	749.116	2993.44	-0.369472	64.6007	19807	19807	MS2	36/144	PCP1.raw
	High	AcVEcVSHNVIKFQNcYENKPVGLK	Unambiguous	1	1	D7LNT1	C2(Carbamidomethyl); C5(Carbamidomethyl); C16(Carbamidomethyl)	CID	1	0	1	1		2.62771e+07	0	0.001421	87	4.90039	0	1	32.5045	4	4	749.117	2993.45	0.853905	65.594	20200	20200	MS2	34/144	PCP1.raw
	High	AcVEcVSHNVIKFQNcYENKPVGLK	Unambiguous	1	1	D7LNT1	C2(Carbamidomethyl); C5(Carbamidomethyl); C16(Carbamidomethyl)	CID	1	0	1	1		2.23235e+10	0	0.006584	91	4.84852	0	1	2.53217	1	4	749.116	2993.44	-0.532589	64.2971	19686	19686	MS2	36/144	PCP1.raw
	High	AcVEcVSHNVIKFQNcYENKPVGLK	Unambiguous	1	1	D7LNT1	C2(Carbamidomethyl); C5(Carbamidomethyl); C16(Carbamidomethyl)	CID	1	0	1	1		8.89424e+07	0	0.008675	72	4.71705	0	1	12.5444	3	2	1497.22	2993.44	-0.401267	63.4924	19369	19369	MS2	17/48	PCP1.raw
	High	DKGAIIWYDHcLLEFSSISTSGK	Unambiguous	1	1	D7LNT1	C11(Carbamidomethyl)	CID	1	0	1	1		7.08766e+07	0	0.001368	91	4.71588	0	1	36.7132	4	2	1314.15	2627.28	1.09156	106.236	36497	36497	MS2	23/44	PCP1.raw
	High	AcVEcVSHNVIKFQNcYENKPVGLK	Unambiguous	1	1	D7LNT1	C2(Carbamidomethyl); C5(Carbamidomethyl); C16(Carbamidomethyl)	CID	1	0	1	1		8.89424e+07	0	0.06042	73	4.60929	0	1	27.727	3	2	1497.23	2993.46	4.57378	63.5327	19384	19384	MS2	16/48	PCP1.raw
	High	AcVEcVSHNVIKFQNcYENKPVGLK	Unambiguous	1	1	D7LNT1	C2(Carbamidomethyl); C5(Carbamidomethyl); C16(Carbamidomethyl)	CID	1	0	1	1		2.62771e+07	0	0.00218	86	4.53386	0	1	10.577	2	4	749.117	2993.44	0.364554	65.3652	20108	20108	MS2	31/144	PCP1.raw
	High	DKGAIIWYDHcLLEFSSISTSGK	Unambiguous	1	1	D7LNT1	C11(Carbamidomethyl)	CID	1	0	1	1		7.08766e+07	0	0.002699	86	4.27957	0	1	0	4	2	1314.15	2627.28	1.37034	106.347	36541	36541	MS2	21/44	PCP1.raw
	High	AcVEcVSHNVIKFQNcYENKPVGLK	Unambiguous	1	1	D7LNT1	C2(Carbamidomethyl); C5(Carbamidomethyl); C16(Carbamidomethyl)	CID	1	0	1	1		8.89424e+07	0	0.02835	58	4.09576	0	1	28.7377	2	2	1497.23	2993.45	3.1873	63.6513	19431	19431	MS2	16/48	PCP1.raw
	High	NNFVKDVDKPALYAAGEK	Unambiguous	1	1	D7LNT1		CID	1	0	1	1		4.23434e+07	0	0.007105	117	3.92775	0	1	48.3001	7	3	660.345	1979.02	-0.869471	51.288	14658	14658	MS2	28/68	PCP1.raw
	High	VYITFQcRGDIYGPQcR	Unambiguous	1	1	D7LNT1	C7(Carbamidomethyl); C16(Carbamidomethyl)	CID	1	0	1	1		202400633	0	0.04645	83	3.87664	0	1	26.7893	2	2	1067	2133	-0.90321	73.3235	23251	23251	MS2	11/32	PCP1.raw
	High	VYITFQcRGDIYGPQcR	Unambiguous	1	1	D7LNT1	C7(Carbamidomethyl); C16(Carbamidomethyl)	CID	1	0	1	1			0	0.02214	101	3.82791	0	1	23.8752	2	3	711.672	2133	0.177845	76.0194	24338	24338	MS2	25/64	PCP1.raw
	High	VYITFQcRGDIYGPQcR	Unambiguous	1	1	D7LNT1	C7(Carbamidomethyl); C16(Carbamidomethyl)	CID	1	0	1	1			0	0.02252	99	3.76043	0	1	50.1003	3	3	711.671	2133	-1.28151	75.4484	24106	24106	MS2	23/64	PCP1.raw
	High	VYITFQcRGDIYGPQcR	Unambiguous	1	1	D7LNT1	C7(Carbamidomethyl); C16(Carbamidomethyl)	CID	1	0	1	1			0	0.0872	97	3.74583	0	1	10.7259	5	3	711.671	2133	-0.423063	74.814	23850	23850	MS2	25/64	PCP1.raw
	High	VYITFQcRGDIYGPQcR	Unambiguous	1	1	D7LNT1	C7(Carbamidomethyl); C16(Carbamidomethyl)	CID	1	0	1	1			0	0.02007	95	3.7236	0	1	17.4869	3	3	711.671	2133	-0.76644	74.771	23833	23833	MS2	28/64	PCP1.raw
	High	VYITFQcRGDIYGPQcR	Unambiguous	1	1	D7LNT1	C7(Carbamidomethyl); C16(Carbamidomethyl)	CID	1	0	1	1			0	0.01442	98	3.71865	0	1	21.7961	2	3	711.672	2133	0.00615733	76.1044	24371	24371	MS2	22/64	PCP1.raw
	High	VYITFQcRGDIYGPQcR	Unambiguous	1	1	D7LNT1	C7(Carbamidomethyl); C16(Carbamidomethyl)	CID	1	0	1	1		1.39385e+08	0	0.0644	86	3.70148	0	1	22.0387	17	2	1067	2133	-0.330915	74.5275	23735	23735	MS2	14/32	PCP1.raw
	High	DVDKPALYAAGEKR	Unambiguous	1	1	D7LNT1		CID	1	0	1	1		4.56677e+07	0	0.01278	141	3.70104	0	1	50.58	18	3	511.608	1532.81	1.54352	22.5598	4622	4622	MS2	21/52	PCP1.raw
	High	INYDDNFcIDTAR	Unambiguous	1	1	D7LNT1	C8(Carbamidomethyl)	CID	1	0	1	1		1.99246e+09	0	0.004408	48	3.69835	0	0	2.40362	0	2	808.855	1616.7	1.03854	76.9803	24718	24718	MS2	20/24	PCP1.raw
	High	DVDKPALYAAGEKR	Unambiguous	1	1	D7LNT1		CID	1	0	1	1		4.56677e+07	0	0.02556	147	3.63373	0	1	33.2636	14	3	511.608	1532.81	2.61863	22.9964	4764	4764	MS2	23/52	PCP1.raw
	High	VYITFQcRGDIYGPQcR	Unambiguous	1	1	D7LNT1	C7(Carbamidomethyl); C16(Carbamidomethyl)	CID	1	0	1	1		202400633	0	0.1197	79	3.60642	0	1	5.50543	3	2	1067	2133	0.0124613	73.6798	23395	23395	MS2	10/32	PCP1.raw
	High	IYVMVQcTKDLTPK	Unambiguous	1	1	D7LNT1	C7(Carbamidomethyl)	CID	1	0	1	1		15518979	0	0.01077	117	3.59775	0	1	0	13	2	848.444	1695.88	-0.640941	59.6346	17860	17860	MS2	18/26	PCP1.raw
	High	FERYPFVNAK	Unambiguous	1	1	D7LNT1		CID	1	0	1	1		8.3637e+07	0	0.0153	119	3.39417	0	1	21.673	7	3	424.225	1270.66	2.42636	44.0622	11968	11968	MS2	23/36	PCP1.raw
	High	INYDDNFcIDTAR	Unambiguous	1	1	D7LNT1	C8(Carbamidomethyl)	CID	1	0	1	1		1.99246e+09	0	0.003448	45	3.3853	0	0	55.0282	6	2	808.855	1616.7	0.963039	76.4909	24527	24527	MS2	18/24	PCP1.raw
	High	VYITFQcRGDIYGPQcR	Unambiguous	1	1	D7LNT1	C7(Carbamidomethyl); C16(Carbamidomethyl)	CID	1	0	1	1			0	0.0175	99	3.36834	0	1	40.2399	2	3	711.671	2133	-1.36735	76.2144	24416	24416	MS2	24/64	PCP1.raw
	High	INYDDNFcIDTAR	Unambiguous	1	1	D7LNT1	C8(Carbamidomethyl)	CID	1	0	1	1		1.99246e+09	0	0.003703	49	3.21541	0	0	50.5753	5	2	808.856	1616.7	2.02012	77.5416	24939	24939	MS2	18/24	PCP1.raw
	High	NNFVKDVDKPALYAAGEK	Unambiguous	1	1	D7LNT1		CID	1	0	1	1		4.23434e+07	0	0.024	121	3.123	0	1	34.6293	8	3	660.345	1979.02	-1.42461	51.2102	14630	14630	MS2	29/68	PCP1.raw
	High	GGFVYMDHTDIKEVR	Unambiguous	1	1	D7LNT1		CID	1	0	1	1		8.73574e+07	0	0.01629	130	3.09959	0	1	72.2355	4	3	589.623	1766.85	0.524525	52.0164	14933	14933	MS2	23/56	PCP1.raw
	High	VYITFQcRGDIYGPQcR	Unambiguous	1	1	D7LNT1	C7(Carbamidomethyl); C16(Carbamidomethyl)	CID	1	0	1	1			0	0.05115	98	3.0684	0	1	33.4004	4	3	711.672	2133	-0.165531	75.7181	24216	24216	MS2	22/64	PCP1.raw
	High	IYVMVQcTK	Unambiguous	1	1	D7LNT1	C7(Carbamidomethyl)	CID	1	0	1	1		6.87043e+08	0	0.02552	119	2.97726	0	0	5.87727	1	2	571.291	1141.57	0.155276	42.1182	11240	11240	MS2	14/16	PCP1.raw
	High	VYITFQcR	Unambiguous	1	1	D7LNT1	C7(Carbamidomethyl)	CID	1	0	1	1		7688531246	0	0.04302	103	2.77795	0	0	5.27296	1	2	543.774	1086.54	-0.129502	54.8872	16023	16023	MS2	12/14	PCP1.raw
	High	AcVEcVSHNVIK	Unambiguous	1	1	D7LNT1	C2(Carbamidomethyl); C5(Carbamidomethyl)	CID	1	0	1	1		8.73211e+07	0	0.06851	109	2.73206	0	0	50.0945	43	3	472.565	1415.68	1.63606	24.5237	5256	5256	MS2	19/44	PCP1.raw
	High	GGFVYMDHTDIK	Unambiguous	1	1	D7LNT1		CID	1	0	1	1		2.56509e+07	0	0.05326	119	2.6538	0	0	47.3144	7	2	691.824	1382.64	0.225402	50.6101	14420	14420	MS2	16/22	PCP1.raw
	High	DKGAIIWYDHcLLEFSSISTSGK	Unambiguous	1	1	D7LNT1	C11(Carbamidomethyl)	CID	1	0	1	1		387069417	0	0.08462	104	2.64127	0	1	27.1414	1	4	657.577	2627.29	1.49949	106.223	36491	36491	MS2	28/132	PCP1.raw
	High	VYITFQcR	Unambiguous	1	1	D7LNT1	C7(Carbamidomethyl)	CID	1	0	1	1		7688531246	0	0.0726	111	2.59532	0	0	5.49477	0	2	543.775	1086.54	1.55571	54.3484	15812	15812	MS2	13/14	PCP1.raw
	High	IYVMVQcTK	Unambiguous	1	1	D7LNT1	C7(Carbamidomethyl)	CID	1	0	1	1		6.87043e+08	0	0.03261	119	2.55934	0	0	39.804	10	2	571.291	1141.57	-0.0585866	41.6159	11059	11059	MS2	13/16	PCP1.raw
	High	IYVmVQcTK	Unambiguous	1	1	D7LNT1	M4(Oxidation); C7(Carbamidomethyl)	CID	1	0	1	1		4.72075e+07	0	0.07992	120	2.55107	0	0	30.9894	15	2	579.289	1157.57	0.96052	30.1333	7080	7080	MS2	13/16	PCP1.raw
	High	VYITFQcR	Unambiguous	1	1	D7LNT1	C7(Carbamidomethyl)	CID	1	0	1	1		7688531246	0	0.05703	116	2.53396	0	0	49.8018	4	2	543.774	1086.54	1.21867	53.8047	15606	15606	MS2	13/14	PCP1.raw
	High	IYVmVQcTK	Unambiguous	1	1	D7LNT1	M4(Oxidation); C7(Carbamidomethyl)	CID	1	0	1	1		4.72075e+07	0	0.06086	133	2.50917	0	0	45.7006	24	2	579.289	1157.57	0.538704	30.2346	7111	7111	MS2	14/16	PCP1.raw
	High	AcVEcVSHNVIK	Unambiguous	1	1	D7LNT1	C2(Carbamidomethyl); C5(Carbamidomethyl)	CID	1	0	1	1		8.73211e+07	0	0.03233	114	2.46044	0	0	35.0597	8	3	472.565	1415.68	1.83007	23.4407	4909	4909	MS2	23/44	PCP1.raw
	High	IYVmVQcTK	Unambiguous	1	1	D7LNT1	M4(Oxidation); C7(Carbamidomethyl)	CID	1	0	1	1		4.72075e+07	0	0.07824	113	2.45455	0	0	40.4408	6	2	579.289	1157.57	0.749612	29.5474	6884	6884	MS2	13/16	PCP1.raw
	High	VYITFQcR	Unambiguous	1	1	D7LNT1	C7(Carbamidomethyl)	CID	1	0	1	1			0	0.0583	118	2.451	0	0	21.2784	6	2	543.774	1086.54	1.21867	55.443	16242	16242	MS2	13/14	PCP1.raw
	High	AcVEcVSHNVIK	Unambiguous	1	1	D7LNT1	C2(Carbamidomethyl); C5(Carbamidomethyl)	CID	1	0	1	1		8.73211e+07	0	0.01996	115	2.3938	0	0	16.1661	10	3	472.564	1415.68	1.24804	23.982	5088	5088	MS2	19/44	PCP1.raw
	High	VYITFQcRGDIYGPQcR	Unambiguous	1	1	D7LNT1	C7(Carbamidomethyl); C16(Carbamidomethyl)	CID	1	0	1	1			0	0.1102	98	2.38669	0	1	61.8384	5	3	711.671	2133	-0.337219	77.8131	25047	25047	MS2	18/64	PCP1.raw
	High	AcVEcVSHNVIK	Unambiguous	1	1	D7LNT1	C2(Carbamidomethyl); C5(Carbamidomethyl)	CID	1	0	1	1		8.73211e+07	0	0.09857	113	2.19277	0	0	53.6742	100	3	472.565	1415.68	1.63606	24.7163	5314	5314	MS2	16/44	PCP1.raw
	High	VYITFQcR	Unambiguous	1	1	D7LNT1	C7(Carbamidomethyl)	CID	1	0	1	1			0	0.07989	120	2.18448	0	0	39.1524	7	2	543.774	1086.54	1.33102	56.0746	16485	16485	MS2	12/14	PCP1.raw
	High	ScFATARPELFKR	Unambiguous	1	1	D7LNT1	C2(Carbamidomethyl)	CID	1	0	1	1		4.4818e+08	0	0.06793	153	2.17119	0	1	0	10	4	396.459	1582.82	-0.0749902	42.6276	11427	11427	MS2	29/72	PCP1.raw
	High	ScFATARPELFKR	Unambiguous	1	1	D7LNT1	C2(Carbamidomethyl)	CID	1	0	1	1		4.4818e+08	0	0.07837	137	2.15696	0	1	0.789592	2	4	396.46	1582.82	1.00472	43.1551	11626	11626	MS2	28/72	PCP1.raw
	High	IYVmVQcTK	Unambiguous	1	1	D7LNT1	M4(Oxidation); C7(Carbamidomethyl)	CID	1	0	1	1			0	0.1206	117	2.08238	0	0	67.3489	33	2	579.29	1157.57	2.22596	31.3203	7473	7473	MS2	13/16	PCP1.raw
	High	ScFATARPELFK	Unambiguous	1	1	D7LNT1	C2(Carbamidomethyl)	CID	1	0	1	1		1.23787e+08	0	0.08889	148	1.6046	0	0	10.3792	4	3	476.243	1426.72	0.27917	54.8488	16008	16008	MS2	22/44	PCP1.raw
	High	GGFVYMDHTDIK	Unambiguous	1	1	D7LNT1		CID	1	0	1	1		7.5228e+07	0	0.1124	122	1.54493	0	0	20.753	3	3	461.552	1382.64	0.215677	50.538	14394	14394	MS2	21/44	PCP1.raw
	High	VYITFQcRGDIYGPQcR	Unambiguous	1	1	D7LNT1	C7(Carbamidomethyl); C16(Carbamidomethyl)	CID	1	0	1	1		1.39385e+08	0.001	0.1797	85	3.143	0	1	51.0027	1	2	1067	2133	0.0124613	73.9924	23521	23521	MS2	11/32	PCP1.raw
	High	IYVmVQcTK	Unambiguous	1	1	D7LNT1	M4(Oxidation); C7(Carbamidomethyl)	CID	1	0	1	1			0.001	0.1717	121	2.39226	0	0	48.6418	21	2	579.289	1157.57	1.59324	30.753	7282	7282	MS2	13/16	PCP1.raw
	High	ScFATARPELFKR	Unambiguous	1	1	D7LNT1	C2(Carbamidomethyl)	CID	1	0	1	1		4.03819e+08	0.001	0.2089	135	1.86014	0	1	27.4474	1	3	528.277	1582.82	0.743288	42.7146	11458	11458	MS2	17/48	PCP1.raw
	High	DKGAIIWYDHcLLEFSSISTSGK	Unambiguous	1	1	D7LNT1	C11(Carbamidomethyl)	CID	1	0	1	1		387069417	0.003	0.2583	112	1.93037	0	1	42.4149	4	4	657.577	2627.29	2.42874	107.048	36819	36819	MS2	26/132	PCP1.raw
	High	GAIIWYDHcLLEFSSISTSGK	Unambiguous	1	1	D7LNT1	C9(Carbamidomethyl)	CID	1	0	1	1			0.003	0.2582	88	1.68153	0	0	53.1919	14	2	1192.59	2384.17	3.18784	109.99	37995	37995	MS2	11/40	PCP1.raw
	Medium	DKGAIIWYDHcLLEFSSISTSGK	Unambiguous	1	1	D7LNT1	C11(Carbamidomethyl)	CID	1	0	1	1		387069417	0.034	0.5311	104	1.9419	0	1	33.014	3	4	657.577	2627.29	1.49949	106.975	36788	36788	MS2	21/132	PCP1.raw
	Medium	KIYVMVQcTK	Unambiguous	1	1	D7LNT1	C8(Carbamidomethyl)	CID	1	0	1	1		3.76633e+06	0.038	0.5494	111	1.36367	0	1	53.1392	100	3	423.895	1269.67	1.71594	26.741	5960	5960	MS2	17/36	PCP1.raw
	Medium	GGFVYMDHTDIKEVR	Unambiguous	1	1	D7LNT1		CID	1	0	1	1		4.95697e+07	0.041	0.5546	127	1.76732	0	1	18.1167	5	4	442.469	1766.85	0.309647	52.0675	14953	14953	MS2	21/84	PCP1.raw
D7MJN9	Predicted protein OS=Arabidopsis lyrata subsp. lyrata GN=ARALYDRAFT_659736 PE=4 SV=1 - [D7MJN9_ARALL]	232.45	57.89	2	3	9	77	1.52998e+10	95	10.4203	9.14404
	Confidence Level	Sequence	PSM Ambiguity	# Proteins	# Protein Groups	Protein Group Accessions	Modifications	Activation Type	ΔScore	ΔCn	Rank	Search Engine Rank	QuanResultID	Precursor Area	q-Value	PEP	Peptides Matched	XCorr	Probability	# Missed Cleavages	Isolation Interference [%]	Ion Inject Time [ms]	Charge	m/z [Da]	MH+ [Da]	ΔM [ppm]	RT [min]	First Scan	Last Scan	MS Order	Ions Matched	Spectrum File
	High	EScVNEKFLHGAcLHLPKPQSK	Unambiguous	2	2	D7MJM7;D7MJN9	C3(Carbamidomethyl); C13(Carbamidomethyl)	CID	1	0	1	1		2.41095e+09	0	0.00106	108	6.28093	0	1	5.34546	1	3	860.433	2579.28	-0.55533	50.9879	14551	14551	MS2	30/84	PCP1.raw
	High	EScVNEKFLHGAcLHLPKPQSK	Unambiguous	2	2	D7MJM7;D7MJN9	C3(Carbamidomethyl); C13(Carbamidomethyl)	CID	1	0	1	1		2.41095e+09	0	0.0004089	108	6.26845	0	1	1.71818	0	3	860.433	2579.28	-0.484339	49.9432	14175	14175	MS2	33/84	PCP1.raw
	High	EScVNEKFLHGAcLHLPKPQSK	Unambiguous	2	2	D7MJM7;D7MJN9	C3(Carbamidomethyl); C13(Carbamidomethyl)	CID	1	0	1	1		2.41095e+09	0	0.0005609	110	5.60685	0	1	1.1352	1	3	860.433	2579.28	-0.342358	50.4734	14371	14371	MS2	32/84	PCP1.raw
	High	EScVNEKFLHGAcLHLPKPQSK	Unambiguous	2	2	D7MJM7;D7MJN9	C3(Carbamidomethyl); C13(Carbamidomethyl)	CID	1	0	1	1			0	0.000413	102	5.43683	0	1	6.94179	4	3	860.434	2579.29	0.225568	51.5374	14746	14746	MS2	32/84	PCP1.raw
	High	EScVNEKFLHGAcLHLPKPQSK	Unambiguous	2	2	D7MJM7;D7MJN9	C3(Carbamidomethyl); C13(Carbamidomethyl)	CID	1	0	1	1		127871999	0	0.005244	92	5.12449	0	1	11.0161	4	2	1290.15	2579.29	1.74525	50.151	14256	14256	MS2	21/42	PCP1.raw
	High	EScVNEKFLHGAcLHLPKPQSK	Unambiguous	2	2	D7MJM7;D7MJN9	C3(Carbamidomethyl); C13(Carbamidomethyl)	CID	1	0	1	1		127871999	0	0.0104	86	5.01368	0	1	0	20	2	1290.15	2579.3	3.82763	49.7597	14106	14106	MS2	20/42	PCP1.raw
	High	EScVNEKFLHGAcLHLPKPQSK	Unambiguous	2	2	D7MJM7;D7MJN9	C3(Carbamidomethyl); C13(Carbamidomethyl)	CID	1	0	1	1		127871999	0	0.008271	90	4.92377	0	1	0	10	2	1290.15	2579.29	0.041473	49.7191	14091	14091	MS2	21/42	PCP1.raw
	High	EScVNEKFLHGAcLHLPKPQSK	Unambiguous	2	2	D7MJM7;D7MJN9	C3(Carbamidomethyl); C13(Carbamidomethyl)	CID	1	0	1	1		127871999	0	0.006136	91	4.90907	0	1	0	20	2	1290.15	2579.29	-0.147836	50.3933	14345	14345	MS2	19/42	PCP1.raw
	High	EScVNEKFLHGAcLHLPKPQSK	Unambiguous	2	2	D7MJM7;D7MJN9	C3(Carbamidomethyl); C13(Carbamidomethyl)	CID	1	0	1	1		127871999	0	0.009847	91	4.83644	0	1	14.5154	5	2	1290.15	2579.29	0.609399	49.8002	14121	14121	MS2	21/42	PCP1.raw
	High	EScVNEKFLHGAcLHLPKPQSK	Unambiguous	2	2	D7MJM7;D7MJN9	C3(Carbamidomethyl); C13(Carbamidomethyl)	CID	1	0	1	1		16989276	0	0.03504	95	4.74895	0	1	10.3591	10	2	1290.16	2579.3	7.04585	50.7201	14457	14457	MS2	20/42	PCP1.raw
	High	EScVNEKFLHGAcLHLPKPQSK	Unambiguous	2	2	D7MJM7;D7MJN9	C3(Carbamidomethyl); C13(Carbamidomethyl)	CID	1	0	1	1		2.41095e+09	0	0.001913	105	4.69727	0	1	23.3499	7	3	860.433	2579.29	-0.200376	49.4467	13986	13986	MS2	33/84	PCP1.raw
	High	EScVNEKFLHGAcLHLPKPQSK	Unambiguous	2	2	D7MJM7;D7MJN9	C3(Carbamidomethyl); C13(Carbamidomethyl)	CID	1	0	1	1		127871999	0	0.02465	89	4.55627	0	1	6.1264	10	2	1290.15	2579.3	4.20625	50.4847	14376	14376	MS2	19/42	PCP1.raw
	High	EScVNEKFLHGAcLHLPKPQSK	Unambiguous	2	2	D7MJM7;D7MJN9	C3(Carbamidomethyl); C13(Carbamidomethyl)	CID	1	0	1	1		127871999	0	0.02294	91	4.49485	0	1	10.7147	2	2	1290.15	2579.29	2.02921	50.313	14316	14316	MS2	20/42	PCP1.raw
	High	EScVNEKFLHGAcLHLPKPQSK	Unambiguous	2	2	D7MJM7;D7MJN9	C3(Carbamidomethyl); C13(Carbamidomethyl)	CID	1	0	1	1		459219291	0	0.04649	106	3.49178	0	1	2.68568	0	4	645.577	2579.29	-0.110935	51.7808	14839	14839	MS2	31/126	PCP1.raw
	High	FLHGAcLHLPKPQSK	Unambiguous	2	2	D7MJM7;D7MJN9	C6(Carbamidomethyl)	CID	1	0	1	1		3.22742e+09	0	0.0061	87	3.48441	0	0	13.7888	0	3	578.316	1732.93	1.33172	34.8966	8714	8714	MS2	29/56	PCP1.raw
	High	FLHGAcLHLPKPQSK	Unambiguous	2	2	D7MJM7;D7MJN9	C6(Carbamidomethyl)	CID	1	0	1	1			0	0.009808	68	3.41511	0	0	22.9716	15	2	866.97	1732.93	0.388518	34.6222	8620	8620	MS2	17/28	PCP1.raw
	High	FLHGAcLHLPKPQSK	Unambiguous	2	2	D7MJM7;D7MJN9	C6(Carbamidomethyl)	CID	1	0	1	1		2.70944e+07	0	0.004745	80	3.36161	0	0	31.3733	48	2	866.969	1732.93	-1.02031	35.8847	9063	9063	MS2	19/28	PCP1.raw
	High	FLHGAcLHLPKPQSK	Unambiguous	2	2	D7MJM7;D7MJN9	C6(Carbamidomethyl)	CID	1	0	1	1			0	0.02243	87	3.31685	0	0	3.05275	0	4	433.989	1732.93	1.2183	36.1742	9158	9158	MS2	39/84	PCP1.raw
	High	FLHGAcLHLPKPQSK	Unambiguous	2	2	D7MJM7;D7MJN9	C6(Carbamidomethyl)	CID	1	0	1	1		3.22742e+09	0	0.008636	99	3.31273	0	0	9.0258	1	3	578.315	1732.93	-1.09851	34.3617	8530	8530	MS2	31/56	PCP1.raw
	High	FLHGAcLHLPKPQSK	Unambiguous	2	2	D7MJM7;D7MJN9	C6(Carbamidomethyl)	CID	1	0	1	1		9818904	0	0.0307	98	3.30282	0	0	53.7976	21	3	578.315	1732.93	0.063772	37.898	9746	9746	MS2	28/56	PCP1.raw
	High	EScVNEKFLHGAcLHLPKPQSK	Unambiguous	2	2	D7MJM7;D7MJN9	C3(Carbamidomethyl); C13(Carbamidomethyl)	CID	1	0	1	1		15586776480	0	0.04845	102	3.29789	0	1	3.01958	0	4	645.577	2579.29	0.267682	50.0958	14234	14234	MS2	31/126	PCP1.raw
	High	FLHGAcLHLPKPQSK	Unambiguous	2	2	D7MJM7;D7MJN9	C6(Carbamidomethyl)	CID	1	0	1	1			0	0.006466	80	3.28041	0	0	30.8863	16	2	866.969	1732.93	-0.808988	35.019	8760	8760	MS2	20/28	PCP1.raw
	High	FLHGAcLHLPKPQSK	Unambiguous	2	2	D7MJM7;D7MJN9	C6(Carbamidomethyl)	CID	1	0	1	1			0	0.0113	65	3.27657	0	0	8.48022	2	2	866.97	1732.93	1.16337	35.1331	8799	8799	MS2	16/28	PCP1.raw
	High	IPSVLAAPGNcFK	Unambiguous	3	2	D7MJN9;D7MJM7	C11(Carbamidomethyl)	CID	1	0	1	1		8.47208e+08	0	0.005908	140	3.21641	0	0	14.1466	1	2	687.366	1373.72	-0.265364	75.9963	24327	24327	MS2	19/24	PCP1.raw
	High	FLHGAcLHLPKPQSK	Unambiguous	2	2	D7MJM7;D7MJN9	C6(Carbamidomethyl)	CID	1	0	1	1		2.70944e+07	0	0.02104	71	3.17967	0	0	25.7453	21	2	866.97	1732.93	0.952049	35.7224	9009	9009	MS2	19/28	PCP1.raw
	High	FLHGAcLHLPKPQSK	Unambiguous	2	2	D7MJM7;D7MJN9	C6(Carbamidomethyl)	CID	1	0	1	1		2.70944e+07	0	0.005132	79	3.16635	0	0	0	84	2	866.969	1732.93	-0.949871	35.8141	9040	9040	MS2	21/28	PCP1.raw
	High	FLHGAcLHLPKPQSK	Unambiguous	2	2	D7MJM7;D7MJN9	C6(Carbamidomethyl)	CID	1	0	1	1		2.70944e+07	0	0.008082	78	3.14168	0	0	0	24	2	866.969	1732.93	-0.949871	35.684	8996	8996	MS2	21/28	PCP1.raw
	High	FLHGAcLHLPKPQSK	Unambiguous	2	2	D7MJM7;D7MJN9	C6(Carbamidomethyl)	CID	1	0	1	1			0	0.01063	99	3.05625	0	0	46.5669	6	3	578.315	1732.93	0.063772	36.4866	9266	9266	MS2	26/56	PCP1.raw
	High	FLHGAcLHLPKPQSK	Unambiguous	2	2	D7MJM7;D7MJN9	C6(Carbamidomethyl)	CID	1	0	1	1			0	0.02701	90	3.03439	0	0	6.67793	5	4	433.989	1732.93	0.866089	38.2747	9871	9871	MS2	31/84	PCP1.raw
	High	IPSVLAAPGNcFK	Unambiguous	3	2	D7MJN9;D7MJM7	C11(Carbamidomethyl)	CID	1	0	1	1		8.47208e+08	0	0.01552	135	3.02186	0	0	34.8049	2	2	687.366	1373.72	-0.531947	75.4936	24124	24124	MS2	18/24	PCP1.raw
	High	FLHGAcLHLPKPQSK	Unambiguous	2	2	D7MJM7;D7MJN9	C6(Carbamidomethyl)	CID	1	0	1	1			0	0.0124	87	3.02064	0	0	6.84426	2	4	433.989	1732.93	1.2183	33.5349	8246	8246	MS2	38/84	PCP1.raw
	High	FLHGAcLHLPKPQSK	Unambiguous	2	2	D7MJM7;D7MJN9	C6(Carbamidomethyl)	CID	1	0	1	1		13922035782	0	0.05004	87	3.00443	0	0	7.50767	0	4	433.989	1732.93	1.5705	34.0605	8426	8426	MS2	38/84	PCP1.raw
	High	FLHGAcLHLPKPQSK	Unambiguous	2	2	D7MJM7;D7MJN9	C6(Carbamidomethyl)	CID	1	0	1	1			0	0.02881	88	2.98828	0	0	0	11	4	433.989	1732.93	1.35918	40.4949	10661	10661	MS2	35/84	PCP1.raw
	High	KIPSVLAAPGNcFK	Unambiguous	3	2	D7MJN9;D7MJM7	C12(Carbamidomethyl)	CID	1	0	1	1		1.63907e+10	0	0.05094	109	2.98111	0	1	4.71123	0	3	501.279	1501.82	1.74018	60.2181	18083	18083	MS2	24/52	PCP1.raw
	High	KIPSVLAAPGNcFK	Unambiguous	3	2	D7MJN9;D7MJM7	C12(Carbamidomethyl)	CID	1	0	1	1		6879267563	0	0.006195	90	2.951	0	1	2.37283	0	2	751.413	1501.82	0.00158266	59.7075	17886	17886	MS2	19/26	PCP1.raw
	High	FLHGAcLHLPKPQSK	Unambiguous	2	2	D7MJM7;D7MJN9	C6(Carbamidomethyl)	CID	1	0	1	1		3.22742e+09	0	0.008616	99	2.94761	0	0	9.01658	0	3	578.315	1732.93	-0.0418903	35.4602	8916	8916	MS2	30/56	PCP1.raw
	High	FLHGAcLHLPKPQSK	Unambiguous	2	2	D7MJM7;D7MJN9	C6(Carbamidomethyl)	CID	1	0	1	1			0	0.0236	97	2.93363	0	0	16.5882	3	4	433.989	1732.93	0.372999	36.725	9346	9346	MS2	31/84	PCP1.raw
	High	FLHGAcLHLPKPQSK	Unambiguous	2	2	D7MJM7;D7MJN9	C6(Carbamidomethyl)	CID	1	0	1	1		13922035782	0	0.04752	88	2.91084	0	0	4.75434	0	4	433.989	1732.93	1.85227	34.5733	8603	8603	MS2	37/84	PCP1.raw
	High	FLHGAcLHLPKPQSK	Unambiguous	2	2	D7MJM7;D7MJN9	C6(Carbamidomethyl)	CID	1	0	1	1		13922035782	0	0.1301	87	2.90271	0	0	4.841	0	4	433.989	1732.93	1.71139	35.0851	8782	8782	MS2	37/84	PCP1.raw
	High	KIPSVLAAPGNcFK	Unambiguous	3	2	D7MJN9;D7MJM7	C12(Carbamidomethyl)	CID	1	0	1	1		6879267563	0	0.009116	96	2.89374	0	1	5.4594	0	2	751.413	1501.82	-0.160981	60.2201	18084	18084	MS2	18/26	PCP1.raw
	High	FLHGAcLHLPKPQSK	Unambiguous	2	2	D7MJM7;D7MJN9	C6(Carbamidomethyl)	CID	1	0	1	1			0	0.02739	91	2.89176	0	0	33.1041	17	4	433.989	1732.93	0.725206	41.6373	11068	11068	MS2	34/84	PCP1.raw
	High	FLHGAcLHLPKPQSK	Unambiguous	2	2	D7MJM7;D7MJN9	C6(Carbamidomethyl)	CID	1	0	1	1		13922035782	0	0.07305	87	2.87804	0	0	3.01062	0	4	433.989	1732.93	1.2183	35.6255	8974	8974	MS2	41/84	PCP1.raw
	High	FLHGAcLHLPKPQSK	Unambiguous	2	2	D7MJM7;D7MJN9	C6(Carbamidomethyl)	CID	1	0	1	1			0	0.01661	99	2.85205	0	0	28.7934	13	4	433.988	1732.93	-0.0496496	33.1135	8099	8099	MS2	36/84	PCP1.raw
	High	KIPSVLAAPGNcFK	Unambiguous	3	2	D7MJN9;D7MJM7	C12(Carbamidomethyl)	CID	1	0	1	1		6879267563	0	0.02845	112	2.84355	0	1	46.0011	4	2	751.413	1501.82	-0.160981	60.7894	18304	18304	MS2	16/26	PCP1.raw
	High	FLHGAcLHLPKPQSK	Unambiguous	2	2	D7MJM7;D7MJN9	C6(Carbamidomethyl)	CID	1	0	1	1			0	0.07089	91	2.83863	0	0	52.545	26	4	433.989	1732.94	2.13403	43.0835	11601	11601	MS2	33/84	PCP1.raw
	High	FLHGAcLHLPKPQSK	Unambiguous	2	2	D7MJM7;D7MJN9	C6(Carbamidomethyl)	CID	1	0	1	1			0	0.0578	87	2.81269	0	0	5.93625	3	4	433.989	1732.93	1.2183	37.7697	9698	9698	MS2	35/84	PCP1.raw
	High	KIPSVLAAPGNcFK	Unambiguous	3	2	D7MJN9;D7MJM7	C12(Carbamidomethyl)	CID	1	0	1	1		1.63907e+10	0	0.02932	116	2.79833	0	1	1.83734	0	3	501.279	1501.82	1.43538	59.7056	17885	17885	MS2	28/52	PCP1.raw
	High	FLHGAcLHLPKPQSK	Unambiguous	2	2	D7MJM7;D7MJN9	C6(Carbamidomethyl)	CID	1	0	1	1			0	0.03634	86	2.79771	0	0	20.7371	5	4	433.99	1732.94	3.75418	39.4514	10295	10295	MS2	38/84	PCP1.raw
	High	FLHGAcLHLPKPQSK	Unambiguous	2	2	D7MJM7;D7MJN9	C6(Carbamidomethyl)	CID	1	0	1	1			0	0.07231	87	2.76936	0	0	33.6774	18	4	433.989	1732.93	1.5705	43.14	11622	11622	MS2	32/84	PCP1.raw
	High	FLHGAcLHLPKPQSK	Unambiguous	2	2	D7MJM7;D7MJN9	C6(Carbamidomethyl)	CID	1	0	1	1		3.22742e+09	0	0.03554	91	2.76157	0	0	5.58296	1	3	578.316	1732.93	0.592083	35.9739	9090	9090	MS2	31/56	PCP1.raw
	High	FLHGAcLHLPKPQSK	Unambiguous	2	2	D7MJM7;D7MJN9	C6(Carbamidomethyl)	CID	1	0	1	1			0	0.009576	85	2.75703	0	0	37.1101	84	2	866.968	1732.93	-1.79517	34.498	8579	8579	MS2	18/28	PCP1.raw
	High	FLHGAcLHLPKPQSK	Unambiguous	2	2	D7MJM7;D7MJN9	C6(Carbamidomethyl)	CID	1	0	1	1			0	0.09067	90	2.71504	0	0	66.3727	7	4	433.989	1732.93	1.42962	38.9078	10103	10103	MS2	31/84	PCP1.raw
	High	FLHGAcLHLPKPQSK	Unambiguous	2	2	D7MJM7;D7MJN9	C6(Carbamidomethyl)	CID	1	0	1	1			0	0.02725	88	2.70778	0	0	19.8975	11	4	433.989	1732.93	1.35918	39.9912	10483	10483	MS2	38/84	PCP1.raw
	High	FLHGAcLHLPKPQSK	Unambiguous	2	2	D7MJM7;D7MJN9	C6(Carbamidomethyl)	CID	1	0	1	1			0	0.05428	91	2.70369	0	0	5.15587	12	4	433.989	1732.94	2.27491	41.015	10843	10843	MS2	35/84	PCP1.raw
	High	FLHGAcLHLPKPQSK	Unambiguous	2	2	D7MJM7;D7MJN9	C6(Carbamidomethyl)	CID	1	0	1	1			0	0.05362	87	2.65887	0	0	5.63418	3	4	433.989	1732.93	1.2183	37.2574	9523	9523	MS2	32/84	PCP1.raw
	High	KIPSVLAAPGNcFK	Unambiguous	3	2	D7MJN9;D7MJM7	C12(Carbamidomethyl)	CID	1	0	1	1		6879267563	0	0.01759	90	2.58242	0	1	39.59	6	2	751.414	1501.82	0.489272	59.1999	17692	17692	MS2	16/26	PCP1.raw
	High	FLHGAcLHLPKPQSK	Unambiguous	2	2	D7MJM7;D7MJN9	C6(Carbamidomethyl)	CID	1	0	1	1			0	0.05937	99	2.55498	0	0	65.2091	15	4	433.988	1732.93	0.0912334	42.1625	11259	11259	MS2	30/84	PCP1.raw
	High	KIPSVLAAPGNcFK	Unambiguous	3	2	D7MJN9;D7MJM7	C12(Carbamidomethyl)	CID	1	0	1	1		1.63907e+10	0	0.103	117	2.44292	0	1	3.77029	1	3	501.279	1501.82	1.06961	60.7784	18299	18299	MS2	22/52	PCP1.raw
	High	IPSVLAAPGNcFKK	Unambiguous	2	1	D7MJN9	C11(Carbamidomethyl)	CID	1	0	1	1		1.41183e+08	0	0.08672	132	2.32779	0	1	8.59399	2	3	501.279	1501.82	1.8621	57.8507	17167	17167	MS2	24/52	PCP1.raw
	High	FLHGAcLHLPKPQSK	Unambiguous	2	2	D7MJM7;D7MJN9	C6(Carbamidomethyl)	CID	1	0	1	1			0	0.1477	91	2.28479	0	0	31.667	32	4	433.989	1732.93	0.513882	32.9866	8054	8054	MS2	33/84	PCP1.raw
	High	KIPSVLAAPGNcFK	Unambiguous	3	2	D7MJN9;D7MJM7	C12(Carbamidomethyl)	CID	1	0	1	1		1.63907e+10	0	0.09022	114	2.1822	0	1	17.7012	1	3	501.278	1501.82	0.825765	59.1823	17684	17684	MS2	25/52	PCP1.raw
	High	FLHGAcLHLPKPQSK	Unambiguous	2	2	D7MJM7;D7MJN9	C6(Carbamidomethyl)	CID	1	0	1	1			0	0.04576	88	2.07981	0	0	53.3528	23	3	578.317	1732.94	1.96569	36.8991	9406	9406	MS2	22/56	PCP1.raw
	High	IPSVLAAPGNcFKK	Unambiguous	2	1	D7MJN9	C11(Carbamidomethyl)	CID	1	0	1	1		1.41183e+08	0	0.1109	129	2.05054	0	1	47.4951	24	3	501.279	1501.82	2.41075	57.2888	16954	16954	MS2	18/52	PCP1.raw
	High	FLHGAcLHLPKPQSK	Unambiguous	2	2	D7MJM7;D7MJN9	C6(Carbamidomethyl)	CID	1	0	1	1			0	0.1341	99	2.04143	0	0	38.4368	14	4	433.988	1732.93	-0.120091	33.034	8071	8071	MS2	26/84	PCP1.raw
	High	KIPSVLAAPGNcFK	Unambiguous	3	2	D7MJN9;D7MJM7	C12(Carbamidomethyl)	CID	1	0	1	1		6879267563	0	0.09239	112	2.02851	0	1	46.6265	10	2	751.413	1501.82	-1.13636	60.9004	18348	18348	MS2	13/26	PCP1.raw
	High	EScVNEKFLHGAcLHLPKPQSK	Unambiguous	2	2	D7MJM7;D7MJN9	C3(Carbamidomethyl); C13(Carbamidomethyl)	CID	1	0	1	1		15586776480	0.001	0.1786	107	2.73045	0	1	22.4344	0	4	645.576	2579.28	-0.773516	49.4146	13972	13972	MS2	25/126	PCP1.raw
	High	FLHGAcLHLPKPQSK	Unambiguous	2	2	D7MJM7;D7MJN9	C6(Carbamidomethyl)	CID	1	0	1	1			0.001	0.2067	90	2.13557	0	0	80.1773	26	3	578.316	1732.93	0.592083	37.0685	9461	9461	MS2	19/56	PCP1.raw
	High	IPSVLAAPGNcFKK	Unambiguous	2	1	D7MJN9	C11(Carbamidomethyl)	CID	1	0	1	1		1.41183e+08	0.001	0.223	112	2.09741	0	1	33.6377	9	3	501.279	1501.82	1.37441	57.3226	16966	16966	MS2	21/52	PCP1.raw
	High	KIPSVLAAPGNcFK	Unambiguous	3	2	D7MJN9;D7MJM7	C12(Carbamidomethyl)	CID	1	0	1	1		1.30926e+07	0.001	0.1868	117	2.03433	0	1	32.1014	10	3	501.279	1501.82	1.5573	62.4243	18951	18951	MS2	19/52	PCP1.raw
	High	LTcHcWLK	Unambiguous	1	1	D7MJN9	C3(Carbamidomethyl); C5(Carbamidomethyl)	CID	1	0	1	1		3.77058e+07	0.001	0.2266	109	1.90671	0	0	10.4221	11	3	373.181	1117.53	0.575313	26.1042	5759	5759	MS2	12/28	PCP1.raw
	High	NGNALcK	Unambiguous	3	2	D7MJN9;D7LIA3	C6(Carbamidomethyl)	CID	1	0	1	1		3.60369e+06	0.002	0.2308	164	1.89185	0	0	42.733	87	2	388.691	776.376	4.57328	11.1742	1141	1141	MS2	9/12	PCP1.raw
	High	FLHGAcLHLPKPQSK	Unambiguous	2	2	D7MJM7;D7MJN9	C6(Carbamidomethyl)	CID	1	0	1	1		1465084	0.004	0.2795	86	2.11699	0	0	14.5077	15	2	866.971	1732.93	1.44514	36.3143	9207	9207	MS2	11/28	PCP1.raw
	High	FLHGAcLHLPKPQSK	Unambiguous	2	2	D7MJM7;D7MJN9	C6(Carbamidomethyl)	CID	1	0	1	1			0.004	0.2753	98	2.09402	0	0	61.8789	18	3	578.315	1732.93	-0.358877	38.0568	9800	9800	MS2	22/56	PCP1.raw
	High	LTcHcWLK	Unambiguous	1	1	D7MJN9	C3(Carbamidomethyl); C5(Carbamidomethyl)	CID	1	0	1	1		6.50155e+06	0.004	0.2874	116	1.99898	0	0	65.906	32	2	559.267	1117.53	-0.586904	26.2782	5816	5816	MS2	11/14	PCP1.raw
	High	LTcHcWLKDAK	Unambiguous	1	1	D7MJN9	C3(Carbamidomethyl); C5(Carbamidomethyl)	CID	1	0	1	1		4.19197e+06	0.009	0.3869	122	1.79954	0	1	38.5527	68	4	358.678	1431.69	2.7754	20.536	3980	3980	MS2	20/60	PCP1.raw
	High	LTcHcWLK	Unambiguous	1	1	D7MJN9	C3(Carbamidomethyl); C5(Carbamidomethyl)	CID	1	0	1	1		6.50155e+06	0.009	0.3753	116	1.6574	0	0	68.6551	36	2	559.267	1117.53	-0.477671	26.1749	5784	5784	MS2	9/14	PCP1.raw
	Medium	KNGNALcK	Unambiguous	3	2	D7MJN9;D7LIA3	C7(Carbamidomethyl)	CID	1	0	1	1		280334	0.031	0.5248	252	1.86935	0	1	74.2987	100	2	452.739	904.471	4.5337	10.5282	974	974	MS2	9/14	PCP1.raw
D7MJM7	Putative uncharacterized protein OS=Arabidopsis lyrata subsp. lyrata GN=ARALYDRAFT_916369 PE=4 SV=1 - [D7MJM7_ARALL]	223.415	54.17	1	2	6	70	1.52998e+10	96	10.4222	9.0415
	Confidence Level	Sequence	PSM Ambiguity	# Proteins	# Protein Groups	Protein Group Accessions	Modifications	Activation Type	ΔScore	ΔCn	Rank	Search Engine Rank	QuanResultID	Precursor Area	q-Value	PEP	Peptides Matched	XCorr	Probability	# Missed Cleavages	Isolation Interference [%]	Ion Inject Time [ms]	Charge	m/z [Da]	MH+ [Da]	ΔM [ppm]	RT [min]	First Scan	Last Scan	MS Order	Ions Matched	Spectrum File
	High	EScVNEKFLHGAcLHLPKPQSK	Unambiguous	2	2	D7MJM7;D7MJN9	C3(Carbamidomethyl); C13(Carbamidomethyl)	CID	1	0	1	1		2.41095e+09	0	0.00106	108	6.28093	0	1	5.34546	1	3	860.433	2579.28	-0.55533	50.9879	14551	14551	MS2	30/84	PCP1.raw
	High	EScVNEKFLHGAcLHLPKPQSK	Unambiguous	2	2	D7MJM7;D7MJN9	C3(Carbamidomethyl); C13(Carbamidomethyl)	CID	1	0	1	1		2.41095e+09	0	0.0004089	108	6.26845	0	1	1.71818	0	3	860.433	2579.28	-0.484339	49.9432	14175	14175	MS2	33/84	PCP1.raw
	High	EScVNEKFLHGAcLHLPKPQSK	Unambiguous	2	2	D7MJM7;D7MJN9	C3(Carbamidomethyl); C13(Carbamidomethyl)	CID	1	0	1	1		2.41095e+09	0	0.0005609	110	5.60685	0	1	1.1352	1	3	860.433	2579.28	-0.342358	50.4734	14371	14371	MS2	32/84	PCP1.raw
	High	EScVNEKFLHGAcLHLPKPQSK	Unambiguous	2	2	D7MJM7;D7MJN9	C3(Carbamidomethyl); C13(Carbamidomethyl)	CID	1	0	1	1			0	0.000413	102	5.43683	0	1	6.94179	4	3	860.434	2579.29	0.225568	51.5374	14746	14746	MS2	32/84	PCP1.raw
	High	EScVNEKFLHGAcLHLPKPQSK	Unambiguous	2	2	D7MJM7;D7MJN9	C3(Carbamidomethyl); C13(Carbamidomethyl)	CID	1	0	1	1		127871999	0	0.005244	92	5.12449	0	1	11.0161	4	2	1290.15	2579.29	1.74525	50.151	14256	14256	MS2	21/42	PCP1.raw
	High	EScVNEKFLHGAcLHLPKPQSK	Unambiguous	2	2	D7MJM7;D7MJN9	C3(Carbamidomethyl); C13(Carbamidomethyl)	CID	1	0	1	1		127871999	0	0.0104	86	5.01368	0	1	0	20	2	1290.15	2579.3	3.82763	49.7597	14106	14106	MS2	20/42	PCP1.raw
	High	EScVNEKFLHGAcLHLPKPQSK	Unambiguous	2	2	D7MJM7;D7MJN9	C3(Carbamidomethyl); C13(Carbamidomethyl)	CID	1	0	1	1		127871999	0	0.008271	90	4.92377	0	1	0	10	2	1290.15	2579.29	0.041473	49.7191	14091	14091	MS2	21/42	PCP1.raw
	High	EScVNEKFLHGAcLHLPKPQSK	Unambiguous	2	2	D7MJM7;D7MJN9	C3(Carbamidomethyl); C13(Carbamidomethyl)	CID	1	0	1	1		127871999	0	0.006136	91	4.90907	0	1	0	20	2	1290.15	2579.29	-0.147836	50.3933	14345	14345	MS2	19/42	PCP1.raw
	High	EScVNEKFLHGAcLHLPKPQSK	Unambiguous	2	2	D7MJM7;D7MJN9	C3(Carbamidomethyl); C13(Carbamidomethyl)	CID	1	0	1	1		127871999	0	0.009847	91	4.83644	0	1	14.5154	5	2	1290.15	2579.29	0.609399	49.8002	14121	14121	MS2	21/42	PCP1.raw
	High	EScVNEKFLHGAcLHLPKPQSK	Unambiguous	2	2	D7MJM7;D7MJN9	C3(Carbamidomethyl); C13(Carbamidomethyl)	CID	1	0	1	1		16989276	0	0.03504	95	4.74895	0	1	10.3591	10	2	1290.16	2579.3	7.04585	50.7201	14457	14457	MS2	20/42	PCP1.raw
	High	EScVNEKFLHGAcLHLPKPQSK	Unambiguous	2	2	D7MJM7;D7MJN9	C3(Carbamidomethyl); C13(Carbamidomethyl)	CID	1	0	1	1		2.41095e+09	0	0.001913	105	4.69727	0	1	23.3499	7	3	860.433	2579.29	-0.200376	49.4467	13986	13986	MS2	33/84	PCP1.raw
	High	EScVNEKFLHGAcLHLPKPQSK	Unambiguous	2	2	D7MJM7;D7MJN9	C3(Carbamidomethyl); C13(Carbamidomethyl)	CID	1	0	1	1		127871999	0	0.02465	89	4.55627	0	1	6.1264	10	2	1290.15	2579.3	4.20625	50.4847	14376	14376	MS2	19/42	PCP1.raw
	High	EScVNEKFLHGAcLHLPKPQSK	Unambiguous	2	2	D7MJM7;D7MJN9	C3(Carbamidomethyl); C13(Carbamidomethyl)	CID	1	0	1	1		127871999	0	0.02294	91	4.49485	0	1	10.7147	2	2	1290.15	2579.29	2.02921	50.313	14316	14316	MS2	20/42	PCP1.raw
	High	EScVNEKFLHGAcLHLPKPQSK	Unambiguous	2	2	D7MJM7;D7MJN9	C3(Carbamidomethyl); C13(Carbamidomethyl)	CID	1	0	1	1		459219291	0	0.04649	106	3.49178	0	1	2.68568	0	4	645.577	2579.29	-0.110935	51.7808	14839	14839	MS2	31/126	PCP1.raw
	High	FLHGAcLHLPKPQSK	Unambiguous	2	2	D7MJM7;D7MJN9	C6(Carbamidomethyl)	CID	1	0	1	1		3.22742e+09	0	0.0061	87	3.48441	0	0	13.7888	0	3	578.316	1732.93	1.33172	34.8966	8714	8714	MS2	29/56	PCP1.raw
	High	FLHGAcLHLPKPQSK	Unambiguous	2	2	D7MJM7;D7MJN9	C6(Carbamidomethyl)	CID	1	0	1	1			0	0.009808	68	3.41511	0	0	22.9716	15	2	866.97	1732.93	0.388518	34.6222	8620	8620	MS2	17/28	PCP1.raw
	High	FLHGAcLHLPKPQSK	Unambiguous	2	2	D7MJM7;D7MJN9	C6(Carbamidomethyl)	CID	1	0	1	1		2.70944e+07	0	0.004745	80	3.36161	0	0	31.3733	48	2	866.969	1732.93	-1.02031	35.8847	9063	9063	MS2	19/28	PCP1.raw
	High	FLHGAcLHLPKPQSK	Unambiguous	2	2	D7MJM7;D7MJN9	C6(Carbamidomethyl)	CID	1	0	1	1			0	0.02243	87	3.31685	0	0	3.05275	0	4	433.989	1732.93	1.2183	36.1742	9158	9158	MS2	39/84	PCP1.raw
	High	FLHGAcLHLPKPQSK	Unambiguous	2	2	D7MJM7;D7MJN9	C6(Carbamidomethyl)	CID	1	0	1	1		3.22742e+09	0	0.008636	99	3.31273	0	0	9.0258	1	3	578.315	1732.93	-1.09851	34.3617	8530	8530	MS2	31/56	PCP1.raw
	High	FLHGAcLHLPKPQSK	Unambiguous	2	2	D7MJM7;D7MJN9	C6(Carbamidomethyl)	CID	1	0	1	1		9818904	0	0.0307	98	3.30282	0	0	53.7976	21	3	578.315	1732.93	0.063772	37.898	9746	9746	MS2	28/56	PCP1.raw
	High	EScVNEKFLHGAcLHLPKPQSK	Unambiguous	2	2	D7MJM7;D7MJN9	C3(Carbamidomethyl); C13(Carbamidomethyl)	CID	1	0	1	1		15586776480	0	0.04845	102	3.29789	0	1	3.01958	0	4	645.577	2579.29	0.267682	50.0958	14234	14234	MS2	31/126	PCP1.raw
	High	FLHGAcLHLPKPQSK	Unambiguous	2	2	D7MJM7;D7MJN9	C6(Carbamidomethyl)	CID	1	0	1	1			0	0.006466	80	3.28041	0	0	30.8863	16	2	866.969	1732.93	-0.808988	35.019	8760	8760	MS2	20/28	PCP1.raw
	High	FLHGAcLHLPKPQSK	Unambiguous	2	2	D7MJM7;D7MJN9	C6(Carbamidomethyl)	CID	1	0	1	1			0	0.0113	65	3.27657	0	0	8.48022	2	2	866.97	1732.93	1.16337	35.1331	8799	8799	MS2	16/28	PCP1.raw
	High	IPSVLAAPGNcFK	Unambiguous	3	2	D7MJN9;D7MJM7	C11(Carbamidomethyl)	CID	1	0	1	1		8.47208e+08	0	0.005908	140	3.21641	0	0	14.1466	1	2	687.366	1373.72	-0.265364	75.9963	24327	24327	MS2	19/24	PCP1.raw
	High	FLHGAcLHLPKPQSK	Unambiguous	2	2	D7MJM7;D7MJN9	C6(Carbamidomethyl)	CID	1	0	1	1		2.70944e+07	0	0.02104	71	3.17967	0	0	25.7453	21	2	866.97	1732.93	0.952049	35.7224	9009	9009	MS2	19/28	PCP1.raw
	High	FLHGAcLHLPKPQSK	Unambiguous	2	2	D7MJM7;D7MJN9	C6(Carbamidomethyl)	CID	1	0	1	1		2.70944e+07	0	0.005132	79	3.16635	0	0	0	84	2	866.969	1732.93	-0.949871	35.8141	9040	9040	MS2	21/28	PCP1.raw
	High	FLHGAcLHLPKPQSK	Unambiguous	2	2	D7MJM7;D7MJN9	C6(Carbamidomethyl)	CID	1	0	1	1		2.70944e+07	0	0.008082	78	3.14168	0	0	0	24	2	866.969	1732.93	-0.949871	35.684	8996	8996	MS2	21/28	PCP1.raw
	High	FLHGAcLHLPKPQSK	Unambiguous	2	2	D7MJM7;D7MJN9	C6(Carbamidomethyl)	CID	1	0	1	1			0	0.01063	99	3.05625	0	0	46.5669	6	3	578.315	1732.93	0.063772	36.4866	9266	9266	MS2	26/56	PCP1.raw
	High	FLHGAcLHLPKPQSK	Unambiguous	2	2	D7MJM7;D7MJN9	C6(Carbamidomethyl)	CID	1	0	1	1			0	0.02701	90	3.03439	0	0	6.67793	5	4	433.989	1732.93	0.866089	38.2747	9871	9871	MS2	31/84	PCP1.raw
	High	IPSVLAAPGNcFK	Unambiguous	3	2	D7MJN9;D7MJM7	C11(Carbamidomethyl)	CID	1	0	1	1		8.47208e+08	0	0.01552	135	3.02186	0	0	34.8049	2	2	687.366	1373.72	-0.531947	75.4936	24124	24124	MS2	18/24	PCP1.raw
	High	FLHGAcLHLPKPQSK	Unambiguous	2	2	D7MJM7;D7MJN9	C6(Carbamidomethyl)	CID	1	0	1	1			0	0.0124	87	3.02064	0	0	6.84426	2	4	433.989	1732.93	1.2183	33.5349	8246	8246	MS2	38/84	PCP1.raw
	High	FLHGAcLHLPKPQSK	Unambiguous	2	2	D7MJM7;D7MJN9	C6(Carbamidomethyl)	CID	1	0	1	1		13922035782	0	0.05004	87	3.00443	0	0	7.50767	0	4	433.989	1732.93	1.5705	34.0605	8426	8426	MS2	38/84	PCP1.raw
	High	FLHGAcLHLPKPQSK	Unambiguous	2	2	D7MJM7;D7MJN9	C6(Carbamidomethyl)	CID	1	0	1	1			0	0.02881	88	2.98828	0	0	0	11	4	433.989	1732.93	1.35918	40.4949	10661	10661	MS2	35/84	PCP1.raw
	High	KIPSVLAAPGNcFK	Unambiguous	3	2	D7MJN9;D7MJM7	C12(Carbamidomethyl)	CID	1	0	1	1		1.63907e+10	0	0.05094	109	2.98111	0	1	4.71123	0	3	501.279	1501.82	1.74018	60.2181	18083	18083	MS2	24/52	PCP1.raw
	High	KIPSVLAAPGNcFK	Unambiguous	3	2	D7MJN9;D7MJM7	C12(Carbamidomethyl)	CID	1	0	1	1		6879267563	0	0.006195	90	2.951	0	1	2.37283	0	2	751.413	1501.82	0.00158266	59.7075	17886	17886	MS2	19/26	PCP1.raw
	High	FLHGAcLHLPKPQSK	Unambiguous	2	2	D7MJM7;D7MJN9	C6(Carbamidomethyl)	CID	1	0	1	1		3.22742e+09	0	0.008616	99	2.94761	0	0	9.01658	0	3	578.315	1732.93	-0.0418903	35.4602	8916	8916	MS2	30/56	PCP1.raw
	High	FLHGAcLHLPKPQSK	Unambiguous	2	2	D7MJM7;D7MJN9	C6(Carbamidomethyl)	CID	1	0	1	1			0	0.0236	97	2.93363	0	0	16.5882	3	4	433.989	1732.93	0.372999	36.725	9346	9346	MS2	31/84	PCP1.raw
	High	FLHGAcLHLPKPQSK	Unambiguous	2	2	D7MJM7;D7MJN9	C6(Carbamidomethyl)	CID	1	0	1	1		13922035782	0	0.04752	88	2.91084	0	0	4.75434	0	4	433.989	1732.93	1.85227	34.5733	8603	8603	MS2	37/84	PCP1.raw
	High	FLHGAcLHLPKPQSK	Unambiguous	2	2	D7MJM7;D7MJN9	C6(Carbamidomethyl)	CID	1	0	1	1		13922035782	0	0.1301	87	2.90271	0	0	4.841	0	4	433.989	1732.93	1.71139	35.0851	8782	8782	MS2	37/84	PCP1.raw
	High	KIPSVLAAPGNcFK	Unambiguous	3	2	D7MJN9;D7MJM7	C12(Carbamidomethyl)	CID	1	0	1	1		6879267563	0	0.009116	96	2.89374	0	1	5.4594	0	2	751.413	1501.82	-0.160981	60.2201	18084	18084	MS2	18/26	PCP1.raw
	High	FLHGAcLHLPKPQSK	Unambiguous	2	2	D7MJM7;D7MJN9	C6(Carbamidomethyl)	CID	1	0	1	1			0	0.02739	91	2.89176	0	0	33.1041	17	4	433.989	1732.93	0.725206	41.6373	11068	11068	MS2	34/84	PCP1.raw
	High	FLHGAcLHLPKPQSK	Unambiguous	2	2	D7MJM7;D7MJN9	C6(Carbamidomethyl)	CID	1	0	1	1		13922035782	0	0.07305	87	2.87804	0	0	3.01062	0	4	433.989	1732.93	1.2183	35.6255	8974	8974	MS2	41/84	PCP1.raw
	High	FLHGAcLHLPKPQSK	Unambiguous	2	2	D7MJM7;D7MJN9	C6(Carbamidomethyl)	CID	1	0	1	1			0	0.01661	99	2.85205	0	0	28.7934	13	4	433.988	1732.93	-0.0496496	33.1135	8099	8099	MS2	36/84	PCP1.raw
	High	IPSVLAAPGNcFKSNGNALcK	Unambiguous	1	1	D7MJM7	C11(Carbamidomethyl); C20(Carbamidomethyl)	CID	1	0	1	1		3.11882e+08	0	0.0269	147	2.8512	0	1	13.4605	2	3	740.041	2218.11	-0.475151	73.056	23143	23143	MS2	27/80	PCP1.raw
	High	KIPSVLAAPGNcFK	Unambiguous	3	2	D7MJN9;D7MJM7	C12(Carbamidomethyl)	CID	1	0	1	1		6879267563	0	0.02845	112	2.84355	0	1	46.0011	4	2	751.413	1501.82	-0.160981	60.7894	18304	18304	MS2	16/26	PCP1.raw
	High	FLHGAcLHLPKPQSK	Unambiguous	2	2	D7MJM7;D7MJN9	C6(Carbamidomethyl)	CID	1	0	1	1			0	0.07089	91	2.83863	0	0	52.545	26	4	433.989	1732.94	2.13403	43.0835	11601	11601	MS2	33/84	PCP1.raw
	High	FLHGAcLHLPKPQSK	Unambiguous	2	2	D7MJM7;D7MJN9	C6(Carbamidomethyl)	CID	1	0	1	1			0	0.0578	87	2.81269	0	0	5.93625	3	4	433.989	1732.93	1.2183	37.7697	9698	9698	MS2	35/84	PCP1.raw
	High	KIPSVLAAPGNcFK	Unambiguous	3	2	D7MJN9;D7MJM7	C12(Carbamidomethyl)	CID	1	0	1	1		1.63907e+10	0	0.02932	116	2.79833	0	1	1.83734	0	3	501.279	1501.82	1.43538	59.7056	17885	17885	MS2	28/52	PCP1.raw
	High	FLHGAcLHLPKPQSK	Unambiguous	2	2	D7MJM7;D7MJN9	C6(Carbamidomethyl)	CID	1	0	1	1			0	0.03634	86	2.79771	0	0	20.7371	5	4	433.99	1732.94	3.75418	39.4514	10295	10295	MS2	38/84	PCP1.raw
	High	FLHGAcLHLPKPQSK	Unambiguous	2	2	D7MJM7;D7MJN9	C6(Carbamidomethyl)	CID	1	0	1	1			0	0.07231	87	2.76936	0	0	33.6774	18	4	433.989	1732.93	1.5705	43.14	11622	11622	MS2	32/84	PCP1.raw
	High	FLHGAcLHLPKPQSK	Unambiguous	2	2	D7MJM7;D7MJN9	C6(Carbamidomethyl)	CID	1	0	1	1		3.22742e+09	0	0.03554	91	2.76157	0	0	5.58296	1	3	578.316	1732.93	0.592083	35.9739	9090	9090	MS2	31/56	PCP1.raw
	High	FLHGAcLHLPKPQSK	Unambiguous	2	2	D7MJM7;D7MJN9	C6(Carbamidomethyl)	CID	1	0	1	1			0	0.009576	85	2.75703	0	0	37.1101	84	2	866.968	1732.93	-1.79517	34.498	8579	8579	MS2	18/28	PCP1.raw
	High	FLHGAcLHLPKPQSK	Unambiguous	2	2	D7MJM7;D7MJN9	C6(Carbamidomethyl)	CID	1	0	1	1			0	0.09067	90	2.71504	0	0	66.3727	7	4	433.989	1732.93	1.42962	38.9078	10103	10103	MS2	31/84	PCP1.raw
	High	FLHGAcLHLPKPQSK	Unambiguous	2	2	D7MJM7;D7MJN9	C6(Carbamidomethyl)	CID	1	0	1	1			0	0.02725	88	2.70778	0	0	19.8975	11	4	433.989	1732.93	1.35918	39.9912	10483	10483	MS2	38/84	PCP1.raw
	High	FLHGAcLHLPKPQSK	Unambiguous	2	2	D7MJM7;D7MJN9	C6(Carbamidomethyl)	CID	1	0	1	1			0	0.05428	91	2.70369	0	0	5.15587	12	4	433.989	1732.94	2.27491	41.015	10843	10843	MS2	35/84	PCP1.raw
	High	FLHGAcLHLPKPQSK	Unambiguous	2	2	D7MJM7;D7MJN9	C6(Carbamidomethyl)	CID	1	0	1	1			0	0.05362	87	2.65887	0	0	5.63418	3	4	433.989	1732.93	1.2183	37.2574	9523	9523	MS2	32/84	PCP1.raw
	High	KIPSVLAAPGNcFK	Unambiguous	3	2	D7MJN9;D7MJM7	C12(Carbamidomethyl)	CID	1	0	1	1		6879267563	0	0.01759	90	2.58242	0	1	39.59	6	2	751.414	1501.82	0.489272	59.1999	17692	17692	MS2	16/26	PCP1.raw
	High	FLHGAcLHLPKPQSK	Unambiguous	2	2	D7MJM7;D7MJN9	C6(Carbamidomethyl)	CID	1	0	1	1			0	0.05937	99	2.55498	0	0	65.2091	15	4	433.988	1732.93	0.0912334	42.1625	11259	11259	MS2	30/84	PCP1.raw
	High	KIPSVLAAPGNcFK	Unambiguous	3	2	D7MJN9;D7MJM7	C12(Carbamidomethyl)	CID	1	0	1	1		1.63907e+10	0	0.103	117	2.44292	0	1	3.77029	1	3	501.279	1501.82	1.06961	60.7784	18299	18299	MS2	22/52	PCP1.raw
	High	FLHGAcLHLPKPQSK	Unambiguous	2	2	D7MJM7;D7MJN9	C6(Carbamidomethyl)	CID	1	0	1	1			0	0.1477	91	2.28479	0	0	31.667	32	4	433.989	1732.93	0.513882	32.9866	8054	8054	MS2	33/84	PCP1.raw
	High	KIPSVLAAPGNcFK	Unambiguous	3	2	D7MJN9;D7MJM7	C12(Carbamidomethyl)	CID	1	0	1	1		1.63907e+10	0	0.09022	114	2.1822	0	1	17.7012	1	3	501.278	1501.82	0.825765	59.1823	17684	17684	MS2	25/52	PCP1.raw
	High	FLHGAcLHLPKPQSK	Unambiguous	2	2	D7MJM7;D7MJN9	C6(Carbamidomethyl)	CID	1	0	1	1			0	0.04576	88	2.07981	0	0	53.3528	23	3	578.317	1732.94	1.96569	36.8991	9406	9406	MS2	22/56	PCP1.raw
	High	FLHGAcLHLPKPQSK	Unambiguous	2	2	D7MJM7;D7MJN9	C6(Carbamidomethyl)	CID	1	0	1	1			0	0.1341	99	2.04143	0	0	38.4368	14	4	433.988	1732.93	-0.120091	33.034	8071	8071	MS2	26/84	PCP1.raw
	High	KIPSVLAAPGNcFK	Unambiguous	3	2	D7MJN9;D7MJM7	C12(Carbamidomethyl)	CID	1	0	1	1		6879267563	0	0.09239	112	2.02851	0	1	46.6265	10	2	751.413	1501.82	-1.13636	60.9004	18348	18348	MS2	13/26	PCP1.raw
	High	DDIScSYG	Unambiguous	1	1	D7MJM7	C5(Carbamidomethyl)	CID	1	0	1	1			0	0.08324	1	2.00711	0	0	40.5411	33	2	458.672	916.336	1.1306	36.7049	9340	9340	MS2	11/14	PCP1.raw
	High	EScVNEKFLHGAcLHLPKPQSK	Unambiguous	2	2	D7MJM7;D7MJN9	C3(Carbamidomethyl); C13(Carbamidomethyl)	CID	1	0	1	1		15586776480	0.001	0.1786	107	2.73045	0	1	22.4344	0	4	645.576	2579.28	-0.773516	49.4146	13972	13972	MS2	25/126	PCP1.raw
	High	FLHGAcLHLPKPQSK	Unambiguous	2	2	D7MJM7;D7MJN9	C6(Carbamidomethyl)	CID	1	0	1	1			0.001	0.2067	90	2.13557	0	0	80.1773	26	3	578.316	1732.93	0.592083	37.0685	9461	9461	MS2	19/56	PCP1.raw
	High	KIPSVLAAPGNcFK	Unambiguous	3	2	D7MJN9;D7MJM7	C12(Carbamidomethyl)	CID	1	0	1	1		1.30926e+07	0.001	0.1868	117	2.03433	0	1	32.1014	10	3	501.279	1501.82	1.5573	62.4243	18951	18951	MS2	19/52	PCP1.raw
	High	FLHGAcLHLPKPQSK	Unambiguous	2	2	D7MJM7;D7MJN9	C6(Carbamidomethyl)	CID	1	0	1	1		1465084	0.004	0.2795	86	2.11699	0	0	14.5077	15	2	866.971	1732.93	1.44514	36.3143	9207	9207	MS2	11/28	PCP1.raw
	High	FLHGAcLHLPKPQSK	Unambiguous	2	2	D7MJM7;D7MJN9	C6(Carbamidomethyl)	CID	1	0	1	1			0.004	0.2753	98	2.09402	0	0	61.8789	18	3	578.315	1732.93	-0.358877	38.0568	9800	9800	MS2	22/56	PCP1.raw
D7LHN5	Low-molecular-weight cysteine-rich 5 OS=Arabidopsis lyrata subsp. lyrata GN=LCR5 PE=4 SV=1 - [D7LHN5_ARALL]	222.425	53.25	1	5	5	66	4.1828e+08	77	8.40722	8.80713
	Confidence Level	Sequence	PSM Ambiguity	# Proteins	# Protein Groups	Protein Group Accessions	Modifications	Activation Type	ΔScore	ΔCn	Rank	Search Engine Rank	QuanResultID	Precursor Area	q-Value	PEP	Peptides Matched	XCorr	Probability	# Missed Cleavages	Isolation Interference [%]	Ion Inject Time [ms]	Charge	m/z [Da]	MH+ [Da]	ΔM [ppm]	RT [min]	First Scan	Last Scan	MS Order	Ions Matched	Spectrum File
	High	QSNcVAAEcDSMcVK	Unambiguous	1	1	D7LHN5	C4(Carbamidomethyl); C9(Carbamidomethyl); C13(Carbamidomethyl)	CID	1	0	1	1		9.99073e+07	0	0.0009285	3	4.36807	0	0	30.4009	5	3	586.902	1758.69	-0.157525	34.5252	8587	8587	MS2	26/56	PCP1.raw
	High	QSNcVAAEcDSMcVK	Unambiguous	1	1	D7LHN5	C4(Carbamidomethyl); C9(Carbamidomethyl); C13(Carbamidomethyl)	CID	1	0	1	1		1.11544e+09	0	0.003405	3	4.2711	0	0	3.01183	2	2	879.85	1758.69	0.197169	34.9518	8735	8735	MS2	18/28	PCP1.raw
	High	QSNcVAAEcDSMcVK	Unambiguous	1	1	D7LHN5	C4(Carbamidomethyl); C9(Carbamidomethyl); C13(Carbamidomethyl)	CID	1	0	1	1			0	0.003083	3	3.85018	0	0	36.5194	42	2	879.85	1758.69	0.405398	36.644	9319	9319	MS2	18/28	PCP1.raw
	High	QSNcVAAEcDSmcVK	Unambiguous	1	1	D7LHN5	C4(Carbamidomethyl); C9(Carbamidomethyl); M12(Oxidation); C13(Carbamidomethyl)	CID	1	0	1	1		1.14555e+07	0	0.003794	4	3.84007	0	0	37.1432	100	2	887.848	1774.69	1.75378	19.6613	3705	3705	MS2	18/28	PCP1.raw
	High	QSNcVAAEcDSMcVK	Unambiguous	1	1	D7LHN5	C4(Carbamidomethyl); C9(Carbamidomethyl); C13(Carbamidomethyl)	CID	1	0	1	1			0	0.002138	2	3.79637	0	0	47.0075	73	2	879.848	1758.69	-1.46867	36.4657	9260	9260	MS2	18/28	PCP1.raw
	High	QSNcVAAEcDSmcVK	Unambiguous	1	1	D7LHN5	C4(Carbamidomethyl); C9(Carbamidomethyl); M12(Oxidation); C13(Carbamidomethyl)	CID	1	0	1	1			0	0.005579	4	3.7871	0	0	38.7081	100	2	887.848	1774.69	1.75378	28.0845	6389	6389	MS2	17/28	PCP1.raw
	High	QSNcVAAEcDSmcVK	Unambiguous	1	1	D7LHN5	C4(Carbamidomethyl); C9(Carbamidomethyl); M12(Oxidation); C13(Carbamidomethyl)	CID	1	0	1	1		2.11003e+07	0	0.005415	4	3.78023	0	0	28.4511	29	2	887.849	1774.69	2.02892	18.9312	3477	3477	MS2	19/28	PCP1.raw
	High	QcHEILKQSNcVAAEcDSmcVK	Unambiguous	1	1	D7LHN5	C2(Carbamidomethyl); C11(Carbamidomethyl); C16(Carbamidomethyl); M19(Oxidation); C20(Carbamidomethyl)	CID	1	0	1	1		1.12903e+08	0	0.007443	25	3.77507	0	1	48.6386	17	4	671.54	2683.14	-0.168119	28.5822	6553	6553	MS2	31/126	PCP1.raw
	High	QSNcVAAEcDSMcVK	Unambiguous	1	1	D7LHN5	C4(Carbamidomethyl); C9(Carbamidomethyl); C13(Carbamidomethyl)	CID	1	0	1	1		1.11544e+09	0	0.00577	3	3.75732	0	0	9.90239	6	2	879.849	1758.69	-0.219289	34.4171	8549	8549	MS2	17/28	PCP1.raw
	High	QSNcVAAEcDSMcVK	Unambiguous	1	1	D7LHN5	C4(Carbamidomethyl); C9(Carbamidomethyl); C13(Carbamidomethyl)	CID	1	0	1	1		1.11544e+09	0	0.002047	3	3.75005	0	0	10.1471	8	2	879.849	1758.69	-0.774568	35.4667	8919	8919	MS2	18/28	PCP1.raw
	High	QSNcVAAEcDSmcVK	Unambiguous	1	1	D7LHN5	C4(Carbamidomethyl); C9(Carbamidomethyl); M12(Oxidation); C13(Carbamidomethyl)	CID	1	0	1	1			0	0.004367	4	3.74338	0	0	21.8805	100	2	887.847	1774.69	-0.240953	26.1991	5792	5792	MS2	17/28	PCP1.raw
	High	QcHEILKQSNcVAAEcDSmcVK	Unambiguous	1	1	D7LHN5	C2(Carbamidomethyl); C11(Carbamidomethyl); C16(Carbamidomethyl); M19(Oxidation); C20(Carbamidomethyl)	CID	1	0	1	1		1.12903e+08	0	0.07175	25	3.74234	0	1	48.762	5	4	671.54	2683.14	-0.441091	28.6289	6568	6568	MS2	29/126	PCP1.raw
	High	QcHEILKQSNcVAAEcDSmcVK	Unambiguous	1	1	D7LHN5	C2(Carbamidomethyl); C11(Carbamidomethyl); C16(Carbamidomethyl); M19(Oxidation); C20(Carbamidomethyl)	CID	1	0	1	1		1.12903e+08	0	0.02188	25	3.74234	0	1	58.7101	15	4	671.541	2683.14	1.19674	29.1076	6736	6736	MS2	30/126	PCP1.raw
	High	QSNcVAAEcDSmcVK	Unambiguous	1	1	D7LHN5	C4(Carbamidomethyl); C9(Carbamidomethyl); M12(Oxidation); C13(Carbamidomethyl)	CID	1	0	1	1		1.14555e+07	0	0.004938	4	3.74173	0	0	38.5699	39	2	887.849	1774.69	2.30406	19.4572	3640	3640	MS2	18/28	PCP1.raw
	High	QSNcVAAEcDSmcVK	Unambiguous	1	1	D7LHN5	C4(Carbamidomethyl); C9(Carbamidomethyl); M12(Oxidation); C13(Carbamidomethyl)	CID	1	0	1	1			0	0.004538	4	3.73994	0	0	24.3549	30	2	887.847	1774.69	-0.103384	20.0641	3834	3834	MS2	16/28	PCP1.raw
	High	QSNcVAAEcDSmcVK	Unambiguous	1	1	D7LHN5	C4(Carbamidomethyl); C9(Carbamidomethyl); M12(Oxidation); C13(Carbamidomethyl)	CID	1	0	1	1		1.14555e+07	0	0.006483	4	3.73461	0	0	16.902	35	2	887.848	1774.69	1.82257	19.5016	3654	3654	MS2	16/28	PCP1.raw
	High	QSNcVAAEcDSMcVK	Unambiguous	1	1	D7LHN5	C4(Carbamidomethyl); C9(Carbamidomethyl); C13(Carbamidomethyl)	CID	1	0	1	1		8.90423e+06	0	0.005266	3	3.70897	0	0	6.20621	8	2	879.849	1758.69	0.127759	35.9804	9093	9093	MS2	18/28	PCP1.raw
	High	QSNcVAAEcDSMcVK	Unambiguous	1	1	D7LHN5	C4(Carbamidomethyl); C9(Carbamidomethyl); C13(Carbamidomethyl)	CID	1	0	1	1			0	0.004089	3	3.70328	0	0	48.9451	37	2	879.85	1758.69	0.544218	37.4013	9576	9576	MS2	16/28	PCP1.raw
	High	QSNcVAAEcDSmcVK	Unambiguous	1	1	D7LHN5	C4(Carbamidomethyl); C9(Carbamidomethyl); M12(Oxidation); C13(Carbamidomethyl)	CID	1	0	1	1			0	0.003725	4	3.69619	0	0	38.1134	57	2	887.847	1774.69	0.515673	21.4527	4270	4270	MS2	17/28	PCP1.raw
	High	QSNcVAAEcDSmcVK	Unambiguous	1	1	D7LHN5	C4(Carbamidomethyl); C9(Carbamidomethyl); M12(Oxidation); C13(Carbamidomethyl)	CID	1	0	1	1			0	0.005486	4	3.69503	0	0	44.3744	100	2	887.849	1774.69	2.0977	24.9827	5399	5399	MS2	17/28	PCP1.raw
	High	QSNcVAAEcDSmcVK	Unambiguous	1	1	D7LHN5	C4(Carbamidomethyl); C9(Carbamidomethyl); M12(Oxidation); C13(Carbamidomethyl)	CID	1	0	1	1		2.11003e+07	0	0.006651	4	3.6868	0	0	17.5413	32	2	887.848	1774.69	1.61622	18.8691	3457	3457	MS2	18/28	PCP1.raw
	High	QSNcVAAEcDSmcVK	Unambiguous	1	1	D7LHN5	C4(Carbamidomethyl); C9(Carbamidomethyl); M12(Oxidation); C13(Carbamidomethyl)	CID	1	0	1	1			0	0.004741	4	3.68132	0	0	22.1195	88	2	887.848	1774.69	1.13473	20.6905	4028	4028	MS2	18/28	PCP1.raw
	High	QSNcVAAEcDSmcVK	Unambiguous	1	1	D7LHN5	C4(Carbamidomethyl); C9(Carbamidomethyl); M12(Oxidation); C13(Carbamidomethyl)	CID	1	0	1	1		2.11003e+07	0	0.00432	4	3.65616	0	0	18.2005	29	2	887.847	1774.69	0.378105	18.7082	3405	3405	MS2	18/28	PCP1.raw
	High	QSNcVAAEcDSmcVK	Unambiguous	1	1	D7LHN5	C4(Carbamidomethyl); C9(Carbamidomethyl); M12(Oxidation); C13(Carbamidomethyl)	CID	1	0	1	1			0	0.00558	4	3.65092	0	0	21.1691	83	2	887.848	1774.69	1.13473	27.5297	6218	6218	MS2	17/28	PCP1.raw
	High	QSNcVAAEcDSmcVK	Unambiguous	1	1	D7LHN5	C4(Carbamidomethyl); C9(Carbamidomethyl); M12(Oxidation); C13(Carbamidomethyl)	CID	1	0	1	1			0	0.004058	4	3.62251	0	0	32.4718	56	2	887.848	1774.69	0.997161	20.168	3867	3867	MS2	17/28	PCP1.raw
	High	QSNcVAAEcDSmcVK	Unambiguous	1	1	D7LHN5	C4(Carbamidomethyl); C9(Carbamidomethyl); M12(Oxidation); C13(Carbamidomethyl)	CID	1	0	1	1			0	0.007197	4	3.62112	0	0	42.1234	58	2	887.849	1774.69	1.89135	25.7808	5657	5657	MS2	18/28	PCP1.raw
	High	QSNcVAAEcDSmcVK	Unambiguous	1	1	D7LHN5	C4(Carbamidomethyl); C9(Carbamidomethyl); M12(Oxidation); C13(Carbamidomethyl)	CID	1	0	1	1			0	0.003899	4	3.61487	0	0	59.0111	100	2	887.847	1774.69	0.515673	26.7856	5974	5974	MS2	17/28	PCP1.raw
	High	QSNcVAAEcDSMcVK	Unambiguous	1	1	D7LHN5	C4(Carbamidomethyl); C9(Carbamidomethyl); C13(Carbamidomethyl)	CID	1	0	1	1			0	0.007341	3	3.6098	0	0	10.4333	19	2	879.849	1758.69	-0.14988	36.1947	9167	9167	MS2	15/28	PCP1.raw
	High	QSNcVAAEcDSmcVK	Unambiguous	1	1	D7LHN5	C4(Carbamidomethyl); C9(Carbamidomethyl); M12(Oxidation); C13(Carbamidomethyl)	CID	1	0	1	1		2.11003e+07	0	0.004097	4	3.56908	0	0	48.1411	27	2	887.848	1774.69	1.13473	18.836	3446	3446	MS2	18/28	PCP1.raw
	High	QSNcVAAEcDSmcVK	Unambiguous	1	1	D7LHN5	C4(Carbamidomethyl); C9(Carbamidomethyl); M12(Oxidation); C13(Carbamidomethyl)	CID	1	0	1	1			0	0.01195	4	3.56603	0	0	56.3995	100	2	887.849	1774.69	2.44162	27.9853	6358	6358	MS2	17/28	PCP1.raw
	High	QSNcVAAEcDSmcVK	Unambiguous	1	1	D7LHN5	C4(Carbamidomethyl); C9(Carbamidomethyl); M12(Oxidation); C13(Carbamidomethyl)	CID	1	0	1	1			0	0.005665	4	3.55991	0	0	20.2026	70	2	887.846	1774.69	-0.378521	26.366	5844	5844	MS2	15/28	PCP1.raw
	High	QcHEILKQSNcVAAEcDSmcVK	Unambiguous	1	1	D7LHN5	C2(Carbamidomethyl); C11(Carbamidomethyl); C16(Carbamidomethyl); M19(Oxidation); C20(Carbamidomethyl)	CID	1	0	1	1		1.43563e+07	0	0.01563	25	3.5518	0	1	3.52393	18	3	895.053	2683.14	1.33824	28.8261	6639	6639	MS2	20/84	PCP1.raw
	High	QSNcVAAEcDSmcVK	Unambiguous	1	1	D7LHN5	C4(Carbamidomethyl); C9(Carbamidomethyl); M12(Oxidation); C13(Carbamidomethyl)	CID	1	0	1	1			0	0.006003	4	3.54914	0	0	39.4608	77	2	887.849	1774.69	2.30406	20.6215	4006	4006	MS2	19/28	PCP1.raw
	High	QSNcVAAEcDSmcVK	Unambiguous	1	1	D7LHN5	C4(Carbamidomethyl); C9(Carbamidomethyl); M12(Oxidation); C13(Carbamidomethyl)	CID	1	0	1	1			0	0.004564	4	3.53849	0	0	36.5035	100	2	887.848	1774.69	0.928377	20.8579	4079	4079	MS2	18/28	PCP1.raw
	High	QSNcVAAEcDSMcVK	Unambiguous	1	1	D7LHN5	C4(Carbamidomethyl); C9(Carbamidomethyl); C13(Carbamidomethyl)	CID	1	0	1	1		1.11544e+09	0	0.006674	3	3.53826	0	0	29.396	87	2	879.849	1758.69	-0.635748	34.3988	8545	8545	MS2	14/28	PCP1.raw
	High	QSNcVAAEcDSmcVK	Unambiguous	1	1	D7LHN5	C4(Carbamidomethyl); C9(Carbamidomethyl); M12(Oxidation); C13(Carbamidomethyl)	CID	1	0	1	1		2.11003e+07	0	0.006403	4	3.53342	0	0	18.0306	59	2	887.848	1774.69	1.82257	18.3377	3289	3289	MS2	19/28	PCP1.raw
	High	QSNcVAAEcDSmcVK	Unambiguous	1	1	D7LHN5	C4(Carbamidomethyl); C9(Carbamidomethyl); M12(Oxidation); C13(Carbamidomethyl)	CID	1	0	1	1			0	0.004745	4	3.53047	0	0	38.0102	100	2	887.848	1774.69	1.06595	27.8671	6322	6322	MS2	17/28	PCP1.raw
	High	QSNcVAAEcDSMcVK	Unambiguous	1	1	D7LHN5	C4(Carbamidomethyl); C9(Carbamidomethyl); C13(Carbamidomethyl)	CID	1	0	1	1			0	0.007961	2	3.45965	0	0	48.4275	37	2	879.851	1758.69	1.79359	37.2855	9535	9535	MS2	16/28	PCP1.raw
	High	QSNcVAAEcDSmcVK	Unambiguous	1	1	D7LHN5	C4(Carbamidomethyl); C9(Carbamidomethyl); M12(Oxidation); C13(Carbamidomethyl)	CID	1	0	1	1			0	0.008395	4	3.45088	0	0	31.4522	78	2	887.846	1774.68	-1.06636	26.409	5858	5858	MS2	16/28	PCP1.raw
	High	QSNcVAAEcDSmcVK	Unambiguous	1	1	D7LHN5	C4(Carbamidomethyl); C9(Carbamidomethyl); M12(Oxidation); C13(Carbamidomethyl)	CID	1	0	1	1			0	0.0052	4	3.45016	0	0	36.9376	61	2	887.848	1774.69	1.40987	24.5139	5253	5253	MS2	15/28	PCP1.raw
	High	QSNcVAAEcDSmcVK	Unambiguous	1	1	D7LHN5	C4(Carbamidomethyl); C9(Carbamidomethyl); M12(Oxidation); C13(Carbamidomethyl)	CID	1	0	1	1			0	0.005712	4	3.43023	0	0	36.2919	97	2	887.849	1774.69	2.51041	24.7699	5331	5331	MS2	16/28	PCP1.raw
	High	QSNcVAAEcDSMcVKK	Unambiguous	1	1	D7LHN5	C4(Carbamidomethyl); C9(Carbamidomethyl); C13(Carbamidomethyl)	CID	1	0	1	1		2.64957e+07	0	0.0268	26	3.40953	0	1	64.5241	19	3	629.602	1886.79	1.85916	22.079	4469	4469	MS2	20/60	PCP1.raw
	High	QSNcVAAEcDSMcVK	Unambiguous	1	1	D7LHN5	C4(Carbamidomethyl); C9(Carbamidomethyl); C13(Carbamidomethyl)	CID	1	0	1	1			0	0.005513	2	3.40045	0	0	31.1988	27	2	879.848	1758.69	-1.74631	36.496	9270	9270	MS2	17/28	PCP1.raw
	High	QSNcVAAEcDSmcVK	Unambiguous	1	1	D7LHN5	C4(Carbamidomethyl); C9(Carbamidomethyl); M12(Oxidation); C13(Carbamidomethyl)	CID	1	0	1	1			0	0.01082	4	3.37844	0	0	28.4581	76	2	887.849	1774.69	2.30406	25.1018	5438	5438	MS2	16/28	PCP1.raw
	High	QSNcVAAEcDSmcVK	Unambiguous	1	1	D7LHN5	C4(Carbamidomethyl); C9(Carbamidomethyl); M12(Oxidation); C13(Carbamidomethyl)	CID	1	0	1	1			0	0.007074	4	3.37233	0	0	55.1469	100	2	887.849	1774.69	2.16649	27.9132	6336	6336	MS2	18/28	PCP1.raw
	High	QSNcVAAEcDSmcVK	Unambiguous	1	1	D7LHN5	C4(Carbamidomethyl); C9(Carbamidomethyl); M12(Oxidation); C13(Carbamidomethyl)	CID	1	0	1	1			0	0.006752	4	3.36981	0	0	45.2868	63	2	887.848	1774.69	1.75378	20.7358	4041	4041	MS2	18/28	PCP1.raw
	High	QSNcVAAEcDSmcVK	Unambiguous	1	1	D7LHN5	C4(Carbamidomethyl); C9(Carbamidomethyl); M12(Oxidation); C13(Carbamidomethyl)	CID	1	0	1	1			0	0.009647	4	3.35396	0	0	56.4102	100	2	887.849	1774.69	2.44162	25.2739	5495	5495	MS2	17/28	PCP1.raw
	High	QSNcVAAEcDSmcVK	Unambiguous	1	1	D7LHN5	C4(Carbamidomethyl); C9(Carbamidomethyl); M12(Oxidation); C13(Carbamidomethyl)	CID	1	0	1	1			0	0.005669	4	3.3163	0	0	30.1332	58	2	887.846	1774.69	-0.722442	27.3269	6152	6152	MS2	15/28	PCP1.raw
	High	QSNcVAAEcDSmcVK	Unambiguous	1	1	D7LHN5	C4(Carbamidomethyl); C9(Carbamidomethyl); M12(Oxidation); C13(Carbamidomethyl)	CID	1	0	1	1			0	0.01303	4	3.29457	0	0	23.3652	57	2	887.847	1774.69	0.309321	27.5757	6232	6232	MS2	16/28	PCP1.raw
	High	QSNcVAAEcDSmcVK	Unambiguous	1	1	D7LHN5	C4(Carbamidomethyl); C9(Carbamidomethyl); M12(Oxidation); C13(Carbamidomethyl)	CID	1	0	1	1			0	0.006318	4	3.27672	0	0	22.4307	73	2	887.847	1774.69	-0.103384	30.4807	7191	7191	MS2	16/28	PCP1.raw
	High	QSNcVAAEcDSmcVK	Unambiguous	1	1	D7LHN5	C4(Carbamidomethyl); C9(Carbamidomethyl); M12(Oxidation); C13(Carbamidomethyl)	CID	1	0	1	1			0	0.00914	4	3.27624	0	0	27.7289	49	2	887.849	1774.69	1.96014	24.5974	5279	5279	MS2	17/28	PCP1.raw
	High	QSNcVAAEcDSMcVK	Unambiguous	1	1	D7LHN5	C4(Carbamidomethyl); C9(Carbamidomethyl); C13(Carbamidomethyl)	CID	1	0	1	1			0	0.008415	3	3.27089	0	0	51.9409	29	2	879.852	1758.7	3.39001	37.5565	9628	9628	MS2	16/28	PCP1.raw
	High	QSNcVAAEcDSMcVK	Unambiguous	1	1	D7LHN5	C4(Carbamidomethyl); C9(Carbamidomethyl); C13(Carbamidomethyl)	CID	1	0	1	1			0	0.00848	2	3.26638	0	0	32.766	54	2	879.851	1758.69	1.72418	37.9216	9755	9755	MS2	13/28	PCP1.raw
	High	QSNcVAAEcDSmcVK	Unambiguous	1	1	D7LHN5	C4(Carbamidomethyl); C9(Carbamidomethyl); M12(Oxidation); C13(Carbamidomethyl)	CID	1	0	1	1			0	0.007338	4	3.25332	0	0	30.1538	82	2	887.847	1774.69	-0.103384	30.5539	7215	7215	MS2	16/28	PCP1.raw
	High	QSNcVAAEcDSmcVK	Unambiguous	1	1	D7LHN5	C4(Carbamidomethyl); C9(Carbamidomethyl); M12(Oxidation); C13(Carbamidomethyl)	CID	1	0	1	1			0	0.01078	4	3.20835	0	0	44.2314	95	2	887.847	1774.69	-0.240953	25.3398	5515	5515	MS2	17/28	PCP1.raw
	High	QcHEILKQSNcVAAEcDSmcVK	Unambiguous	1	1	D7LHN5	C2(Carbamidomethyl); C11(Carbamidomethyl); C16(Carbamidomethyl); M19(Oxidation); C20(Carbamidomethyl)	CID	1	0	1	1		1.12903e+08	0	0.07257	25	3.1956	0	1	43.6731	18	4	671.541	2683.14	0.741787	29.2021	6769	6769	MS2	28/126	PCP1.raw
	High	QcHEILKQSNcVAAEcDSmcVK	Unambiguous	1	1	D7LHN5	C2(Carbamidomethyl); C11(Carbamidomethyl); C16(Carbamidomethyl); M19(Oxidation); C20(Carbamidomethyl)	CID	1	0	1	1		1.12903e+08	0	0.02196	25	3.10742	0	1	68.2013	14	4	671.542	2683.14	1.46971	29.1587	6754	6754	MS2	24/126	PCP1.raw
	High	QSNcVAAEcDSMcVK	Unambiguous	1	1	D7LHN5	C4(Carbamidomethyl); C9(Carbamidomethyl); C13(Carbamidomethyl)	CID	1	0	1	1		2.6615e+06	0	0.007503	3	2.98889	0	0	52.382	52	2	879.85	1758.69	0.752446	40.291	10594	10594	MS2	15/28	PCP1.raw
	High	QSNcVAAEcDSMcVK	Unambiguous	1	1	D7LHN5	C4(Carbamidomethyl); C9(Carbamidomethyl); C13(Carbamidomethyl)	CID	1	0	1	1			0	0.005064	3	2.98073	0	0	37.6968	22	2	879.85	1758.69	0.474808	36.8103	9376	9376	MS2	13/28	PCP1.raw
	High	QcHEILKQSNcVAAEcDSMcVK	Unambiguous	1	1	D7LHN5	C2(Carbamidomethyl); C11(Carbamidomethyl); C16(Carbamidomethyl); C20(Carbamidomethyl)	CID	1	0	1	1			0	0.01324	17	2.84455	0	1	52.1709	14	2	1334.08	2667.14	-0.463692	42.3645	11332	11332	MS2	12/42	PCP1.raw
	High	QSNcVAAEcDSmcVK	Unambiguous	1	1	D7LHN5	C4(Carbamidomethyl); C9(Carbamidomethyl); M12(Oxidation); C13(Carbamidomethyl)	CID	1	0	1	1			0	0.01015	4	2.67676	0	0	64.6418	88	2	887.847	1774.69	0.584457	30.6113	7234	7234	MS2	16/28	PCP1.raw
	High	QSNcVAAEcDSmcVK	Unambiguous	1	1	D7LHN5	C4(Carbamidomethyl); C9(Carbamidomethyl); M12(Oxidation); C13(Carbamidomethyl)	CID	1	0	1	1			0	0.04692	6	2.60593	0	0	0	63	2	887.85	1774.69	3.74851	29.7752	6964	6964	MS2	14/28	PCP1.raw
	High	GAGVcTTSKK	Unambiguous	1	1	D7LHN5	C5(Carbamidomethyl)	CID	1	0	1	1		2.38411e+06	0	0.08037	175	2.54626	0	1	50.0761	46	2	504.763	1008.52	3.89757	10.4116	940	940	MS2	13/18	PCP1.raw
	High	KcYcYYHcP	Unambiguous	1	1	D7LHN5	C2(Carbamidomethyl); C4(Carbamidomethyl); C8(Carbamidomethyl)	CID	1	0	1	1		9.73699e+06	0	0.1248	2	1.93734	0	1	84.7094	36	2	675.758	1350.51	1.16169	21.2783	4214	4214	MS2	8/16	PCP1.raw
	High	QSNcVAAEcDSMcVK	Unambiguous	1	1	D7LHN5	C4(Carbamidomethyl); C9(Carbamidomethyl); C13(Carbamidomethyl)	CID	1	0	1	1		4.20882e+06	0	0.1175	3	1.89873	0	0	50.7033	20	3	586.902	1758.69	0.050704	35.806	9037	9037	MS2	15/56	PCP1.raw
	Medium	KcYcYYHcP	Unambiguous	1	1	D7LHN5	C2(Carbamidomethyl); C4(Carbamidomethyl); C8(Carbamidomethyl)	CID	1	0	1	1		9.73699e+06	0.031	0.5191	2	1.23494	0	1	65.3883	33	2	675.757	1350.51	0.709746	21.1605	4175	4175	MS2	8/16	PCP1.raw
D7LEL3	Putative uncharacterized protein OS=Arabidopsis lyrata subsp. lyrata GN=ARALYDRAFT_900752 PE=4 SV=1 - [D7LEL3_ARALL]	220.804	32.89	1	2	2	50	54411091086	76	8.29421	8.98291
	Confidence Level	Sequence	PSM Ambiguity	# Proteins	# Protein Groups	Protein Group Accessions	Modifications	Activation Type	ΔScore	ΔCn	Rank	Search Engine Rank	QuanResultID	Precursor Area	q-Value	PEP	Peptides Matched	XCorr	Probability	# Missed Cleavages	Isolation Interference [%]	Ion Inject Time [ms]	Charge	m/z [Da]	MH+ [Da]	ΔM [ppm]	RT [min]	First Scan	Last Scan	MS Order	Ions Matched	Spectrum File
	High	IAYHPcSQSLcAQDcALAGVYR	Unambiguous	1	1	D7LEL3	C6(Carbamidomethyl); C11(Carbamidomethyl); C15(Carbamidomethyl)	CID	1	0	1	1			0	0.0001625	82	6.62499	0	0	4.66169	0	3	847.387	2540.15	-0.580586	76.5168	24536	24536	MS2	36/84	PCP1.raw
	High	IAYHPcSQSLcAQDcALAGVYR	Unambiguous	1	1	D7LEL3	C6(Carbamidomethyl); C11(Carbamidomethyl); C15(Carbamidomethyl)	CID	1	0	1	1		74256156394	0	0.0002238	88	6.46811	0	0	3.72703	0	3	847.388	2540.15	0.14026	74.9538	23906	23906	MS2	36/84	PCP1.raw
	High	IAYHPcSQSLcAQDcALAGVYR	Unambiguous	1	1	D7LEL3	C6(Carbamidomethyl); C11(Carbamidomethyl); C15(Carbamidomethyl)	CID	1	0	1	1		74256156394	0	0.0004287	88	6.46638	0	0	4.40545	0	3	847.388	2540.15	0.212345	75.4769	24116	24116	MS2	34/84	PCP1.raw
	High	IAYHPcSQSLcAQDcALAGVYRTGK	Unambiguous	1	1	D7LEL3	C6(Carbamidomethyl); C11(Carbamidomethyl); C15(Carbamidomethyl)	CID	1	0	1	1		6611732413	0	0.0002757	76	6.40785	0	1	8.99823	0	3	942.776	2826.31	0.602407	66.1486	20417	20417	MS2	34/96	PCP1.raw
	High	IAYHPcSQSLcAQDcALAGVYR	Unambiguous	1	1	D7LEL3	C6(Carbamidomethyl); C11(Carbamidomethyl); C15(Carbamidomethyl)	CID	1	0	1	1		74256156394	0	0.0009377	83	6.27555	0	0	4.02146	0	3	847.387	2540.15	-0.580586	73.9259	23493	23493	MS2	35/84	PCP1.raw
	High	IAYHPcSQSLcAQDcALAGVYRTGK	Unambiguous	1	1	D7LEL3	C6(Carbamidomethyl); C11(Carbamidomethyl); C15(Carbamidomethyl)	CID	1	0	1	1		6611732413	0	0.0003894	79	6.23047	0	1	1.54535	0	3	942.777	2826.32	1.44462	66.6532	20608	20608	MS2	34/96	PCP1.raw
	High	IAYHPcSQSLcAQDcALAGVYR	Unambiguous	1	1	D7LEL3	C6(Carbamidomethyl); C11(Carbamidomethyl); C15(Carbamidomethyl)	CID	1	0	1	1		45379029696	0	0.0007969	85	5.93173	0	0	3.54338	0	3	847.388	2540.15	0.0681758	75.9941	24326	24326	MS2	36/84	PCP1.raw
	High	IAYHPcSQSLcAQDcALAGVYR	Unambiguous	1	1	D7LEL3	C6(Carbamidomethyl); C11(Carbamidomethyl); C15(Carbamidomethyl)	CID	1	0	1	1			0	0.0008339	87	5.67678	0	0	7.33753	1	3	847.389	2540.15	1.22153	77.5732	24950	24950	MS2	34/84	PCP1.raw
	High	IAYHPcSQSLcAQDcALAGVYR	Unambiguous	1	1	D7LEL3	C6(Carbamidomethyl); C11(Carbamidomethyl); C15(Carbamidomethyl)	CID	1	0	1	1			0	0.0002477	87	5.63907	0	0	5.93235	1	3	847.388	2540.15	0.212345	77.0345	24739	24739	MS2	34/84	PCP1.raw
	High	IAYHPcSQSLcAQDcALAGVYR	Unambiguous	1	1	D7LEL3	C6(Carbamidomethyl); C11(Carbamidomethyl); C15(Carbamidomethyl)	CID	1	0	1	1			0	0.0007392	87	5.59948	0	0	70.206	2	3	847.388	2540.15	0.0681758	78.7045	25401	25401	MS2	34/84	PCP1.raw
	High	IAYHPcSQSLcAQDcALAGVYR	Unambiguous	1	1	D7LEL3	C6(Carbamidomethyl); C11(Carbamidomethyl); C15(Carbamidomethyl)	CID	1	0	1	1			0	0.001155	83	5.47593	0	0	32.7554	2	3	847.387	2540.15	-0.65267	79.2198	25607	25607	MS2	33/84	PCP1.raw
	High	IAYHPcSQSLcAQDcALAGVYR	Unambiguous	1	1	D7LEL3	C6(Carbamidomethyl); C11(Carbamidomethyl); C15(Carbamidomethyl)	CID	1	0	1	1		74256156394	0	0.00154	87	5.42567	0	0	3.83516	0	3	847.389	2540.15	1.29361	74.4349	23696	23696	MS2	31/84	PCP1.raw
	High	IAYHPcSQSLcAQDcALAGVYR	Unambiguous	1	1	D7LEL3	C6(Carbamidomethyl); C11(Carbamidomethyl); C15(Carbamidomethyl)	CID	1	0	1	1		2350738880	0	0.0006959	72	5.35933	0	0	3.25074	0	2	1270.58	2540.15	-0.190841	75.9451	24306	24306	MS2	25/42	PCP1.raw
	High	IAYHPcSQSLcAQDcALAGVYR	Unambiguous	1	1	D7LEL3	C6(Carbamidomethyl); C11(Carbamidomethyl); C15(Carbamidomethyl)	CID	1	0	1	1			0	0.002579	88	5.2965	0	0	26.8109	2	3	847.388	2540.15	0.284429	78.1543	25182	25182	MS2	35/84	PCP1.raw
	High	IAYHPcSQSLcAQDcALAGVYR	Unambiguous	1	1	D7LEL3	C6(Carbamidomethyl); C11(Carbamidomethyl); C15(Carbamidomethyl)	CID	1	0	1	1		12812533224	0	0.001176	72	5.28121	0	0	6.46731	0	2	1270.58	2540.15	0.19361	74.3843	23676	23676	MS2	24/42	PCP1.raw
	High	IAYHPcSQSLcAQDcALAGVYR	Unambiguous	1	1	D7LEL3	C6(Carbamidomethyl); C11(Carbamidomethyl); C15(Carbamidomethyl)	CID	1	0	1	1		12812533224	0	0.001265	66	5.11434	0	0	6.32927	0	2	1270.58	2540.15	-0.190841	74.902	23885	23885	MS2	25/42	PCP1.raw
	High	IAYHPcSQSLcAQDcALAGVYR	Unambiguous	1	1	D7LEL3	C6(Carbamidomethyl); C11(Carbamidomethyl); C15(Carbamidomethyl)	CID	1	0	1	1			0	0.00159	65	5.10919	0	0	2.71959	1	2	1270.58	2540.15	-0.479179	76.3064	24452	24452	MS2	24/42	PCP1.raw
	High	IAYHPcSQSLcAQDcALAGVYR	Unambiguous	1	1	D7LEL3	C6(Carbamidomethyl); C11(Carbamidomethyl); C15(Carbamidomethyl)	CID	1	0	1	1			0	0.0002299	87	5.08559	0	0	85.6049	3	3	847.388	2540.15	0.14026	81.8212	26657	26657	MS2	35/84	PCP1.raw
	High	IAYHPcSQSLcAQDcALAGVYR	Unambiguous	1	1	D7LEL3	C6(Carbamidomethyl); C11(Carbamidomethyl); C15(Carbamidomethyl)	CID	1	0	1	1			0	0.0005492	72	4.9037	0	0	7.73369	7	2	1270.58	2540.15	1.44307	76.8741	24680	24680	MS2	23/42	PCP1.raw
	High	IAYHPcSQSLcAQDcALAGVYR	Unambiguous	1	1	D7LEL3	C6(Carbamidomethyl); C11(Carbamidomethyl); C15(Carbamidomethyl)	CID	1	0	1	1			0	0.001851	74	4.82985	0	0	0	5	2	1270.58	2540.15	0.0974975	77.2282	24817	24817	MS2	23/42	PCP1.raw
	High	IAYHPcSQSLcAQDcALAGVYR	Unambiguous	1	1	D7LEL3	C6(Carbamidomethyl); C11(Carbamidomethyl); C15(Carbamidomethyl)	CID	1	0	1	1		12812533224	0	0.003103	74	4.6922	0	0	6.05092	0	2	1270.58	2540.15	-0.286954	75.4248	24095	24095	MS2	22/42	PCP1.raw
	High	IAYHPcSQSLcAQDcALAGVYR	Unambiguous	1	1	D7LEL3	C6(Carbamidomethyl); C11(Carbamidomethyl); C15(Carbamidomethyl)	CID	1	0	1	1			0	0.0006721	87	4.62948	0	0	45.147	2	3	847.389	2540.15	1.22153	81.9833	26722	26722	MS2	35/84	PCP1.raw
	High	IAYHPcSQSLcAQDcALAGVYRTGK	Unambiguous	1	1	D7LEL3	C6(Carbamidomethyl); C11(Carbamidomethyl); C15(Carbamidomethyl)	CID	1	0	1	1		5.51215e+08	0	0.001355	65	4.61318	0	1	4.37692	3	2	1413.66	2826.31	0.240044	66.904	20705	20705	MS2	23/48	PCP1.raw
	High	IAYHPcSQSLcAQDcALAGVYR	Unambiguous	1	1	D7LEL3	C6(Carbamidomethyl); C11(Carbamidomethyl); C15(Carbamidomethyl)	CID	1	0	1	1			0	0.003196	88	4.60744	0	0	49.1725	5	3	847.388	2540.15	0.716936	81.3628	26473	26473	MS2	30/84	PCP1.raw
	High	IAYHPcSQSLcAQDcALAGVYRTGK	Unambiguous	1	1	D7LEL3	C6(Carbamidomethyl); C11(Carbamidomethyl); C15(Carbamidomethyl)	CID	1	0	1	1		34566025778	0	0.007996	89	4.53515	0	1	3.70045	0	4	707.335	2826.32	2.69239	66.602	20588	20588	MS2	42/144	PCP1.raw
	High	IAYHPcSQSLcAQDcALAGVYR	Unambiguous	1	1	D7LEL3	C6(Carbamidomethyl); C11(Carbamidomethyl); C15(Carbamidomethyl)	CID	1	0	1	1			0	0.003515	68	4.51792	0	0	7.2392	2	2	1270.58	2540.15	1.44307	76.4751	24520	24520	MS2	22/42	PCP1.raw
	High	IAYHPcSQSLcAQDcALAGVYR	Unambiguous	1	1	D7LEL3	C6(Carbamidomethyl); C11(Carbamidomethyl); C15(Carbamidomethyl)	CID	1	0	1	1		12812533224	0	0.001996	70	4.41166	0	0	20.8805	2	2	1270.58	2540.15	0.00138476	73.8819	23476	23476	MS2	23/42	PCP1.raw
	High	IAYHPcSQSLcAQDcALAGVYRTGK	Unambiguous	1	1	D7LEL3	C6(Carbamidomethyl); C11(Carbamidomethyl); C15(Carbamidomethyl)	CID	1	0	1	1		5.51215e+08	0	0.003238	64	4.411	0	1	10.6426	5	2	1413.66	2826.32	1.53576	66.2086	20441	20441	MS2	21/48	PCP1.raw
	High	IAYHPcSQSLcAQDcALAGVYR	Unambiguous	1	1	D7LEL3	C6(Carbamidomethyl); C11(Carbamidomethyl); C15(Carbamidomethyl)	CID	1	0	1	1			0	0.00247	72	4.36983	0	0	14.6556	4	2	1270.58	2540.15	0.19361	76.7577	24633	24633	MS2	20/42	PCP1.raw
	High	IAYHPcSQSLcAQDcALAGVYRTGK	Unambiguous	1	1	D7LEL3	C6(Carbamidomethyl); C11(Carbamidomethyl); C15(Carbamidomethyl)	CID	1	0	1	1		5.51215e+08	0	0.002949	66	4.30463	0	1	6.3801	2	2	1413.66	2826.31	0.585569	66.247	20455	20455	MS2	22/48	PCP1.raw
	High	IAYHPcSQSLcAQDcALAGVYR	Unambiguous	1	1	D7LEL3	C6(Carbamidomethyl); C11(Carbamidomethyl); C15(Carbamidomethyl)	CID	1	0	1	1		2327292366	0	0.002896	89	4.26768	0	0	2.98484	0	4	635.794	2540.15	1.67277	74.4872	23717	23717	MS2	40/126	PCP1.raw
	High	IAYHPcSQSLcAQDcALAGVYRTGK	Unambiguous	1	1	D7LEL3	C6(Carbamidomethyl); C11(Carbamidomethyl); C15(Carbamidomethyl)	CID	1	0	1	1		34566025778	0	0.002788	77	4.21719	0	1	4.49946	0	4	707.334	2826.31	0.187338	67.1606	20805	20805	MS2	40/144	PCP1.raw
	High	IAYHPcSQSLcAQDcALAGVYRTGK	Unambiguous	1	1	D7LEL3	C6(Carbamidomethyl); C11(Carbamidomethyl); C15(Carbamidomethyl)	CID	1	0	1	1		5.51215e+08	0	0.005988	57	4.13244	0	1	18.2063	1	2	1413.66	2826.31	0.67195	66.7556	20648	20648	MS2	21/48	PCP1.raw
	High	IAYHPcSQSLcAQDcALAGVYR	Unambiguous	1	1	D7LEL3	C6(Carbamidomethyl); C11(Carbamidomethyl); C15(Carbamidomethyl)	CID	1	0	1	1		573656512	0	0.005224	83	3.97347	0	0	5.52712	0	4	635.792	2540.15	-0.633936	75.5276	24137	24137	MS2	33/126	PCP1.raw
	High	IAYHPcSQSLcAQDcALAGVYR	Unambiguous	1	1	D7LEL3	C6(Carbamidomethyl); C11(Carbamidomethyl); C15(Carbamidomethyl)	CID	1	0	1	1		573656512	0	0.00996	83	3.97189	0	0	16.8416	2	4	635.792	2540.15	-0.633936	76.1089	24373	24373	MS2	35/126	PCP1.raw
	High	IAYHPcSQSLcAQDcALAGVYR	Unambiguous	1	1	D7LEL3	C6(Carbamidomethyl); C11(Carbamidomethyl); C15(Carbamidomethyl)	CID	1	0	1	1		573656512	0	0.01043	88	3.95886	0	0	2.59919	0	4	635.793	2540.15	0.134967	75.0065	23927	23927	MS2	36/126	PCP1.raw
	High	IAYHPcSQSLcAQDcALAGVYRTGK	Unambiguous	1	1	D7LEL3	C6(Carbamidomethyl); C11(Carbamidomethyl); C15(Carbamidomethyl)	CID	1	0	1	1			0	0.01155	70	3.6684	0	1	25.9578	1	4	707.333	2826.31	-1.022	67.6821	21010	21010	MS2	34/144	PCP1.raw
	High	IAYHPcSQSLcAQDcALAGVYR	Unambiguous	1	1	D7LEL3	C6(Carbamidomethyl); C11(Carbamidomethyl); C15(Carbamidomethyl)	CID	1	0	1	1			0	0.01074	87	3.60953	0	0	82.622	3	3	847.388	2540.15	0.0681758	79.7503	25819	25819	MS2	24/84	PCP1.raw
	High	IAYHPcSQSLcAQDcALAGVYRTGK	Unambiguous	1	1	D7LEL3	C6(Carbamidomethyl); C11(Carbamidomethyl); C15(Carbamidomethyl)	CID	1	0	1	1		34566025778	0	0.02167	79	3.53361	0	1	65.7907	7	4	707.335	2826.32	1.56944	66.021	20368	20368	MS2	38/144	PCP1.raw
	High	IAYHPcSQSLcAQDcALAGVYRTGK	Unambiguous	1	1	D7LEL3	C6(Carbamidomethyl); C11(Carbamidomethyl); C15(Carbamidomethyl)	CID	1	0	1	1		34566025778	0	0.01876	77	3.42655	0	1	6.04384	0	4	707.334	2826.31	0.273719	66.0916	20394	20394	MS2	37/144	PCP1.raw
	High	IAYHPcSQSLcAQDcALAGVYR	Unambiguous	1	1	D7LEL3	C6(Carbamidomethyl); C11(Carbamidomethyl); C15(Carbamidomethyl)	CID	1	0	1	1		3.43657e+07	0	0.03611	84	3.185	0	0	54.558	12	3	847.39	2540.16	3.1678	84.5489	27759	27759	MS2	22/84	PCP1.raw
	High	IAYHPcSQSLcAQDcALAGVYR	Unambiguous	1	1	D7LEL3	C6(Carbamidomethyl); C11(Carbamidomethyl); C15(Carbamidomethyl)	CID	1	0	1	1			0	0.09497	84	3.18158	0	0	2.46768	17	3	847.396	2540.17	9.43908	142.679	49220	49220	MS2	25/84	PCP1.raw
	High	IAYHPcSQSLcAQDcALAGVYRTGK	Unambiguous	1	1	D7LEL3	C6(Carbamidomethyl); C11(Carbamidomethyl); C15(Carbamidomethyl)	CID	1	0	1	1			0	0.06252	75	3.0547	0	1	84.8045	3	4	707.334	2826.32	1.05115	70.764	22224	22224	MS2	32/144	PCP1.raw
	High	IAYHPcSQSLcAQDcALAGVYRTGK	Unambiguous	1	1	D7LEL3	C6(Carbamidomethyl); C11(Carbamidomethyl); C15(Carbamidomethyl)	CID	1	0	1	1			0	0.01562	72	2.99633	0	1	32.6442	2	4	707.333	2826.31	-0.676476	68.1965	21209	21209	MS2	37/144	PCP1.raw
	High	IAYHPcSQSLcAQDcALAGVYRTGK	Unambiguous	1	1	D7LEL3	C6(Carbamidomethyl); C11(Carbamidomethyl); C15(Carbamidomethyl)	CID	1	0	1	1			0	0.01543	71	2.94323	0	1	47.1909	4	4	707.333	2826.31	-1.10838	68.3848	21282	21282	MS2	30/144	PCP1.raw
	High	IAYHPcSQSLcAQDcALAGVYR	Unambiguous	1	1	D7LEL3	C6(Carbamidomethyl); C11(Carbamidomethyl); C15(Carbamidomethyl)	CID	1	0	1	1			0	0.1218	88	2.91171	0	0	48.1626	5	4	635.793	2540.15	0.327192	76.3429	24468	24468	MS2	29/126	PCP1.raw
	High	IAYHPcSQSLcAQDcALAGVYRTGK	Unambiguous	1	1	D7LEL3	C6(Carbamidomethyl); C11(Carbamidomethyl); C15(Carbamidomethyl)	CID	1	0	1	1			0	0.0577	70	2.87953	0	1	37.2362	3	4	707.333	2826.31	-0.93562	68.296	21248	21248	MS2	32/144	PCP1.raw
	High	IAYHPcSQSLcAQDcALAGVYRTGK	Unambiguous	1	1	D7LEL3	C6(Carbamidomethyl); C11(Carbamidomethyl); C15(Carbamidomethyl)	CID	1	0	1	1			0	0.09694	77	2.59824	0	1	40.6553	2	4	707.334	2826.31	0.187338	68.7826	21434	21434	MS2	27/144	PCP1.raw
	High	IAYHPcSQSLcAQDcALAGVYRTGK	Unambiguous	1	1	D7LEL3	C6(Carbamidomethyl); C11(Carbamidomethyl); C15(Carbamidomethyl)	CID	1	0	1	1			0	0.08829	72	2.10941	0	1	47.473	1	4	707.333	2826.31	-0.590094	69.7132	21806	21806	MS2	27/144	PCP1.raw
	High	IAYHPcSQSLcAQDcALAGVYRTGK	Unambiguous	1	1	D7LEL3	C6(Carbamidomethyl); C11(Carbamidomethyl); C15(Carbamidomethyl)	CID	1	0	1	1			0	0.076	81	1.68699	0	1	35.2005	5	4	707.335	2826.32	2.08772	69.1028	21563	21563	MS2	22/144	PCP1.raw
Q6WER1	Pollen specific glycine-rich protein GRP14 OS=Arabidopsis lyrata subsp. lyrata GN=GRP14 PE=4 SV=1 - [Q6WER1_ARALL]	217.224	35.87	2	4	4	48	1.53379e+10	223	20.8681	11.2974
	Confidence Level	Sequence	PSM Ambiguity	# Proteins	# Protein Groups	Protein Group Accessions	Modifications	Activation Type	ΔScore	ΔCn	Rank	Search Engine Rank	QuanResultID	Precursor Area	q-Value	PEP	Peptides Matched	XCorr	Probability	# Missed Cleavages	Isolation Interference [%]	Ion Inject Time [ms]	Charge	m/z [Da]	MH+ [Da]	ΔM [ppm]	RT [min]	First Scan	Last Scan	MS Order	Ions Matched	Spectrum File
	High	WLGPGAAGGGLPGGLGGLGGLGGGENPFGNISK	Unambiguous	2	1	Q6WER1		CID	1	0	1	1		2.06751e+10	0	2.082e-05	94	6.58606	0	0	3.83046	0	3	964.502	2891.49	3.95226	124.779	43757	43757	MS2	40/128	PCP1.raw
	High	WLGPGAAGGGIPGGLGGLGGGGNPFGNISK	Unambiguous	2	1	Q6WER1		CID	1	0	1	1			0	2.58883e-06	92	6.4072	0	0	6.28185	0	3	864.784	2592.34	2.1275	116.297	40473	40473	MS2	42/116	PCP1.raw
	High	WLGPGAAGGGIPGGLGGLGGGGNPFGNISK	Unambiguous	2	1	Q6WER1		CID	1	0	1	1		2.03094e+10	0	7.709e-06	87	6.29721	0	0	2.9491	0	3	864.785	2592.34	2.83383	115.77	40264	40264	MS2	42/116	PCP1.raw
	High	WLGPGAAGGGIPGGLGGLGGGGNPFGNISK	Unambiguous	2	1	Q6WER1		CID	1	0	1	1		2.03094e+10	0	2.898e-05	91	6.05438	0	0	3.00777	0	3	864.784	2592.34	2.26877	115.26	40060	40060	MS2	41/116	PCP1.raw
	High	WLGPGAAGGGLPGGLGGLGGLGGGENPFGNISK	Unambiguous	2	1	Q6WER1		CID	1	0	1	1		2.06751e+10	0	0.0003949	94	5.73834	0	0	4.94301	0	3	964.502	2891.49	3.95226	125.308	43956	43956	MS2	39/128	PCP1.raw
	High	WLGPGAAGGGIPGGLGGLGGGGNPFGNISK	Unambiguous	2	1	Q6WER1		CID	1	0	1	1		2.03094e+10	0	6.237e-05	88	5.68197	0	0	19.7175	1	3	864.784	2592.34	1.56243	114.705	39836	39836	MS2	36/116	PCP1.raw
	High	WLGPGAAGGGLPGGLGGLGGLGGGENPFGNISK	Unambiguous	2	1	Q6WER1		CID	1	0	1	1		5.16695e+08	0	0.0001439	90	5.60222	0	0	11.1807	1	4	723.628	2891.49	2.97662	124.892	43800	43800	MS2	57/192	PCP1.raw
	High	WLGPGAAGGGLPGGLGGLGGLGGGENPFGNISK	Unambiguous	2	1	Q6WER1		CID	1	0	1	1			0	0.001785	92	5.59936	0	0	42.6548	2	3	964.502	2891.49	3.69896	125.826	44152	44152	MS2	33/128	PCP1.raw
	High	FGGGQNPFGNISKWLGPGAAGGGLPGGLGGLGGLGGGENPFGNISK	Unambiguous	2	1	Q6WER1		CID	1	0	1	1		2.51964e+08	0	0.003141	37	5.55589	0	1	24.8799	2	4	1049.54	4195.12	2.77467	129.826	45673	45673	MS2	49/270	PCP1.raw
	High	WLGPGAAGGGIPGGLGGLGGGGNPFGNISK	Unambiguous	2	1	Q6WER1		CID	1	0	1	1		19886014590	0	0.0067	65	5.49422	0	0	12.7754	0	2	1296.67	2592.34	2.13269	115.258	40059	40059	MS2	25/58	PCP1.raw
	High	WLGPGAAGGGLPGGLGGLGGLGGGENPFGNISK	Unambiguous	2	1	Q6WER1		CID	1	0	1	1		497732	0	0.0004555	91	5.3801	0	0	20.5575	100	3	964.5	2891.49	1.73587	140.225	48863	48863	MS2	39/128	PCP1.raw
	High	WLGPGAAGGGLPGGLGGLGGLGGGENPFGNISK	Unambiguous	2	1	Q6WER1		CID	1	0	1	1			0	0.0003588	66	5.37292	0	0	29.805	3	2	1446.25	2891.49	3.45031	125.719	44112	44112	MS2	27/64	PCP1.raw
	High	WLGPGAAGGGIPGGLGGLGGGGNPFGNISK	Unambiguous	2	1	Q6WER1		CID	1	0	1	1		19886014590	0	0.00528	70	5.16541	0	0	10.9632	1	2	1296.67	2592.34	2.32104	114.707	39837	39837	MS2	24/58	PCP1.raw
	High	FGGGQNPFGNISKWLGPGAAGGGLPGGLGGLGGLGGGENPFGNISK	Unambiguous	2	1	Q6WER1		CID	1	0	1	1		2.92926e+08	0	0.001626	32	5.03133	0	1	10.5063	0	3	1399.05	4195.13	4.01454	129.872	45691	45691	MS2	41/180	PCP1.raw
	High	WLGPGAAGGGLPGGLGGLGGLGGGENPFGNISK	Unambiguous	2	1	Q6WER1		CID	1	0	1	1		5.16695e+08	0	0.0003134	90	5.00984	0	0	43.1705	4	4	723.627	2891.49	2.21671	125.2	43917	43917	MS2	45/192	PCP1.raw
	High	WLGPGAAGGGIPGGLGGLGGGGNPFGNISK	Unambiguous	2	1	Q6WER1		CID	1	0	1	1			0	0.0006371	92	4.99834	0	0	37.2978	3	3	864.784	2592.34	2.1275	116.72	40643	40643	MS2	31/116	PCP1.raw
	High	WLGPGAAGGGIPGGLGGLGGGGNPFGNISK	Unambiguous	2	1	Q6WER1		CID	1	0	1	1			0	0.003188	68	4.86795	0	0	24.7799	2	2	1296.67	2592.33	1.09673	116.518	40561	40561	MS2	26/58	PCP1.raw
	High	WLGPGAAGGGLPGGLGGLGGLGGGENPFGNISK	Unambiguous	2	1	Q6WER1		CID	1	0	1	1		15014634968	0	0.0007829	66	4.8475	0	0		0	2	1446.25	2891.49	5.13898	125.046	43860	43860	MS2	24/64	PCP1.raw
	High	WLGPGAAGGGIPGGLGGLGGGGNPFGNISK	Unambiguous	2	1	Q6WER1		CID	1	0	1	1			0	0.003559	69	4.81903	0	0	34.1348	8	2	1296.68	2592.35	6.46484	116.846	40695	40695	MS2	27/58	PCP1.raw
	High	WLGPGAAGGGIPGGLGGLGGGGNPFGNISK	Unambiguous	2	1	Q6WER1		CID	1	0	1	1			0	0.002418	67	4.81273	0	0	29.7517	5	2	1296.67	2592.34	1.37926	116.738	40651	40651	MS2	24/58	PCP1.raw
	High	WLGPGAAGGGIPGGLGGLGGGGNPFGNISK	Unambiguous	2	1	Q6WER1		CID	1	0	1	1		19886014590	0	0.005794	64	4.78594	0	0	9.89231	0	2	1296.67	2592.34	2.88611	115.772	40265	40265	MS2	27/58	PCP1.raw
	High	WLGPGAAGGGLPGGLGGLGGLGGGENPFGNISK	Unambiguous	2	1	Q6WER1		CID	1	0	1	1		15014634968	0	0.001196	70	4.7495	0	0	12.3086	1	2	1446.25	2891.49	4.21021	125.563	44052	44052	MS2	27/64	PCP1.raw
	High	FGGGQNPFGNISKWLGPGAAGGGLPGGLGGLGGLGGGENPFGNISK	Unambiguous	2	1	Q6WER1		CID	1	0	1	1		2.51964e+08	0	0.008978	35	4.68793	0	1	8.4324	1	4	1049.54	4195.13	3.58941	129.925	45712	45712	MS2	51/270	PCP1.raw
	High	WLGPGAAGGGLPGGLGGLGGLGGGENPFGNISK	Unambiguous	2	1	Q6WER1		CID	1	0	1	1		5.16695e+08	0	0.00132	90	4.67063	0	0	85.6628	2	4	723.628	2891.49	3.14549	124.382	43603	43603	MS2	46/192	PCP1.raw
	High	WLGPGAAGGGLPGGLGGLGGLGGGENPFGNISK	Unambiguous	2	1	Q6WER1		CID	1	0	1	1		2.06751e+10	0	0.0005624	90	4.64959	0	0	24.0775	1	3	964.501	2891.49	2.74908	124.257	43551	43551	MS2	40/128	PCP1.raw
	High	WLGPGAAGGGLPGGLGGLGGLGGGENPFGNISK	Unambiguous	2	1	Q6WER1		CID	1	0	1	1		15014634968	0	0.001519	72	4.62684	0	0	16.5505	0	2	1446.25	2891.49	3.11257	124.306	43571	43571	MS2	26/64	PCP1.raw
	High	FGGRFGGGQNPFGNISK	Unambiguous	2	1	Q6WER1		CID	1	0	1	1		7.26126e+08	0	0.03804	139	4.59217	0	1	14.4031	7	2	870.436	1739.86	1.92562	66.6913	20625	20625	MS2	19/32	PCP1.raw
	High	FGGGQNPFGNISKWLGPGAAGGGLPGGLGGLGGLGGGENPFGNISK	Unambiguous	2	1	Q6WER1		CID	1	0	1	1		2.92926e+08	0	0.02621	37	4.40789	0	1	48.4595	12	3	1399.04	4195.11	-1.31042	129.782	45657	45657	MS2	31/180	PCP1.raw
	High	WLGPGAAGGGIPGGLGGLGGGGNPFGNISK	Unambiguous	2	1	Q6WER1		CID	1	0	1	1			0	0.01109	73	4.34744	0	0	7.19861	0	2	1296.67	2592.34	2.5094	116.299	40474	40474	MS2	22/58	PCP1.raw
	High	FGGRFGGGQNPFGNISK	Unambiguous	2	1	Q6WER1		CID	1	0	1	1		7.26126e+08	0	0.01998	138	4.33943	0	1	0.98855	1	2	870.434	1739.86	0.0312805	67.209	20824	20824	MS2	20/32	PCP1.raw
	High	WLGPGAAGGGLPGGLGGLGGLGGGENPFGNISK	Unambiguous	2	1	Q6WER1		CID	1	0	1	1			0	0.0008274	67	4.31168	0	0	32.244	5	2	1446.25	2891.49	3.19701	125.76	44128	44128	MS2	22/64	PCP1.raw
	High	WLGPGAAGGGLPGGLGGLGGLGGGENPFGNISK	Unambiguous	2	1	Q6WER1		CID	1	0	1	1			0	0.005127	71	4.2468	0	0	46.4088	4	2	1446.25	2891.49	4.21021	125.889	44178	44178	MS2	22/64	PCP1.raw
	High	WLGPGAAGGGLPGGLGGLGGLGGGENPFGNISK	Unambiguous	2	1	Q6WER1		CID	1	0	1	1		497732	0	0.007949	89	4.24228	0	0	82.3977	100	3	964.501	2891.49	2.87573	139.926	48790	48790	MS2	22/128	PCP1.raw
	High	WLGPGAAGGGLPGGLGGLGGLGGGENPFGNISK	Unambiguous	2	1	Q6WER1		CID	1	0	1	1			0	0.001243	69	4.20506	0	0	40.5619	6	2	1446.25	2891.49	2.77484	125.839	44158	44158	MS2	22/64	PCP1.raw
	High	FGGRFGGGQNPFGNISK	Unambiguous	2	1	Q6WER1		CID	1	0	1	1		7.26126e+08	0	0.02777	128	4.16021	0	1	14.1595	15	2	870.434	1739.86	-0.249363	67.5031	20941	20941	MS2	18/32	PCP1.raw
	High	WLGPGAAGGGLPGGLGGLGGLGGGENPFGNISK	Unambiguous	2	1	Q6WER1		CID	1	0	1	1		497732	0	0.003263	94	4.14917	0	0	22.5782	100	3	964.499	2891.48	1.22926	140.211	48860	48860	MS2	29/128	PCP1.raw
	High	WLGPGAAGGGIPGGLGGLGGGGNPFGNISK	Unambiguous	2	1	Q6WER1		CID	1	0	1	1			0	0.005705	68	3.86725	0	0	37.4935	8	2	1296.67	2592.34	2.98028	116.895	40715	40715	MS2	20/58	PCP1.raw
	High	WLGPGAAGGGIPGGLGGLGGGGNPFGNISK	Unambiguous	2	1	Q6WER1		CID	1	0	1	1			0	0.03707	76	3.49503	0	0	58.2423	15	2	1296.67	2592.34	2.13269	117.363	40902	40902	MS2	15/58	PCP1.raw
	High	WLGPGAAGGGIPGGLGGLGGGGNPFGNISK	Unambiguous	2	1	Q6WER1		CID	1	0	1	1			0	0.0239	94	3.46307	0	0	69.2598	100	3	864.783	2592.33	0.997367	140.152	48846	48846	MS2	28/116	PCP1.raw
	High	WLGPGAAGGGIPGGLGGLGGGGNPFGNISK	Unambiguous	2	1	Q6WER1		CID	1	0	1	1			0	0.03882	90	3.46088	0	0	38.3465	100	3	864.783	2592.33	0.714833	140.266	48873	48873	MS2	30/116	PCP1.raw
	High	WLGPGAAGGGIPGGLGGLGGGGNPFGNISK	Unambiguous	2	1	Q6WER1		CID	1	0	1	1			0	0.03414	89	3.40661	0	0	60.7366	100	3	864.785	2592.34	3.04573	139.937	48793	48793	MS2	25/116	PCP1.raw
	High	WLGPGAAGGGIPGGLGGLGGGGNPFGNISK	Unambiguous	2	1	Q6WER1		CID	1	0	1	1			0	0.003518	91	3.18483	0	0	44.152	100	3	864.784	2592.34	2.41003	140.24	48867	48867	MS2	30/116	PCP1.raw
	High	FGGRFGGGQNPFGNISK	Unambiguous	2	1	Q6WER1		CID	1	0	1	1		5029084178	0	0.07518	141	2.96304	0	1	6.81952	0	3	580.626	1739.86	0.760241	67.1585	20804	20804	MS2	26/64	PCP1.raw
	High	WLGPGAAGGGIPGGLGGLGGGGNPFGNISK	Unambiguous	2	1	Q6WER1		CID	1	0	1	1			0	0.07476	93	2.41051	0	0	36.9147	100	3	864.783	2592.33	0.926734	140.384	48901	48901	MS2	23/116	PCP1.raw
	High	FGGRFGGGQNPFGNISK	Unambiguous	2	1	Q6WER1		CID	1	0	1	1		5029084178	0.001	0.1582	140	2.7411	0	1	18.8252	2	3	580.626	1739.86	0.549759	66.6063	20590	20590	MS2	19/64	PCP1.raw
	High	WLGPGAAGGGIPGGLGGLGGGGNPFGNISK	Unambiguous	2	1	Q6WER1		CID	1	0	1	1		1.46795e+09	0.004	0.2659	101	2.87718	0	0	42.1415	3	3	864.778	2592.32	-4.5827	112.305	38903	38903	MS2	22/116	PCP1.raw
	High	WLGPGAAGGGLPGGLGGLGGLGGGENPFGNISK	Unambiguous	2	1	Q6WER1		CID	1	0	1	1			0.006	0.3205	92	2.42752	0	0	58.2667	3	3	964.503	2891.49	4.71217	125.953	44202	44202	MS2	19/128	PCP1.raw
	Medium	WLGPGAAGGGLPGGLGGLGGLGGGENPFGNISK	Unambiguous	2	1	Q6WER1		CID	1	0	1	1			0.014	0.4285	91	2.43244	0	0	68.2492	4	3	964.503	2891.49	5.09212	126.087	44252	44252	MS2	19/128	PCP1.raw
D7LXC0	Putative uncharacterized protein OS=Arabidopsis lyrata subsp. lyrata GN=ARALYDRAFT_327148 PE=4 SV=1 - [D7LXC0_ARALL]	206.451	28.92	1	3	3	49	2.9295e+09	83	9.3635	8.48486
	Confidence Level	Sequence	PSM Ambiguity	# Proteins	# Protein Groups	Protein Group Accessions	Modifications	Activation Type	ΔScore	ΔCn	Rank	Search Engine Rank	QuanResultID	Precursor Area	q-Value	PEP	Peptides Matched	XCorr	Probability	# Missed Cleavages	Isolation Interference [%]	Ion Inject Time [ms]	Charge	m/z [Da]	MH+ [Da]	ΔM [ppm]	RT [min]	First Scan	Last Scan	MS Order	Ions Matched	Spectrum File
	High	RNGEGIcDGNEFALSAQcVcLYK	Unambiguous	1	1	D7LXC0	C7(Carbamidomethyl); C18(Carbamidomethyl); C20(Carbamidomethyl)	CID	1	0	1	1		7.74431e+07	0	0.0003307	46	5.28674	0	1	14.1677	6	3	887.734	2661.19	0.453706	87.0917	28774	28774	MS2	32/88	PCP1.raw
	High	NGEGIcDGNEFALSAQcVcLYK	Unambiguous	1	1	D7LXC0	C6(Carbamidomethyl); C17(Carbamidomethyl); C19(Carbamidomethyl)	CID	1	0	1	1		3.38026e+09	0	0.001781	22	5.20775	0	0	7.99246	0	3	835.699	2505.08	-0.230682	98.4086	33342	33342	MS2	35/84	PCP1.raw
	High	NGEGIcDGNEFALSAQcVcLYKc	Unambiguous	1	1	D7LXC0	C6(Carbamidomethyl); C17(Carbamidomethyl); C19(Carbamidomethyl); C23(Carbamidomethyl)	CID	1	0	1	1		1.74236e+09	0	0.005459	16	4.92402	0	1	26.194	1	2	1333.06	2665.12	1.08821	101.809	34716	34716	MS2	20/44	PCP1.raw
	High	NGEGIcDGNEFALSAQcVcLYKc	Unambiguous	1	1	D7LXC0	C6(Carbamidomethyl); C17(Carbamidomethyl); C19(Carbamidomethyl); C23(Carbamidomethyl)	CID	1	0	1	1		116421966	0	0.001622	18	4.78925	0	1	12.2898	2	2	1333.06	2665.12	1.63785	102.868	35142	35142	MS2	22/44	PCP1.raw
	High	NGEGIcDGNEFALSAQcVcLYKc	Unambiguous	1	1	D7LXC0	C6(Carbamidomethyl); C17(Carbamidomethyl); C19(Carbamidomethyl); C23(Carbamidomethyl)	CID	1	0	1	1		8.62665e+08	0	0.005844	22	4.77278	0	1	74.4974	1	3	889.045	2665.12	1.86182	101.292	34504	34504	MS2	32/88	PCP1.raw
	High	NGEGIcDGNEFALSAQcVcLYKc	Unambiguous	1	1	D7LXC0	C6(Carbamidomethyl); C17(Carbamidomethyl); C19(Carbamidomethyl); C23(Carbamidomethyl)	CID	1	0	1	1		116421966	0	0.002365	17	4.60344	0	1	4.28078	2	2	1333.06	2665.12	2.00427	102.963	35179	35179	MS2	21/44	PCP1.raw
	High	NGEGIcDGNEFALSAQcVcLYK	Unambiguous	1	1	D7LXC0	C6(Carbamidomethyl); C17(Carbamidomethyl); C19(Carbamidomethyl)	CID	1	0	1	1		3.38026e+09	0	0.003161	23	4.59921	0	0	32.6527	5	3	835.7	2505.09	0.64644	99.372	33732	33732	MS2	23/84	PCP1.raw
	High	NGEGIcDGNEFALSAQcVcLYKc	Unambiguous	1	1	D7LXC0	C6(Carbamidomethyl); C17(Carbamidomethyl); C19(Carbamidomethyl); C23(Carbamidomethyl)	CID	1	0	1	1		5.97161e+06	0	0.002512	20	4.5865	0	1	52.4543	40	2	1333.07	2665.12	3.19514	138.264	48366	48366	MS2	20/44	PCP1.raw
	High	NGEGIcDGNEFALSAQcVcLYKc	Unambiguous	1	1	D7LXC0	C6(Carbamidomethyl); C17(Carbamidomethyl); C19(Carbamidomethyl); C23(Carbamidomethyl)	CID	1	0	1	1			0	0.002199	17	4.58497	0	1	18.3656	9	2	1333.07	2665.13	4.1112	104.224	35687	35687	MS2	21/44	PCP1.raw
	High	NGEGIcDGNEFALSAQcVcLYK	Unambiguous	1	1	D7LXC0	C6(Carbamidomethyl); C17(Carbamidomethyl); C19(Carbamidomethyl)	CID	1	0	1	1		6968705211	0	0.01475	20	4.58152	0	0	14.6031	1	2	1253.05	2505.09	2.18677	98.3677	33326	33326	MS2	19/42	PCP1.raw
	High	NGEGIcDGNEFALSAQcVcLYKc	Unambiguous	1	1	D7LXC0	C6(Carbamidomethyl); C17(Carbamidomethyl); C19(Carbamidomethyl); C23(Carbamidomethyl)	CID	1	0	1	1		1.74236e+09	0	0.004078	17	4.57454	0	1	24.0277	2	2	1333.06	2665.12	1.36303	101.912	34758	34758	MS2	17/44	PCP1.raw
	High	NGEGIcDGNEFALSAQcVcLYK	Unambiguous	1	1	D7LXC0	C6(Carbamidomethyl); C17(Carbamidomethyl); C19(Carbamidomethyl)	CID	1	0	1	1		3.38026e+09	0	0.00404	24	4.55243	0	0	23.9091	1	3	835.701	2505.09	1.45047	99.1963	33660	33660	MS2	26/84	PCP1.raw
	High	NGEGIcDGNEFALSAQcVcLYK	Unambiguous	1	1	D7LXC0	C6(Carbamidomethyl); C17(Carbamidomethyl); C19(Carbamidomethyl)	CID	1	0	1	1		9.67216e+06	0	0.006927	25	4.53846	0	0	73.3144	100	3	835.702	2505.09	3.05852	138.526	48442	48442	MS2	26/84	PCP1.raw
	High	NGEGIcDGNEFALSAQcVcLYKc	Unambiguous	1	1	D7LXC0	C6(Carbamidomethyl); C17(Carbamidomethyl); C19(Carbamidomethyl); C23(Carbamidomethyl)	CID	1	0	1	1			0	0.005817	16	4.51268	0	1	38.6775	3	2	1333.06	2665.12	2.27909	102.462	34979	34979	MS2	22/44	PCP1.raw
	High	NGEGIcDGNEFALSAQcVcLYKc	Unambiguous	1	1	D7LXC0	C6(Carbamidomethyl); C17(Carbamidomethyl); C19(Carbamidomethyl); C23(Carbamidomethyl)	CID	1	0	1	1		1.74236e+09	0	0.004419	18	4.50975	0	1	9.14672	1	2	1333.06	2665.12	1.45464	101.237	34482	34482	MS2	22/44	PCP1.raw
	High	NGEGIcDGNEFALSAQcVcLYKc	Unambiguous	1	1	D7LXC0	C6(Carbamidomethyl); C17(Carbamidomethyl); C19(Carbamidomethyl); C23(Carbamidomethyl)	CID	1	0	1	1		1.3385e+07	0	0.005379	25	4.49077	0	1	53.266	100	3	889.048	2665.13	4.8848	138.474	48427	48427	MS2	32/88	PCP1.raw
	High	NGEGIcDGNEFALSAQcVcLYKc	Unambiguous	1	1	D7LXC0	C6(Carbamidomethyl); C17(Carbamidomethyl); C19(Carbamidomethyl); C23(Carbamidomethyl)	CID	1	0	1	1		116421966	0	0.004213	17	4.47273	0	1	18.2369	3	2	1333.06	2665.12	2.82872	103.177	35266	35266	MS2	21/44	PCP1.raw
	High	NGEGIcDGNEFALSAQcVcLYKc	Unambiguous	1	1	D7LXC0	C6(Carbamidomethyl); C17(Carbamidomethyl); C19(Carbamidomethyl); C23(Carbamidomethyl)	CID	1	0	1	1			0	0.004168	19	4.41468	0	1	44.8537	100	2	1333.07	2665.13	4.66083	136.769	47936	47936	MS2	17/44	PCP1.raw
	High	NGEGIcDGNEFALSAQcVcLYKc	Unambiguous	1	1	D7LXC0	C6(Carbamidomethyl); C17(Carbamidomethyl); C19(Carbamidomethyl); C23(Carbamidomethyl)	CID	1	0	1	1			0	0.002999	16	4.40976	0	1	24.0313	5	2	1333.06	2665.12	1.17982	102.413	34960	34960	MS2	18/44	PCP1.raw
	High	NGEGIcDGNEFALSAQcVcLYKc	Unambiguous	1	1	D7LXC0	C6(Carbamidomethyl); C17(Carbamidomethyl); C19(Carbamidomethyl); C23(Carbamidomethyl)	CID	1	0	1	1		1.74236e+09	0	0.005148	17	4.39359	0	1	6.16615	1	2	1333.06	2665.12	0.538579	100.726	34273	34273	MS2	21/44	PCP1.raw
	High	NGEGIcDGNEFALSAQcVcLYKc	Unambiguous	1	1	D7LXC0	C6(Carbamidomethyl); C17(Carbamidomethyl); C19(Carbamidomethyl); C23(Carbamidomethyl)	CID	1	0	1	1			0	0.004566	15	4.35858	0	1	29.2237	6	2	1333.06	2665.11	-1.75157	103.488	35391	35391	MS2	19/44	PCP1.raw
	High	NGEGIcDGNEFALSAQcVcLYK	Unambiguous	1	1	D7LXC0	C6(Carbamidomethyl); C17(Carbamidomethyl); C19(Carbamidomethyl)	CID	1	0	1	1		6968705211	0	0.01657	22	4.29403	0	0	5.02323	0	2	1253.05	2505.09	0.724901	98.877	33531	33531	MS2	21/42	PCP1.raw
	High	NGEGIcDGNEFALSAQcVcLYKc	Unambiguous	1	1	D7LXC0	C6(Carbamidomethyl); C17(Carbamidomethyl); C19(Carbamidomethyl); C23(Carbamidomethyl)	CID	1	0	1	1			0	0.004314	17	4.28348	0	1	42.3034	7	2	1333.06	2665.11	-1.20194	102.516	35001	35001	MS2	17/44	PCP1.raw
	High	NGEGIcDGNEFALSAQcVcLYKc	Unambiguous	1	1	D7LXC0	C6(Carbamidomethyl); C17(Carbamidomethyl); C19(Carbamidomethyl); C23(Carbamidomethyl)	CID	1	0	1	1		116421966	0	0.003768	18	4.26656	0	1	5.58569	6	2	1333.06	2665.11	-0.194269	103.438	35371	35371	MS2	18/44	PCP1.raw
	High	NGEGIcDGNEFALSAQcVcLYKc	Unambiguous	1	1	D7LXC0	C6(Carbamidomethyl); C17(Carbamidomethyl); C19(Carbamidomethyl); C23(Carbamidomethyl)	CID	1	0	1	1		3.33959e+07	0	0.005581	19	4.25884	0	1	24.8034	8	2	1333.07	2665.13	5.30207	107.786	37112	37112	MS2	18/44	PCP1.raw
	High	NGEGIcDGNEFALSAQcVcLYKc	Unambiguous	1	1	D7LXC0	C6(Carbamidomethyl); C17(Carbamidomethyl); C19(Carbamidomethyl); C23(Carbamidomethyl)	CID	1	0	1	1		8.62665e+08	0	0.005655	22	4.25323	0	1	24.5008	2	3	889.044	2665.12	1.31218	101.649	34650	34650	MS2	25/88	PCP1.raw
	High	NGEGIcDGNEFALSAQcVcLYKc	Unambiguous	1	1	D7LXC0	C6(Carbamidomethyl); C17(Carbamidomethyl); C19(Carbamidomethyl); C23(Carbamidomethyl)	CID	1	0	1	1		1.3385e+07	0	0.0146	23	4.18924	0	1	59.0484	33	3	889.048	2665.13	5.15961	138.299	48378	48378	MS2	29/88	PCP1.raw
	High	NGEGIcDGNEFALSAQcVcLYKc	Unambiguous	1	1	D7LXC0	C6(Carbamidomethyl); C17(Carbamidomethyl); C19(Carbamidomethyl); C23(Carbamidomethyl)	CID	1	0	1	1		116421966	0	0.01858	14	4.11146	0	1	0	2	2	1333.06	2665.12	0.996609	103.073	35224	35224	MS2	18/44	PCP1.raw
	High	NGEGIcDGNEFALSAQcVcLYKc	Unambiguous	1	1	D7LXC0	C6(Carbamidomethyl); C17(Carbamidomethyl); C19(Carbamidomethyl); C23(Carbamidomethyl)	CID	1	0	1	1			0	0.00532	15	4.10941	0	1	19.4096	10	2	1333.06	2665.11	-0.194269	103.672	35465	35465	MS2	20/44	PCP1.raw
	High	NGEGIcDGNEFALSAQcVcLYK	Unambiguous	1	1	D7LXC0	C6(Carbamidomethyl); C17(Carbamidomethyl); C19(Carbamidomethyl)	CID	1	0	1	1		9.2876e+07	0	0.01473	24	4.10273	0	0	25.2966	2	3	835.701	2505.09	1.15809	100.737	34278	34278	MS2	23/84	PCP1.raw
	High	RNGEGIcDGNEFALSAQcVcLYK	Unambiguous	1	1	D7LXC0	C7(Carbamidomethyl); C18(Carbamidomethyl); C20(Carbamidomethyl)	CID	1	0	1	1		7.74431e+07	0	0.001391	45	4.10208	0	1	21.0379	4	3	887.734	2661.19	0.935347	87.1388	28793	28793	MS2	24/88	PCP1.raw
	High	NGEGIcDGNEFALSAQcVcLYK	Unambiguous	1	1	D7LXC0	C6(Carbamidomethyl); C17(Carbamidomethyl); C19(Carbamidomethyl)	CID	1	0	1	1		7.89919e+07	0	0.0102	19	4.08944	0	0	45.3749	4	2	1253.05	2505.09	0.919817	99.9243	33953	33953	MS2	22/42	PCP1.raw
	High	NGEGIcDGNEFALSAQcVcLYK	Unambiguous	1	1	D7LXC0	C6(Carbamidomethyl); C17(Carbamidomethyl); C19(Carbamidomethyl)	CID	1	0	1	1			0	0.01264	16	4.03512	0	0	11.6605	9	2	1253.05	2505.09	2.18677	102.739	35092	35092	MS2	17/42	PCP1.raw
	High	NGEGIcDGNEFALSAQcVcLYKc	Unambiguous	1	1	D7LXC0	C6(Carbamidomethyl); C17(Carbamidomethyl); C19(Carbamidomethyl); C23(Carbamidomethyl)	CID	1	0	1	1		3.33959e+07	0	0.003353	22	4.02428	0	1	46.1849	18	2	1333.06	2665.12	2.37069	107.147	36858	36858	MS2	18/44	PCP1.raw
	High	NGEGIcDGNEFALSAQcVcLYK	Unambiguous	1	1	D7LXC0	C6(Carbamidomethyl); C17(Carbamidomethyl); C19(Carbamidomethyl)	CID	1	0	1	1		7.89919e+07	0	0.02332	18	4.02235	0	0	21.0499	3	2	1253.05	2505.09	1.69948	100.58	34215	34215	MS2	20/42	PCP1.raw
	High	NGEGIcDGNEFALSAQcVcLYK	Unambiguous	1	1	D7LXC0	C6(Carbamidomethyl); C17(Carbamidomethyl); C19(Carbamidomethyl)	CID	1	0	1	1		7.89919e+07	0	0.01154	16	3.99718	0	0	21.4083	3	2	1253.05	2505.09	1.99185	100.628	34234	34234	MS2	20/42	PCP1.raw
	High	NGEGIcDGNEFALSAQcVcLYKc	Unambiguous	1	1	D7LXC0	C6(Carbamidomethyl); C17(Carbamidomethyl); C19(Carbamidomethyl); C23(Carbamidomethyl)	CID	1	0	1	1			0	0.004819	15	3.99255	0	1	19.0567	4	2	1333.06	2665.12	1.91267	102.585	35030	35030	MS2	19/44	PCP1.raw
	High	NGEGIcDGNEFALSAQcVcLYKc	Unambiguous	1	1	D7LXC0	C6(Carbamidomethyl); C17(Carbamidomethyl); C19(Carbamidomethyl); C23(Carbamidomethyl)	CID	1	0	1	1		5.97161e+06	0	0.003591	20	3.96936	0	1	48.7379	50	2	1333.07	2665.13	4.47762	138.368	48397	48397	MS2	18/44	PCP1.raw
	High	NGEGIcDGNEFALSAQcVcLYK	Unambiguous	1	1	D7LXC0	C6(Carbamidomethyl); C17(Carbamidomethyl); C19(Carbamidomethyl)	CID	1	0	1	1		7.89919e+07	0	0.03192	19	3.95269	0	0	9.10293	3	2	1253.05	2505.09	1.11473	100.115	34029	34029	MS2	19/42	PCP1.raw
	High	NGEGIcDGNEFALSAQcVcLYKc	Unambiguous	1	1	D7LXC0	C6(Carbamidomethyl); C17(Carbamidomethyl); C19(Carbamidomethyl); C23(Carbamidomethyl)	CID	1	0	1	1			0	0.005678	18	3.918	0	1	9.7816	8	2	1333.06	2665.12	0.996609	104.118	35644	35644	MS2	20/44	PCP1.raw
	High	NGEGIcDGNEFALSAQcVcLYKc	Unambiguous	1	1	D7LXC0	C6(Carbamidomethyl); C17(Carbamidomethyl); C19(Carbamidomethyl); C23(Carbamidomethyl)	CID	1	0	1	1		1.74236e+09	0	0.02555	15	3.88304	0	1	8.16662	2	2	1333.06	2665.12	1.27143	101.86	34737	34737	MS2	17/44	PCP1.raw
	High	NGEGIcDGNEFALSAQcVcLYK	Unambiguous	1	1	D7LXC0	C6(Carbamidomethyl); C17(Carbamidomethyl); C19(Carbamidomethyl)	CID	1	0	1	1		7.89919e+07	0	0.01141	17	3.87593	0	0	29.7088	3	2	1253.05	2505.08	-0.444595	100.022	33992	33992	MS2	18/42	PCP1.raw
	High	NGEGIcDGNEFALSAQcVcLYKc	Unambiguous	1	1	D7LXC0	C6(Carbamidomethyl); C17(Carbamidomethyl); C19(Carbamidomethyl); C23(Carbamidomethyl)	CID	1	0	1	1		18187120	0	0.009431	14	3.86602	0	1	43.0664	19	2	1333.06	2665.11	-1.38515	112.23	38875	38875	MS2	19/44	PCP1.raw
	High	NGEGIcDGNEFALSAQcVcLYK	Unambiguous	1	1	D7LXC0	C6(Carbamidomethyl); C17(Carbamidomethyl); C19(Carbamidomethyl)	CID	1	0	1	1		7.89919e+07	0	0.01773	19	3.74102	0	0	34.5999	4	2	1253.05	2505.09	1.30965	99.9766	33974	33974	MS2	17/42	PCP1.raw
	High	NGEGIcDGNEFALSAQcVcLYK	Unambiguous	1	1	D7LXC0	C6(Carbamidomethyl); C17(Carbamidomethyl); C19(Carbamidomethyl)	CID	1	0	1	1		6968705211	0	0.007555	16	3.66808	0	0	27.4987	2	2	1253.05	2505.09	0.529985	99.4036	33744	33744	MS2	21/42	PCP1.raw
	High	NGEGIcDGNEFALSAQcVcLYK	Unambiguous	1	1	D7LXC0	C6(Carbamidomethyl); C17(Carbamidomethyl); C19(Carbamidomethyl)	CID	1	0	1	1		2.09539e+08	0	0.01187	20	3.52141	0	0	51.6252	6	2	1253.05	2505.09	1.21219	101.01	34390	34390	MS2	22/42	PCP1.raw
	High	NGEGIcDGNEFALSAQcVcLYKc	Unambiguous	1	1	D7LXC0	C6(Carbamidomethyl); C17(Carbamidomethyl); C19(Carbamidomethyl); C23(Carbamidomethyl)	CID	1	0	1	1		8.62665e+08	0	0.1218	22	3.42673	0	1	21.6701	1	3	889.044	2665.12	1.31218	100.791	34300	34300	MS2	23/88	PCP1.raw
	High	NGEGIcDGNEFALSAQcVcLYKc	Unambiguous	1	1	D7LXC0	C6(Carbamidomethyl); C17(Carbamidomethyl); C19(Carbamidomethyl); C23(Carbamidomethyl)	CID	1	0	1	1		8.62665e+08	0	0.1042	20	2.64912	0	1	61.9903	5	3	889.044	2665.12	0.762549	101.882	34747	34747	MS2	16/88	PCP1.raw
	High	NGEGIcDGNEFALSAQcVcLYKc	Unambiguous	1	1	D7LXC0	C6(Carbamidomethyl); C17(Carbamidomethyl); C19(Carbamidomethyl); C23(Carbamidomethyl)	CID	1	0	1	1		8.62665e+08	0.009	0.3872	20	2.68304	0	1	40.2316	4	3	889.044	2665.12	0.487731	101.818	34720	34720	MS2	17/88	PCP1.raw
D7LEC0	Cysteine proteinase inhibitor OS=Arabidopsis lyrata subsp. lyrata GN=ARALYDRAFT_482126 PE=3 SV=1 - [D7LEC0_ARALL]	163.961	63.27	1	8	8	42	7.7511e+09	147	16.1006	9.75928
	Confidence Level	Sequence	PSM Ambiguity	# Proteins	# Protein Groups	Protein Group Accessions	Modifications	Activation Type	ΔScore	ΔCn	Rank	Search Engine Rank	QuanResultID	Precursor Area	q-Value	PEP	Peptides Matched	XCorr	Probability	# Missed Cleavages	Isolation Interference [%]	Ion Inject Time [ms]	Charge	m/z [Da]	MH+ [Da]	ΔM [ppm]	RT [min]	First Scan	Last Scan	MS Order	Ions Matched	Spectrum File
	High	EIQELGRYcVEQFNQQEQTEQGNIGSIAK	Unambiguous	1	1	D7LEC0	C9(Carbamidomethyl)	CID	1	0	1	1		1470316348	0	0.0008284	86	7.56602	0	1	19.8335	5	3	1132.88	3396.61	-0.0964182	89.4104	29716	29716	MS2	33/112	PCP1.raw
	High	EIQELGRYcVEQFNQQEQTEQGNIGSIAK	Unambiguous	1	1	D7LEC0	C9(Carbamidomethyl)	CID	1	0	1	1		1470316348	0	0.0004225	87	7.42808	0	1	3.27575	3	3	1132.88	3396.62	1.08956	88.7682	29453	29453	MS2	35/112	PCP1.raw
	High	EIQELGRYcVEQFNQQEQTEQGNIGSIAK	Unambiguous	1	1	D7LEC0	C9(Carbamidomethyl)	CID	1	0	1	1		1470316348	0	0.003102	85	6.75427	0	1	1.68915	0	3	1132.88	3396.61	0.119215	88.8112	29470	29470	MS2	29/112	PCP1.raw
	High	YcVEQFNQQEQTEQGNIGSIAK	Unambiguous	1	1	D7LEC0	C2(Carbamidomethyl)	CID	1	0	1	1		4.97324e+09	0	0.00016	84	6.65625	0	0	1.25361	0	3	857.73	2571.18	-0.625593	79.1535	25580	25580	MS2	35/84	PCP1.raw
	High	YcVEQFNQQEQTEQGNIGSIAK	Unambiguous	1	1	D7LEC0	C2(Carbamidomethyl)	CID	1	0	1	1		4.97324e+09	0	0.0002514	82	6.26531	0	0	7.75608	1	3	857.731	2571.18	0.513841	78.6315	25371	25371	MS2	33/84	PCP1.raw
	High	EIQELGRYcVEQFNQQEQTEQGNIGSIAK	Unambiguous	1	1	D7LEC0	C9(Carbamidomethyl)	CID	1	0	1	1		324117296	0	0.001207	87	5.90102	0	1	4.45285	1	4	849.908	3396.61	-0.190224	88.9125	29511	29511	MS2	34/168	PCP1.raw
	High	EIQELGRYcVEQFNQQEQTEQGNIGSIAK	Unambiguous	1	1	D7LEC0	C9(Carbamidomethyl)	CID	1	0	1	1		324117296	0	0.001438	87	5.75622	0	1	32.1361	2	4	849.91	3396.62	1.82235	89.1406	29605	29605	MS2	36/168	PCP1.raw
	High	YcVEQFNQQEQTEQGNIGSIAK	Unambiguous	1	1	D7LEC0	C2(Carbamidomethyl)	CID	1	0	1	1		1.05894e+10	0	0.001071	68	5.30198	0	0	9.12024	0	2	1286.09	2571.18	0.0680447	79.1496	25578	25578	MS2	21/42	PCP1.raw
	High	YcVEQFNQQEQTEQGNIGSIAK	Unambiguous	1	1	D7LEC0	C2(Carbamidomethyl)	CID	1	0	1	1		1.05894e+10	0	0.000686	62	5.14239	0	0	4.60928	0	2	1286.09	2571.18	0.827667	78.6272	25369	25369	MS2	23/42	PCP1.raw
	High	YcVEQFNQQEQTEQGNIGSIAK	Unambiguous	1	1	D7LEC0	C2(Carbamidomethyl)	CID	1	0	1	1		1.05894e+10	0	0.001232	68	5.11621	0	0	16.8454	5	2	1286.09	2571.18	0.542809	79.6524	25780	25780	MS2	24/42	PCP1.raw
	High	IEVTQPNGSTRMFDSVVVIQPWLHSK	Unambiguous	1	1	D7LEC0		CID	1	0	1	1		49496828	0	0.00379	53	4.68142	0	1	26.7185	6	3	990.187	2968.55	3.41206	102.639	35052	35052	MS2	24/100	PCP1.raw
	High	EIQELGRYcVEQFNQQEQTEQGNIGSIAK	Unambiguous	1	1	D7LEC0	C9(Carbamidomethyl)	CID	1	0	1	1		7.99058e+07	0	0.009957	81	4.5764	0	1	13.4446	3	2	1698.81	3396.61	-0.505756	88.8826	29500	29500	MS2	18/56	PCP1.raw
	High	YcVEQFNQQEQTEQGNIGSIAKTDTAmSNPLVFSR	Unambiguous	1	1	D7LEC0	C2(Carbamidomethyl); M27(Oxidation)	CID	1	0	1	1		1.03851e+08	0	0.001119	51	4.51978	0	1	18.7287	4	3	1336.29	4006.86	2.12737	95.4802	32164	32164	MS2	36/136	PCP1.raw
	High	EIQELGRYcVEQFNQQEQTEQGNIGSIAK	Unambiguous	1	1	D7LEC0	C9(Carbamidomethyl)	CID	1	0	1	1		7.99058e+07	0	0.03189	76	4.34531	0	1	8.97751	2	2	1698.81	3396.61	-2.23083	88.9476	29527	29527	MS2	17/56	PCP1.raw
	High	MFDSVVVIQPWLHSK	Unambiguous	1	1	D7LEC0		CID	1	0	1	1		3117819058	0	0.01673	103	4.25183	0	0	16.2341	1	2	893.472	1785.94	0.885898	102.25	34893	34893	MS2	18/28	PCP1.raw
	High	YcVEQFNQQEQTEQGNIGSIAKTDTAMSNPLVFSR	Unambiguous	1	1	D7LEC0	C2(Carbamidomethyl)	CID	1	0	1	1		224688223	0	0.007946	55	4.17361	0	1	1.77873	1	3	1330.96	3990.87	2.94168	101.752	34692	34692	MS2	30/136	PCP1.raw
	High	mFDSVVVIQPWLHSK	Unambiguous	1	1	D7LEC0	M1(Oxidation)	CID	1	0	1	1		1.2632e+08	0	0.002939	134	4.15442	0	0	9.53001	2	3	601.316	1801.93	0.813418	95.7752	32281	32281	MS2	27/56	PCP1.raw
	High	IEVTQPNGSTRMFDSVVVIQPWLHSK	Unambiguous	1	1	D7LEC0		CID	1	0	1	1		190606986	0	0.01384	54	4.09513	0	1	12.1336	1	4	742.89	2968.54	0.981383	102.565	35021	35021	MS2	35/150	PCP1.raw
	High	mFDSVVVIQPWLHSK	Unambiguous	1	1	D7LEC0	M1(Oxidation)	CID	1	0	1	1			0	0.01054	108	4.00619	0	0	62.2093	20	2	901.47	1801.93	1.53219	96.8009	32694	32694	MS2	21/28	PCP1.raw
	High	mFDSVVVIQPWLHSK	Unambiguous	1	1	D7LEC0	M1(Oxidation)	CID	1	0	1	1		3.01988e+08	0	0.0127	121	3.90171	0	0	32.5253	2	2	901.468	1801.93	-0.703364	94.9528	31952	31952	MS2	18/28	PCP1.raw
	High	mFDSVVVIQPWLHSK	Unambiguous	1	1	D7LEC0	M1(Oxidation)	CID	1	0	1	1		9.28918e+08	0	0.007584	135	3.87785	0	0	3.8799	0	3	601.315	1801.93	-0.60921	95.2469	32069	32069	MS2	26/56	PCP1.raw
	High	MFDSVVVIQPWLHSK	Unambiguous	1	1	D7LEC0		CID	1	0	1	1		11193557126	0	0.008287	118	3.87402	0	0	2.23626	0	3	595.984	1785.94	1.59605	102.248	34892	34892	MS2	27/56	PCP1.raw
	High	MFDSVVVIQPWLHSK	Unambiguous	1	1	D7LEC0		CID	1	0	1	1		3117819058	0	0.02032	103	3.79968	0	0	48.3974	2	2	893.472	1785.94	1.09095	102.198	34872	34872	MS2	14/28	PCP1.raw
	High	MFDSVVVIQPWLHSK	Unambiguous	1	1	D7LEC0		CID	1	0	1	1		3117819058	0	0.02443	96	3.76495	0	0	9.8056	0	2	893.472	1785.94	0.749196	102.763	35100	35100	MS2	18/28	PCP1.raw
	High	mFDSVVVIQPWLHSK	Unambiguous	1	1	D7LEC0	M1(Oxidation)	CID	1	0	1	1		1.2632e+08	0	0.01008	129	3.72998	0	0	17.3118	2	3	601.316	1801.93	1.52473	96.2928	32489	32489	MS2	24/56	PCP1.raw
	High	MFDSVVVIQPWLHSK	Unambiguous	1	1	D7LEC0		CID	1	0	1	1		11193557126	0	0.01381	121	3.68544	0	0	2.59531	0	3	595.985	1785.94	2.10868	102.761	35099	35099	MS2	30/56	PCP1.raw
	High	mFDSVVVIQPWLHSK	Unambiguous	1	1	D7LEC0	M1(Oxidation)	CID	1	0	1	1		71589724	0	0.01164	132	3.65065	0	0	11.4094	2	3	601.316	1801.93	2.33766	96.8221	32701	32701	MS2	25/56	PCP1.raw
	High	EIQELGRYcVEQFNQQEQTEQGNIGSIAK	Unambiguous	1	1	D7LEC0	C9(Carbamidomethyl)	CID	1	0	1	1		7.99058e+07	0	0.07958	73	3.64702	0	1	8.1895	2	2	1698.81	3396.61	0.0692653	88.999	29548	29548	MS2	14/56	PCP1.raw
	High	mFDSVVVIQPWLHSK	Unambiguous	1	1	D7LEC0	M1(Oxidation)	CID	1	0	1	1			0	0.02128	125	3.49532	0	0	29.0348	8	2	901.468	1801.93	-0.63562	96.3274	32505	32505	MS2	18/28	PCP1.raw
	High	IEVTQPNGSTRMFDSVVVIQPWLHSK	Unambiguous	1	1	D7LEC0		CID	1	0	1	1		190606986	0	0.101	55	3.12747	0	1	42.4146	3	4	742.89	2968.54	1.06363	102.518	35002	35002	MS2	29/150	PCP1.raw
	High	mFDSVVVIQPWLHSK	Unambiguous	1	1	D7LEC0	M1(Oxidation)	CID	1	0	1	1			0	0.02413	120	2.9026	0	0	75.9124	13	2	901.468	1801.93	-0.63562	96.8486	32713	32713	MS2	17/28	PCP1.raw
	High	mFDSVVVIQPWLHSK	Unambiguous	1	1	D7LEC0	M1(Oxidation)	CID	1	0	1	1		9.28918e+08	0	0.05967	140	2.89192	0	0	25.3631	1	3	601.314	1801.93	-1.01568	94.7197	31859	31859	MS2	20/56	PCP1.raw
	High	QVVAGTKYYLR	Unambiguous	1	1	D7LEC0		CID	1	0	1	1		7.85823e+07	0	0.06367	86	2.8421	0	1	25.7248	3	2	649.366	1297.73	-0.631747	32.0658	7727	7727	MS2	13/20	PCP1.raw
	High	SVVLGGKSGVPNIR	Unambiguous	1	1	D7LEC0		CID	1	0	1	1		6.19244e+07	0	0.0504	46	2.70248	0	1	9.00131	3	3	461.61	1382.81	1.96073	42.9849	11562	11562	MS2	24/52	PCP1.raw
	High	TDTAMSNPLVFSR	Unambiguous	1	1	D7LEC0		CID	1	0	1	1		8.47465e+07	0	0.1506	134	2.23545	0	0	38.1102	3	2	719.853	1438.7	-0.120165	77.8604	25066	25066	MS2	14/24	PCP1.raw
	High	QVVAGTKYYLR	Unambiguous	1	1	D7LEC0		CID	1	0	1	1		4.27318e+08	0	0.08379	76	2.11637	0	1	15.5736	4	3	433.248	1297.73	1.59193	31.8434	7651	7651	MS2	17/40	PCP1.raw
	High	mFDSVVVIQPWLHSK	Unambiguous	1	1	D7LEC0	M1(Oxidation)	CID	1	0	1	1		3.01988e+08	0.001	0.1867	118	2.17227	0	0	60.6244	6	2	901.471	1801.93	2.20963	95.5749	32201	32201	MS2	12/28	PCP1.raw
	High	MFDSVVVIQPWLHSK	Unambiguous	1	1	D7LEC0		CID	1	0	1	1		11193557126	0.001	0.1805	122	2.07841	0	0	34.4019	2	3	595.984	1785.94	1.8011	103.316	35321	35321	MS2	20/56	PCP1.raw
	High	QVVAGTKYYLR	Unambiguous	1	1	D7LEC0		CID	1	0	1	1		4.27318e+08	0.006	0.3101	90	1.63451	0	1	40.8414	2	3	433.247	1297.73	-0.312881	32.367	7835	7835	MS2	15/40	PCP1.raw
	High	mFDSVVVIQPWLHSK	Unambiguous	1	1	D7LEC0	M1(Oxidation)	CID	1	0	1	1		9.28918e+08	0.007	0.3616	138	1.98756	0	0	48.3476	4	3	601.314	1801.93	-2.03184	94.6423	31829	31829	MS2	13/56	PCP1.raw
	Medium	YcVEQFNQQEQTEQGNIGSIAKTDTAMSNPLVFSR	Unambiguous	1	1	D7LEC0	C2(Carbamidomethyl)	CID	1	0	1	1		86319775	0.013	0.4097	53	2.77337	0	1	26.0515	3	4	998.471	3990.86	0.904247	101.619	34639	34639	MS2	33/204	PCP1.raw
	Medium	TDTAMSNPLVFSR	Unambiguous	1	1	D7LEC0		CID	1	0	1	1		8.47465e+07	0.017	0.4596	131	1.53552	0	0	58.58	3	2	719.853	1438.7	0.0495306	77.8002	25041	25041	MS2	9/24	PCP1.raw
Q6WER0	Pollen specific glycine-rich protein GRP18 OS=Arabidopsis lyrata subsp. lyrata GN=GRP18 PE=4 SV=1 - [Q6WER0_ARALL]	158.02	28.75	2	5	5	33	1.04585e+10	240	22.2887	9.90576
	Confidence Level	Sequence	PSM Ambiguity	# Proteins	# Protein Groups	Protein Group Accessions	Modifications	Activation Type	ΔScore	ΔCn	Rank	Search Engine Rank	QuanResultID	Precursor Area	q-Value	PEP	Peptides Matched	XCorr	Probability	# Missed Cleavages	Isolation Interference [%]	Ion Inject Time [ms]	Charge	m/z [Da]	MH+ [Da]	ΔM [ppm]	RT [min]	First Scan	Last Scan	MS Order	Ions Matched	Spectrum File
	High	FSGTFGNKPGGGAAPGGGGNPFGDISK	Unambiguous	1	1	Q6WER0		CID	1	0	1	1		1279719820	0	0.0003293	73	6.2343	0	0	20.2662	6	2	1226.09	2451.17	0.830108	73.3902	23279	23279	MS2	28/52	PCP1.raw
	High	WFGPGAAGGGAPGGLGGGGNPFANISK	Unambiguous	2	1	Q6WER0		CID	1	0	1	1		6.6155e+09	0	0.0002227	117	6.23111	0	0	10.5184	0	3	791.058	2371.16	1.14601	104.716	35883	35883	MS2	42/104	PCP1.raw
	High	KFSGTFGNKPGGGAAPGGGGNPFGDISK	Unambiguous	1	1	Q6WER0		CID	1	0	1	1		3081871073	0	0.0001331	113	6.17281	0	1	0.629439	0	3	860.426	2579.26	0.00303684	60.3768	18145	18145	MS2	36/108	PCP1.raw
	High	FSGTFGNKPGGGAAPGGGGNPFGDISK	Unambiguous	1	1	Q6WER0		CID	1	0	1	1		1279719820	0	0.0009056	76	6.03684	0	0	6.41112	1	2	1226.09	2451.17	0.929709	73.4665	23308	23308	MS2	29/52	PCP1.raw
	High	FSGTFGNKPGGGAAPGGGGNPFGDISKWFGPGAAGGGAPGGLGGGGNPFANISK	Unambiguous	1	1	Q6WER0		CID	1	0	1	1		8687033848	0	0.0002211	42	6.02392	0	1	4.28173	0	4	1201.59	4803.32	3.19159	119.108	41587	41587	MS2	50/318	PCP1.raw
	High	FSGTFGNKPGGGAAPGGGGNPFGDISK	Unambiguous	1	1	Q6WER0		CID	1	0	1	1		1279719820	0	0.002374	70	5.76864	0	0	6.35109	0	2	1226.09	2451.17	0.431701	73.9774	23514	23514	MS2	28/52	PCP1.raw
	High	KFSGTFGNKPGGGAAPGGGGNPFGDISK	Unambiguous	1	1	Q6WER0		CID	1	0	1	1		3081871073	0	0.001012	118	5.75479	0	1	28.4608	5	3	860.427	2579.27	1.1389	60.8914	18344	18344	MS2	33/108	PCP1.raw
	High	KFSGTFGNKPGGGAAPGGGGNPFGDISK	Unambiguous	1	1	Q6WER0		CID	1	0	1	1		3081871073	0	0.0001595	119	5.4688	0	1	35.2665	8	3	860.425	2579.26	-1.3458	59.8906	17959	17959	MS2	35/108	PCP1.raw
	High	FSGTFGNKPGGGAAPGGGGNPFGDISK	Unambiguous	1	1	Q6WER0		CID	1	0	1	1		7957944456	0	0.0009546	95	5.42763	0	0	1.68665	0	3	817.728	2451.17	-0.0468922	73.821	23451	23451	MS2	38/104	PCP1.raw
	High	WFGPGAAGGGAPGGLGGGGNPFANISK	Unambiguous	2	1	Q6WER0		CID	1	0	1	1		14730397584	0	0.0002614	101	5.40326	0	0	3.45862	0	2	1186.08	2371.16	1.56353	105.119	36045	36045	MS2	27/52	PCP1.raw
	High	FSGTFGNKPGGGAAPGGGGNPFGDISK	Unambiguous	1	1	Q6WER0		CID	1	0	1	1		1279719820	0	0.001979	77	5.38934	0	0	20.6651	5	2	1226.09	2451.17	1.52732	74.2554	23626	23626	MS2	27/52	PCP1.raw
	High	WFGPGAAGGGAPGGLGGGGNPFANISK	Unambiguous	2	1	Q6WER0		CID	1	0	1	1		14730397584	0	0.0002283	105	5.35322	0	0	23.0669	2	2	1186.08	2371.16	1.76946	105.659	36263	36263	MS2	28/52	PCP1.raw
	High	FSGTFGNKPGGGAAPGGGGNPFGDISKWFGPGAAGGGAPGGLGGGGNPFANISK	Unambiguous	1	1	Q6WER0		CID	1	0	1	1			0	0.002277	40	5.34427	0	1	10.9355	3	3	1601.78	4803.32	1.37731	119.07	41573	41573	MS2	38/212	PCP1.raw
	High	WFGPGAAGGGAPGGLGGGGNPFANISK	Unambiguous	2	1	Q6WER0		CID	1	0	1	1		14730397584	0	5.996e-05	108	5.29043	0	0	18.0761	5	2	1186.09	2371.16	2.07835	105.777	36311	36311	MS2	30/52	PCP1.raw
	High	FSGTFGNKPGGGAAPGGGGNPFGDISKWFGPGAAGGGAPGGLGGGGNPFANISK	Unambiguous	1	1	Q6WER0		CID	1	0	1	1			0	0.002622	42	5.25951	0	1	12.5955	2	3	1601.78	4803.33	3.5883	119.123	41594	41594	MS2	39/212	PCP1.raw
	High	KFSGTFGNKPGGGAAPGGGGNPFGDISK	Unambiguous	1	1	Q6WER0		CID	1	0	1	1		3.08936e+08	0	0.001909	94	5.25261	0	1	9.19837	9	2	1290.14	2579.26	0.0319139	60.0027	18003	18003	MS2	27/54	PCP1.raw
	High	WFGPGAAGGGAPGGLGGGGNPFANISK	Unambiguous	2	1	Q6WER0		CID	1	0	1	1		14730397584	0	0.0001771	96	5.25101	0	0	23.0047	1	2	1186.08	2371.16	0.636873	104.609	35839	35839	MS2	24/52	PCP1.raw
	High	FSGTFGNKPGGGAAPGGGGNPFGDISK	Unambiguous	1	1	Q6WER0		CID	1	0	1	1		1279719820	0	0.003486	88	5.23785	0	0	7.39455	7	2	1226.09	2451.18	3.41974	74.3075	23647	23647	MS2	27/52	PCP1.raw
	High	FSGTFGNKPGGGAAPGGGGNPFGDISKWFGPGAAGGGAPGGLGGGGNPFANISK	Unambiguous	1	1	Q6WER0		CID	1	0	1	1			0	0.0611	35	5.2377	0	1		1	4	1201.57	4803.27	-7.58391	120.317	42055	42055	MS2	47/318	PCP1.raw
	High	WFGPGAAGGGAPGGLGGGGNPFANISK	Unambiguous	2	1	Q6WER0		CID	1	0	1	1		14730397584	0	0.0002073	98	5.17708	0	0	13.5294	5	2	1186.08	2371.16	1.46057	105.885	36355	36355	MS2	24/52	PCP1.raw
	High	FSGTFGNKPGGGAAPGGGGNPFGDISKWFGPGAAGGGAPGGLGGGGNPFANISK	Unambiguous	1	1	Q6WER0		CID	1	0	1	1		8687033848	0	0.01007	44	5.17132	0	1	7.69817	0	4	1201.58	4803.32	1.76842	119.614	41784	41784	MS2	51/318	PCP1.raw
	High	FSGTFGNKPGGGAAPGGGGNPFGDISKWFGPGAAGGGAPGGLGGGGNPFANISK	Unambiguous	1	1	Q6WER0		CID	1	0	1	1			0	0.03433	44	4.82123	0	1	11.1005	1	3	1601.78	4803.32	2.13972	119.165	41610	41610	MS2	32/212	PCP1.raw
	High	WFGPGAAGGGAPGGLGGGGNPFANISK	Unambiguous	2	1	Q6WER0		CID	1	0	1	1		6.6155e+09	0	0.001672	119	4.68328	0	0	6.02966	0	3	791.059	2371.16	1.68657	105.221	36087	36087	MS2	41/104	PCP1.raw
	High	KFSGTFGNKPGGGAAPGGGGNPFGDISK	Unambiguous	1	1	Q6WER0		CID	1	0	1	1		3.08936e+08	0	0.006221	92	4.67303	0	1	3.60826	2	2	1290.14	2579.27	0.6945	60.4794	18184	18184	MS2	23/54	PCP1.raw
	High	KFSGTFGNKPGGGAAPGGGGNPFGDISK	Unambiguous	1	1	Q6WER0		CID	1	0	1	1		3.08936e+08	0	0.008839	88	4.46942	0	1	0	4	2	1290.14	2579.26	0.315879	60.5845	18225	18225	MS2	23/54	PCP1.raw
	High	FSGTFGNKPGGGAAPGGGGNPFGDISK	Unambiguous	1	1	Q6WER0		CID	1	0	1	1		7957944456	0	0.0004603	94	4.18709	0	0	12.8286	2	3	817.728	2451.17	-0.270996	73.3191	23249	23249	MS2	38/104	PCP1.raw
	High	FSGTFGNKPGGGAAPGGGGNPFGDISK	Unambiguous	1	1	Q6WER0		CID	1	0	1	1		7957944456	0	0.005226	99	4.06619	0	0	7.72587	1	3	817.729	2451.17	0.849523	74.3318	23655	23655	MS2	26/104	PCP1.raw
	High	KFSGTFGNKPGGGAAPGGGGNPFGDISK	Unambiguous	1	1	Q6WER0		CID	1	0	1	1		5277834584	0	0.01743	115	3.75229	0	1	2.7654	0	4	645.572	2579.26	0.35278	60.4173	18160	18160	MS2	40/162	PCP1.raw
	High	KFSGTFGNKPGGGAAPGGGGNPFGDISK	Unambiguous	1	1	Q6WER0		CID	1	0	1	1		5277834584	0	0.03718	115	3.40111	0	1	16.1161	1	4	645.571	2579.26	-0.215151	59.9151	17967	17967	MS2	41/162	PCP1.raw
	High	LPVYGGYGGFWGGKK	Unambiguous	2	1	Q6WER0		CID	1	0	1	1		32969637	0	0.08857	115	2.8176	0	1	29.2781	6	3	529.277	1585.82	0.317993	79.2376	25615	25615	MS2	23/56	PCP1.raw
	High	KFSGTFGNKPGGGAAPGGGGNPFGDISK	Unambiguous	1	1	Q6WER0		CID	1	0	1	1		5277834584	0.001	0.2148	115	2.55638	0	1	54.9049	4	4	645.572	2579.27	0.636745	59.8702	17950	17950	MS2	30/162	PCP1.raw
	High	WFGPGAAGGGAPGGLGGGGNPFANISK	Unambiguous	2	1	Q6WER0		CID	1	0	1	1		6.6155e+09	0.004	0.2795	116	1.81886	0	0	62.3441	8	3	791.058	2371.16	0.14213	105.788	36316	36316	MS2	18/104	PCP1.raw
	High	WFGPGAAGGGAPGGLGGGGNPFANISK	Unambiguous	2	1	Q6WER0		CID	1	0	1	1		6.6155e+09	0.006	0.3452	122	2.10625	0	0	58.0736	7	3	791.059	2371.16	1.99545	105.951	36382	36382	MS2	23/104	PCP1.raw
D7LWR9	Predicted protein OS=Arabidopsis lyrata subsp. lyrata GN=ARALYDRAFT_660205 PE=4 SV=1 - [D7LWR9_ARALL]	157.323	38.2	1	13	13	58	2.68367e+10	322	35.7973	9.15869
	Confidence Level	Sequence	PSM Ambiguity	# Proteins	# Protein Groups	Protein Group Accessions	Modifications	Activation Type	ΔScore	ΔCn	Rank	Search Engine Rank	QuanResultID	Precursor Area	q-Value	PEP	Peptides Matched	XCorr	Probability	# Missed Cleavages	Isolation Interference [%]	Ion Inject Time [ms]	Charge	m/z [Da]	MH+ [Da]	ΔM [ppm]	RT [min]	First Scan	Last Scan	MS Order	Ions Matched	Spectrum File
	High	LFVFGDSYADTGNTK	Unambiguous	1	1	D7LWR9		CID	1	0	1	1		3.5965e+08	0	0.0008229	94	4.66275	0	0	17.6165	3	2	817.889	1634.77	0.572668	86.866	28680	28680	MS2	24/28	PCP1.raw
	High	SIYSVLGKPLTEFLTKP	Unambiguous	1	1	D7LWR9		CID	1	0	1	1		22349326428	0	0.004875	34	4.54375	0	0	3.43106	0	3	631.697	1893.08	2.39908	114.417	39722	39722	MS2	31/64	PCP1.raw
	High	SSFFWDEVHPTQEGWR	Unambiguous	1	1	D7LWR9		CID	1	0	1	1		11864972923	0	0.001743	50	4.43063	0	0	25.2896	8	2	1004.45	2007.9	0.670637	96.0173	32379	32379	MS2	21/30	PCP1.raw
	High	SSFFWDEVHPTQEGWR	Unambiguous	1	1	D7LWR9		CID	1	0	1	1		11864972923	0	0.002332	49	4.35122	0	0	2.80485	0	2	1004.45	2007.9	0.305867	95.1946	32048	32048	MS2	22/30	PCP1.raw
	High	LFVFGDSYADTGNTKR	Unambiguous	1	1	D7LWR9		CID	1	0	1	1		2495577969	0	0.00126	96	4.30652	0	1	1.74202	0	2	895.938	1790.87	-1.00239	72.6281	22969	22969	MS2	22/30	PCP1.raw
	High	LFVFGDSYADTGNTKR	Unambiguous	1	1	D7LWR9		CID	1	0	1	1		2495577969	0	0.0006098	99	4.25844	0	1	10.5061	1	2	895.939	1790.87	0.292701	72.1141	22761	22761	MS2	23/30	PCP1.raw
	High	SSFFWDEVHPTQEGWR	Unambiguous	1	1	D7LWR9		CID	1	0	1	1		11864972923	0	0.004761	47	4.22265	0	0	22.3038	14	2	1004.45	2007.9	-0.362879	96.069	32400	32400	MS2	20/30	PCP1.raw
	High	SSFFWDEVHPTQEGWR	Unambiguous	1	1	D7LWR9		CID	1	0	1	1		11864972923	0	0.00221	45	4.20827	0	0	14.5128	1	2	1004.45	2007.9	0.305867	95.7161	32257	32257	MS2	22/30	PCP1.raw
	High	SSFFWDEVHPTQEGWR	Unambiguous	1	1	D7LWR9		CID	1	0	1	1		11864972923	0	0.003819	47	4.18782	0	0	3.4373	0	2	1004.45	2007.9	0.670637	94.6548	31832	31832	MS2	21/30	PCP1.raw
	High	YcDGLIATDFLEK	Unambiguous	1	1	D7LWR9	C2(Carbamidomethyl)	CID	1	0	1	1		1.50181e+10	0	0.01172	101	4.18153	0	0	5.88336	0	2	772.871	1544.73	2.34794	99.0856	33615	33615	MS2	21/24	PCP1.raw
	High	DTEAWALPYGITFPGKPSGRYcDGLIATDFLEK	Unambiguous	1	1	D7LWR9	C22(Carbamidomethyl)	CID	1	0	1	1		1.12144e+09	0	0.005977	75	4.1607	0	1	34.1903	2	3	1230.28	3688.81	3.71615	123.796	43375	43375	MS2	24/128	PCP1.raw
	High	DTEAWALPYGITFPGKPSGR	Unambiguous	1	1	D7LWR9		CID	1	0	1	1		7767121364	0	0.01117	86	4.14746	0	0	4.06673	0	2	1082.05	2163.09	1.54794	107.818	37123	37123	MS2	22/38	PCP1.raw
	High	DTEAWALPYGITFPGKPSGRYcDGLIATDFLEK	Unambiguous	1	1	D7LWR9	C22(Carbamidomethyl)	CID	1	0	1	1		1.12144e+09	0	0.01074	76	4.14738	0	1	8.21743	0	3	1230.28	3688.81	3.61687	124.155	43511	43511	MS2	25/128	PCP1.raw
	High	SIYSVLGKPLTEFLTKP	Unambiguous	1	1	D7LWR9		CID	1	0	1	1		22349326428	0	0.00686	31	4.03573	0	0	2.40821	0	3	631.698	1893.08	2.78597	113.875	39518	39518	MS2	27/64	PCP1.raw
	High	DTEAWALPYGITFPGKPSGR	Unambiguous	1	1	D7LWR9		CID	1	0	1	1		7767121364	0	0.02517	97	4.00218	0	0	4.89527	0	2	1082.05	2163.1	5.72398	107.923	37166	37166	MS2	22/38	PCP1.raw
	High	YcDGLIATDFLEK	Unambiguous	1	1	D7LWR9	C2(Carbamidomethyl)	CID	1	0	1	1		1.50181e+10	0	0.01472	106	3.99634	0	0	3.35731	0	2	772.869	1544.73	0.451379	99.6018	33825	33825	MS2	20/24	PCP1.raw
	High	DTEAWALPYGITFPGKPSGR	Unambiguous	1	1	D7LWR9		CID	1	0	1	1		7767121364	0	0.01697	96	3.97082	0	0	41.1337	4	2	1082.05	2163.09	2.45087	108.445	37380	37380	MS2	20/38	PCP1.raw
	High	DTEAWALPYGITFPGKPSGR	Unambiguous	1	1	D7LWR9		CID	1	0	1	1		7767121364	0	0.007849	89	3.92439	0	0	29.7774	14	2	1082.05	2163.09	2.22514	107.244	36896	36896	MS2	22/38	PCP1.raw
	High	LFVFGDSYADTGNTKR	Unambiguous	1	1	D7LWR9		CID	1	0	1	1		2495577969	0	0.001849	103	3.77312	0	1	11.9605	2	2	895.939	1790.87	0.360863	73.149	23180	23180	MS2	21/30	PCP1.raw
	High	DTEAWALPYGITFPGKPSGR	Unambiguous	1	1	D7LWR9		CID	1	0	1	1		7767121364	0	0.00722	86	3.71418	0	0	15.8589	1	2	1082.05	2163.09	1.77367	107.275	36907	36907	MS2	21/38	PCP1.raw
	High	LFVFGDSYADTGNTK	Unambiguous	1	1	D7LWR9		CID	1	0	1	1		3.5965e+08	0	0.002358	97	3.65236	0	0	49.1003	8	2	817.889	1634.77	0.348655	87.3468	28877	28877	MS2	22/28	PCP1.raw
	High	SIYSVLGKPLTEFLTKP	Unambiguous	1	1	D7LWR9		CID	1	0	1	1		8.38384e+09	0	0.05911	33	3.62658	0	0	3.83459	0	2	947.041	1893.07	0.923086	114.419	39723	39723	MS2	12/32	PCP1.raw
	High	SIYSVLGKPLTEFLTKP	Unambiguous	1	1	D7LWR9		CID	1	0	1	1		8.38384e+09	0	0.01436	34	3.6156	0	0	28.7076	2	2	947.042	1893.08	2.21273	113.877	39519	39519	MS2	16/32	PCP1.raw
	High	YcDGLIATDFLEK	Unambiguous	1	1	D7LWR9	C2(Carbamidomethyl)	CID	1	0	1	1		1.50181e+10	0	0.02239	90	3.58235	0	0	49.2321	3	2	772.87	1544.73	1.00454	100.166	34049	34049	MS2	17/24	PCP1.raw
	High	DTEAWALPYGITFPGKPSGR	Unambiguous	1	1	D7LWR9		CID	1	0	1	1		7767121364	0	0.006234	99	3.55042	0	0	37.1555	2	2	1082.05	2163.09	2.11227	108.338	37336	37336	MS2	21/38	PCP1.raw
	High	DTEAWALPYGITFPGKPSGR	Unambiguous	1	1	D7LWR9		CID	1	0	1	1		25679911583	0	0.007561	117	3.52241	0	0	4.4064	0	3	721.702	2163.09	2.67038	107.722	37085	37085	MS2	29/76	PCP1.raw
	High	SIYSVLGKPLTEFLTKP	Unambiguous	1	1	D7LWR9		CID	1	0	1	1		22349326428	0	0.02694	35	3.49714	0	0	16.7795	1	3	631.697	1893.08	2.20563	115.013	39960	39960	MS2	24/64	PCP1.raw
	High	DTEAWALPYGITFPGKPSGRYcDGLIATDFLEK	Unambiguous	1	1	D7LWR9	C22(Carbamidomethyl)	CID	1	0	1	1		1.12144e+09	0	0.008088	76	3.38199	0	1	18.7578	5	3	1230.28	3688.81	3.31904	124.426	43620	43620	MS2	26/128	PCP1.raw
	High	SIYSVLGKPLTEFLTKP	Unambiguous	1	1	D7LWR9		CID	1	0	1	1		8.38384e+09	0	0.03326	32	3.31969	0	0	47.0835	3	2	947.041	1893.08	1.05205	114.976	39945	39945	MS2	15/32	PCP1.raw
	High	DTEAWALPYGITFPGKPSGR	Unambiguous	1	1	D7LWR9		CID	1	0	1	1		25679911583	0	0.006995	125	3.27675	0	0	3.91528	0	3	721.706	2163.1	7.66469	107.921	37165	37165	MS2	34/76	PCP1.raw
	High	DTEAWALPYGITFPGKPSGRYcDGLIATDFLEK	Unambiguous	1	1	D7LWR9	C22(Carbamidomethyl)	CID	1	0	1	1		1.12144e+09	0	0.04175	82	3.20064	0	1	25.3561	4	3	1230.27	3688.8	0.638589	124.369	43597	43597	MS2	28/128	PCP1.raw
	High	LFVFGDSYADTGNTKR	Unambiguous	1	1	D7LWR9		CID	1	0	1	1			0	0.008226	112	3.18981	0	1	0	5	2	895.94	1790.87	0.633513	73.5875	23358	23358	MS2	19/30	PCP1.raw
	High	YcDGLIATDFLEK	Unambiguous	1	1	D7LWR9	C2(Carbamidomethyl)	CID	1	0	1	1		1.84451e+07	0	0.1065	100	2.98543	0	0	77.2709	3	2	772.872	1544.74	3.77036	100.944	34362	34362	MS2	15/24	PCP1.raw
	High	VLGAESPYLYR	Unambiguous	1	1	D7LWR9		CID	1	0	1	1		5.51271e+08	0	0.03917	117	2.9684	0	0	45.5053	1	2	634.338	1267.67	0.95279	65.9883	20353	20353	MS2	15/20	PCP1.raw
	High	DTEAWALPYGITFPGKPSGRYcDGLIATDFLEK	Unambiguous	1	1	D7LWR9	C22(Carbamidomethyl)	CID	1	0	1	1		1.75758e+09	0	0.03112	80	2.93189	0	1	41.4618	3	4	922.956	3688.8	0.353661	124.418	43616	43616	MS2	27/192	PCP1.raw
	High	DTEAWALPYGITFPGKPSGR	Unambiguous	1	1	D7LWR9		CID	1	0	1	1		25679911583	0	0.02435	121	2.7764	0	0	8.74788	0	3	721.703	2163.09	2.92433	108.229	37291	37291	MS2	27/76	PCP1.raw
	High	RGMNFAFGASK	Unambiguous	1	1	D7LWR9		CID	1	0	1	1		2.16509e+07	0	0.1031	124	2.75885	0	1	60.1349	16	2	593.296	1185.58	0.729442	40.4377	10643	10643	MS2	15/20	PCP1.raw
	High	RGMNFAFGASK	Unambiguous	1	1	D7LWR9		CID	1	0	1	1		8.88296e+06	0	0.02514	133	2.58389	0	1	53.3447	39	3	395.866	1185.58	-0.131338	40.4141	10636	10636	MS2	20/40	PCP1.raw
	High	GMNFAFGASK	Unambiguous	1	1	D7LWR9		CID	1	0	1	1		176597073	0	0.03682	73	2.48993	0	0	12.235	2	2	515.245	1029.48	0.0544967	59.6007	17845	17845	MS2	16/18	PCP1.raw
	High	VLGAESPYLYRTHGR	Unambiguous	1	1	D7LWR9		CID	1	0	1	1		2.87693e+07	0	0.0294	146	2.34401	0	1	29.2635	19	4	430.48	1718.9	0.797631	36.5227	9278	9278	MS2	31/84	PCP1.raw
	High	DTEAWALPYGITFPGKPSGR	Unambiguous	1	1	D7LWR9		CID	1	0	1	1		25679911583	0	0.1346	117	2.3204	0	0	83.4606	6	3	721.701	2163.09	1.23134	107.205	36881	36881	MS2	22/76	PCP1.raw
	High	DTEAWALPYGITFPGKPSGR	Unambiguous	1	1	D7LWR9		CID	1	0	1	1		2.45621e+08	0	0.1489	124	2.20393	0	0	6.26706	4	4	541.53	2163.1	5.76798	107.945	37176	37176	MS2	31/114	PCP1.raw
	High	SSDGEKLYTLcDDPK	Unambiguous	1	1	D7LWR9	C11(Carbamidomethyl)	CID	1	0	1	1		3.46314e+07	0	0.05767	80	2.17514	0	1	72.619	9	3	576.598	1727.78	0.427224	42.5072	11382	11382	MS2	21/56	PCP1.raw
	High	SSFFWDEVHPTQEGWR	Unambiguous	1	1	D7LWR9		CID	1	0	1	1		3.24807e+10	0	0.02959	61	2.16527	0	0	42.942	1	3	669.971	2007.9	0.359965	94.6099	31814	31814	MS2	22/60	PCP1.raw
	High	LFVFGDSYADTGNTKR	Unambiguous	1	1	D7LWR9		CID	1	0	1	1		15619150663	0	0.04537	107	2.07437	0	1	2.9851	0	3	597.628	1790.87	-1.0099	72.5768	22948	22948	MS2	25/60	PCP1.raw
	High	DTEAWALPYGITFPGKPSGRYcDGLIATDFLEK	Unambiguous	1	1	D7LWR9	C22(Carbamidomethyl)	CID	1	0	1	1		1.75758e+09	0	0.1179	77	2.0065	0	1	28.7395	1	4	922.959	3688.81	3.86141	123.794	43374	43374	MS2	30/192	PCP1.raw
	High	LFVFGDSYADTGNTK	Unambiguous	1	1	D7LWR9		CID	1	0	1	1		3.5965e+08	0	0.08123	99	1.95041	0	0	68.663	8	2	817.888	1634.77	-0.846086	87.3954	28896	28896	MS2	9/28	PCP1.raw
	High	SSFFWDEVHPTQEGWR	Unambiguous	1	1	D7LWR9		CID	1	0	1	1			0	0.01677	62	1.87654	0	0	64.06	7	3	669.971	2007.9	0.268773	96.6879	32649	32649	MS2	24/60	PCP1.raw
	High	DTEAWALPYGITFPGKPSGRYcDGLIATDFLEK	Unambiguous	1	1	D7LWR9	C22(Carbamidomethyl)	CID	1	0	1	1		1.75758e+09	0	0.1105	82	1.84081	0	1	22.6465	1	4	922.958	3688.81	2.40537	124.308	43572	43572	MS2	32/192	PCP1.raw
	High	LFVFGDSYADTGNTKR	Unambiguous	1	1	D7LWR9		CID	1	0	1	1		15619150663	0	0.02295	111	1.79948	0	1	4.69505	0	3	597.629	1790.87	0.626005	73.0926	23157	23157	MS2	25/60	PCP1.raw
	High	LFVFGDSYADTGNTKR	Unambiguous	1	1	D7LWR9		CID	1	0	1	1		15619150663	0	0.1462	109	1.65474	0	1	7.93245	1	3	597.63	1790.87	1.75068	72.0667	22742	22742	MS2	25/60	PCP1.raw
	High	SSFFWDEVHPTQEGWR	Unambiguous	1	1	D7LWR9		CID	1	0	1	1		3.24807e+10	0	0.0702	61	1.56279	0	0	3.80739	0	3	669.972	2007.9	0.998313	95.1426	32027	32027	MS2	23/60	PCP1.raw
	High	SSFFWDEVHPTQEGWR	Unambiguous	1	1	D7LWR9		CID	1	0	1	1		3.24807e+10	0	0.03138	61	1.4509	0	0	4.11478	0	3	669.972	2007.9	1.1807	95.6619	32235	32235	MS2	23/60	PCP1.raw
	High	DTEAWALPYGITFPGKPSGR	Unambiguous	1	1	D7LWR9		CID	1	0	1	1		1.89675e+07	0.001	0.1562	122	1.92619	0	0	65.2768	11	3	721.702	2163.09	2.41644	112.481	38975	38975	MS2	17/76	PCP1.raw
	High	LFVFGDSYADTGNTKR	Unambiguous	1	1	D7LWR9		CID	1	0	1	1			0.001	0.2206	108	1.43163	0	1	10.6972	1	3	597.628	1790.87	-1.31663	73.6673	23389	23389	MS2	18/60	PCP1.raw
	High	VLGAESPYLYRTHGR	Unambiguous	1	1	D7LWR9		CID	1	0	1	1		2.46802e+07	0.004	0.2752	142	1.35772	0	1	47.7213	9	3	573.638	1718.9	2.08375	36.6228	9310	9310	MS2	18/56	PCP1.raw
	Medium	DTEAWALPYGITFPGKPSGR	Unambiguous	1	1	D7LWR9		CID	1	0	1	1		25679911583	0.012	0.4072	117	1.89919	0	0	36.8207	3	3	721.703	2163.09	3.00898	108.592	37438	37438	MS2	20/76	PCP1.raw
	Medium	RDTEAWALPYGITFPGKPSGR	Unambiguous	1	1	D7LWR9		CID	1	0	1	1		1.78066e+08	0.026	0.5032	123	2.50076	0	1	6.52901	2	4	580.553	2319.19	0.412351	91.359	30497	30497	MS2	32/120	PCP1.raw
D7LM78	Predicted protein OS=Arabidopsis lyrata subsp. lyrata GN=ARALYDRAFT_664784 PE=4 SV=1 - [D7LM78_ARALL]	153.622	42.13	3	12	13	47	2.75672e+09	254	29.2226	9.08545
	Confidence Level	Sequence	PSM Ambiguity	# Proteins	# Protein Groups	Protein Group Accessions	Modifications	Activation Type	ΔScore	ΔCn	Rank	Search Engine Rank	QuanResultID	Precursor Area	q-Value	PEP	Peptides Matched	XCorr	Probability	# Missed Cleavages	Isolation Interference [%]	Ion Inject Time [ms]	Charge	m/z [Da]	MH+ [Da]	ΔM [ppm]	RT [min]	First Scan	Last Scan	MS Order	Ions Matched	Spectrum File
	High	NGYTYESNVVAYEVSKDPNIVFVLLQcR	Unambiguous	1	1	D7LM78	C27(Carbamidomethyl)	CID	1	0	1	1		8.08854e+08	0	0.001834	77	5.80654	0	1	13.5136	1	3	1093.21	3277.63	3.18795	127.138	44641	44641	MS2	36/108	PCP1.raw
	High	NGYTYESNVVAYEVSKDPNIVFVLLQcR	Unambiguous	1	1	D7LM78	C27(Carbamidomethyl)	CID	1	0	1	1		8.08854e+08	0	0.0007029	79	5.73558	0	1	37.0907	3	3	1093.22	3277.64	5.31081	127.62	44814	44814	MS2	37/108	PCP1.raw
	High	NGYTYESNVVAYEVSKDPNIVFVLLQcR	Unambiguous	1	1	D7LM78	C27(Carbamidomethyl)	CID	1	0	1	1		8.08854e+08	0	0.0003908	71	5.57138	0	1	27.9742	3	3	1093.21	3277.63	1.95891	127.095	44624	44624	MS2	35/108	PCP1.raw
	High	GAIIWYDQcVLEISSINTK	Unambiguous	1	1	D7LM78	C9(Carbamidomethyl)	CID	1	0	1	1			0	0.001324	76	5.44502	0	0	67.9723	100	2	1105.57	2210.12	3.53181	137.197	48048	48048	MS2	23/36	PCP1.raw
	High	GAIIWYDQcVLEISSINTK	Unambiguous	1	1	D7LM78	C9(Carbamidomethyl)	CID	1	0	1	1			0	0.002776	67	5.42692	0	0	60.9576	10	2	1105.57	2210.13	4.08413	118.211	41231	41231	MS2	21/36	PCP1.raw
	High	cPGNRGAIIWYDQcVLEISSINTK	Unambiguous	1	1	D7LM78	C1(Carbamidomethyl); C14(Carbamidomethyl)	CID	1	0	1	1		81795921	0	0.004384	99	5.39902	0	1	90.6276	4	3	932.131	2794.38	4.8483	105.258	36104	36104	MS2	25/92	PCP1.raw
	High	GDSYGSKcHScLHTALSGLR	Unambiguous	1	1	D7LM78	C8(Carbamidomethyl); C11(Carbamidomethyl)	CID	1	0	1	1		43273108	0	0.001161	92	5.30589	0	1	27.2637	10	3	736.008	2206.01	-1.47444	33.2253	8138	8138	MS2	29/76	PCP1.raw
	High	GAIIWYDQcVLEISSINTK	Unambiguous	1	1	D7LM78	C9(Carbamidomethyl)	CID	1	0	1	1			0	0.001859	65	5.16297	0	0	52.5489	62	2	1105.56	2210.12	0.991124	136.588	47889	47889	MS2	22/36	PCP1.raw
	High	NGYTYESNVVAYEVSK	Unambiguous	1	1	D7LM78		CID	1	0	1	1		5.98761e+07	0	0.005167	85	4.85306	0	0	0	5	2	911.928	1822.85	-0.406446	74.4523	23704	23704	MS2	20/30	PCP1.raw
	High	DPNIVFVLLQcR	Unambiguous	2	2	D7L1J3;D7LM78	C11(Carbamidomethyl)	CID	1	0	1	1		1123927188	0	0.004199	111	4.80086	0	0	22.0527	1	2	737.4	1473.79	3.35542	125.877	44172	44172	MS2	19/22	PCP1.raw
	High	NGYTYESNVVAYEVSKDPNIVFVLLQcR	Unambiguous	1	1	D7LM78	C27(Carbamidomethyl)	CID	1	0	1	1		1.27349e+08	0	0.005564	77	4.79358	0	1	52.9579	3	4	820.164	3277.63	3.8356	127.221	44671	44671	MS2	39/162	PCP1.raw
	High	GAIIWYDQcVLEISSINTK	Unambiguous	1	1	D7LM78	C9(Carbamidomethyl)	CID	1	0	1	1			0	0.003077	75	4.79181	0	0	54.6814	100	2	1105.56	2210.11	-0.665851	136.374	47830	47830	MS2	22/36	PCP1.raw
	High	NGYTYESNVVAYEVSK	Unambiguous	1	1	D7LM78		CID	1	0	1	1		5.98761e+07	0	0.003035	85	4.708	0	0	24.4027	19	2	911.928	1822.85	-0.808247	74.4196	23692	23692	MS2	21/30	PCP1.raw
	High	GAIIWYDQcVLEISSINTKGR	Unambiguous	1	1	D7LM78	C9(Carbamidomethyl)	CID	1	0	1	1		72159772	0	0.001798	100	4.6477	0	1	45.5472	16	2	1212.12	2423.23	-2.5345	105.433	36173	36173	MS2	22/40	PCP1.raw
	High	GAIIWYDQcVLEISSINTK	Unambiguous	1	1	D7LM78	C9(Carbamidomethyl)	CID	1	0	1	1			0	0.002632	79	4.60103	0	0	68.8433	77	2	1105.56	2210.11	-0.997247	135.981	47724	47724	MS2	21/36	PCP1.raw
	High	NGYTYESNVVAYEVSKDPNIVFVLLQcR	Unambiguous	1	1	D7LM78	C27(Carbamidomethyl)	CID	1	0	1	1		5.77717e+07	0	0.008709	55	4.58895	0	1	14.8359	5	2	1639.32	3277.64	4.77489	127.39	44732	44732	MS2	18/54	PCP1.raw
	High	NGYTYESNVVAYEVSKDPNIVFVLLQcR	Unambiguous	1	1	D7LM78	C27(Carbamidomethyl)	CID	1	0	1	1		5.77717e+07	0	0.003299	56	4.56453	0	1	21.2637	8	2	1639.32	3277.64	5.59424	127.316	44704	44704	MS2	20/54	PCP1.raw
	High	GAIIWYDQcVLEISSINTKGR	Unambiguous	1	1	D7LM78	C9(Carbamidomethyl)	CID	1	0	1	1		72159772	0	0.002525	98	4.5124	0	1	22.2242	19	2	1212.12	2423.23	-1.82925	105.644	36259	36259	MS2	21/40	PCP1.raw
	High	GAIIWYDQcVLEISSINTK	Unambiguous	1	1	D7LM78	C9(Carbamidomethyl)	CID	1	0	1	1		34017790	0	0.02203	67	4.15617	0	0	57.4122	10	2	1105.56	2210.12	0.21787	117.631	41010	41010	MS2	17/36	PCP1.raw
	High	DPNIVFVLLQcR	Unambiguous	2	2	D7L1J3;D7LM78	C11(Carbamidomethyl)	CID	1	0	1	1		1123927188	0	0.00852	117	4.11811	0	0	32.0211	2	2	737.401	1473.79	4.34934	126.399	44369	44369	MS2	18/22	PCP1.raw
	High	GAIIWYDQcVLEISSINTK	Unambiguous	1	1	D7LM78	C9(Carbamidomethyl)	CID	1	0	1	1			0	0.008849	81	3.94957	0	0	62.6151	20	2	1105.56	2210.12	-0.00306036	120.633	42176	42176	MS2	16/36	PCP1.raw
	High	DPNIVFVLLQcR	Unambiguous	2	2	D7L1J3;D7LM78	C11(Carbamidomethyl)	CID	1	0	1	1		1123927188	0	0.008246	126	3.89584	0	0	61.8589	8	2	737.401	1473.79	3.9352	125.809	44147	44147	MS2	17/22	PCP1.raw
	High	NGYTYESNVVAYEVSKDPNIVFVLLQcR	Unambiguous	1	1	D7LM78	C27(Carbamidomethyl)	CID	1	0	1	1		1.27349e+08	0	0.02358	77	3.81705	0	1	57.7148	3	4	820.163	3277.63	3.68663	127.381	44728	44728	MS2	33/162	PCP1.raw
	High	GAIIWYDQcVLEISSINTK	Unambiguous	1	1	D7LM78	C9(Carbamidomethyl)	CID	1	0	1	1		34017790	0	0.0227	78	3.59322	0	0	79.3528	13	2	1105.56	2210.12	1.98531	117.801	41075	41075	MS2	16/36	PCP1.raw
	High	GDSYGSKcHScLHTALSGLR	Unambiguous	1	1	D7LM78	C8(Carbamidomethyl); C11(Carbamidomethyl)	CID	1	0	1	1		43273108	0	0.003406	90	3.53936	0	1	43.4226	15	3	736.008	2206.01	-0.893418	33.1911	8126	8126	MS2	24/76	PCP1.raw
	High	NGYTYESNVVAYEVSKDPNIVFVLLQcR	Unambiguous	1	1	D7LM78	C27(Carbamidomethyl)	CID	1	0	1	1		1.27349e+08	0	0.03702	81	3.27323	0	1	50.9787	3	4	820.164	3277.63	4.13355	127.189	44659	44659	MS2	34/162	PCP1.raw
	High	GDSYGSKcHScLHTALSGLR	Unambiguous	1	1	D7LM78	C8(Carbamidomethyl); C11(Carbamidomethyl)	CID	1	0	1	1		230613534	0	0.04636	85	3.1022	0	1	33.0737	1	4	552.257	2206.01	-2.22756	33.2092	8131	8131	MS2	38/114	PCP1.raw
	High	DPNIVFVLLQcR	Unambiguous	2	2	D7L1J3;D7LM78	C11(Carbamidomethyl)	CID	1	0	1	1		8.20928e+07	0	0.05366	141	2.98382	0	0	36.1313	19	3	491.936	1473.79	4.48516	126.499	44408	44408	MS2	19/44	PCP1.raw
	High	DPNIVFVLLQcR	Unambiguous	2	2	D7L1J3;D7LM78	C11(Carbamidomethyl)	CID	1	0	1	1		8.20928e+07	0	0.02118	134	2.96223	0	0	0	5	3	491.936	1473.79	3.367	125.925	44192	44192	MS2	23/44	PCP1.raw
	High	DVSEKNGWYAVGETR	Unambiguous	1	1	D7LM78		CID	1	0	1	1		1.9239e+08	0	0.04221	137	2.94848	0	1	38.563	5	3	570.941	1710.81	0.499695	50.9948	14554	14554	MS2	26/56	PCP1.raw
	High	DLFNKLLVK	Unambiguous	1	1	D7LM78		CID	1	0	1	1		495405242	0	0.09487	32	2.6614	0	1	29.4345	1	2	545.337	1089.67	0.749557	78.7824	25431	25431	MS2	13/16	PCP1.raw
	High	GAIIWYDQcVLEISSINTKGR	Unambiguous	1	1	D7LM78	C9(Carbamidomethyl)	CID	1	0	1	1		7.0792e+08	0	0.122	116	2.60614	0	1	41.9756	2	3	808.418	2423.24	0.809884	106.026	36411	36411	MS2	21/80	PCP1.raw
	High	GAIIWYDQcVLEISSINTKGR	Unambiguous	1	1	D7LM78	C9(Carbamidomethyl)	CID	1	0	1	1		7.0792e+08	0	0.1217	108	2.60276	0	1	26.086	1	3	808.419	2423.24	1.18769	105.911	36364	36364	MS2	25/80	PCP1.raw
	High	DPNIVFVLLQcRGDSYGSK	Unambiguous	1	1	D7LM78	C11(Carbamidomethyl)	CID	1	0	1	1		36035686	0	0.04822	119	2.50369	0	1	70.1753	6	3	723.369	2168.09	5.08816	111.578	38619	38619	MS2	20/72	PCP1.raw
	High	cHScLHTALSGLR	Unambiguous	1	1	D7LM78	C1(Carbamidomethyl); C4(Carbamidomethyl)	CID	1	0	1	1		1.14643e+07	0	0.07191	144	2.04069	0	0	32.5683	26	3	504.579	1511.72	0.858731	25.6444	5612	5612	MS2	19/48	PCP1.raw
	High	DPNIVFVLLQcRGDSYGSK	Unambiguous	1	1	D7LM78	C11(Carbamidomethyl)	CID	1	0	1	1		36035686	0	0.09747	128	2.02128	0	1	70.7576	12	3	723.367	2168.09	3.23016	111.518	38595	38595	MS2	17/72	PCP1.raw
	High	cHScLHTALSGLR	Unambiguous	1	1	D7LM78	C1(Carbamidomethyl); C4(Carbamidomethyl)	CID	1	0	1	1		4.02344e+06	0.001	0.1621	145	1.85083	0	0	36.7233	42	4	378.686	1511.72	0.950773	25.6633	5619	5619	MS2	23/72	PCP1.raw
	High	GAIIWYDQcVLEISSINTKGR	Unambiguous	1	1	D7LM78	C9(Carbamidomethyl)	CID	1	0	1	1			0.002	0.2305	119	2.12182	0	1	62.7952	5	3	808.417	2423.24	-0.625799	106.946	36778	36778	MS2	15/80	PCP1.raw
	High	YELYPFLR	Unambiguous	3	1	D7LM78		CID	1	0	1	1		2211161218	0.004	0.2646	124	2.04158	0	0	0	0	2	550.793	1100.58	1.24818	95.6164	32217	32217	MS2	11/14	PCP1.raw
	High	YELYPFLR	Unambiguous	3	1	D7LM78		CID	1	0	1	1		2211161218	0.004	0.2756	122	1.96793	0	0	1.06548	0	2	550.793	1100.58	1.02635	95.0911	32006	32006	MS2	11/14	PCP1.raw
	High	YELYPFLR	Unambiguous	3	1	D7LM78		CID	1	0	1	1		2211161218	0.004	0.2683	125	1.56052	0	0	20.5908	4	2	550.793	1100.58	0.693607	94.5783	31802	31802	MS2	10/14	PCP1.raw
	High	YELYPFLRR	Unambiguous	1	1	D7LM78		CID	1	0	1	1		1.51177e+09	0.004	0.2726	131	1.44408	0	1	8.5468	0	2	628.843	1256.68	-0.108941	76.2561	24432	24432	MS2	10/16	PCP1.raw
	High	GAIIWYDQcVLEISSINTKGR	Unambiguous	1	1	D7LM78	C9(Carbamidomethyl)	CID	1	0	1	1			0.005	0.2975	109	1.74723	0	1	83.9083	3	3	808.42	2423.24	2.32112	108.255	37303	37303	MS2	16/80	PCP1.raw
	High	YELYPFLRR	Unambiguous	1	1	D7LM78		CID	1	0	1	1		4935084724	0.006	0.314	143	1.48753	0	1	2.23774	1	3	419.565	1256.68	0.34176	76.733	24622	24622	MS2	14/32	PCP1.raw
	High	DLFNKLLVK	Unambiguous	1	1	D7LM78		CID	1	0	1	1		106078837	0.007	0.3616	31	1.5786	0	1	0	1	3	363.894	1089.67	0.877248	78.8407	25455	25455	MS2	20/32	PCP1.raw
	Medium	YELYPFLRR	Unambiguous	1	1	D7LM78		CID	1	0	1	1		4935084724	0.014	0.4299	139	1.65247	0	1	6.67972	1	3	419.564	1256.68	0.0503488	75.6943	24205	24205	MS2	13/32	PCP1.raw
	Medium	GAIIWYDQcVLEISSINTKGR	Unambiguous	1	1	D7LM78	C9(Carbamidomethyl)	CID	1	0	1	1			0.015	0.4424	117	1.50935	0	1	75.8321	8	3	808.418	2423.24	0.205386	109.533	37809	37809	MS2	18/80	PCP1.raw
D7LW29	Putative uncharacterized protein OS=Arabidopsis lyrata subsp. lyrata GN=ARALYDRAFT_348900 PE=4 SV=1 - [D7LW29_ARALL]	144.913	55.43	2	18	18	47	6.54432e+09	258	29.3408	9.01221
	Confidence Level	Sequence	PSM Ambiguity	# Proteins	# Protein Groups	Protein Group Accessions	Modifications	Activation Type	ΔScore	ΔCn	Rank	Search Engine Rank	QuanResultID	Precursor Area	q-Value	PEP	Peptides Matched	XCorr	Probability	# Missed Cleavages	Isolation Interference [%]	Ion Inject Time [ms]	Charge	m/z [Da]	MH+ [Da]	ΔM [ppm]	RT [min]	First Scan	Last Scan	MS Order	Ions Matched	Spectrum File
	High	DTFVRGFVYAYHGDDPNTVYILLQcR	Unambiguous	1	1	D7LW29	C25(Carbamidomethyl)	CID	1	0	1	1		1.41831e+08	0	0.0001074	67	6.89107	0	1	20.753	3	3	1040.51	3119.51	1.76873	112.902	39141	39141	MS2	37/100	PCP1.raw
	High	DTFVRGFVYAYHGDDPNTVYILLQcR	Unambiguous	1	1	D7LW29	C25(Carbamidomethyl)	CID	1	0	1	1		1.41831e+08	0	0.0002001	68	6.37836	0	1	23.6865	3	3	1040.51	3119.51	0.712191	112.942	39157	39157	MS2	39/100	PCP1.raw
	High	DTFVRGFVYAYHGDDPNTVYILLQcR	Unambiguous	1	1	D7LW29	C25(Carbamidomethyl)	CID	1	0	1	1		1.41831e+08	0	0.0002183	69	6.02422	0	1	22.6528	3	3	1040.51	3119.51	2.00352	113.074	39209	39209	MS2	40/100	PCP1.raw
	High	GFVYAYHGDDPNTVYILLQcRGDSYGPK	Unambiguous	1	1	D7LW29	C20(Carbamidomethyl)	CID	1	0	1	1		3769594308	0	0.002926	106	5.69141	0	1	5.56792	1	3	1069.17	3205.51	0.990313	98.5645	33405	33405	MS2	35/108	PCP1.raw
	High	GFVYAYHGDDPNTVYILLQcR	Unambiguous	1	1	D7LW29	C20(Carbamidomethyl)	CID	1	0	1	1		5949673405	0	0.003311	101	5.37021	0	0	5.87984	0	3	834.403	2501.19	0.680208	104.713	35882	35882	MS2	32/80	PCP1.raw
	High	SPYEENLNFIINDMYK	Unambiguous	1	1	D7LW29		CID	1	0	1	1		116330566	0	0.0005066	75	5.17336	0	0	37.1062	2	2	995.468	1989.93	0.918066	114.516	39762	39762	MS2	23/30	PCP1.raw
	High	GFVYAYHGDDPNTVYILLQcR	Unambiguous	1	1	D7LW29	C20(Carbamidomethyl)	CID	1	0	1	1		1.06167e+09	0	0.001584	84	4.88491	0	0	29.8498	5	2	1251.1	2501.2	1.68608	105.325	36130	36130	MS2	24/40	PCP1.raw
	High	GFVYAYHGDDPNTVYILLQcR	Unambiguous	1	1	D7LW29	C20(Carbamidomethyl)	CID	1	0	1	1		1.06167e+09	0	0.001639	81	4.87684	0	0	20.5975	7	2	1251.1	2501.2	2.07652	104.63	35849	35849	MS2	25/40	PCP1.raw
	High	GFVYAYHGDDPNTVYILLQcR	Unambiguous	1	1	D7LW29	C20(Carbamidomethyl)	CID	1	0	1	1		1.06167e+09	0	0.000995	82	4.80591	0	0	11.8078	1	2	1251.1	2501.19	0.807596	104.718	35884	35884	MS2	23/40	PCP1.raw
	High	GFVYAYHGDDPNTVYILLQcRGDSYGPK	Unambiguous	1	1	D7LW29	C20(Carbamidomethyl)	CID	1	0	1	1		3769594308	0	0.001329	109	4.51631	0	1	5.40632	0	3	1069.18	3205.51	2.81822	99.0876	33616	33616	MS2	28/108	PCP1.raw
	High	GFVYAYHGDDPNTVYILLQcR	Unambiguous	1	1	D7LW29	C20(Carbamidomethyl)	CID	1	0	1	1		1.06167e+09	0	0.0008553	81	4.41139	0	0	22.4737	2	2	1251.1	2501.19	1.19803	105.24	36096	36096	MS2	24/40	PCP1.raw
	High	SPYEENLNFIINDMYKDTFVR	Unambiguous	1	1	D7LW29		CID	1	0	1	1		85361996	0	0.005166	110	4.34897	0	1	57.3286	4	3	870.086	2608.24	2.22862	124.272	43558	43558	MS2	27/80	PCP1.raw
	High	GFVYAYHGDDPNTVYILLQcRGDSYGPK	Unambiguous	1	1	D7LW29	C20(Carbamidomethyl)	CID	1	0	1	1		8.34784e+09	0	0.007558	107	4.08661	0	1	4.77709	0	4	802.133	3205.51	1.95719	99.0333	33594	33594	MS2	39/162	PCP1.raw
	High	GFVYAYHGDDPNTVYILLQcRGDSYGPK	Unambiguous	1	1	D7LW29	C20(Carbamidomethyl)	CID	1	0	1	1		8.34784e+09	0	0.002701	103	4.06675	0	1	27.5165	2	4	802.131	3205.5	-0.403854	98.5281	33391	33391	MS2	38/162	PCP1.raw
	High	DTFVRGFVYAYHGDDPNTVYILLQcR	Unambiguous	1	1	D7LW29	C25(Carbamidomethyl)	CID	1	0	1	1		1.682e+08	0	0.01762	68	4.06519	0	1	37.2242	2	4	780.633	3119.51	1.58833	113.029	39191	39191	MS2	38/150	PCP1.raw
	High	GFVYAYHGDDPNTVYILLQcR	Unambiguous	1	1	D7LW29	C20(Carbamidomethyl)	CID	1	0	1	1		5949673405	0	0.01806	103	4.05726	0	0	5.91629	0	3	834.403	2501.2	1.41228	105.223	36088	36088	MS2	28/80	PCP1.raw
	High	SPYEENLNFIINDMYK	Unambiguous	1	1	D7LW29		CID	1	0	1	1		116330566	0	0.001533	75	3.88526	0	0	67.3842	9	2	995.467	1989.93	-0.0634397	114.356	39700	39700	MS2	17/30	PCP1.raw
	High	cGScLTTASSELR	Unambiguous	1	1	D7LW29	C1(Carbamidomethyl); C4(Carbamidomethyl)	CID	1	0	1	1		128353975	0	0.005466	75	3.71852	0	0	20.0273	7	2	721.325	1441.64	1.77089	39.9075	10453	10453	MS2	18/24	PCP1.raw
	High	TcLDKIIGELPK	Unambiguous	1	1	D7LW29	C2(Carbamidomethyl)	CID	1	0	1	1		2.02607e+09	0	0.008075	124	3.41188	0	1	32.0723	1	2	693.886	1386.77	-0.36971	86.4612	28518	28518	MS2	18/22	PCP1.raw
	High	TcLDKIIGELPK	Unambiguous	1	1	D7LW29	C2(Carbamidomethyl)	CID	1	0	1	1		2.02607e+09	0	0.007164	124	3.39587	0	1	8.69005	0	2	693.886	1386.77	-0.36971	86.9991	28734	28734	MS2	17/22	PCP1.raw
	High	TcLDKIIGELPK	Unambiguous	1	1	D7LW29	C2(Carbamidomethyl)	CID	1	0	1	1		2.61229e+09	0	0.005468	119	3.31288	0	1	7.6115	0	3	462.927	1386.77	0.58887	86.9018	28694	28694	MS2	29/44	PCP1.raw
	High	cLLKFSPTAFFEK	Unambiguous	1	1	D7LW29	C1(Carbamidomethyl)	CID	1	0	1	1		1025546598	0	0.03048	118	3.28296	0	1	0.39176	0	3	529.946	1587.82	0.521439	98.4108	33343	33343	MS2	23/48	PCP1.raw
	High	GFVYAYHGDDPNTVYILLQcRGDSYGPK	Unambiguous	1	1	D7LW29	C20(Carbamidomethyl)	CID	1	0	1	1		5.15169e+07	0	0.08369	85	3.24356	0	1	29.2455	2	2	1603.26	3205.51	2.46064	98.8372	33516	33516	MS2	17/54	PCP1.raw
	High	AGIVWFDKcLLK	Unambiguous	1	1	D7LW29	C9(Carbamidomethyl)	CID	1	0	1	1		1.16323e+09	0	0.0101	119	3.18492	0	1	42.8439	2	2	725.401	1449.79	1.22064	89.7472	29852	29852	MS2	16/22	PCP1.raw
	High	MKLYGMVQcTR	Unambiguous	1	1	D7LW29	C9(Carbamidomethyl)	CID	1	0	1	1		1.19211e+08	0	0.009139	119	3.13254	0	1	16.2394	1	3	462.895	1386.67	1.98557	44.4543	12113	12113	MS2	22/40	PCP1.raw
	High	TcLDKIIGELPK	Unambiguous	1	1	D7LW29	C2(Carbamidomethyl)	CID	1	0	1	1		2.02607e+09	0	0.00506	127	3.11728	0	1	54.3314	13	2	693.886	1386.77	-0.633786	87.3998	28898	28898	MS2	17/22	PCP1.raw
	High	TcLDKIIGELPK	Unambiguous	1	1	D7LW29	C2(Carbamidomethyl)	CID	1	0	1	1		2.61229e+09	0	0.005244	124	3.1093	0	1	59.3488	7	3	462.927	1386.77	1.11702	87.7523	29042	29042	MS2	23/44	PCP1.raw
	High	MKLYGMVQcTR	Unambiguous	1	1	D7LW29	C9(Carbamidomethyl)	CID	1	0	1	1		4.5621e+07	0	0.02553	116	2.99999	0	1	54.5765	5	2	693.839	1386.67	0.696809	44.5241	12140	12140	MS2	14/20	PCP1.raw
	High	cLLKFSPTAFFEK	Unambiguous	1	1	D7LW29	C1(Carbamidomethyl)	CID	1	0	1	1		1025546598	0	0.02902	135	2.93872	0	1	15.3039	2	3	529.947	1587.83	1.78994	97.9073	33141	33141	MS2	25/48	PCP1.raw
	High	DTFVRGFVYAYHGDDPNTVYILLQcR	Unambiguous	1	1	D7LW29	C25(Carbamidomethyl)	CID	1	0	1	1		1.682e+08	0	0.0765	71	2.8712	0	1	38.2458	2	4	780.634	3119.52	3.62315	113.114	39225	39225	MS2	30/150	PCP1.raw
	High	AGIVWFDK	Unambiguous	1	1	D7LW29		CID	1	0	1	1		715101983	0	0.04174	195	2.80028	0	0	2.43386	0	2	468.253	935.499	0.197286	79.1518	25579	25579	MS2	12/14	PCP1.raw
	High	TKALLTELTTK	Unambiguous	1	1	D7LW29		CID	1	0	1	1		3.9965e+07	0	0.09166	39	2.60412	0	1	37.3008	9	2	609.87	1218.73	1.47205	44.6449	12186	12186	MS2	16/20	PCP1.raw
	High	TcLDKIIGELPK	Unambiguous	1	1	D7LW29	C2(Carbamidomethyl)	CID	1	0	1	1		2.61229e+09	0	0.05735	124	2.50735	0	1	0	2	3	462.928	1386.77	1.44711	86.36	28478	28478	MS2	23/44	PCP1.raw
	High	AGIVWFDKcLLK	Unambiguous	1	1	D7LW29	C9(Carbamidomethyl)	CID	1	0	1	1		2364326606	0	0.03582	124	2.37574	0	1	4.43241	1	3	483.936	1449.79	0.579881	89.7431	29850	29850	MS2	20/44	PCP1.raw
	High	AGIVWFDKcLLK	Unambiguous	1	1	D7LW29	C9(Carbamidomethyl)	CID	1	0	1	1		2364326606	0	0.0851	124	2.08966	0	1	1.15112	1	3	483.936	1449.79	0.200988	90.2522	30056	30056	MS2	16/44	PCP1.raw
	High	IIGELPK	Unambiguous	2	1	D7LW29		CID	1	0	1	1		3.1872e+06	0	0.05244	25	2.049	0	0	27.3236	27	2	385.245	769.483	1.26629	33.7215	8313	8313	MS2	9/12	PCP1.raw
	High	ALLTELTTKATR	Unambiguous	1	1	D7LW29		CID	1	0	1	1		2.79255e+08	0	0.113	44	1.87181	0	1	34.174	6	3	439.93	1317.77	0.404691	52.692	15191	15191	MS2	16/44	PCP1.raw
	High	ALLTELTTKATR	Unambiguous	1	1	D7LW29		CID	1	0	1	1		120030235	0	0.142	51	1.72836	0	1	76.4391	8	2	659.392	1317.78	1.68861	52.7957	15232	15232	MS2	13/22	PCP1.raw
	High	ALLTELTTK	Unambiguous	1	1	D7LW29		CID	1	0	1	1		1.50876e+08	0	0.1167	81	1.40722	0	0	37.6208	6	2	495.299	989.59	2.56399	59.9874	17996	17996	MS2	9/16	PCP1.raw
	High	GFVYAYHGDDPNTVYILLQcRGDSYGPK	Unambiguous	1	1	D7LW29	C20(Carbamidomethyl)	CID	1	0	1	1		8.34784e+09	0.001	0.2158	105	2.13568	0	1	35.7376	3	4	802.132	3205.5	-0.175365	99.5123	33789	33789	MS2	30/162	PCP1.raw
	High	EGGRVVSGScNFR	Unambiguous	1	1	D7LW29	C10(Carbamidomethyl)	CID	1	0	1	1		4.98109e+06	0.001	0.2105	129	1.73523	0	1	83.9491	100	3	475.562	1424.67	0.979211	16.237	2650	2650	MS2	17/48	PCP1.raw
	High	ALLTELTTKATR	Unambiguous	1	1	D7LW29		CID	1	0	1	1		2.79255e+08	0.001	0.1966	43	1.44761	0	1	1.90487	2	3	439.93	1317.77	0.891018	53.2386	15402	15402	MS2	18/44	PCP1.raw
	High	ALLTELTTKATR	Unambiguous	1	1	D7LW29		CID	1	0	1	1		2.79255e+08	0.001	0.1622	41	1.38961	0	1	16.3635	21	3	439.929	1317.77	0.12679	53.4996	15499	15499	MS2	17/44	PCP1.raw
	High	FSPTAFFEK	Unambiguous	1	1	D7LW29		CID	1	0	1	1		5335459542	0.005	0.2924	112	1.73253	0	0	6.43209	0	2	537.269	1073.53	1.18342	85.9819	28328	28328	MS2	11/16	PCP1.raw
	High	FSPTAFFEK	Unambiguous	1	1	D7LW29		CID	1	0	1	1		5335459542	0.009	0.3888	114	1.7724	0	0	18.9569	0	2	537.27	1073.53	1.41084	86.5044	28535	28535	MS2	12/16	PCP1.raw
	Medium	LLLYETGEMK	Unambiguous	1	1	D7LW29		CID	1	0	1	1		128727083	0.011	0.3955	132	1.43429	0	0	68.3607	11	2	598.815	1196.62	0.225121	68.6381	21378	21378	MS2	8/18	PCP1.raw
	Medium	GFVYAYHGDDPNTVYILLQcR	Unambiguous	1	1	D7LW29	C20(Carbamidomethyl)	CID	1	0	1	1		5949673405	0.017	0.4483	99	1.77034	0	0	68.618	7	3	834.403	2501.19	1.04624	105.686	36275	36275	MS2	17/80	PCP1.raw
D7KCV1	Putative uncharacterized protein OS=Arabidopsis lyrata subsp. lyrata GN=ARALYDRAFT_890369 PE=4 SV=1 - [D7KCV1_ARALL]	144.901	68.84	1	11	11	51	5.70728e+09	138	16.3561	9.27588
	Confidence Level	Sequence	PSM Ambiguity	# Proteins	# Protein Groups	Protein Group Accessions	Modifications	Activation Type	ΔScore	ΔCn	Rank	Search Engine Rank	QuanResultID	Precursor Area	q-Value	PEP	Peptides Matched	XCorr	Probability	# Missed Cleavages	Isolation Interference [%]	Ion Inject Time [ms]	Charge	m/z [Da]	MH+ [Da]	ΔM [ppm]	RT [min]	First Scan	Last Scan	MS Order	Ions Matched	Spectrum File
	High	HGPGYRIGQQFDVYEYKPGVAQGGTYEWTAR	Unambiguous	1	1	D7KCV1		CID	1	0	1	1		201352011	0	0.0009237	92	6.21832	0	1	7.43896	2	3	1177.57	3530.69	-0.663718	83.9508	27517	27517	MS2	43/120	PCP1.raw
	High	HGPGYRIGQQFDVYEYKPGVAQGGTYEWTAR	Unambiguous	1	1	D7KCV1		CID	1	0	1	1		201352011	0	0.004458	92	5.24152	0	1	16.23	2	3	1177.57	3530.69	0.269783	84.1551	27599	27599	MS2	34/120	PCP1.raw
	High	HGPGYRIGQQFDVYEYKPGVAQGGTYEWTAR	Unambiguous	1	1	D7KCV1		CID	1	0	1	1		1306953458	0	0.002261	93	5.10132	0	1	16.8926	2	4	883.426	3530.68	-1.20343	84.363	27683	27683	MS2	41/180	PCP1.raw
	High	IGQQFDVYEYKPGVAQGGTYEWTAR	Unambiguous	1	1	D7KCV1		CID	1	0	1	1		8461485936	0	0.0001955	99	5.05856	0	0	1.99599	1	3	955.128	2863.37	0.64129	91.0099	30359	30359	MS2	34/96	PCP1.raw
	High	IGQQFDVYEYKPGVAQGGTYEWTAR	Unambiguous	1	1	D7KCV1		CID	1	0	1	1		8.8683e+08	0	0.003043	73	5.03798	0	0	12.4211	3	2	1432.19	2863.37	0.262301	91.8275	30686	30686	MS2	22/48	PCP1.raw
	High	IGQQFDVYEYKPGVAQGGTYEWTAR	Unambiguous	1	1	D7KCV1		CID	1	0	1	1		8461485936	0	0.003296	101	4.80402	0	0	2.00384	0	3	955.129	2863.37	0.89708	91.5585	30576	30576	MS2	33/96	PCP1.raw
	High	IGQQFDVYEYKPGVAQGGTYEWTAR	Unambiguous	1	1	D7KCV1		CID	1	0	1	1		8.8683e+08	0	0.006958	70	4.67501	0	0	6.24944	1	2	1432.19	2863.37	0.177038	91.6102	30597	30597	MS2	22/48	PCP1.raw
	High	HGPGYRIGQQFDVYEYKPGVAQGGTYEWTAR	Unambiguous	1	1	D7KCV1		CID	1	0	1	1		1306953458	0	0.001687	93	4.56878	0	1	2.31566	0	4	883.427	3530.69	-0.027905	83.9357	27510	27510	MS2	38/180	PCP1.raw
	High	IGQQFDVYEYKPGVAQGGTYEWTAR	Unambiguous	1	1	D7KCV1		CID	1	0	1	1		8.8683e+08	0	0.01544	75	4.54806	0	0	0	7	2	1432.19	2863.37	0.518091	91.9017	30717	30717	MS2	19/48	PCP1.raw
	High	LHIWNELDPNQKHSHLFVQcK	Unambiguous	1	1	D7KCV1	C20(Carbamidomethyl)	CID	1	0	1	1		79823957	0	0.005253	83	4.37979	0	1	32.7303	6	2	1322.16	2643.32	-1.28418	65.0206	19974	19974	MS2	20/40	PCP1.raw
	High	IGQQFDVYEYKPGVAQGGTYEWTAR	Unambiguous	1	1	D7KCV1		CID	1	0	1	1		8.8683e+08	0	0.01154	70	4.25186	0	0	7.12171	2	2	1432.19	2863.37	0.177038	91.0641	30381	30381	MS2	21/48	PCP1.raw
	High	IGQQFDVYEYKPGVAQGGTYEWTAREDGIYFR	Unambiguous	1	1	D7KCV1		CID	1	0	1	1		1.3011e+08	0	0.006805	68	4.15325	0	1	34.3479	2	4	936.7	3743.78	0.619713	100.472	34171	34171	MS2	38/186	PCP1.raw
	High	HGPGYRIGQQFDVYEYKPGVAQGGTYEWTAR	Unambiguous	1	1	D7KCV1		CID	1	0	1	1		1306953458	0	0.002979	97	4.14715	0	1	23.9663	3	4	883.427	3530.68	-0.926832	83.8092	27460	27460	MS2	38/180	PCP1.raw
	High	IGQQFDVYEYKPGVAQGGTYEWTAR	Unambiguous	1	1	D7KCV1		CID	1	0	1	1		8.8683e+08	0	0.01737	66	4.08996	0	0	15.9256	1	2	1432.19	2863.37	-0.0787527	91.7741	30664	30664	MS2	19/48	PCP1.raw
	High	HGPGYRIGQQFDVYEYKPGVAQGGTYEWTAR	Unambiguous	1	1	D7KCV1		CID	1	0	1	1		1306953458	0	0.007256	93	4.07843	0	1	23.5553	3	4	883.427	3530.68	-0.926832	84.4726	27727	27727	MS2	36/180	PCP1.raw
	High	LHIWNELDPNQKHSHLFVQcK	Unambiguous	1	1	D7KCV1	C20(Carbamidomethyl)	CID	1	0	1	1		754075409	0	0.006899	105	3.76286	0	1	26.6576	2	3	881.779	2643.32	-0.688917	64.8893	19920	19920	MS2	29/80	PCP1.raw
	High	LHIWNELDPNQKHSHLFVQcK	Unambiguous	1	1	D7KCV1	C20(Carbamidomethyl)	CID	1	0	1	1		3.03785e+09	0	0.01293	99	3.6509	0	1	5.47986	0	4	661.587	2643.33	1.15322	64.9361	19938	19938	MS2	42/120	PCP1.raw
	High	DNFWKTTLFWcTFR	Unambiguous	1	1	D7KCV1	C11(Carbamidomethyl)	CID	1	0	1	1		6.8417e+08	0	0.004954	130	3.62363	0	1	32.9656	4	3	641.308	1921.91	2.7074	120.674	42191	42191	MS2	26/52	PCP1.raw
	High	DNFWKTTLFWcTFR	Unambiguous	1	1	D7KCV1	C11(Carbamidomethyl)	CID	1	0	1	1		6.8417e+08	0	0.02836	130	3.61027	0	1	28.6309	2	3	641.309	1921.91	3.18376	121.171	42375	42375	MS2	22/52	PCP1.raw
	High	IGQQFDVYEYKPGVAQGGTYEWTAR	Unambiguous	1	1	D7KCV1		CID	1	0	1	1		8461485936	0	0.002754	100	3.59692	0	0	8.97564	1	3	955.128	2863.37	0.321552	92.0729	30784	30784	MS2	30/96	PCP1.raw
	High	LHIWNELDPNQKHSHLFVQcK	Unambiguous	1	1	D7KCV1	C20(Carbamidomethyl)	CID	1	0	1	1		754075409	0	0.01166	95	3.58258	0	1	10.946	1	3	881.781	2643.33	1.66629	65.4211	20130	20130	MS2	31/80	PCP1.raw
	High	HYVPYGKIYQFDIR	Unambiguous	1	1	D7KCV1		CID	1	0	1	1		810378706	0	0.006163	114	3.18575	0	1	45.1501	1	3	600.315	1798.93	1.20647	71.5816	22549	22549	MS2	25/52	PCP1.raw
	High	DNFWKTTLFWcTFR	Unambiguous	1	1	D7KCV1	C11(Carbamidomethyl)	CID	1	0	1	1		277189169	0	0.01575	125	3.14804	0	1	60.2267	8	2	961.459	1921.91	2.96846	121.176	42377	42377	MS2	16/26	PCP1.raw
	High	DNFWKTTLFWcTFR	Unambiguous	1	1	D7KCV1	C11(Carbamidomethyl)	CID	1	0	1	1		277189169	0	0.01692	114	3.10411	0	1	65.128	7	2	961.46	1921.91	3.92118	120.708	42204	42204	MS2	13/26	PCP1.raw
	High	LHIWNELDPNQKHSHLFVQcK	Unambiguous	1	1	D7KCV1	C20(Carbamidomethyl)	CID	1	0	1	1		754075409	0	0.01544	100	3.00868	0	1	36.7396	2	3	881.781	2643.33	1.73556	65.5319	20175	20175	MS2	26/80	PCP1.raw
	High	LHIWNELDPNQKHSHLFVQcK	Unambiguous	1	1	D7KCV1	C20(Carbamidomethyl)	CID	1	0	1	1		3.03785e+09	0	0.02728	102	2.98784	0	1	6.07814	0	4	661.588	2643.33	1.89211	65.4646	20147	20147	MS2	32/120	PCP1.raw
	High	TTLFWcTFR	Unambiguous	1	1	D7KCV1	C6(Carbamidomethyl)	CID	1	0	1	1		5.62252e+09	0	0.04591	115	2.95416	0	0	3.02793	0	2	616.301	1231.59	1.53367	97.0166	32780	32780	MS2	14/16	PCP1.raw
	High	TTLFWcTFR	Unambiguous	1	1	D7KCV1	C6(Carbamidomethyl)	CID	1	0	1	1		5.62252e+09	0	0.02724	115	2.72143	0	0	8.40298	2	2	616.3	1231.59	0.245168	96.5049	32575	32575	MS2	13/16	PCP1.raw
	High	TTLFWcTFRHGPGYR	Unambiguous	1	1	D7KCV1	C6(Carbamidomethyl)	CID	1	0	1	1		9.31729e+08	0	0.1391	141	2.57283	0	1	8.44178	4	4	475.484	1898.91	0.354446	72.4499	22898	22898	MS2	28/84	PCP1.raw
	High	TTLFWcTFRHGPGYR	Unambiguous	1	1	D7KCV1	C6(Carbamidomethyl)	CID	1	0	1	1		1193880996	0	0.03334	139	2.55044	0	1	28.2796	1	3	633.642	1898.91	0.0722478	71.4811	22509	22509	MS2	18/56	PCP1.raw
	High	TTLFWcTFR	Unambiguous	1	1	D7KCV1	C6(Carbamidomethyl)	CID	1	0	1	1		5.62252e+09	0	0.07119	114	2.51399	0	0	10.0416	1	2	616.301	1231.59	1.13721	97.5325	32989	32989	MS2	13/16	PCP1.raw
	High	TTLFWcTFR	Unambiguous	1	1	D7KCV1	C6(Carbamidomethyl)	CID	1	0	1	1		38856.3	0	0.07871	118	2.47299	0	0	26.1949	100	2	616.302	1231.6	2.42571	142.793	49251	49251	MS2	12/16	PCP1.raw
	High	IGQQFDVYEYKPGVAQGGTYEWTAR	Unambiguous	1	1	D7KCV1		CID	1	0	1	1		388620867	0	0.1046	100	2.34533	0	0	77.9342	3	4	716.598	2863.37	0.380804	91.7531	30657	30657	MS2	23/144	PCP1.raw
	High	IGQQFDVYEYKPGVAQGGTYEWTAREDGIYFR	Unambiguous	1	1	D7KCV1		CID	1	0	1	1		1.3011e+08	0	0.05727	68	2.34265	0	1	53.4377	4	4	936.701	3743.78	0.945775	100.439	34159	34159	MS2	31/186	PCP1.raw
	High	TTLFWcTFRHGPGYR	Unambiguous	1	1	D7KCV1	C6(Carbamidomethyl)	CID	1	0	1	1		9.31729e+08	0	0.02529	143	2.32893	0	1	35.1573	4	4	475.483	1898.91	-0.352682	71.3989	22478	22478	MS2	29/84	PCP1.raw
	High	IGQQFDVYEYKPGVAQGGTYEWTAREDGIYFR	Unambiguous	1	1	D7KCV1		CID	1	0	1	1		1.3011e+08	0	0.09307	67	2.32813	0	1	40.0923	3	4	936.7	3743.78	0.163227	100.576	34213	34213	MS2	30/186	PCP1.raw
	High	LHIWNELDPNQKHSHLFVQcK	Unambiguous	1	1	D7KCV1	C20(Carbamidomethyl)	CID	1	0	1	1		3.03785e+09	0	0.00782	104	2.29015	0	1	35.6665	1	4	661.586	2643.32	-0.324559	64.834	19898	19898	MS2	34/120	PCP1.raw
	High	LHIWNELDPNQKHSHLFVQcK	Unambiguous	1	1	D7KCV1	C20(Carbamidomethyl)	CID	1	0	1	1		3.03785e+09	0	0.01937	105	2.18135	0	1	37.2655	4	4	661.586	2643.32	-0.41692	64.803	19887	19887	MS2	34/120	PCP1.raw
	High	EDGIYFRLNQGTIHK	Unambiguous	1	1	D7KCV1		CID	1	0	1	1		6.58403e+07	0	0.1387	161	2.11691	0	1	1.35938	2	4	448.486	1790.92	0.957844	57.6412	17086	17086	MS2	32/84	PCP1.raw
	High	TTLFWcTFRHGPGYR	Unambiguous	1	1	D7KCV1	C6(Carbamidomethyl)	CID	1	0	1	1		9.31729e+08	0	0.0918	140	2.09797	0	1	1.82182	0	4	475.484	1898.91	0.161593	71.8981	22675	22675	MS2	26/84	PCP1.raw
	High	IYQFDIR	Unambiguous	1	1	D7KCV1		CID	1	0	1	1		270475071	0	0.1266	101	2.00952	0	0	13.3806	2	2	477.755	954.504	-0.821015	64.7947	19883	19883	MS2	11/12	PCP1.raw
	High	LHIWNELDPNQK	Unambiguous	1	1	D7KCV1		CID	1	0	1	1			0.001	0.1737	165	2.7385	0	0	34.4376	1	3	502.929	1506.77	0.676245	67.9816	21125	21125	MS2	20/44	PCP1.raw
	High	TTLFWcTFRHGPGYR	Unambiguous	1	1	D7KCV1	C6(Carbamidomethyl)	CID	1	0	1	1		119977992	0.001	0.1895	138	2.71156	0	1	21.646	4	2	949.959	1898.91	-0.402804	71.6551	22580	22580	MS2	10/28	PCP1.raw
	High	LHIWNELDPNQKHSHLFVQcK	Unambiguous	1	1	D7KCV1	C20(Carbamidomethyl)	CID	1	0	1	1		3.03785e+09	0.001	0.176	97	2.32688	0	1	52.4	9	4	661.588	2643.33	2.26155	66.0187	20367	20367	MS2	27/120	PCP1.raw
	High	TTLFWcTFR	Unambiguous	1	1	D7KCV1	C6(Carbamidomethyl)	CID	1	0	1	1		38856.3	0.001	0.174	118	2.02794	0	0	11.7402	100	2	616.302	1231.6	2.52483	142.745	49240	49240	MS2	9/16	PCP1.raw
	High	IYQFDIR	Unambiguous	1	1	D7KCV1		CID	1	0	1	1		270475071	0.001	0.1994	102	1.9828	0	0	10.3688	8	2	477.757	954.506	1.41704	64.2828	19682	19682	MS2	11/12	PCP1.raw
	High	LHIWNELDPNQKHSHLFVQcK	Unambiguous	1	1	D7KCV1	C20(Carbamidomethyl)	CID	1	0	1	1		3.03785e+09	0.003	0.2532	102	2.53974	0	1	53.9823	3	4	661.588	2643.33	1.89211	65.9045	20321	20321	MS2	27/120	PCP1.raw
	Medium	EDGIYFRLNQGTIHK	Unambiguous	1	1	D7KCV1		CID	1	0	1	1		7.3236e+07	0.013	0.4111	160	2.219	0	1	36.5029	5	3	597.645	1790.92	1.23799	57.5846	17065	17065	MS2	14/56	PCP1.raw
	Medium	TTLFWcTFRHGPGYR	Unambiguous	1	1	D7KCV1	C6(Carbamidomethyl)	CID	1	0	1	1		119977992	0.017	0.4529	143	2.64152	0	1	12.4778	9	2	949.96	1898.91	0.561461	71.9875	22712	22712	MS2	12/28	PCP1.raw
	Medium	IGQQFDVYEYKPGVAQGGTYEWTAR	Unambiguous	1	1	D7KCV1		CID	1	0	1	1		388620867	0.043	0.5638	99	2.62867	0	0	27.1575	2	4	716.598	2863.37	1.06291	91.2141	30440	30440	MS2	24/144	PCP1.raw
	Medium	IGQQFDVYEYKPGVAQGGTYEWTAR	Unambiguous	1	1	D7KCV1		CID	1	0	1	1		388620867	0.043	0.5649	92	2.11796	0	0	26.5607	5	4	716.597	2863.36	-1.32447	91.1149	30401	30401	MS2	23/144	PCP1.raw
D7MLQ0	Putative uncharacterized protein OS=Arabidopsis lyrata subsp. lyrata GN=ARALYDRAFT_331944 PE=4 SV=1 - [D7MLQ0_ARALL]	141.297	44.74	1	19	19	62	1.61525e+10	304	33.606	9.99365
	Confidence Level	Sequence	PSM Ambiguity	# Proteins	# Protein Groups	Protein Group Accessions	Modifications	Activation Type	ΔScore	ΔCn	Rank	Search Engine Rank	QuanResultID	Precursor Area	q-Value	PEP	Peptides Matched	XCorr	Probability	# Missed Cleavages	Isolation Interference [%]	Ion Inject Time [ms]	Charge	m/z [Da]	MH+ [Da]	ΔM [ppm]	RT [min]	First Scan	Last Scan	MS Order	Ions Matched	Spectrum File
	High	YAVVAFLYKLGASDPFLFSLEK	Unambiguous	1	1	D7MLQ0		CID	1	0	1	1		5.13007e+08	0	1.382e-05	68	6.9893	0	1	24.0066	0	3	826.785	2478.34	3.88833	131.613	46380	46380	MS2	41/84	PCP1.raw
	High	YAVVAFLYKLGASDPFLFSLEK	Unambiguous	1	1	D7MLQ0		CID	1	0	1	1		1.80685e+08	0	0.001162	46	5.31819	0	1	20.1582	1	2	1239.67	2478.34	4.06615	131.62	46383	46383	MS2	26/42	PCP1.raw
	High	YQLQQLHWHSPSEHTINGKR	Unambiguous	1	1	D7MLQ0		CID	1	0	1	1		29644490	0	0.001259	111	4.62754	0	1	20.3211	15	3	820.416	2459.23	0.744523	42.3117	11313	11313	MS2	29/76	PCP1.raw
	High	YQLQQLHWHSPSEHTINGKR	Unambiguous	1	1	D7MLQ0		CID	1	0	1	1		29644490	0	0.0006624	116	4.42777	0	1	25.0459	11	3	820.416	2459.23	0.22333	42.3668	11333	11333	MS2	26/76	PCP1.raw
	High	LGASDPFLFSLEKQLK	Unambiguous	1	1	D7MLQ0		CID	1	0	1	1		1.66947e+08	0	0.002926	71	3.79292	0	1	51.4564	5	2	896.997	1792.99	1.20947	102.078	34826	34826	MS2	19/30	PCP1.raw
	High	MQSPIDLSDKNVVVSNK	Unambiguous	1	1	D7MLQ0		CID	1	0	1	1		39633585	0	0.0009224	136	3.78447	0	1	51.5383	10	2	937.49	1873.97	1.58383	66.6263	20599	20599	MS2	19/32	PCP1.raw
	High	RFALEEHLVHESK	Unambiguous	1	1	D7MLQ0		CID	1	0	1	1		3.0056e+08	0	0.003356	143	3.70743	0	1	9.4846	6	4	399.464	1594.84	1.35113	31.8479	7653	7653	MS2	32/72	PCP1.raw
	High	LGASDPFLFSLEK	Unambiguous	1	1	D7MLQ0		CID	1	0	1	1		27738322048	0	0.007839	152	3.6865	0	0	7.4889	0	2	712.378	1423.75	1.23017	103.6	35434	35434	MS2	19/24	PCP1.raw
	High	RFALEEHLVHESK	Unambiguous	1	1	D7MLQ0		CID	1	0	1	1		3.0056e+08	0	0.009232	141	3.66646	0	1	7.25935	4	4	399.464	1594.83	-0.562393	32.3691	7836	7836	MS2	34/72	PCP1.raw
	High	FALEEHLVHESK	Unambiguous	1	1	D7MLQ0		CID	1	0	1	1		241231097	0	0.02699	168	3.65701	0	0	7.85058	2	2	719.87	1438.73	-0.0638244	40.1936	10557	10557	MS2	17/22	PCP1.raw
	High	FALEEHLVHESK	Unambiguous	1	1	D7MLQ0		CID	1	0	1	1		241231097	0	0.01687	169	3.57603	0	0	29.4333	8	2	719.87	1438.73	0.275558	40.7228	10740	10740	MS2	18/22	PCP1.raw
	High	LGASDPFLFSLEK	Unambiguous	1	1	D7MLQ0		CID	1	0	1	1			0	0.01274	151	3.49129	0	0	32.8292	3	2	712.378	1423.75	1.7446	105.172	36067	36067	MS2	16/24	PCP1.raw
	High	LGASDPFLFSLEK	Unambiguous	1	1	D7MLQ0		CID	1	0	1	1		27738322048	0	0.01402	149	3.46315	0	0	4.02629	0	2	712.378	1423.75	1.31591	104.138	35650	35650	MS2	19/24	PCP1.raw
	High	YAVVAFLYK	Unambiguous	1	1	D7MLQ0		CID	1	0	1	1		1.66478e+10	0	0.01986	186	3.39673	0	0	3.40375	0	2	537.305	1073.6	0.618472	89.3236	29679	29679	MS2	15/16	PCP1.raw
	High	RFALEEHLVHESK	Unambiguous	1	1	D7MLQ0		CID	1	0	1	1		6.06444e+07	0	0.02152	139	3.26862	0	1	53.0583	13	3	532.283	1594.83	0.402802	31.9037	7673	7673	MS2	22/48	PCP1.raw
	High	LGASDPFLFSLEK	Unambiguous	1	1	D7MLQ0		CID	1	0	1	1		27738322048	0	0.008676	150	3.19138	0	0	12.9321	1	2	712.377	1423.75	0.372785	104.659	35859	35859	MS2	18/24	PCP1.raw
	High	YQLQQLHWHSPSEHTINGKR	Unambiguous	1	1	D7MLQ0		CID	1	0	1	1		5.39602e+08	0	0.04328	120	3.18561	0	1	35.355	6	4	615.565	2459.24	1.60771	42.0142	11204	11204	MS2	27/114	PCP1.raw
	High	FALEEHLVHESK	Unambiguous	1	1	D7MLQ0		CID	1	0	1	1		3.9224e+09	0	0.01955	168	3.1702	0	0	3.89511	0	3	480.25	1438.73	1.56011	40.5396	10675	10675	MS2	25/44	PCP1.raw
	High	YAVVAFLYK	Unambiguous	1	1	D7MLQ0		CID	1	0	1	1		1.66478e+10	0	0.027	174	3.15308	0	0	1.50948	0	2	537.305	1073.6	0.277368	88.8095	29469	29469	MS2	15/16	PCP1.raw
	High	FALEEHLVHESK	Unambiguous	1	1	D7MLQ0		CID	1	0	1	1			0	0.005421	177	3.13623	0	0	15.3158	6	3	480.249	1438.73	0.732863	41.6138	11058	11058	MS2	22/44	PCP1.raw
	High	MQSPIDLSDKNVVVSNK	Unambiguous	1	1	D7MLQ0		CID	1	0	1	1		39633585	0	0.006339	131	3.12611	0	1	47.1626	6	2	937.489	1873.97	1.12785	66.6891	20624	20624	MS2	20/32	PCP1.raw
	High	WGTLHAEWK	Unambiguous	1	1	D7MLQ0		CID	1	0	1	1		1.27516e+09	0	0.05704	113	3.11965	0	0	29.4319	2	2	564.286	1127.56	0.630689	47.857	13379	13379	MS2	13/16	PCP1.raw
	High	YAVVAFLYK	Unambiguous	1	1	D7MLQ0		CID	1	0	1	1		1.66478e+10	0	0.01738	186	3.0381	0	0	3.15711	1	2	537.305	1073.6	0.618472	89.8389	29889	29889	MS2	15/16	PCP1.raw
	High	FALEEHLVHESK	Unambiguous	1	1	D7MLQ0		CID	1	0	1	1		3.9224e+09	0	0.04163	167	2.96583	0	0	6.57903	2	3	480.25	1438.74	2.45098	41.0723	10862	10862	MS2	23/44	PCP1.raw
	High	MQSPIDLSDKNVVVSNK	Unambiguous	1	1	D7MLQ0		CID	1	0	1	1		39633585	0	0.04113	136	2.69763	0	1	59.2757	11	2	937.49	1873.97	2.43065	66.8694	20693	20693	MS2	19/32	PCP1.raw
	High	YAVVAFLYK	Unambiguous	1	1	D7MLQ0		CID	1	0	1	1		2971341216	0	0.02215	179	2.69159	0	0	7.61766	5	2	537.306	1073.6	1.18698	87.8081	29065	29065	MS2	14/16	PCP1.raw
	High	FALEEHLVHESKDK	Unambiguous	1	1	D7MLQ0		CID	1	0	1	1			0	0.02774	141	2.67814	0	1	53.3723	15	3	561.29	1681.85	-0.227253	32.1457	7757	7757	MS2	19/52	PCP1.raw
	High	WGTLHAEWK	Unambiguous	1	1	D7MLQ0		CID	1	0	1	1		1.27516e+09	0	0.07284	110	2.6437	0	0	11.719	1	2	564.285	1127.56	-0.018872	48.3928	13582	13582	MS2	14/16	PCP1.raw
	High	WGTLHAEWK	Unambiguous	1	1	D7MLQ0		CID	1	0	1	1			0	0.1086	113	2.63602	0	0	6.79512	8	3	376.526	1127.56	1.02474	49.4538	13989	13989	MS2	20/32	PCP1.raw
	High	LGASDPFLFSLEKQLK	Unambiguous	1	1	D7MLQ0		CID	1	0	1	1		1.14384e+09	0	0.02074	73	2.5843	0	1	14.1586	2	3	598.334	1792.99	1.33814	102.011	34798	34798	MS2	22/60	PCP1.raw
	High	TVSSKQVTLLR	Unambiguous	1	1	D7MLQ0		CID	1	0	1	1		5.65703e+07	0	0.03052	19	2.47361	0	1	52.0524	39	3	411.251	1231.74	1.4868	25.8233	5671	5671	MS2	24/40	PCP1.raw
	High	FALEEHLVHESK	Unambiguous	1	1	D7MLQ0		CID	1	0	1	1		1029840628	0	0.077	178	2.46033	0	0	1.66867	4	4	360.439	1438.73	0.850786	40.042	10501	10501	MS2	28/66	PCP1.raw
	High	FALEEHLVHESK	Unambiguous	1	1	D7MLQ0		CID	1	0	1	1			0	0.04817	173	2.42747	0	0	53.4537	15	3	480.25	1438.74	1.87828	42.4599	11366	11366	MS2	20/44	PCP1.raw
	High	VAVHDASDSNARPLQAINKR	Unambiguous	1	1	D7MLQ0		CID	1	0	1	1		9.89504e+06	0	0.0357	89	2.41376	0	1	56.9257	26	3	721.385	2162.14	-0.300817	21.6207	4322	4322	MS2	21/76	PCP1.raw
	High	YAVVAFLYK	Unambiguous	1	1	D7MLQ0		CID	1	0	1	1		2971341216	0	0.06094	194	2.40243	0	0	4.92701	0	2	537.305	1073.6	0.504771	88.29	29259	29259	MS2	15/16	PCP1.raw
	High	WGTLHAEWK	Unambiguous	1	1	D7MLQ0		CID	1	0	1	1		4.07131e+09	0	0.1386	111	2.38806	0	0	4.64354	0	3	376.526	1127.56	1.26832	48.3349	13560	13560	MS2	19/32	PCP1.raw
	High	FALEEHLVHESK	Unambiguous	1	1	D7MLQ0		CID	1	0	1	1		1029840628	0	0.08744	176	2.33026	0	0	2.39627	1	4	360.439	1438.73	1.02048	40.5417	10676	10676	MS2	28/66	PCP1.raw
	High	FALEEHLVHESK	Unambiguous	1	1	D7MLQ0		CID	1	0	1	1		3.9224e+09	0	0.0242	175	2.24474	0	0	9.34759	1	3	480.25	1438.73	1.30557	40.0265	10494	10494	MS2	24/44	PCP1.raw
	High	WGTLHAEWK	Unambiguous	1	1	D7MLQ0		CID	1	0	1	1		4.07131e+09	0	0.1389	113	2.20686	0	0	2.20481	3	3	376.526	1127.56	0.618764	47.8048	13359	13359	MS2	19/32	PCP1.raw
	High	YAVVAFLYK	Unambiguous	1	1	D7MLQ0		CID	1	0	1	1			0	0.06745	168	2.20168	0	0	43.7857	7	2	537.305	1073.6	0.277368	90.3945	30115	30115	MS2	12/16	PCP1.raw
	High	YAVVAFLYK	Unambiguous	1	1	D7MLQ0		CID	1	0	1	1		4.67573e+07	0	0.1252	191	2.17036	0	0	53.3447	8	2	537.306	1073.61	1.98289	94.068	31597	31597	MS2	13/16	PCP1.raw
	High	VAVHDASDSNARPLQAINKR	Unambiguous	1	1	D7MLQ0		CID	1	0	1	1		1.38093e+08	0	0.01331	94	2.14446	0	1	39.0448	7	4	541.291	2162.14	0.624521	21.7896	4374	4374	MS2	31/114	PCP1.raw
	High	FALEEHLVHESK	Unambiguous	1	1	D7MLQ0		CID	1	0	1	1		1029840628	0	0.1163	174	2.10476	0	0	0	7	4	360.439	1438.74	2.12347	41.0767	10864	10864	MS2	29/66	PCP1.raw
	High	GPAKWGTLHAEWK	Unambiguous	1	1	D7MLQ0		CID	1	0	1	1		4.38558e+07	0	0.05726	139	2.06993	0	1	7.48297	3	4	370.949	1480.77	2.5844	43.4317	11729	11729	MS2	29/72	PCP1.raw
	High	VAVHDASDSNARPLQAINKR	Unambiguous	1	1	D7MLQ0		CID	1	0	1	1		1.38093e+08	0	0.06183	94	2.0155	0	1	42.9434	11	4	541.291	2162.14	0.398689	21.2611	4207	4207	MS2	29/114	PCP1.raw
	High	TVSSKQVTLLR	Unambiguous	1	1	D7MLQ0		CID	1	0	1	1		5.65703e+07	0	0.0741	19	1.97711	0	1	22.0216	40	3	411.251	1231.74	1.11516	26.8589	5996	5996	MS2	22/40	PCP1.raw
	High	VAVHDASDSNARPLQAINKR	Unambiguous	1	1	D7MLQ0		CID	1	0	1	1		9.89504e+06	0	0.1468	87	1.89105	0	1	63.5563	60	3	721.388	2162.15	2.91728	21.4153	4258	4258	MS2	17/76	PCP1.raw
	High	WGTLHAEWK	Unambiguous	1	1	D7MLQ0		CID	1	0	1	1		4.07131e+09	0	0.1329	112	1.87368	0	0	4.21843	2	3	376.526	1127.56	1.02474	48.8788	13768	13768	MS2	19/32	PCP1.raw
	High	TVSSKQVTLLR	Unambiguous	1	1	D7MLQ0		CID	1	0	1	1		5.65703e+07	0	0.1109	24	1.53796	0	1	17.5209	8	3	411.251	1231.74	0.669191	26.3105	5825	5825	MS2	21/40	PCP1.raw
	High	RYAVVAFLYK	Unambiguous	1	1	D7MLQ0		CID	1	0	1	1		55406150	0.001	0.2125	111	2.53404	0	1	56.7071	3	2	615.356	1229.7	-0.192143	73.6354	23377	23377	MS2	11/18	PCP1.raw
	High	YQLQQLHWHSPSEHTINGKR	Unambiguous	1	1	D7MLQ0		CID	1	0	1	1		5.39602e+08	0.001	0.1947	111	2.19301	0	1	8.83265	1	4	615.564	2459.24	0.912787	42.5437	11394	11394	MS2	29/114	PCP1.raw
	High	GIKYQLQQLHWHSPSEHTINGK	Unambiguous	1	1	D7MLQ0		CID	1	0	1	1		1.27279e+07	0.001	0.2251	92	2.09507	0	1	50.5985	16	4	651.089	2601.33	0.384145	52.1238	14975	14975	MS2	30/126	PCP1.raw
	High	RYAVVAFLYK	Unambiguous	1	1	D7MLQ0		CID	1	0	1	1		3.03717e+07	0.002	0.2331	103	2.91805	0	1	0	5	3	410.573	1229.71	0.913687	73.6032	23365	23365	MS2	17/36	PCP1.raw
	High	QVTLLR	Unambiguous	1	1	D7MLQ0		CID	1	0	1	1		1.66137e+06	0.005	0.3022	215	1.66275	0	0	24.9994	71	2	365.235	729.463	1.75334	28.4371	6505	6505	MS2	8/10	PCP1.raw
	High	RYAVVAFLYK	Unambiguous	1	1	D7MLQ0		CID	1	0	1	1		55406150	0.006	0.3232	111	2.42001	0	1	42.6166	5	2	615.356	1229.7	-0.0928752	73.7019	23405	23405	MS2	12/18	PCP1.raw
	High	NVVVSNKFGSLR	Unambiguous	1	1	D7MLQ0		CID	1	0	1	1		2.31616e+07	0.006	0.3164	115	1.60643	0	1	40.6132	15	3	440.586	1319.74	1.18299	40.331	10607	10607	MS2	14/44	PCP1.raw
	High	GIGVTIR	Unambiguous	1	1	D7MLQ0		CID	1	0	1	1		1.09102e+07	0.007	0.3551	238	1.69363	0	0	0	82	2	358.227	715.448	2.06458	31.1466	7419	7419	MS2	9/12	PCP1.raw
	High	YQLQQLHWHSPSEHTINGKR	Unambiguous	1	1	D7MLQ0		CID	1	0	1	1		5.39602e+08	0.009	0.3735	111	1.58665	0	1	57.6199	9	4	615.564	2459.23	0.714237	42.8277	11502	11502	MS2	25/114	PCP1.raw
	High	GIGVTIRGIK	Unambiguous	1	1	D7MLQ0		CID	1	0	1	2		4.05194e+07	0.009	0.3831	22	0.461895	0	1	52.4868	25	3	338.554	1013.65	0.109869	41.322	10953	10953	MS2	13/36	PCP1.raw
	Medium	YAVVAFLYK	Unambiguous	1	1	D7MLQ0		CID	1	0	1	1			0.014	0.4251	167	1.53052	0	0	30.6425	11	2	537.305	1073.6	-0.404841	91.1333	30409	30409	MS2	9/16	PCP1.raw
	Medium	LGASDPFLFSLEKQLK	Unambiguous	1	1	D7MLQ0		CID	1	0	1	1		1.14384e+09	0.026	0.5023	73	0.951649	0	1	44.1769	1	3	598.333	1792.99	0.623273	102.567	35022	35022	MS2	13/60	PCP1.raw
	Medium	LGASDPFLFSLEKQLK	Unambiguous	1	1	D7MLQ0		CID	1	0	1	1		1.66947e+08	0.038	0.5482	69	1.80852	0	1	44.5844	6	2	896.996	1792.99	0.52865	102.482	34988	34988	MS2	11/30	PCP1.raw
D7L3G4	Putative uncharacterized protein OS=Arabidopsis lyrata subsp. lyrata GN=ARALYDRAFT_898904 PE=4 SV=1 - [D7L3G4_ARALL]	139.37	44.68	1	6	6	49	3.24418e+10	94	10.7674	9.51025
	Confidence Level	Sequence	PSM Ambiguity	# Proteins	# Protein Groups	Protein Group Accessions	Modifications	Activation Type	ΔScore	ΔCn	Rank	Search Engine Rank	QuanResultID	Precursor Area	q-Value	PEP	Peptides Matched	XCorr	Probability	# Missed Cleavages	Isolation Interference [%]	Ion Inject Time [ms]	Charge	m/z [Da]	MH+ [Da]	ΔM [ppm]	RT [min]	First Scan	Last Scan	MS Order	Ions Matched	Spectrum File
	High	VGNKDVYScVcLGGRPNPc	Unambiguous	1	1	D7L3G4	C9(Carbamidomethyl); C11(Carbamidomethyl); C19(Carbamidomethyl)	CID	1	0	1	1		2.42488e+10	0	0.0006797	68	4.97	0	1	0	1	2	1076.49	2151.98	0.955446	53.2321	15399	15399	MS2	24/36	PCP1.raw
	High	VGNKDVYScVcLGGRPNPc	Unambiguous	1	1	D7L3G4	C9(Carbamidomethyl); C11(Carbamidomethyl); C19(Carbamidomethyl)	CID	1	0	1	1		2.42488e+10	0	0.0005692	67	4.90499	0	1	5.58274	2	2	1076.49	2151.98	1.18234	51.6915	14805	14805	MS2	25/36	PCP1.raw
	High	VGNKDVYScVcLGGRPNPc	Unambiguous	1	1	D7L3G4	C9(Carbamidomethyl); C11(Carbamidomethyl); C19(Carbamidomethyl)	CID	1	0	1	1			0	0.0004706	63	4.88394	0	1	4.31441	6	2	1076.49	2151.97	0.501648	53.5845	15527	15527	MS2	25/36	PCP1.raw
	High	VGNKDVYScVcLGGRPNPc	Unambiguous	1	1	D7L3G4	C9(Carbamidomethyl); C11(Carbamidomethyl); C19(Carbamidomethyl)	CID	1	0	1	1			0	0.0003491	64	4.82297	0	1	6.87639	15	2	1076.49	2151.98	0.955446	53.6421	15549	15549	MS2	24/36	PCP1.raw
	High	VGNKDVYScVcLGGRPNPc	Unambiguous	1	1	D7L3G4	C9(Carbamidomethyl); C11(Carbamidomethyl); C19(Carbamidomethyl)	CID	1	0	1	1			0	0.0007498	59	4.62006	0	1	5.893	3	2	1076.49	2151.98	0.841996	53.3157	15430	15430	MS2	24/36	PCP1.raw
	High	VGNKDVYScVcLGGRPNPc	Unambiguous	1	1	D7L3G4	C9(Carbamidomethyl); C11(Carbamidomethyl); C19(Carbamidomethyl)	CID	1	0	1	1		76046643390	0	0.003701	78	4.55915	0	1	4.36747	0	3	717.997	2151.98	1.54481	52.7114	15197	15197	MS2	32/72	PCP1.raw
	High	cGANKVQFcLDEFK	Unambiguous	1	1	D7L3G4	C1(Carbamidomethyl); C9(Carbamidomethyl)	CID	1	0	1	1		760453049	0	0.003464	70	4.53699	0	1	11.8167	2	2	858.398	1715.79	0.179729	72.6901	22995	22995	MS2	20/26	PCP1.raw
	High	VGNKDVYScVcLGGRPNPc	Unambiguous	1	1	D7L3G4	C9(Carbamidomethyl); C11(Carbamidomethyl); C19(Carbamidomethyl)	CID	1	0	1	1		2.42488e+10	0	0.003281	63	4.39189	0	1	8.10116	0	2	1076.49	2151.97	-0.405949	52.1851	14996	14996	MS2	25/36	PCP1.raw
	High	VGNKDVYScVcLGGRPNPc	Unambiguous	1	1	D7L3G4	C9(Carbamidomethyl); C11(Carbamidomethyl); C19(Carbamidomethyl)	CID	1	0	1	1		2.42488e+10	0	0.002432	64	4.3568	0	1	7.50344	0	2	1076.49	2151.97	0.728547	52.7135	15198	15198	MS2	24/36	PCP1.raw
	High	cGANKVQFcLDEFK	Unambiguous	1	1	D7L3G4	C1(Carbamidomethyl); C9(Carbamidomethyl)	CID	1	0	1	1		3129452538	0	0.00675	86	4.30298	0	1	5.23066	0	3	572.601	1715.79	0.776627	72.6302	22970	22970	MS2	26/52	PCP1.raw
	High	cGANKVQFcLDEFK	Unambiguous	1	1	D7L3G4	C1(Carbamidomethyl); C9(Carbamidomethyl)	CID	1	0	1	1		760453049	0	0.002835	69	4.28673	0	1	6.90904	3	2	858.397	1715.79	-0.389434	72.1748	22786	22786	MS2	21/26	PCP1.raw
	High	VGNKDVYScVcLGGRPNPc	Unambiguous	1	1	D7L3G4	C9(Carbamidomethyl); C11(Carbamidomethyl); C19(Carbamidomethyl)	CID	1	0	1	1		76046643390	0	0.005899	72	4.28559	0	1	5.04734	0	3	717.996	2151.97	-0.32711	51.6763	14798	14798	MS2	31/72	PCP1.raw
	High	VGNKDVYScVcLGGRPNPc	Unambiguous	1	1	D7L3G4	C9(Carbamidomethyl); C11(Carbamidomethyl); C19(Carbamidomethyl)	CID	1	0	1	1		76046643390	0	0.0127	76	3.95885	0	1	3.93802	0	3	717.997	2151.98	1.03428	52.183	14995	14995	MS2	26/72	PCP1.raw
	High	DVYScVcLGGRPNPc	Unambiguous	1	1	D7L3G4	C5(Carbamidomethyl); C7(Carbamidomethyl); C15(Carbamidomethyl)	CID	1	0	1	1		17452347662	0	0.009077	32	3.78661	0	0	10.432	2	2	877.376	1753.75	-0.00701516	72.3779	22868	22868	MS2	20/28	PCP1.raw
	High	DVYScVcLGGRPNPc	Unambiguous	1	1	D7L3G4	C5(Carbamidomethyl); C7(Carbamidomethyl); C15(Carbamidomethyl)	CID	1	0	1	1		17452347662	0	0.0173	32	3.62029	0	0	5.76754	0	2	877.377	1753.75	0.341012	73.4076	23284	23284	MS2	19/28	PCP1.raw
	High	cGANKVQFcLDEFK	Unambiguous	1	1	D7L3G4	C1(Carbamidomethyl); C9(Carbamidomethyl)	CID	1	0	1	1		3129452538	0	0.008409	84	3.53166	0	1	27.4827	3	3	572.602	1715.79	1.41693	73.1753	23192	23192	MS2	21/52	PCP1.raw
	High	VGNKDVYScVcLGGRPNPc	Unambiguous	1	1	D7L3G4	C9(Carbamidomethyl); C11(Carbamidomethyl); C19(Carbamidomethyl)	CID	1	0	1	1			0	0.04479	70	3.40169	0	1	27.9908	1	3	717.996	2151.97	-0.412198	53.7636	15591	15591	MS2	22/72	PCP1.raw
	High	DVYScVcLGGRPNPc	Unambiguous	1	1	D7L3G4	C5(Carbamidomethyl); C7(Carbamidomethyl); C15(Carbamidomethyl)	CID	1	0	1	1		17452347662	0	0.03189	30	3.3818	0	0	3.20768	0	2	877.376	1753.75	-0.146226	72.8839	23073	23073	MS2	19/28	PCP1.raw
	High	VGNKDVYScVcLGGRPNPc	Unambiguous	1	1	D7L3G4	C9(Carbamidomethyl); C11(Carbamidomethyl); C19(Carbamidomethyl)	CID	1	0	1	1			0	0.02993	73	3.25873	0	1	71.4893	4	3	717.997	2151.98	0.86411	56.1293	16506	16506	MS2	20/72	PCP1.raw
	High	VGNKDVYScVcLGGRPNPc	Unambiguous	1	1	D7L3G4	C9(Carbamidomethyl); C11(Carbamidomethyl); C19(Carbamidomethyl)	CID	1	0	1	1		76046643390	0	0.01266	71	3.23293	0	1	2.11737	0	3	717.996	2151.97	-0.0718487	53.2231	15395	15395	MS2	25/72	PCP1.raw
	High	DVYScVcLGGRPNPc	Unambiguous	1	1	D7L3G4	C5(Carbamidomethyl); C7(Carbamidomethyl); C15(Carbamidomethyl)	CID	1	0	1	1		1.40056e+09	0	0.01505	35	3.16304	0	0	38.5311	0	3	585.254	1753.75	0.924991	73.0949	23158	23158	MS2	20/56	PCP1.raw
	High	VGNKDVYScVcLGGRPNPc	Unambiguous	1	1	D7L3G4	C9(Carbamidomethyl); C11(Carbamidomethyl); C19(Carbamidomethyl)	CID	1	0	1	1			0	0.04643	71	3.02396	0	1	19.8238	3	3	717.996	2151.97	-0.582372	54.3021	15795	15795	MS2	20/72	PCP1.raw
	High	cGANKVQFcLDEFK	Unambiguous	1	1	D7L3G4	C1(Carbamidomethyl); C9(Carbamidomethyl)	CID	1	0	1	1		3129452538	0	0.006252	87	2.88689	0	1	59.0745	4	3	572.601	1715.79	0.883345	72.1382	22772	22772	MS2	24/52	PCP1.raw
	High	VGNKDVYScVcLGGRPNPc	Unambiguous	1	1	D7L3G4	C9(Carbamidomethyl); C11(Carbamidomethyl); C19(Carbamidomethyl)	CID	1	0	1	1			0	0.05141	78	2.85726	0	1	50.5643	4	3	717.997	2151.98	1.62989	55.593	16301	16301	MS2	23/72	PCP1.raw
	High	VGNKDVYScVcLGGRPNPc	Unambiguous	1	1	D7L3G4	C9(Carbamidomethyl); C11(Carbamidomethyl); C19(Carbamidomethyl)	CID	1	0	1	1			0	0.02798	72	2.75218	0	1	76.5057	9	3	717.996	2151.97	-0.32711	55.463	16251	16251	MS2	20/72	PCP1.raw
	High	cRPcKDTR	Unambiguous	1	1	D7L3G4	C1(Carbamidomethyl); C4(Carbamidomethyl)	CID	1	0	1	1		3.41523e+06	0	0.1095	113	2.75052	0	1	8.60883	100	3	364.841	1092.51	3.96472	9.92211	842	842	MS2	17/28	PCP1.raw
	High	VGNKDVYScVcLGGRPNPc	Unambiguous	1	1	D7L3G4	C9(Carbamidomethyl); C11(Carbamidomethyl); C19(Carbamidomethyl)	CID	1	0	1	1			0	0.06624	73	2.71201	0	1	61.7226	11	3	717.996	2151.97	0.523762	56.6356	16703	16703	MS2	17/72	PCP1.raw
	High	VGNKDVYScVcLGGRPNPc	Unambiguous	1	1	D7L3G4	C9(Carbamidomethyl); C11(Carbamidomethyl); C19(Carbamidomethyl)	CID	1	0	1	1			0	0.03609	73	2.67631	0	1	45.1041	10	3	717.996	2151.97	0.523762	56.741	16744	16744	MS2	20/72	PCP1.raw
	High	VQFcLDEFK	Unambiguous	1	1	D7L3G4	C4(Carbamidomethyl)	CID	1	0	1	1		3.47084e+08	0	0.06155	88	2.67317	0	0	33.1861	3	2	593.285	1185.56	0.750595	86.5767	28565	28565	MS2	14/16	PCP1.raw
	High	VGNKDVYScVcLGGRPNPc	Unambiguous	1	1	D7L3G4	C9(Carbamidomethyl); C11(Carbamidomethyl); C19(Carbamidomethyl)	CID	1	0	1	1			0	0.04686	72	2.66621	0	1	41.9354	5	3	717.996	2151.97	0.183413	54.8614	16014	16014	MS2	22/72	PCP1.raw
	High	VQFcLDEFKR	Unambiguous	1	1	D7L3G4	C4(Carbamidomethyl)	CID	1	0	1	1		555501081	0	0.06621	141	2.54152	0	1	20.2568	1	2	671.335	1341.66	0.720126	71.7415	22613	22613	MS2	15/18	PCP1.raw
	High	VGNKDVYScVcLGGRPNPc	Unambiguous	1	1	D7L3G4	C9(Carbamidomethyl); C11(Carbamidomethyl); C19(Carbamidomethyl)	CID	1	0	1	1			0	0.1047	71	2.53253	0	1	43.5211	7	3	717.995	2151.97	-1.51833	54.9683	16057	16057	MS2	22/72	PCP1.raw
	High	VQFcLDEFKR	Unambiguous	1	1	D7L3G4	C4(Carbamidomethyl)	CID	1	0	1	1		555501081	0	0.07844	132	2.42035	0	1	23.7968	2	2	671.334	1341.66	-0.917594	71.2179	22405	22405	MS2	12/18	PCP1.raw
	High	VGNKDVYScVcLGGRPNPc	Unambiguous	1	1	D7L3G4	C9(Carbamidomethyl); C11(Carbamidomethyl); C19(Carbamidomethyl)	CID	1	0	1	1		2.42039e+07	0	0.1417	76	2.26368	0	1	66.6685	14	3	717.997	2151.98	2.14041	48.8588	13762	13762	MS2	19/72	PCP1.raw
	High	VQFcLDEFKR	Unambiguous	1	1	D7L3G4	C4(Carbamidomethyl)	CID	1	0	1	1		3.82653e+09	0	0.09453	146	1.70147	0	1	2.85382	0	3	447.893	1341.66	1.46072	71.6333	22570	22570	MS2	21/36	PCP1.raw
	High	VQFcLDEFKR	Unambiguous	1	1	D7L3G4	C4(Carbamidomethyl)	CID	1	0	1	1		3.82653e+09	0	0.08169	149	1.53476	0	1	9.54685	3	3	447.892	1341.66	0.505389	71.1181	22365	22365	MS2	15/36	PCP1.raw
	High	VGNKDVYScVcLGGRPNPc	Unambiguous	1	1	D7L3G4	C9(Carbamidomethyl); C11(Carbamidomethyl); C19(Carbamidomethyl)	CID	1	0	1	1			0.001	0.179	75	2.35563	0	1	8.28862	100	3	717.997	2151.98	1.11937	142.506	49202	49202	MS2	19/72	PCP1.raw
	High	VGNKDVYScVcLGGRPNPc	Unambiguous	1	1	D7L3G4	C9(Carbamidomethyl); C11(Carbamidomethyl); C19(Carbamidomethyl)	CID	1	0	1	1			0.001	0.1932	74	2.31747	0	1	60.9314	5	3	717.996	2151.97	0.693936	56.508	16653	16653	MS2	20/72	PCP1.raw
	High	cRPcKDTR	Unambiguous	1	1	D7L3G4	C1(Carbamidomethyl); C4(Carbamidomethyl)	CID	1	0	1	1		3.41523e+06	0.001	0.2141	113	2.26861	0	1	20.8053	100	3	364.841	1092.51	4.29992	10.4939	965	965	MS2	17/28	PCP1.raw
	High	cRPcKDTR	Unambiguous	1	1	D7L3G4	C1(Carbamidomethyl); C4(Carbamidomethyl)	CID	1	0	1	1		203625	0.001	0.2226	101	1.95532	0	1	23.9091	100	3	364.84	1092.51	2.54012	8.64288	664	664	MS2	13/28	PCP1.raw
	High	VGNKDVYScVcLGGRPNPc	Unambiguous	1	1	D7L3G4	C9(Carbamidomethyl); C11(Carbamidomethyl); C19(Carbamidomethyl)	CID	1	0	1	1			0.002	0.2353	72	2.42096	0	1	59.484	7	3	717.996	2151.97	0.0983258	57.3367	16972	16972	MS2	14/72	PCP1.raw
	High	VGNKDVYScVcLGGRPNPc	Unambiguous	1	1	D7L3G4	C9(Carbamidomethyl); C11(Carbamidomethyl); C19(Carbamidomethyl)	CID	1	0	1	1			0.003	0.2536	71	2.56382	0	1	66.2128	12	3	717.996	2151.97	-0.156936	57.4432	17012	17012	MS2	18/72	PCP1.raw
	High	DVYScVcLGGRPNPc	Unambiguous	1	1	D7L3G4	C5(Carbamidomethyl); C7(Carbamidomethyl); C15(Carbamidomethyl)	CID	1	0	1	1		1.40056e+09	0.003	0.247	36	2.09028	0	0	37.3885	1	3	585.255	1753.75	2.07348	72.5273	22928	22928	MS2	21/56	PCP1.raw
	High	cRPcKDTR	Unambiguous	1	1	D7L3G4	C1(Carbamidomethyl); C4(Carbamidomethyl)	CID	1	0	1	1		78784.7	0.004	0.285	109	1.8513	0	1	39.0865	100	3	364.84	1092.51	2.79152	5.74878	407	407	MS2	14/28	PCP1.raw
	High	cRPcKDTR	Unambiguous	1	1	D7L3G4	C1(Carbamidomethyl); C4(Carbamidomethyl)	CID	1	0	1	1			0.005	0.2994	111	2.16505	0	1	29.5927	100	3	364.841	1092.51	3.46192	7.52375	564	564	MS2	14/28	PCP1.raw
	High	cRPcKDTR	Unambiguous	1	1	D7L3G4	C1(Carbamidomethyl); C4(Carbamidomethyl)	CID	1	0	1	1		147694	0.006	0.3462	113	2.17433	0	1	32.429	100	3	364.841	1092.51	3.96472	9.41216	768	768	MS2	14/28	PCP1.raw
	Medium	cRPcKDTR	Unambiguous	1	1	D7L3G4	C1(Carbamidomethyl); C4(Carbamidomethyl)	CID	1	0	1	1			0.011	0.3979	109	1.56125	0	1	54.4536	100	3	364.84	1092.51	2.20492	6.86118	503	503	MS2	13/28	PCP1.raw
	Medium	cRPcKDTR	Unambiguous	1	1	D7L3G4	C1(Carbamidomethyl); C4(Carbamidomethyl)	CID	1	0	1	1			0.013	0.415	111	1.89198	0	1	4.79613	100	3	364.841	1092.51	4.04852	8.04063	608	608	MS2	11/28	PCP1.raw
	Medium	VGNKDVYScVcLGGRPNPc	Unambiguous	1	1	D7L3G4	C9(Carbamidomethyl); C11(Carbamidomethyl); C19(Carbamidomethyl)	CID	1	0	1	1			0.013	0.4107	78	1.00119	0	1	8.72062	100	3	717.998	2151.98	2.39568	142.763	49244	49244	MS2	15/72	PCP1.raw
D7LUE4	Putative uncharacterized protein OS=Arabidopsis lyrata subsp. lyrata GN=ARALYDRAFT_348401 PE=4 SV=1 - [D7LUE4_ARALL]	122.67	40.36	1	10	10	40	11652244722	166	18.4242	9.01221
	Confidence Level	Sequence	PSM Ambiguity	# Proteins	# Protein Groups	Protein Group Accessions	Modifications	Activation Type	ΔScore	ΔCn	Rank	Search Engine Rank	QuanResultID	Precursor Area	q-Value	PEP	Peptides Matched	XCorr	Probability	# Missed Cleavages	Isolation Interference [%]	Ion Inject Time [ms]	Charge	m/z [Da]	MH+ [Da]	ΔM [ppm]	RT [min]	First Scan	Last Scan	MS Order	Ions Matched	Spectrum File
	High	GYVFTKINFADYGHASGDcGNFR	Unambiguous	1	1	D7LUE4	C19(Carbamidomethyl)	CID	1	0	1	1		1.10681e+09	0	0.0002452	66	5.99066	0	1	7.65522	1	3	866.06	2596.17	-0.572597	84.4115	27702	27702	MS2	33/88	PCP1.raw
	High	GYVFTKINFADYGHASGDcGNFR	Unambiguous	1	1	D7LUE4	C19(Carbamidomethyl)	CID	1	0	1	1		1.10681e+09	0	0.0005901	65	5.97154	0	1	12.1247	2	3	866.06	2596.16	-1.20736	83.8986	27496	27496	MS2	31/88	PCP1.raw
	High	GYVFTKINFADYGHASGDcGNFR	Unambiguous	1	1	D7LUE4	C19(Carbamidomethyl)	CID	1	0	1	1		7.70194e+07	0	0.0007461	45	5.91221	0	1	0	11	2	1298.59	2596.16	-1.0141	84.3897	27695	27695	MS2	23/44	PCP1.raw
	High	GYVFTKINFADYGHASGDcGNFR	Unambiguous	1	1	D7LUE4	C19(Carbamidomethyl)	CID	1	0	1	1		7.70194e+07	0	0.0006349	46	5.1917	0	1	8.06444	2	2	1298.59	2596.17	0.114364	84.1509	27597	27597	MS2	24/44	PCP1.raw
	High	INFADYGHASGDcGNFR	Unambiguous	1	1	D7LUE4	C13(Carbamidomethyl)	CID	1	0	1	1		1673842989	0	0.0008516	30	4.97924	0	0	27.7084	10	2	950.906	1900.81	1.13118	63.6045	19413	19413	MS2	22/32	PCP1.raw
	High	INFADYGHASGDcGNFR	Unambiguous	1	1	D7LUE4	C13(Carbamidomethyl)	CID	1	0	1	1		1673842989	0	0.0002666	28	4.93092	0	0	11.1847	7	2	950.905	1900.8	-0.345889	62.6183	19028	19028	MS2	25/32	PCP1.raw
	High	INFADYGHASGDcGNFR	Unambiguous	1	1	D7LUE4	C13(Carbamidomethyl)	CID	1	0	1	1		1673842989	0	0.0007357	28	4.66394	0	0	2.88935	0	2	950.906	1900.8	0.296315	63.1007	19215	19215	MS2	25/32	PCP1.raw
	High	NcLGKWQcILLLGR	Unambiguous	1	1	D7LUE4	C2(Carbamidomethyl); C8(Carbamidomethyl)	CID	1	0	1	1		1.28624e+09	0	0.0149	119	4.31217	0	1	8.29514	0	2	865.963	1730.92	0.0704207	99.4993	33783	33783	MS2	21/26	PCP1.raw
	High	SPPWFVVEATcTKT	Unambiguous	1	1	D7LUE4	C11(Carbamidomethyl)	CID	1	0	1	1		1474941032	0	0.01123	190	3.81094	0	1	0.307648	0	3	541.601	1622.79	0.63257	91.8152	30680	30680	MS2	25/52	PCP1.raw
	High	INFADYGHASGDcGNFRR	Unambiguous	1	1	D7LUE4	C13(Carbamidomethyl)	CID	1	0	1	1		1.79499e+08	0	0.04062	46	3.59877	0	1	5.67371	7	2	1028.96	2056.9	0.0141833	49.3204	13938	13938	MS2	11/34	PCP1.raw
	High	SPPWFVVEATcTK	Unambiguous	1	1	D7LUE4	C11(Carbamidomethyl)	CID	1	0	1	1		4489586293	0	0.007599	152	3.53703	0	0	3.29168	0	2	761.374	1521.74	-0.592485	90.9019	30315	30315	MS2	18/24	PCP1.raw
	High	SPPWFVVEATcTKT	Unambiguous	1	1	D7LUE4	C11(Carbamidomethyl)	CID	1	0	1	1		17104590793	0	0.03363	149	3.51884	0	1	2.13306	0	2	811.898	1622.79	0.00146469	91.5087	30556	30556	MS2	17/26	PCP1.raw
	High	SPPWFVVEATcTKT	Unambiguous	1	1	D7LUE4	C11(Carbamidomethyl)	CID	1	0	1	1		17104590793	0	0.0225	152	3.48159	0	1	28.2864	5	2	811.897	1622.79	-0.901207	91.0293	30368	30368	MS2	17/26	PCP1.raw
	High	SPPWFVVEATcTK	Unambiguous	1	1	D7LUE4	C11(Carbamidomethyl)	CID	1	0	1	1		4489586293	0	0.008781	154	3.45625	0	0	13.7627	2	2	761.375	1521.74	1.57339	91.4562	30535	30535	MS2	17/24	PCP1.raw
	High	SPPWFVVEATcTKT	Unambiguous	1	1	D7LUE4	C11(Carbamidomethyl)	CID	1	0	1	1		1474941032	0	0.05461	188	3.41722	0	1	1.77295	1	3	541.601	1622.79	0.858238	92.3419	30894	30894	MS2	20/52	PCP1.raw
	High	SPPWFVVEATcTK	Unambiguous	1	1	D7LUE4	C11(Carbamidomethyl)	CID	1	0	1	1		4489586293	0	0.01455	130	3.36394	0	0	46.3681	3	2	761.372	1521.74	-2.67815	90.311	30080	30080	MS2	17/24	PCP1.raw
	High	NcLGKWQcILLLGR	Unambiguous	1	1	D7LUE4	C2(Carbamidomethyl); C8(Carbamidomethyl)	CID	1	0	1	1		5.22247e+09	0	0.1161	125	3.36086	0	1	3.51954	0	3	577.645	1730.92	1.29681	99.6532	33846	33846	MS2	24/52	PCP1.raw
	High	SPPWFVVEATcTKT	Unambiguous	1	1	D7LUE4	C11(Carbamidomethyl)	CID	1	0	1	1		17104590793	0	0.03077	147	3.34916	0	1	13.8999	0	2	811.898	1622.79	0.227132	92.0221	30763	30763	MS2	16/26	PCP1.raw
	High	SPPWFVVEATcTKT	Unambiguous	1	1	D7LUE4	C11(Carbamidomethyl)	CID	1	0	1	1		17104590793	0	0.03198	139	3.34454	0	1	10.2688	3	2	811.897	1622.79	-0.901207	90.9776	30347	30347	MS2	18/26	PCP1.raw
	High	SPPWFVVEATcTK	Unambiguous	1	1	D7LUE4	C11(Carbamidomethyl)	CID	1	0	1	1		4489586293	0	0.008273	139	3.26832	0	0	28.8506	3	2	761.373	1521.74	-1.87597	90.3663	30102	30102	MS2	17/24	PCP1.raw
	High	SPPWFVVEATcTK	Unambiguous	1	1	D7LUE4	C11(Carbamidomethyl)	CID	1	0	1	1		4489586293	0	0.00806	166	3.26185	0	0	40.3465	13	2	761.374	1521.74	0.530561	91.6952	30633	30633	MS2	16/24	PCP1.raw
	High	GYVFTKINFADYGHASGDcGNFR	Unambiguous	1	1	D7LUE4	C19(Carbamidomethyl)	CID	1	0	1	1		7.70194e+07	0	0.03227	52	3.21387	0	1	10.6916	11	2	1298.59	2596.17	-0.637947	84.531	27751	27751	MS2	17/44	PCP1.raw
	High	NcLGKWQcILLLGR	Unambiguous	1	1	D7LUE4	C2(Carbamidomethyl); C8(Carbamidomethyl)	CID	1	0	1	1		1.28624e+09	0	0.07992	125	3.09456	0	1	52.9047	5	2	865.964	1730.92	0.211467	100.122	34032	34032	MS2	17/26	PCP1.raw
	High	WQcILLLGR	Unambiguous	1	1	D7LUE4	C3(Carbamidomethyl)	CID	1	0	1	1		10782175486	0	0.04163	148	2.92006	0	0	3.11022	0	2	579.827	1158.65	1.72537	95.6102	32214	32214	MS2	15/16	PCP1.raw
	High	WQcILLLGR	Unambiguous	1	1	D7LUE4	C3(Carbamidomethyl)	CID	1	0	1	1		10782175486	0	0.03317	149	2.82944	0	0	16.1917	1	2	579.827	1158.65	1.62001	95.0929	32007	32007	MS2	16/16	PCP1.raw
	High	NcLGKWQcILLLGR	Unambiguous	1	1	D7LUE4	C2(Carbamidomethyl); C8(Carbamidomethyl)	CID	1	0	1	1		5.22247e+09	0	0.04072	124	2.82095	0	1	46.5484	3	3	577.646	1730.92	1.50838	99.1658	33649	33649	MS2	20/52	PCP1.raw
	High	INFADYGHASGDcGNFR	Unambiguous	1	1	D7LUE4	C13(Carbamidomethyl)	CID	1	0	1	1		7069967887	0	0.01782	32	2.76894	0	0	12.2465	1	3	634.272	1900.8	-0.674065	62.5966	19018	19018	MS2	25/64	PCP1.raw
	High	WQcILLLGR	Unambiguous	1	1	D7LUE4	C3(Carbamidomethyl)	CID	1	0	1	1		10782175486	0	0.02541	155	2.64453	0	0	5.31408	0	2	579.827	1158.65	1.30395	96.1357	32425	32425	MS2	16/16	PCP1.raw
	High	INFADYGHASGDcGNFRR	Unambiguous	1	1	D7LUE4	C13(Carbamidomethyl)	CID	1	0	1	1		1.95171e+09	0	0.1462	48	2.57304	0	1	16.9575	2	3	686.306	2056.9	-0.200067	49.2517	13911	13911	MS2	22/68	PCP1.raw
	High	INFADYGHASGDcGNFRR	Unambiguous	1	1	D7LUE4	C13(Carbamidomethyl)	CID	1	0	1	1		1.95171e+09	0	0.1127	47	2.49026	0	1	16.7628	2	3	686.307	2056.91	1.04621	49.7868	14115	14115	MS2	20/68	PCP1.raw
	High	INFADYGHASGDcGNFR	Unambiguous	1	1	D7LUE4	C13(Carbamidomethyl)	CID	1	0	1	1		7069967887	0	0.03186	32	2.40437	0	0	4.15866	0	3	634.273	1900.8	0.578232	63.0985	19214	19214	MS2	23/64	PCP1.raw
	High	NcLGKWQcILLLGR	Unambiguous	1	1	D7LUE4	C2(Carbamidomethyl); C8(Carbamidomethyl)	CID	1	0	1	1		5.22247e+09	0	0.09812	136	2.34159	0	1	26.8623	2	3	577.645	1730.92	0.344746	100.222	34072	34072	MS2	19/52	PCP1.raw
	High	INFADYGHASGDcGNFR	Unambiguous	1	1	D7LUE4	C13(Carbamidomethyl)	CID	1	0	1	1		7069967887	0	0.1514	36	2.32309	0	0	35.7482	3	3	634.273	1900.81	1.15621	63.6426	19427	19427	MS2	15/64	PCP1.raw
	High	GYVFTKINFADYGHASGDcGNFR	Unambiguous	1	1	D7LUE4	C19(Carbamidomethyl)	CID	1	0	1	1		1.78418e+09	0	0.02404	72	2.28586	0	1	18.9113	0	4	649.798	2596.17	0.339102	84.4071	27700	27700	MS2	38/132	PCP1.raw
	High	INFADYGHASGDcGNFR	Unambiguous	1	1	D7LUE4	C13(Carbamidomethyl)	CID	1	0	1	1		7069967887	0	0.076	32	1.96117	0	0	28.2225	3	3	634.272	1900.8	-0.288743	63.7021	19451	19451	MS2	18/64	PCP1.raw
	High	EKGYVFTK	Unambiguous	1	1	D7LUE4		CID	1	0	1	1		2.01857e+06	0	0.1197	113	1.6941	0	1	35.8372	56	2	486.264	971.52	0.386847	16.6195	2777	2777	MS2	10/14	PCP1.raw
	High	INFADYGHASGDcGNFRR	Unambiguous	1	1	D7LUE4	C13(Carbamidomethyl)	CID	1	0	1	1		4.53521e+09	0.004	0.2773	49	1.7973	0	1	9.51538	1	4	514.982	2056.91	1.72216	49.2471	13909	13909	MS2	29/102	PCP1.raw
	High	SPPWFVVEATcTKT	Unambiguous	1	1	D7LUE4	C11(Carbamidomethyl)	CID	1	0	1	1		17104590793	0.005	0.2912	185	1.82989	0	1	58.0022	2	2	811.899	1622.79	1.05458	92.5461	30977	30977	MS2	12/26	PCP1.raw
	Medium	GNcGAPDTLRLVK	Unambiguous	1	1	D7LUE4	C3(Carbamidomethyl)	CID	1	0	1	1		4.838e+06	0.011	0.3984	146	1.73348	0	1	79.7437	34	3	467.583	1400.73	1.76845	37.9161	9753	9753	MS2	16/48	PCP1.raw
	Medium	GYVFTK	Unambiguous	1	1	D7LUE4		CID	1	0	1	1		1728255	0.041	0.5531	115	1.32949	0	0	43.3954	70	2	357.695	714.383	1.20505	25.549	5579	5579	MS2	8/10	PCP1.raw
D7KIU6	Putative uncharacterized protein OS=Arabidopsis lyrata subsp. lyrata GN=ARALYDRAFT_311921 PE=4 SV=1 - [D7KIU6_ARALL]	121.668	24.14	1	2	2	32	4.56196e+08	87	9.79877	8.57275
	Confidence Level	Sequence	PSM Ambiguity	# Proteins	# Protein Groups	Protein Group Accessions	Modifications	Activation Type	ΔScore	ΔCn	Rank	Search Engine Rank	QuanResultID	Precursor Area	q-Value	PEP	Peptides Matched	XCorr	Probability	# Missed Cleavages	Isolation Interference [%]	Ion Inject Time [ms]	Charge	m/z [Da]	MH+ [Da]	ΔM [ppm]	RT [min]	First Scan	Last Scan	MS Order	Ions Matched	Spectrum File
	High	KYDLcQcTDAPQIIPSLPPQR	Unambiguous	1	1	D7KIU6	C5(Carbamidomethyl); C7(Carbamidomethyl)	CID	1	0	1	1		332579936	0	0.002223	96	5.18484	0	1	22.4313	2	2	1250.62	2500.23	0.813243	85.3103	28061	28061	MS2	22/40	PCP1.raw
	High	KYDLcQcTDAPQIIPSLPPQR	Unambiguous	1	1	D7KIU6	C5(Carbamidomethyl); C7(Carbamidomethyl)	CID	1	0	1	1		332579936	0	0.006373	95	5.06933	0	1	6.17678	1	2	1250.62	2500.23	1.00854	85.8304	28268	28268	MS2	23/40	PCP1.raw
	High	KYDLcQcTDAPQIIPSLPPQR	Unambiguous	1	1	D7KIU6	C5(Carbamidomethyl); C7(Carbamidomethyl)	CID	1	0	1	1		332579936	0	0.003556	101	5.02318	0	1	21.8971	12	2	1250.63	2500.24	4.23088	85.235	28032	28032	MS2	24/40	PCP1.raw
	High	KYDLcQcTDAPQIIPSLPPQR	Unambiguous	1	1	D7KIU6	C5(Carbamidomethyl); C7(Carbamidomethyl)	CID	1	0	1	1			0	0.004624	91	5.01613	0	1	7.33828	2	2	1250.62	2500.24	1.39912	86.5171	28541	28541	MS2	22/40	PCP1.raw
	High	KYDLcQcTDAPQIIPSLPPQR	Unambiguous	1	1	D7KIU6	C5(Carbamidomethyl); C7(Carbamidomethyl)	CID	1	0	1	1		332579936	0	0.003549	101	4.83351	0	1	25.5261	3	2	1250.62	2500.23	1.00854	85.2519	28037	28037	MS2	25/40	PCP1.raw
	High	KYDLcQcTDAPQIIPSLPPQR	Unambiguous	1	1	D7KIU6	C5(Carbamidomethyl); C7(Carbamidomethyl)	CID	1	0	1	1		332579936	0	0.004496	89	4.80393	0	1	15.873	2	2	1250.62	2500.23	0.715596	85.4143	28103	28103	MS2	22/40	PCP1.raw
	High	KYDLcQcTDAPQIIPSLPPQR	Unambiguous	1	1	D7KIU6	C5(Carbamidomethyl); C7(Carbamidomethyl)	CID	1	0	1	1			0	0.00432	96	4.68974	0	1	17.8316	3	2	1250.62	2500.23	0.617949	86.8702	28682	28682	MS2	23/40	PCP1.raw
	High	YDLcQcTDAPQIIPSLPPQR	Unambiguous	1	1	D7KIU6	C4(Carbamidomethyl); C6(Carbamidomethyl)	CID	1	0	1	1		1.92834e+08	0	0.001053	93	4.4071	0	0	10.5717	3	2	1186.57	2372.14	0.651022	99.2071	33665	33665	MS2	22/38	PCP1.raw
	High	KYDLcQcTDAPQIIPSLPPQR	Unambiguous	1	1	D7KIU6	C5(Carbamidomethyl); C7(Carbamidomethyl)	CID	1	0	1	1		488822448	0	0.006444	120	4.3709	0	1	10.5513	1	3	834.082	2500.23	-0.63243	87.2644	28842	28842	MS2	24/80	PCP1.raw
	High	KYDLcQcTDAPQIIPSLPPQR	Unambiguous	1	1	D7KIU6	C5(Carbamidomethyl); C7(Carbamidomethyl)	CID	1	0	1	1			0	0.01866	91	4.34031	0	1	11.2661	2	2	1250.62	2500.23	0.129714	86.3578	28477	28477	MS2	23/40	PCP1.raw
	High	KYDLcQcTDAPQIIPSLPPQR	Unambiguous	1	1	D7KIU6	C5(Carbamidomethyl); C7(Carbamidomethyl)	CID	1	0	1	1			0	0.01827	124	4.27241	0	1	50.5598	2	3	834.082	2500.23	0.173159	85.1535	27998	27998	MS2	26/80	PCP1.raw
	High	YDLcQcTDAPQIIPSLPPQR	Unambiguous	1	1	D7KIU6	C4(Carbamidomethyl); C6(Carbamidomethyl)	CID	1	0	1	1			0	0.007313	87	4.24943	0	0	38.6909	17	2	1186.57	2372.14	1.0627	100.085	34018	34018	MS2	19/38	PCP1.raw
	High	KYDLcQcTDAPQIIPSLPPQR	Unambiguous	1	1	D7KIU6	C5(Carbamidomethyl); C7(Carbamidomethyl)	CID	1	0	1	1			0	0.01434	120	4.19186	0	1	4.93622	0	3	834.081	2500.23	-1.07184	86.1929	28411	28411	MS2	30/80	PCP1.raw
	High	KYDLcQcTDAPQIIPSLPPQR	Unambiguous	1	1	D7KIU6	C5(Carbamidomethyl); C7(Carbamidomethyl)	CID	1	0	1	1		488822448	0	0.02786	116	4.08067	0	1	75.1505	1	3	834.082	2500.23	0.173159	86.7147	28619	28619	MS2	25/80	PCP1.raw
	High	YDLcQcTDAPQIIPSLPPQR	Unambiguous	1	1	D7KIU6	C4(Carbamidomethyl); C6(Carbamidomethyl)	CID	1	0	1	1		1.92834e+08	0	0.00163	85	4.00782	0	0	13.867	2	2	1186.57	2372.14	0.959782	98.9351	33555	33555	MS2	22/38	PCP1.raw
	High	YDLcQcTDAPQIIPSLPPQR	Unambiguous	1	1	D7KIU6	C4(Carbamidomethyl); C6(Carbamidomethyl)	CID	1	0	1	1		423568711	0	0.01604	89	3.99111	0	0	16.865	1	2	1186.57	2372.14	-0.172339	98.4173	33346	33346	MS2	22/38	PCP1.raw
	High	YDLcQcTDAPQIIPSLPPQR	Unambiguous	1	1	D7KIU6	C4(Carbamidomethyl); C6(Carbamidomethyl)	CID	1	0	1	1		1.92834e+08	0	0.001139	93	3.94723	0	0	18.0204	8	2	1186.57	2372.14	1.26854	99.5407	33802	33802	MS2	20/38	PCP1.raw
	High	KYDLcQcTDAPQIIPSLPPQR	Unambiguous	1	1	D7KIU6	C5(Carbamidomethyl); C7(Carbamidomethyl)	CID	1	0	1	1			0	0.051	120	3.69042	0	1	16.0755	0	3	834.082	2500.23	-0.925372	85.6659	28202	28202	MS2	26/80	PCP1.raw
	High	YDLcQcTDAPQIIPSLPPQR	Unambiguous	1	1	D7KIU6	C4(Carbamidomethyl); C6(Carbamidomethyl)	CID	1	0	1	1			0	0.008005	85	3.61916	0	0	30.1392	11	2	1186.58	2372.15	3.32693	99.7984	33905	33905	MS2	19/38	PCP1.raw
	High	YDLcQcTDAPQIIPSLPPQR	Unambiguous	1	1	D7KIU6	C4(Carbamidomethyl); C6(Carbamidomethyl)	CID	1	0	1	1			0	0.00308	83	3.48766	0	0	59.1942	7	2	1186.58	2372.14	2.50358	97.1482	32835	32835	MS2	21/38	PCP1.raw
	High	YDLcQcTDAPQIIPSLPPQR	Unambiguous	1	1	D7KIU6	C4(Carbamidomethyl); C6(Carbamidomethyl)	CID	1	0	1	1		423568711	0	0.00495	74	3.47094	0	0	29.9045	10	2	1186.57	2372.14	0.239342	97.3103	32901	32901	MS2	21/38	PCP1.raw
	High	YDLcQcTDAPQIIPSLPPQR	Unambiguous	1	1	D7KIU6	C4(Carbamidomethyl); C6(Carbamidomethyl)	CID	1	0	1	1		423568711	0	0.00602	77	3.43348	0	0	36.1716	2	2	1186.57	2372.14	1.26854	98.2649	33285	33285	MS2	22/38	PCP1.raw
	High	YDLcQcTDAPQIIPSLPPQR	Unambiguous	1	1	D7KIU6	C4(Carbamidomethyl); C6(Carbamidomethyl)	CID	1	0	1	1		423568711	0	0.008504	80	3.36993	0	0	35.4486	4	2	1186.58	2372.14	2.6065	97.2592	32880	32880	MS2	19/38	PCP1.raw
	High	KYDLcQcTDAPQIIPSLPPQR	Unambiguous	1	1	D7KIU6	C5(Carbamidomethyl); C7(Carbamidomethyl)	CID	1	0	1	1			0	0.02085	117	3.10857	0	1	35.7986	2	3	834.081	2500.23	-1.36479	88.3113	29269	29269	MS2	29/80	PCP1.raw
	High	KYDLcQcTDAPQIIPSLPPQR	Unambiguous	1	1	D7KIU6	C5(Carbamidomethyl); C7(Carbamidomethyl)	CID	1	0	1	1			0	0.0431	117	3.07821	0	1	71.5369	1	3	834.082	2500.23	-0.412724	87.7823	29053	29053	MS2	21/80	PCP1.raw
	High	YDLcQcTDAPQIIPSLPPQR	Unambiguous	1	1	D7KIU6	C4(Carbamidomethyl); C6(Carbamidomethyl)	CID	1	0	1	1		423568711	0	0.01067	73	3.03113	0	0	49.7811	5	2	1186.57	2372.14	2.19482	97.3297	32907	32907	MS2	19/38	PCP1.raw
	High	YDLcQcTDAPQIIPSLPPQR	Unambiguous	1	1	D7KIU6	C4(Carbamidomethyl); C6(Carbamidomethyl)	CID	1	0	1	1		423568711	0	0.00841	80	2.91134	0	0	52.8429	2	2	1186.57	2372.14	1.5773	98.1562	33241	33241	MS2	19/38	PCP1.raw
	High	YDLcQcTDAPQIIPSLPPQR	Unambiguous	1	1	D7KIU6	C4(Carbamidomethyl); C6(Carbamidomethyl)	CID	1	0	1	1		2.68689e+08	0	0.1394	115	2.3496	0	0	46.5045	3	3	791.383	2372.14	-0.795528	98.6201	33428	33428	MS2	19/76	PCP1.raw
	High	KYDLcQcTDAPQIIPSLPPQR	Unambiguous	1	1	D7KIU6	C5(Carbamidomethyl); C7(Carbamidomethyl)	CID	1	0	1	1		19600710	0.001	0.1888	121	2.44838	0	1	74.1364	4	3	834.082	2500.23	0.0266885	89.0895	29584	29584	MS2	19/80	PCP1.raw
	High	YDLcQcTDAPQIIPSLPPQR	Unambiguous	1	1	D7KIU6	C4(Carbamidomethyl); C6(Carbamidomethyl)	CID	1	0	1	1			0.006	0.3302	118	2.31209	0	0	55.6828	3	3	791.386	2372.14	2.52364	98.8308	33513	33513	MS2	20/76	PCP1.raw
	High	KYDLcQcTDAPQIIPSLPPQR	Unambiguous	1	1	D7KIU6	C5(Carbamidomethyl); C7(Carbamidomethyl)	CID	1	0	1	1		19600710	0.006	0.3298	118	2.24628	0	1	52.5655	3	3	834.081	2500.23	-1.51126	89.053	29570	29570	MS2	20/80	PCP1.raw
	Medium	YDLcQcTDAPQIIPSLPPQR	Unambiguous	1	1	D7KIU6	C4(Carbamidomethyl); C6(Carbamidomethyl)	CID	1	0	1	1			0.01	0.3908	122	2.63088	0	0	54.9336	3	3	791.385	2372.14	1.75174	98.89	33537	33537	MS2	22/76	PCP1.raw
D7L3G6	Putative uncharacterized protein OS=Arabidopsis lyrata subsp. lyrata GN=ARALYDRAFT_319082 PE=4 SV=1 - [D7L3G6_ARALL]	110.334	39.58	1	4	4	34	7.04693e+09	96	11.0426	9.1001
	Confidence Level	Sequence	PSM Ambiguity	# Proteins	# Protein Groups	Protein Group Accessions	Modifications	Activation Type	ΔScore	ΔCn	Rank	Search Engine Rank	QuanResultID	Precursor Area	q-Value	PEP	Peptides Matched	XCorr	Probability	# Missed Cleavages	Isolation Interference [%]	Ion Inject Time [ms]	Charge	m/z [Da]	MH+ [Da]	ΔM [ppm]	RT [min]	First Scan	Last Scan	MS Order	Ions Matched	Spectrum File
	High	MTGLLTPGKcPITIHDASNLcNR	Unambiguous	1	1	D7L3G6	C10(Carbamidomethyl); C21(Carbamidomethyl)	CID	1	0	1	1		120963849	0	0.001536	107	5.58649	0	1	15.79	3	3	857.095	2569.27	1.30169	76.3787	24482	24482	MS2	32/88	PCP1.raw
	High	mTGLLTPGKcPITIHDASNLcNR	Unambiguous	1	1	D7L3G6	M1(Oxidation); C10(Carbamidomethyl); C21(Carbamidomethyl)	CID	1	0	1	1			0	0.001055	103	5.32263	0	1	4.57473	1	3	862.425	2585.26	-0.800168	69.8048	21841	21841	MS2	28/88	PCP1.raw
	High	mTGLLTPGKcPITIHDASNLcNR	Unambiguous	1	1	D7L3G6	M1(Oxidation); C10(Carbamidomethyl); C21(Carbamidomethyl)	CID	1	0	1	1			0	0.00203	104	5.31401	0	1	2.49517	0	3	862.425	2585.26	-1.01265	69.2895	21636	21636	MS2	28/88	PCP1.raw
	High	MTGLLTPGKcPITIHDASNLcNR	Unambiguous	1	1	D7L3G6	C10(Carbamidomethyl); C21(Carbamidomethyl)	CID	1	0	1	1		6491297223	0	0.003584	116	5.16968	0	1	67.2209	1	3	857.092	2569.26	-3.04564	74.1313	23575	23575	MS2	35/88	PCP1.raw
	High	MTGLLTPGKcPITIHDASNLcNR	Unambiguous	1	1	D7L3G6	C10(Carbamidomethyl); C21(Carbamidomethyl)	CID	1	0	1	1		6491297223	0	0.002913	115	4.93632	0	1	2.23427	0	3	857.093	2569.26	-2.11915	74.6458	23781	23781	MS2	30/88	PCP1.raw
	High	MTGLLTPGKcPITIHDASNLcNR	Unambiguous	1	1	D7L3G6	C10(Carbamidomethyl); C21(Carbamidomethyl)	CID	1	0	1	1		6491297223	0	0.003386	116	4.80316	0	1	10.0662	1	3	857.092	2569.26	-2.54676	75.1719	23994	23994	MS2	30/88	PCP1.raw
	High	DHYQcTcYLRLPcNE	Unambiguous	1	1	D7L3G6	C5(Carbamidomethyl); C7(Carbamidomethyl); C13(Carbamidomethyl)	CID	1	0	1	1		1.37034e+09	0	0.001628	16	4.62226	0	1	20.3823	0	2	1014.92	2028.84	0.834396	71.5293	22528	22528	MS2	18/28	PCP1.raw
	High	mTGLLTPGKcPITIHDASNLcNR	Unambiguous	1	1	D7L3G6	M1(Oxidation); C10(Carbamidomethyl); C21(Carbamidomethyl)	CID	1	0	1	1		27186078	0	0.002091	106	4.60186	0	1	10.5669	2	3	862.425	2585.26	-0.587688	70.329	22050	22050	MS2	28/88	PCP1.raw
	High	MTGLLTPGKcPITIHDASNLcNR	Unambiguous	1	1	D7L3G6	C10(Carbamidomethyl); C21(Carbamidomethyl)	CID	1	0	1	1		6.86437e+08	0	0.001499	96	4.58534	0	1	3.05856	1	2	1285.14	2569.27	-0.807343	74.2286	23614	23614	MS2	20/44	PCP1.raw
	High	MTGLLTPGKcPITIHDASNLcNR	Unambiguous	1	1	D7L3G6	C10(Carbamidomethyl); C21(Carbamidomethyl)	CID	1	0	1	1		6.86437e+08	0	0.002668	93	4.45601	0	1	11.0363	3	2	1285.14	2569.27	-0.427249	74.8033	23845	23845	MS2	21/44	PCP1.raw
	High	MTGLLTPGKcPITIHDASNLcNR	Unambiguous	1	1	D7L3G6	C10(Carbamidomethyl); C21(Carbamidomethyl)	CID	1	0	1	1		6.86437e+08	0	0.003359	104	4.42057	0	1	3.3109	1	2	1285.14	2569.27	-0.99739	74.2792	23634	23634	MS2	20/44	PCP1.raw
	High	MTGLLTPGKcPITIHDASNLcNR	Unambiguous	1	1	D7L3G6	C10(Carbamidomethyl); C21(Carbamidomethyl)	CID	1	0	1	1			0	0.03299	108	3.89271	0	1	20.9295	2	4	643.073	2569.27	-0.0101106	75.7459	24226	24226	MS2	37/132	PCP1.raw
	High	MTGLLTPGKcPITIHDASNLcNR	Unambiguous	1	1	D7L3G6	C10(Carbamidomethyl); C21(Carbamidomethyl)	CID	1	0	1	1		6.86437e+08	0	0.004144	97	3.80399	0	1	21.1748	7	2	1285.14	2569.27	1.09312	74.9413	23903	23903	MS2	19/44	PCP1.raw
	High	mTGLLTPGKcPITIHDASNLcNR	Unambiguous	1	1	D7L3G6	M1(Oxidation); C10(Carbamidomethyl); C21(Carbamidomethyl)	CID	1	0	1	1		27186078	0	0.004228	109	3.78265	0	1	17.4363	2	3	862.426	2585.26	-0.162728	70.4951	22117	22117	MS2	27/88	PCP1.raw
	High	mTGLLTPGKcPITIHDASNLcNR	Unambiguous	1	1	D7L3G6	M1(Oxidation); C10(Carbamidomethyl); C21(Carbamidomethyl)	CID	1	0	1	1			0	0.002277	107	3.69591	0	1	6.40193	4	3	862.427	2585.26	0.616365	68.787	21436	21436	MS2	30/88	PCP1.raw
	High	MTGLLTPGKcPITIHDASNLcNR	Unambiguous	1	1	D7L3G6	C10(Carbamidomethyl); C21(Carbamidomethyl)	CID	1	0	1	1		18460760880	0	0.006488	108	3.5331	0	1	5.86468	0	4	643.073	2569.27	-0.0101106	74.1291	23574	23574	MS2	38/132	PCP1.raw
	High	DHYQcTcYLRLPcNE	Unambiguous	1	1	D7L3G6	C5(Carbamidomethyl); C7(Carbamidomethyl); C13(Carbamidomethyl)	CID	1	0	1	1		1.37034e+09	0	0.007595	16	3.49738	0	1	55.1091	3	2	1014.92	2028.84	0.593725	72.0709	22744	22744	MS2	16/28	PCP1.raw
	High	mTGLLTPGKcPITIHDASNLcNR	Unambiguous	1	1	D7L3G6	M1(Oxidation); C10(Carbamidomethyl); C21(Carbamidomethyl)	CID	1	0	1	1		2687536998	0	0.008261	109	3.36494	0	1	5.46456	0	4	647.071	2585.26	-0.215147	69.504	21723	21723	MS2	36/132	PCP1.raw
	High	cPITIHDASNLcNR	Unambiguous	1	1	D7L3G6	C1(Carbamidomethyl); C12(Carbamidomethyl)	CID	1	0	1	1		4.28571e+07	0	0.03003	108	3.24127	0	0	44.8544	6	3	557.596	1670.77	0.68064	42.2474	11289	11289	MS2	19/52	PCP1.raw
	High	MTGLLTPGKcPITIHDASNLcNR	Unambiguous	1	1	D7L3G6	C10(Carbamidomethyl); C21(Carbamidomethyl)	CID	1	0	1	1		18460760880	0	0.02239	106	3.20684	0	1	2.70787	0	4	643.073	2569.27	0.750076	74.6436	23780	23780	MS2	40/132	PCP1.raw
	High	DHYQcTcYLRLPcNE	Unambiguous	1	1	D7L3G6	C5(Carbamidomethyl); C7(Carbamidomethyl); C13(Carbamidomethyl)	CID	1	0	1	1		2.63716e+09	0	0.009744	18	3.05362	0	1	25.2237	1	3	676.95	2028.84	0.0455892	71.4326	22490	22490	MS2	21/56	PCP1.raw
	High	MTGLLTPGKcPITIHDASNLcNR	Unambiguous	1	1	D7L3G6	C10(Carbamidomethyl); C21(Carbamidomethyl)	CID	1	0	1	1		18460760880	0	0.005528	110	2.94806	0	1	2.34787	0	4	643.072	2569.27	-0.200157	75.1697	23993	23993	MS2	37/132	PCP1.raw
	High	mTGLLTPGKcPITIHDASNLcNR	Unambiguous	1	1	D7L3G6	M1(Oxidation); C10(Carbamidomethyl); C21(Carbamidomethyl)	CID	1	0	1	1			0	0.00877	93	2.94263	0	1	10.6372	7	2	1293.14	2585.26	0.503521	69.4776	21714	21714	MS2	20/44	PCP1.raw
	High	MTGLLTPGKcPITIHDASNLcNR	Unambiguous	1	1	D7L3G6	C10(Carbamidomethyl); C21(Carbamidomethyl)	CID	1	0	1	1		2.36117e+08	0	0.01123	111	2.9226	0	1	29.6635	2	4	643.072	2569.26	-1.43546	76.2343	24425	24425	MS2	34/132	PCP1.raw
	High	mTGLLTPGKcPITIHDASNLcNR	Unambiguous	1	1	D7L3G6	M1(Oxidation); C10(Carbamidomethyl); C21(Carbamidomethyl)	CID	1	0	1	1		2687536998	0	0.01571	110	2.78391	0	1	21.9246	1	4	647.071	2585.26	0.257031	70.0233	21929	21929	MS2	31/132	PCP1.raw
	High	cPITIHDASNLcNR	Unambiguous	1	1	D7L3G6	C1(Carbamidomethyl); C12(Carbamidomethyl)	CID	1	0	1	1		4.28571e+07	0	0.01702	110	2.68951	0	0	58.3984	7	3	557.597	1670.78	1.55738	42.012	11203	11203	MS2	17/52	PCP1.raw
	High	mTGLLTPGKcPITIHDASNLcNR	Unambiguous	1	1	D7L3G6	M1(Oxidation); C10(Carbamidomethyl); C21(Carbamidomethyl)	CID	1	0	1	1			0	0.06093	106	2.59356	0	1	39.2338	4	4	647.07	2585.26	-1.44281	71.0878	22354	22354	MS2	35/132	PCP1.raw
	High	MTGLLTPGKcPITIHDASNLcNR	Unambiguous	1	1	D7L3G6	C10(Carbamidomethyl); C21(Carbamidomethyl)	CID	1	0	1	1			0	0.03593	108	2.47223	0	1	78.7842	2	4	643.072	2569.27	-0.865322	75.7006	24208	24208	MS2	32/132	PCP1.raw
	High	mTGLLTPGKcPITIHDASNLcNR	Unambiguous	1	1	D7L3G6	M1(Oxidation); C10(Carbamidomethyl); C21(Carbamidomethyl)	CID	1	0	1	1			0	0.009323	108	2.12087	0	1	35.8753	2	4	647.072	2585.27	0.729208	70.9067	22280	22280	MS2	32/132	PCP1.raw
	High	mTGLLTPGKcPITIHDASNLcNR	Unambiguous	1	1	D7L3G6	M1(Oxidation); C10(Carbamidomethyl); C21(Carbamidomethyl)	CID	1	0	1	1			0	0.09636	107	2.10569	0	1	43.9221	2	4	647.071	2585.26	-1.06507	71.1289	22370	22370	MS2	31/132	PCP1.raw
	High	DHYQcTcYLR	Unambiguous	1	1	D7L3G6	C5(Carbamidomethyl); C7(Carbamidomethyl)	CID	1	0	1	1		1816327	0.002	0.2301	29	2.09097	0	0	73.7279	71	2	708.294	1415.58	-1.23827	28.4305	6503	6503	MS2	13/18	PCP1.raw
	High	MTGLLTPGKcPITIHDASNLcNR	Unambiguous	1	1	D7L3G6	C10(Carbamidomethyl); C21(Carbamidomethyl)	CID	1	0	1	1		2.36117e+08	0.003	0.2522	106	2.09036	0	1	32.1766	3	4	643.073	2569.27	0.560029	76.7555	24632	24632	MS2	24/132	PCP1.raw
	High	mTGLLTPGKcPITIHDASNLcNR	Unambiguous	1	1	D7L3G6	M1(Oxidation); C10(Carbamidomethyl); C21(Carbamidomethyl)	CID	1	0	1	1		2687536998	0.007	0.354	104	1.3602	0	1	48.6488	1	4	647.071	2585.26	-0.970632	68.9773	21511	21511	MS2	27/132	PCP1.raw
	High	MTGLLTPGKcPITIHDASNLcNR	Unambiguous	1	1	D7L3G6	C10(Carbamidomethyl); C21(Carbamidomethyl)	CID	1	0	1	1		2.36117e+08	0.008	0.3646	105	2.13012	0	1	65.8495	6	4	643.074	2569.27	1.60528	76.9141	24695	24695	MS2	27/132	PCP1.raw
D7L721	Exopolygalacturonase OS=Arabidopsis lyrata subsp. lyrata GN=ARALYDRAFT_478122 PE=3 SV=1 - [D7L721_ARALL]	104.693	38.53	1	4	12	29	8.05782e+08	449	46.36	8.39697
	Confidence Level	Sequence	PSM Ambiguity	# Proteins	# Protein Groups	Protein Group Accessions	Modifications	Activation Type	ΔScore	ΔCn	Rank	Search Engine Rank	QuanResultID	Precursor Area	q-Value	PEP	Peptides Matched	XCorr	Probability	# Missed Cleavages	Isolation Interference [%]	Ion Inject Time [ms]	Charge	m/z [Da]	MH+ [Da]	ΔM [ppm]	RT [min]	First Scan	Last Scan	MS Order	Ions Matched	Spectrum File
	High	IKTGDDcVSIGDGTENLIVENVEcGPGHGISIGSLGR	Unambiguous	3	2	D7L721;D7MX60	C7(Carbamidomethyl); C24(Carbamidomethyl)	CID	1	0	1	1		3.36866e+08	0	0.0006808	106	5.94673	0	1	5.98344	1	3	1275.95	3825.85	1.96848	106.838	36735	36735	MS2	36/144	PCP1.raw
	High	IKTGDDcVSIGDGTENLIVENVEcGPGHGISIGSLGR	Unambiguous	3	2	D7L721;D7MX60	C7(Carbamidomethyl); C24(Carbamidomethyl)	CID	1	0	1	1		3.36866e+08	0	0.001301	107	5.69486	0	1	3.74898	1	3	1275.95	3825.85	1.87276	106.882	36752	36752	MS2	39/144	PCP1.raw
	High	TGDDcVSIGDGTENLIVENVEcGPGHGISIGSLGR	Unambiguous	3	2	D7L721;D7MX60	C5(Carbamidomethyl); C22(Carbamidomethyl)	CID	1	0	1	1		132602118	0	0.00545	61	5.59591	0	0	14.8445	5	3	1195.56	3584.66	1.13706	114.536	39771	39771	MS2	29/136	PCP1.raw
	High	EGPAVSAcSNIKPILSGKLVPAAcTEVAKPGP	Unambiguous	1	1	D7L721	C8(Carbamidomethyl); C24(Carbamidomethyl)	CID	1	0	1	1		3.16142e+08	0	0.003492	66	5.28929	0	1	5.13323	5	3	1073.57	3218.69	0.0820855	84.3242	27668	27668	MS2	30/124	PCP1.raw
	High	TTKPHAGWIDFENLADFTLNGNK	Unambiguous	1	1	D7L721		CID	1	0	1	1		7.52113e+08	0	0.0005002	106	5.28398	0	0	20.5746	0	3	863.764	2589.28	1.2761	106.069	36428	36428	MS2	29/88	PCP1.raw
	High	TTKPHAGWIDFENLADFTLNGNK	Unambiguous	1	1	D7L721		CID	1	0	1	1		71965152	0	0.002466	86	5.03766	0	0	26.0234	6	2	1295.14	2589.28	1.65845	106.004	36404	36404	MS2	22/44	PCP1.raw
	High	TTKPHAGWIDFENLADFTLNGNK	Unambiguous	1	1	D7L721		CID	1	0	1	1		71965152	0	0.001272	83	4.82976	0	0	32.4824	4	2	1295.14	2589.28	1.18701	106.039	36417	36417	MS2	20/44	PCP1.raw
	High	cNSLPINIRFTGLTNSK	Unambiguous	3	2	D7L721;D7MX60	C1(Carbamidomethyl)	CID	1	0	1	1		6.40833e+07	0	0.002919	104	4.55	0	1	21.5472	12	2	968.01	1935.01	0.0791308	86.3796	28487	28487	MS2	21/32	PCP1.raw
	High	GVPcTNIALSDINLVHNGK	Unambiguous	1	1	D7L721	C4(Carbamidomethyl)	CID	1	0	1	1		199419514	0	0.00796	100	4.49285	0	0	16.5102	2	2	1011.53	2022.05	1.01316	82.7552	27033	27033	MS2	19/36	PCP1.raw
	High	cNSLPINIRFTGLTNSK	Unambiguous	3	2	D7L721;D7MX60	C1(Carbamidomethyl)	CID	1	0	1	1		6.40833e+07	0	0.001642	102	4.01581	0	1	27.6672	4	2	968.01	1935.01	0.646896	86.4305	28507	28507	MS2	20/32	PCP1.raw
	High	EGPAVSAcSNIKPILSGKLVPAAcTEVAKPGP	Unambiguous	1	1	D7L721	C8(Carbamidomethyl); C24(Carbamidomethyl)	CID	1	0	1	1		3.16142e+08	0	0.007797	68	3.99811	0	1	9.3535	2	3	1073.57	3218.69	-0.600573	84.3653	27684	27684	MS2	25/124	PCP1.raw
	High	EGPAVSAcSNIKPILSGKLVPAAcTEVAKPGP	Unambiguous	1	1	D7L721	C8(Carbamidomethyl); C24(Carbamidomethyl)	CID	1	0	1	1		3.16142e+08	0	0.01305	66	3.94374	0	1	14.0095	3	3	1073.57	3218.69	-0.145467	84.7366	27832	27832	MS2	31/124	PCP1.raw
	High	EGPAVSAcSNIKPILSGKLVPAAcTEVAKPGP	Unambiguous	1	1	D7L721	C8(Carbamidomethyl); C24(Carbamidomethyl)	CID	1	0	1	1		1144119162	0	0.02607	65	3.87248	0	1	10.4902	1	4	805.427	3218.68	-1.98903	84.3542	27679	27679	MS2	44/186	PCP1.raw
	High	EGPAVSAcSNIKPILSGK	Unambiguous	3	2	D7L721;D7MX60	C8(Carbamidomethyl)	CID	1	0	1	1		6.70587e+07	0	0.002105	98	3.83507	0	0	14.1069	5	2	914.486	1827.96	0.746173	56.1249	16504	16504	MS2	15/34	PCP1.raw
	High	TTKPHAGWIDFENLADFTLNGNK	Unambiguous	1	1	D7L721		CID	1	0	1	1		9.36361e+08	0	0.0266	110	3.76048	0	0	36.5653	1	4	648.075	2589.28	1.97808	105.87	36348	36348	MS2	39/132	PCP1.raw
	High	EGPAVSAcSNIKPILSGK	Unambiguous	3	2	D7L721;D7MX60	C8(Carbamidomethyl)	CID	1	0	1	1		6.70587e+07	0	0.008013	97	3.62034	0	0	32.3429	12	2	914.486	1827.96	0.479056	56.4212	16620	16620	MS2	14/34	PCP1.raw
	High	EGPAVSAcSNIKPILSGK	Unambiguous	3	2	D7L721;D7MX60	C8(Carbamidomethyl)	CID	1	0	1	1		6.70587e+07	0	0.02007	94	3.16786	0	0	33.836	8	2	914.488	1827.97	3.217	55.8781	16412	16412	MS2	16/34	PCP1.raw
	High	EAcAAGSTITVPKGEYLVESLEFK	Unambiguous	3	2	D7L721;D7MX60	C3(Carbamidomethyl)	CID	1	0	1	1		1.02e+08	0	0.01823	106	3.0324	0	1	54.9629	5	3	867.105	2599.3	1.99607	101.418	34557	34557	MS2	28/92	PCP1.raw
	High	EAcAAGSTITVPK	Unambiguous	3	2	D7L721;D7MX60	C3(Carbamidomethyl)	CID	1	0	1	1		1.10223e+08	0	0.05153	183	2.94233	0	0	48.8176	7	2	652.829	1304.65	-0.66143	34.4216	8551	8551	MS2	16/24	PCP1.raw
	High	EAcAAGSTITVPKGEYLVESLEFK	Unambiguous	3	2	D7L721;D7MX60	C3(Carbamidomethyl)	CID	1	0	1	1		1.02e+08	0	0.007968	105	2.90419	0	1	34.5329	3	3	867.105	2599.3	1.85518	101.481	34583	34583	MS2	23/92	PCP1.raw
	High	EAcAAGSTITVPKGEYLVESLEFK	Unambiguous	3	2	D7L721;D7MX60	C3(Carbamidomethyl)	CID	1	0	1	1		1.02e+08	0	0.02347	106	2.86405	0	1	43.8505	2	3	867.105	2599.3	1.99607	101.508	34593	34593	MS2	23/92	PCP1.raw
	High	GEYLVESLEFK	Unambiguous	3	2	D7L721;D7MX60		CID	1	0	1	1		230746224	0	0.01712	115	2.45022	0	0	45.0855	4	2	657.335	1313.66	0.456864	91.4191	30521	30521	MS2	16/20	PCP1.raw
	High	AGGASLDVK	Unambiguous	2	2	D7L721;D7MX60		CID	1	0	1	1		7.03111e+06	0	0.04806	175	2.41354	0	0	25.8776	57	2	409.226	817.444	3.20152	14.8768	2246	2246	MS2	12/16	PCP1.raw
	High	EAcAAGSTITVPK	Unambiguous	3	2	D7L721;D7MX60	C3(Carbamidomethyl)	CID	1	0	1	1		1.10223e+08	0	0.1065	192	2.34692	0	0	57.9093	17	2	652.829	1304.65	-0.754996	33.8807	8368	8368	MS2	16/24	PCP1.raw
	High	GEYLVESLEFK	Unambiguous	3	2	D7L721;D7MX60		CID	1	0	1	1		230746224	0	0.07186	126	2.29799	0	0	26.314	9	2	657.335	1313.66	0.921482	91.9544	30738	30738	MS2	15/20	PCP1.raw
	High	AGGASLDVK	Unambiguous	2	2	D7L721;D7MX60		CID	1	0	1	1		7.03111e+06	0	0.04622	181	2.20827	0	0	54.7433	100	2	409.225	817.444	2.60419	15.5296	2437	2437	MS2	12/16	PCP1.raw
	High	AIFDGQGSLAWK	Unambiguous	1	1	D7L721		CID	1	0	1	1		9.14662e+07	0	0.07355	180	2.16219	0	0	38.2016	3	2	646.836	1292.66	0.997281	86.0977	28374	28374	MS2	13/22	PCP1.raw
	High	cNSLPINIRFTGLTNSK	Unambiguous	3	2	D7L721;D7MX60	C1(Carbamidomethyl)	CID	1	0	1	1		217401223	0.001	0.1645	108	2.13614	0	1	29.3402	2	3	645.676	1935.01	0.829202	86.3075	28457	28457	MS2	20/64	PCP1.raw
	Medium	EGPAVSAcSNIKPILSGKLVPAAcTEVAKPGP	Unambiguous	1	1	D7L721	C8(Carbamidomethyl); C24(Carbamidomethyl)	CID	1	0	1	1		1144119162	0.044	0.5702	65	1.63699	0	1	28.7933	2	4	805.427	3218.69	-1.91318	84.2583	27641	27641	MS2	27/186	PCP1.raw
D7LUE3	Putative uncharacterized protein OS=Arabidopsis lyrata subsp. lyrata GN=ARALYDRAFT_485680 PE=4 SV=1 - [D7LUE3_ARALL]	101.513	37.65	1	7	7	28	5.74931e+09	162	17.5937	8.5874
	Confidence Level	Sequence	PSM Ambiguity	# Proteins	# Protein Groups	Protein Group Accessions	Modifications	Activation Type	ΔScore	ΔCn	Rank	Search Engine Rank	QuanResultID	Precursor Area	q-Value	PEP	Peptides Matched	XCorr	Probability	# Missed Cleavages	Isolation Interference [%]	Ion Inject Time [ms]	Charge	m/z [Da]	MH+ [Da]	ΔM [ppm]	RT [min]	First Scan	Last Scan	MS Order	Ions Matched	Spectrum File
	High	EYPLcGLNNPSEDGIIYAPFcDK	Unambiguous	1	1	D7LUE3	C5(Carbamidomethyl); C21(Carbamidomethyl)	CID	1	0	1	1		2575002348	0	0.0005065	48	5.26612	0	0	8.39625	0	3	891.406	2672.2	1.05835	115.011	39959	39959	MS2	30/88	PCP1.raw
	High	GYVFSQIKFADYGQPSGSScETLK	Unambiguous	1	1	D7LUE3	C20(Carbamidomethyl)	CID	1	0	1	1		7.16811e+07	0	0.0004632	71	4.94335	0	1	4.58542	3	2	1335.13	2669.26	1.51339	89.2323	29642	29642	MS2	25/46	PCP1.raw
	High	EYPLcGLNNPSEDGIIYAPFcDK	Unambiguous	1	1	D7LUE3	C5(Carbamidomethyl); C21(Carbamidomethyl)	CID	1	0	1	1		3.88211e+09	0	0.001819	43	4.81023	0	0	20.9292	3	2	1336.61	2672.21	2.15974	114.43	39728	39728	MS2	21/44	PCP1.raw
	High	GYVFSQIKFADYGQPSGSScETLK	Unambiguous	1	1	D7LUE3	C20(Carbamidomethyl)	CID	1	0	1	1		305033833	0	0.001088	88	4.80191	0	1	9.30402	1	3	890.423	2669.25	-0.137992	89.1745	29618	29618	MS2	32/92	PCP1.raw
	High	EYPLcGLNNPSEDGIIYAPFcDKGYVFSQIK	Unambiguous	1	1	D7LUE3	C5(Carbamidomethyl); C21(Carbamidomethyl)	CID	1	0	1	1		9.98594e+08	0	0.001632	59	4.70817	0	1	10.6003	0	4	899.431	3594.7	2.69943	119.541	41756	41756	MS2	50/180	PCP1.raw
	High	EYPLcGLNNPSEDGIIYAPFcDK	Unambiguous	1	1	D7LUE3	C5(Carbamidomethyl); C21(Carbamidomethyl)	CID	1	0	1	1		2575002348	0	0.003383	51	4.47643	0	0	32.8053	1	3	891.406	2672.2	1.40096	114.47	39744	39744	MS2	27/88	PCP1.raw
	High	GYVFSQIKFADYGQPSGSScETLK	Unambiguous	1	1	D7LUE3	C20(Carbamidomethyl)	CID	1	0	1	1		7.16811e+07	0	0.001168	69	4.38923	0	1	7.25996	2	2	1335.13	2669.26	2.2451	89.2877	29665	29665	MS2	20/46	PCP1.raw
	High	EYPLcGLNNPSEDGIIYAPFcDK	Unambiguous	1	1	D7LUE3	C5(Carbamidomethyl); C21(Carbamidomethyl)	CID	1	0	1	1		3.88211e+09	0	0.005699	46	4.37555	0	0	8.11291	0	2	1336.61	2672.2	1.24611	114.961	39938	39938	MS2	20/44	PCP1.raw
	High	EYPLcGLNNPSEDGIIYAPFcDKGYVFSQIK	Unambiguous	1	1	D7LUE3	C5(Carbamidomethyl); C21(Carbamidomethyl)	CID	1	0	1	1		11864978968	0	0.01176	58	4.29798	0	1	3.5736	0	3	1198.91	3594.7	2.65223	119.7	41817	41817	MS2	37/120	PCP1.raw
	High	FADYGQPSGSScETLKR	Unambiguous	1	1	D7LUE3	C12(Carbamidomethyl)	CID	1	0	1	1		3.67117e+07	0	0.002419	59	3.8923	0	1	11.7857	10	2	951.935	1902.86	-1.52144	35.6714	8991	8991	MS2	18/32	PCP1.raw
	High	GPVNFVFSAIcK	Unambiguous	1	1	D7LUE3	C11(Carbamidomethyl)	CID	1	0	1	1		1500851143	0	0.01182	139	3.82175	0	0	6.48036	0	2	669.848	1338.69	1.37698	100.258	34086	34086	MS2	18/22	PCP1.raw
	High	FADYGQPSGSScETLK	Unambiguous	1	1	D7LUE3	C12(Carbamidomethyl)	CID	1	0	1	1		3.63572e+08	0	0.002464	51	3.79666	0	0	7.58127	4	2	873.885	1746.76	-0.303399	47.0973	13092	13092	MS2	19/30	PCP1.raw
	High	EYPLcGLNNPSEDGIIYAPFcDKGYVFSQIK	Unambiguous	1	1	D7LUE3	C5(Carbamidomethyl); C21(Carbamidomethyl)	CID	1	0	1	1		11864978968	0	0.013	68	3.74161	0	1	12.8062	0	3	1198.9	3594.7	1.9391	119.163	41609	41609	MS2	38/120	PCP1.raw
	High	EYPLcGLNNPSEDGIIYAPFcDKGYVFSQIK	Unambiguous	1	1	D7LUE3	C5(Carbamidomethyl); C21(Carbamidomethyl)	CID	1	0	1	1			0	0.031	51	3.73306	0	1	42.5856	5	2	1797.84	3594.68	-3.03208	120.09	41969	41969	MS2	19/60	PCP1.raw
	High	EYPLcGLNNPSEDGIIYAPFcDKGYVFSQIK	Unambiguous	1	1	D7LUE3	C5(Carbamidomethyl); C21(Carbamidomethyl)	CID	1	0	1	1		9.98594e+08	0	0.03916	71	3.69717	0	1	39.2639	2	4	899.43	3594.7	1.20526	119.204	41625	41625	MS2	36/180	PCP1.raw
	High	GPVNFVFSAIcK	Unambiguous	1	1	D7LUE3	C11(Carbamidomethyl)	CID	1	0	1	1		1500851143	0	0.01119	124	3.63199	0	0	17.7174	2	2	669.848	1338.69	1.46817	99.7135	33871	33871	MS2	18/22	PCP1.raw
	High	GPVNFVFSAIcKK	Unambiguous	1	1	D7LUE3	C11(Carbamidomethyl)	CID	1	0	1	1		74507029	0	0.009721	104	3.48693	0	1	52.5513	4	2	733.895	1466.78	0.508203	85.7953	28255	28255	MS2	18/24	PCP1.raw
	High	EYPLcGLNNPSEDGIIYAPFcDKGYVFSQIK	Unambiguous	1	1	D7LUE3	C5(Carbamidomethyl); C21(Carbamidomethyl)	CID	1	0	1	1		11864978968	0	0.04097	63	3.36959	0	1	10.8171	1	3	1198.91	3594.7	3.05973	120.251	42031	42031	MS2	32/120	PCP1.raw
	High	EYPLcGLNNPSEDGIIYAPFcDKGYVFSQIK	Unambiguous	1	1	D7LUE3	C5(Carbamidomethyl); C21(Carbamidomethyl)	CID	1	0	1	1			0	0.08665	50	3.35175	0	1	0	2	2	1797.86	3594.71	4.64253	119.206	41626	41626	MS2	12/60	PCP1.raw
	High	FADYGQPSGSScETLK	Unambiguous	1	1	D7LUE3	C12(Carbamidomethyl)	CID	1	0	1	1		3.63572e+08	0	0.005835	56	3.31846	0	0	14.0484	10	2	873.887	1746.77	1.02439	46.5855	12908	12908	MS2	19/30	PCP1.raw
	High	EYPLcGLNNPSEDGIIYAPFcDKGYVFSQIK	Unambiguous	1	1	D7LUE3	C5(Carbamidomethyl); C21(Carbamidomethyl)	CID	1	0	1	1			0	0.1197	56	3.15495	0	1	27.0462	1	2	1797.86	3594.71	4.30295	119.817	41862	41862	MS2	15/60	PCP1.raw
	High	GPVNFVFSAIcKK	Unambiguous	1	1	D7LUE3	C11(Carbamidomethyl)	CID	1	0	1	1		3.86246e+08	0	0.06358	107	2.75796	0	1	21.2206	3	3	489.599	1466.78	0.707094	85.5224	28146	28146	MS2	19/48	PCP1.raw
	High	EYPLcGLNNPSEDGIIYAPFcDKGYVFSQIK	Unambiguous	1	1	D7LUE3	C5(Carbamidomethyl); C21(Carbamidomethyl)	CID	1	0	1	1			0	0.05746	52	2.69401	0	1	20.3455	1	2	1797.85	3594.7	1.92587	119.345	41680	41680	MS2	14/60	PCP1.raw
	High	EYPLcGLNNPSEDGIIYAPFcDK	Unambiguous	1	1	D7LUE3	C5(Carbamidomethyl); C21(Carbamidomethyl)	CID	1	0	1	1		3.88211e+09	0	0.04423	48	2.61585	0	0	23.3998	3	2	1336.61	2672.21	1.70292	115.294	40076	40076	MS2	14/44	PCP1.raw
	High	FADYGQPSGSScETLKR	Unambiguous	1	1	D7LUE3	C12(Carbamidomethyl)	CID	1	0	1	1		7.96855e+08	0	0.05332	76	2.59135	0	1	24.605	1	3	634.96	1902.86	-0.27756	35.6277	8975	8975	MS2	20/64	PCP1.raw
	High	EYPLcGLNNPSEDGIIYAPFcDKGYVFSQIK	Unambiguous	1	1	D7LUE3	C5(Carbamidomethyl); C21(Carbamidomethyl)	CID	1	0	1	1			0.002	0.2294	60	3.0638	0	1	33.6947	5	2	1797.86	3594.71	5.86502	119.187	41620	41620	MS2	14/60	PCP1.raw
	High	EYPLcGLNNPSEDGIIYAPFcDKGYVFSQIK	Unambiguous	1	1	D7LUE3	C5(Carbamidomethyl); C21(Carbamidomethyl)	CID	1	0	1	1			0.003	0.2499	62	2.7249	0	1	46.5566	100	3	1198.89	3594.67	-6.61847	140.457	48919	48919	MS2	21/120	PCP1.raw
	Medium	EYPLcGLNNPSEDGIIYAPFcDKGYVFSQIK	Unambiguous	1	1	D7LUE3	C5(Carbamidomethyl); C21(Carbamidomethyl)	CID	1	0	1	1			0.031	0.52	71	1.61524	0	1	71.8654	4	3	1198.9	3594.7	1.22598	120.755	42222	42222	MS2	19/120	PCP1.raw
D7LL38	Putative uncharacterized protein OS=Arabidopsis lyrata subsp. lyrata GN=ARALYDRAFT_320337 PE=4 SV=1 - [D7LL38_ARALL]	97.2817	2.28	1	3	3	36	2.01554e+09	702	79.1232	6.11279
	Confidence Level	Sequence	PSM Ambiguity	# Proteins	# Protein Groups	Protein Group Accessions	Modifications	Activation Type	ΔScore	ΔCn	Rank	Search Engine Rank	QuanResultID	Precursor Area	q-Value	PEP	Peptides Matched	XCorr	Probability	# Missed Cleavages	Isolation Interference [%]	Ion Inject Time [ms]	Charge	m/z [Da]	MH+ [Da]	ΔM [ppm]	RT [min]	First Scan	Last Scan	MS Order	Ions Matched	Spectrum File
	High	cWATLKENNcVHDEcR	Unambiguous	1	1	D7LL38	C1(Carbamidomethyl); C10(Carbamidomethyl); C15(Carbamidomethyl)	CID	1	0	1	1		1.9918e+08	0	0.0008398	15	5.51858	0	1	1.02786	5	2	1046.44	2091.88	0.709253	29.4437	6849	6849	MS2	20/30	PCP1.raw
	High	cWATLKENNcVHDEcR	Unambiguous	1	1	D7LL38	C1(Carbamidomethyl); C10(Carbamidomethyl); C15(Carbamidomethyl)	CID	1	0	1	1		1.9918e+08	0	0.0003622	17	5.46421	0	1	16.8966	22	2	1046.45	2091.88	1.99305	29.8809	6998	6998	MS2	24/30	PCP1.raw
	High	cWATLKENNcVHDEcR	Unambiguous	1	1	D7LL38	C1(Carbamidomethyl); C10(Carbamidomethyl); C15(Carbamidomethyl)	CID	1	0	1	1		1.9918e+08	0	0.0005326	19	5.23151	0	1	30.4954	49	2	1046.45	2091.89	3.04342	28.9515	6684	6684	MS2	22/30	PCP1.raw
	High	cWATLKENNcVHDEcR	Unambiguous	1	1	D7LL38	C1(Carbamidomethyl); C10(Carbamidomethyl); C15(Carbamidomethyl)	CID	1	0	1	1		5.99554e+09	0	0.002582	19	5.18797	0	1	4.26213	0	3	697.965	2091.88	0.527763	29.3862	6828	6828	MS2	32/60	PCP1.raw
	High	cWATLKENNcVHDEcR	Unambiguous	1	1	D7LL38	C1(Carbamidomethyl); C10(Carbamidomethyl); C15(Carbamidomethyl)	CID	1	0	1	1			0	0.0007578	20	5.07431	0	1	13.0466	2	3	697.965	2091.88	-0.084958	30.451	7180	7180	MS2	28/60	PCP1.raw
	High	cWATLKENNcVHDEcR	Unambiguous	1	1	D7LL38	C1(Carbamidomethyl); C10(Carbamidomethyl); C15(Carbamidomethyl)	CID	1	0	1	1		5.99554e+09	0	0.001231	20	5.04994	0	1	7.82458	0	3	697.965	2091.88	0.00257357	29.9066	7005	7005	MS2	28/60	PCP1.raw
	High	cWATLKENNcVHDEcR	Unambiguous	1	1	D7LL38	C1(Carbamidomethyl); C10(Carbamidomethyl); C15(Carbamidomethyl)	CID	1	0	1	1			0	0.000969	21	5.04826	0	1	16.7987	4	3	697.966	2091.88	1.40308	30.992	7365	7365	MS2	31/60	PCP1.raw
	High	cWATLKENNcVHDEcR	Unambiguous	1	1	D7LL38	C1(Carbamidomethyl); C10(Carbamidomethyl); C15(Carbamidomethyl)	CID	1	0	1	1		1.9918e+08	0	0.0007259	20	4.974	0	1	23.5194	100	2	1046.45	2091.88	1.64292	30.1618	7091	7091	MS2	23/30	PCP1.raw
	High	cWATLKENNcVHDEcR	Unambiguous	1	1	D7LL38	C1(Carbamidomethyl); C10(Carbamidomethyl); C15(Carbamidomethyl)	CID	1	0	1	1		5.99554e+09	0	0.0008085	20	4.79954	0	1	39.1267	3	3	697.965	2091.88	0.0901051	28.8661	6652	6652	MS2	32/60	PCP1.raw
	High	cWATLKENNcVHDEcR	Unambiguous	1	1	D7LL38	C1(Carbamidomethyl); C10(Carbamidomethyl); C15(Carbamidomethyl)	CID	1	0	1	1			0	0.0009757	20	4.79635	0	1	54.4541	28	3	697.964	2091.88	-0.260021	37.1792	9497	9497	MS2	30/60	PCP1.raw
	High	cWATLKENNcVHDEcR	Unambiguous	1	1	D7LL38	C1(Carbamidomethyl); C10(Carbamidomethyl); C15(Carbamidomethyl)	CID	1	0	1	1			0	0.001653	19	4.76401	0	1	19.4191	6	3	697.964	2091.88	-0.960275	32.0723	7730	7730	MS2	30/60	PCP1.raw
	High	cWATLKENNcVHDEcR	Unambiguous	1	1	D7LL38	C1(Carbamidomethyl); C10(Carbamidomethyl); C15(Carbamidomethyl)	CID	1	0	1	1			0	0.003922	20	4.2997	0	1	18.0314	4	3	697.964	2091.88	-0.347553	31.5507	7548	7548	MS2	24/60	PCP1.raw
	High	cWATLKENNcVHDEcR	Unambiguous	1	1	D7LL38	C1(Carbamidomethyl); C10(Carbamidomethyl); C15(Carbamidomethyl)	CID	1	0	1	1			0	0.002045	19	4.07634	0	1	57.8168	36	3	697.964	2091.88	-0.872743	35.1062	8791	8791	MS2	29/60	PCP1.raw
	High	cWATLKENNcVHDEcR	Unambiguous	1	1	D7LL38	C1(Carbamidomethyl); C10(Carbamidomethyl); C15(Carbamidomethyl)	CID	1	0	1	1			0	0.001377	20	4.05096	0	1	40.4088	18	3	697.965	2091.88	-0.084958	36.1495	9151	9151	MS2	28/60	PCP1.raw
	High	cWATLKENNcVHDEcR	Unambiguous	1	1	D7LL38	C1(Carbamidomethyl); C10(Carbamidomethyl); C15(Carbamidomethyl)	CID	1	0	1	1			0	0.001797	20	4.00986	0	1	63.9189	32	3	697.965	2091.88	0.265168	36.2758	9194	9194	MS2	29/60	PCP1.raw
	High	cWATLKENNcVHDEcR	Unambiguous	1	1	D7LL38	C1(Carbamidomethyl); C10(Carbamidomethyl); C15(Carbamidomethyl)	CID	1	0	1	1			0	0.005825	17	3.86516	0	1	39.4806	6	3	697.963	2091.88	-1.83559	32.5821	7910	7910	MS2	27/60	PCP1.raw
	High	cWATLKENNcVHDEcR	Unambiguous	1	1	D7LL38	C1(Carbamidomethyl); C10(Carbamidomethyl); C15(Carbamidomethyl)	CID	1	0	1	1		5.75683e+09	0	0.02695	20	3.02155	0	1	3.90195	0	4	523.726	2091.88	1.33829	29.3888	6829	6829	MS2	29/90	PCP1.raw
	High	cWATLKENNcVHDEcR	Unambiguous	1	1	D7LL38	C1(Carbamidomethyl); C10(Carbamidomethyl); C15(Carbamidomethyl)	CID	1	0	1	1			0	0.03087	22	3.01718	0	1	68.2602	11	4	523.726	2091.88	1.92184	35.1496	8806	8806	MS2	29/90	PCP1.raw
	High	cWATLKENNcVHDEcR	Unambiguous	1	1	D7LL38	C1(Carbamidomethyl); C10(Carbamidomethyl); C15(Carbamidomethyl)	CID	1	0	1	1		5.75683e+09	0	0.02719	19	2.85486	0	1	16.0957	3	4	523.726	2091.88	0.521335	28.8637	6651	6651	MS2	27/90	PCP1.raw
	High	cWATLKENNcVHDEcR	Unambiguous	1	1	D7LL38	C1(Carbamidomethyl); C10(Carbamidomethyl); C15(Carbamidomethyl)	CID	1	0	1	1			0	0.03254	19	2.75344	0	1	16.5444	1	4	523.726	2091.88	0.638043	30.4487	7179	7179	MS2	31/90	PCP1.raw
	High	cWATLKENNcVHDEcR	Unambiguous	1	1	D7LL38	C1(Carbamidomethyl); C10(Carbamidomethyl); C15(Carbamidomethyl)	CID	1	0	1	1			0	0.01351	20	2.70858	0	1	100	5	3	697.965	2091.88	-0.084958	33.6935	8302	8302	MS2	22/60	PCP1.raw
	High	cWATLKENNcVHDEcR	Unambiguous	1	1	D7LL38	C1(Carbamidomethyl); C10(Carbamidomethyl); C15(Carbamidomethyl)	CID	1	0	1	1			0	0.02687	20	2.60412	0	1	52.4621	6	4	523.726	2091.88	1.10488	33.9637	8396	8396	MS2	29/90	PCP1.raw
	High	cWATLKENNcVHDEcR	Unambiguous	1	1	D7LL38	C1(Carbamidomethyl); C10(Carbamidomethyl); C15(Carbamidomethyl)	CID	1	0	1	1			0	0.03772	24	2.45871	0	1	12.9004	2	4	523.727	2091.88	2.38867	30.9897	7364	7364	MS2	30/90	PCP1.raw
	High	cWATLKENNcVHDEcR	Unambiguous	1	1	D7LL38	C1(Carbamidomethyl); C10(Carbamidomethyl); C15(Carbamidomethyl)	CID	1	0	1	1			0	0.08465	20	2.32954	0	1	11.6629	3	4	523.726	2091.88	0.404626	31.5484	7547	7547	MS2	28/90	PCP1.raw
	High	cWATLKENNcVHDEcR	Unambiguous	1	1	D7LL38	C1(Carbamidomethyl); C10(Carbamidomethyl); C15(Carbamidomethyl)	CID	1	0	1	1		5.75683e+09	0	0.05091	19	2.26854	0	1	3.80432	0	4	523.726	2091.88	0.87146	29.9043	7004	7004	MS2	27/90	PCP1.raw
	High	cWATLKENNcVHDEcR	Unambiguous	1	1	D7LL38	C1(Carbamidomethyl); C10(Carbamidomethyl); C15(Carbamidomethyl)	CID	1	0	1	1			0	0.04632	20	2.22515	0	1	61.2167	5	4	523.726	2091.88	1.10488	33.9264	8383	8383	MS2	26/90	PCP1.raw
	High	cWATLKENNcVHDEcR	Unambiguous	1	1	D7LL38	C1(Carbamidomethyl); C10(Carbamidomethyl); C15(Carbamidomethyl)	CID	1	0	1	1			0	0.02442	19	2.19811	0	1	59.3956	11	4	523.726	2091.88	0.521335	35.1013	8789	8789	MS2	26/90	PCP1.raw
	High	cWATLKENNcVHDEcR	Unambiguous	1	1	D7LL38	C1(Carbamidomethyl); C10(Carbamidomethyl); C15(Carbamidomethyl)	CID	1	0	1	1			0	0.03594	19	2.18327	0	1	54.5279	36	4	523.726	2091.88	0.638043	40.6303	10710	10710	MS2	26/90	PCP1.raw
	High	cWATLKENNcVHDEcR	Unambiguous	1	1	D7LL38	C1(Carbamidomethyl); C10(Carbamidomethyl); C15(Carbamidomethyl)	CID	1	0	1	1			0	0.1357	21	1.9726	0	1	58.4004	20	4	523.726	2091.88	1.455	40.6862	10729	10729	MS2	21/90	PCP1.raw
	High	cWATLKENNcVHDEcR	Unambiguous	1	1	D7LL38	C1(Carbamidomethyl); C10(Carbamidomethyl); C15(Carbamidomethyl)	CID	1	0	1	1			0	0.1377	19	1.89358	0	1	39.6012	11	4	523.726	2091.88	0.638043	38.006	9783	9783	MS2	22/90	PCP1.raw
	High	cWATLKENNcVHDEcR	Unambiguous	1	1	D7LL38	C1(Carbamidomethyl); C10(Carbamidomethyl); C15(Carbamidomethyl)	CID	1	0	1	1			0.001	0.1563	19	1.53004	0	1	33.5392	7	4	523.726	2091.88	0.521335	34.5318	8590	8590	MS2	28/90	PCP1.raw
	High	cWATLKENNcVHDEcR	Unambiguous	1	1	D7LL38	C1(Carbamidomethyl); C10(Carbamidomethyl); C15(Carbamidomethyl)	CID	1	0	1	1			0.001	0.189	24	1.43834	0	1	65.895	26	4	523.727	2091.88	2.38867	38.4641	9940	9940	MS2	24/90	PCP1.raw
	High	cWATLKENNcVHDEcR	Unambiguous	1	1	D7LL38	C1(Carbamidomethyl); C10(Carbamidomethyl); C15(Carbamidomethyl)	CID	1	0	1	1			0.002	0.236	21	1.33881	0	1	47.7779	13	4	523.726	2091.88	1.455	37.9485	9763	9763	MS2	23/90	PCP1.raw
	High	cWATLKENNcVHDEcR	Unambiguous	1	1	D7LL38	C1(Carbamidomethyl); C10(Carbamidomethyl); C15(Carbamidomethyl)	CID	1	0	1	1			0.003	0.2445	22	1.37748	0	1	29.3722	4	4	523.726	2091.88	1.92184	32.2716	7800	7800	MS2	25/90	PCP1.raw
	High	ENNcVHDEcR	Unambiguous	1	1	D7LL38	C4(Carbamidomethyl); C9(Carbamidomethyl)	CID	1	0	1	1		8.51998e+06	0.006	0.3088	4	1.5883	0	0	48.4133	12	3	444.842	1332.51	4.81666	11.0178	1092	1092	MS2	15/36	PCP1.raw
	Medium	cWATLK	Unambiguous	1	1	D7LL38	C1(Carbamidomethyl)	CID	1	0	1	1		4.25489e+07	0.013	0.4136	237	1.65261	0	0	0	12	2	389.699	778.391	-0.635182	32.4389	7863	7863	MS2	9/10	PCP1.raw
D7L1I7	Putative uncharacterized protein OS=Arabidopsis lyrata subsp. lyrata GN=ARALYDRAFT_479712 PE=4 SV=1 - [D7L1I7_ARALL]	95.1013	41.01	3	12	12	31	5.65768e+09	278	31.4557	8.76318
	Confidence Level	Sequence	PSM Ambiguity	# Proteins	# Protein Groups	Protein Group Accessions	Modifications	Activation Type	ΔScore	ΔCn	Rank	Search Engine Rank	QuanResultID	Precursor Area	q-Value	PEP	Peptides Matched	XCorr	Probability	# Missed Cleavages	Isolation Interference [%]	Ion Inject Time [ms]	Charge	m/z [Da]	MH+ [Da]	ΔM [ppm]	RT [min]	First Scan	Last Scan	MS Order	Ions Matched	Spectrum File
	High	SLDDIIQSFSNEDKNSYGYR	Unambiguous	1	1	D7L1I7		CID	1	0	1	1		1.10208e+09	0	0.0005463	67	5.07312	0	1	28.5803	3	2	1176.04	2351.08	1.4451	105.918	36367	36367	MS2	21/38	PCP1.raw
	High	GPKcQScVVTAGYELLR	Unambiguous	2	1	D7L1I7	C4(Carbamidomethyl); C7(Carbamidomethyl)	CID	1	0	1	1		6.25188e+07	0	0.0004311	120	4.89144	0	1	4.95409	4	2	969.484	1937.96	1.48161	72.0775	22747	22747	MS2	24/32	PCP1.raw
	High	SLDDIIQSFSNEDKNSYGYR	Unambiguous	1	1	D7L1I7		CID	1	0	1	1		1.10208e+09	0	0.002605	74	4.8294	0	1	20.8771	2	2	1176.05	2351.08	1.75662	106.434	36575	36575	MS2	20/38	PCP1.raw
	High	SLDDIIQSFSNEDKNSYGYR	Unambiguous	1	1	D7L1I7		CID	1	0	1	1		1.10208e+09	0	0.0007878	72	4.69879	0	1	21.8167	15	2	1176.04	2351.08	1.34126	106.61	36646	36646	MS2	22/38	PCP1.raw
	High	SLDDIIQSFSNEDK	Unambiguous	1	1	D7L1I7		CID	1	0	1	1		1.9945e+09	0	0.003309	106	4.23113	0	0	34.7623	1	2	805.882	1610.76	0.878888	110.783	38305	38305	MS2	21/26	PCP1.raw
	High	SLDDIIQSFSNEDK	Unambiguous	1	1	D7L1I7		CID	1	0	1	1		1.9945e+09	0	0.007565	117	4.19326	0	0	42.2469	1	2	805.883	1610.76	2.77349	111.327	38518	38518	MS2	20/26	PCP1.raw
	High	cQScVVTAGYELLRK	Unambiguous	2	1	D7L1I7	C1(Carbamidomethyl); C4(Carbamidomethyl)	CID	1	0	1	1		550080433	0	0.00434	149	4.00657	0	1	30.8499	1	3	595.299	1783.88	-0.302071	73.4622	23306	23306	MS2	28/56	PCP1.raw
	High	cQScVVTAGYELLRK	Unambiguous	2	1	D7L1I7	C1(Carbamidomethyl); C4(Carbamidomethyl)	CID	1	0	1	1		4.54539e+07	0	0.02898	149	3.95018	0	1	41.1147	4	2	892.444	1783.88	-1.11569	73.5965	23362	23362	MS2	14/28	PCP1.raw
	High	YELYPFINPKGPYYTK	Unambiguous	2	1	D7L1I7		CID	1	0	1	1		6.4162e+07	0	0.006935	144	3.8872	0	1	16.6087	4	2	997.01	1993.01	0.640799	89.9134	29920	29920	MS2	20/30	PCP1.raw
	High	GPKcQScVVTAGYELLR	Unambiguous	2	1	D7L1I7	C4(Carbamidomethyl); C7(Carbamidomethyl)	CID	1	0	1	1		201290312	0	0.02612	128	3.84347	0	1	43.1979	1	3	646.658	1937.96	0.781795	72.0621	22740	22740	MS2	26/64	PCP1.raw
	High	cQScVVTAGYELLRK	Unambiguous	2	1	D7L1I7	C1(Carbamidomethyl); C4(Carbamidomethyl)	CID	1	0	1	1		4.54539e+07	0	0.02397	139	3.77701	0	1	38.6167	3	2	892.445	1783.88	-0.226103	73.544	23341	23341	MS2	18/28	PCP1.raw
	High	YELYPFINPKGPYYTK	Unambiguous	2	1	D7L1I7		CID	1	0	1	1		6.4162e+07	0	0.003736	130	3.72587	0	1	8.12894	13	2	997.008	1993.01	-0.767933	89.8801	29908	29908	MS2	20/30	PCP1.raw
	High	cLVSLGKYKPGSDYEK	Unambiguous	1	1	D7L1I7	C1(Carbamidomethyl)	CID	1	0	1	1		2.1552e+08	0	0.04377	119	3.55477	0	1	38.7535	1	3	615.315	1843.93	1.66163	46.9379	13033	13033	MS2	24/60	PCP1.raw
	High	SLDDIIQSFSNEDKNSYGYR	Unambiguous	1	1	D7L1I7		CID	1	0	1	1		5.08805e+09	0	0.01087	79	3.33524	0	1	9.20324	0	3	784.365	2351.08	1.12786	106.38	36553	36553	MS2	27/76	PCP1.raw
	High	NLIGNSIPLEER	Unambiguous	1	1	D7L1I7		CID	1	0	1	1		2661139688	0	0.01927	86	3.08996	0	0	12.4449	0	2	677.87	1354.73	-0.43559	75.9433	24305	24305	MS2	18/22	PCP1.raw
	High	NcNFRYELYPFINPK	Unambiguous	1	1	D7L1I7	C2(Carbamidomethyl)	CID	1	0	1	1		1002842986	0	0.07246	137	2.99634	0	1	50.1534	2	3	658.99	1974.95	0.599265	89.6029	29794	29794	MS2	19/56	PCP1.raw
	High	SLDDIIQSFSNEDKNSYGYR	Unambiguous	1	1	D7L1I7		CID	1	0	1	1		5.08805e+09	0	0.006235	80	2.87921	0	1	17.212	1	3	784.366	2351.08	1.43938	105.865	36346	36346	MS2	26/76	PCP1.raw
	High	NIEGIKKPVLYAAGEK	Unambiguous	1	1	D7L1I7		CID	1	0	1	1		1.88186e+07	0	0.01593	46	2.72141	0	1	71.2959	34	3	577.333	1729.99	0.455218	41.5964	11053	11053	MS2	18/60	PCP1.raw
	High	YELYPFINPK	Unambiguous	2	1	D7L1I7		CID	1	0	1	1		9223843700	0	0.06405	126	2.61225	0	0	3.13756	0	2	642.337	1283.67	0.443135	91.1021	30395	30395	MS2	14/18	PCP1.raw
	High	NIEGIKKPVLYAAGEK	Unambiguous	1	1	D7L1I7		CID	1	0	1	1		1.88186e+07	0	0.02348	46	2.59363	0	1	54.5415	13	3	577.333	1729.99	0.349376	41.6829	11084	11084	MS2	24/60	PCP1.raw
	High	AGFSMSAYGK	Unambiguous	1	1	D7L1I7		CID	1	0	1	1		2.34381e+07	0	0.03294	60	2.54515	0	0	41.3106	27	2	509.738	1018.47	2.22114	45.1242	12356	12356	MS2	14/18	PCP1.raw
	High	AGFSMSAYGK	Unambiguous	1	1	D7L1I7		CID	1	0	1	1		2.34381e+07	0	0.04271	58	2.44121	0	0	42.0048	15	2	509.738	1018.47	2.52078	45.4521	12476	12476	MS2	13/18	PCP1.raw
	High	cLVSLGKYKPGSDYEK	Unambiguous	1	1	D7L1I7	C1(Carbamidomethyl)	CID	1	0	1	1		228360572	0	0.08865	127	2.42094	0	1	44.8511	7	4	461.738	1843.93	2.31635	46.6622	12935	12935	MS2	30/90	PCP1.raw
	High	cLVSLGKYKPGSDYEK	Unambiguous	1	1	D7L1I7	C1(Carbamidomethyl)	CID	1	0	1	1		228360572	0	0.04448	115	2.34007	0	1	9.57384	2	4	461.737	1843.93	0.859926	47.2088	13133	13133	MS2	32/90	PCP1.raw
	High	SLDDIIQSFSNEDKNSYGYR	Unambiguous	1	1	D7L1I7		CID	1	0	1	1		5.08805e+09	0	0.1082	81	2.04456	0	1	64.7467	4	3	784.367	2351.09	3.30853	106.754	36703	36703	MS2	21/76	PCP1.raw
	High	cQScVVTAGYELLRK	Unambiguous	2	1	D7L1I7	C1(Carbamidomethyl); C4(Carbamidomethyl)	CID	1	0	1	1		4.54539e+07	0.001	0.1587	139	2.44364	0	1	46.3976	5	2	892.445	1783.88	-0.0892442	73.6547	23386	23386	MS2	12/28	PCP1.raw
	High	YELYPFINPK	Unambiguous	2	1	D7L1I7		CID	1	0	1	1		9223843700	0.001	0.1644	136	1.88359	0	0	40.883	2	2	642.337	1283.67	-0.03234	90.5879	30189	30189	MS2	13/18	PCP1.raw
	High	NLIGNSIPLEER	Unambiguous	1	1	D7L1I7		CID	1	0	1	1		2661139688	0.004	0.2788	98	2.00674	0	0	40.185	2	2	677.87	1354.73	-0.345483	75.4376	24101	24101	MS2	11/22	PCP1.raw
	High	GPYYTKF	Unambiguous	2	1	D7L1I7		CID	1	0	1	1		1.29352e+07	0.004	0.268	123	1.5268	0	1	57.9514	21	2	438.219	875.431	1.81824	43.5723	11784	11784	MS2	10/12	PCP1.raw
	Medium	NcNFRYELYPFINPK	Unambiguous	1	1	D7L1I7	C2(Carbamidomethyl)	CID	1	0	1	1		1002842986	0.02	0.4718	145	2.29479	0	1	27.576	2	3	658.991	1974.96	2.36082	90.1051	29997	29997	MS2	17/56	PCP1.raw
	Medium	NcNFRYELYPFINPK	Unambiguous	1	1	D7L1I7	C2(Carbamidomethyl)	CID	1	0	1	1		1002842986	0.028	0.5088	142	2.13044	0	1	37.3016	3	3	658.99	1974.96	1.24826	90.1518	30016	30016	MS2	16/56	PCP1.raw
D7LUE5	Predicted protein OS=Arabidopsis lyrata subsp. lyrata GN=ARALYDRAFT_666168 PE=4 SV=1 - [D7LUE5_ARALL]	88.1046	54.84	1	6	6	27	6445149744	155	17.1044	7.43018
	Confidence Level	Sequence	PSM Ambiguity	# Proteins	# Protein Groups	Protein Group Accessions	Modifications	Activation Type	ΔScore	ΔCn	Rank	Search Engine Rank	QuanResultID	Precursor Area	q-Value	PEP	Peptides Matched	XCorr	Probability	# Missed Cleavages	Isolation Interference [%]	Ion Inject Time [ms]	Charge	m/z [Da]	MH+ [Da]	ΔM [ppm]	RT [min]	First Scan	Last Scan	MS Order	Ions Matched	Spectrum File
	High	EHVAcTNEEPDLGPLTLIScNEPGYVITK	Unambiguous	1	1	D7LUE5	C5(Carbamidomethyl); C20(Carbamidomethyl)	CID	1	0	1	1		3817182968	0	0.002682	95	6.51978	0	0	7.80395	1	3	1086.19	3256.55	1.44799	106.933	36772	36772	MS2	34/112	PCP1.raw
	High	EHVAcTNEEPDLGPLTLIScNEPGYVITK	Unambiguous	1	1	D7LUE5	C5(Carbamidomethyl); C20(Carbamidomethyl)	CID	1	0	1	1		3817182968	0	0.001777	89	6.01241	0	0	35.7027	2	3	1086.19	3256.54	-2.48789	107.021	36807	36807	MS2	30/112	PCP1.raw
	High	EHVAcTNEEPDLGPLTLIScNEPGYVITK	Unambiguous	1	1	D7LUE5	C5(Carbamidomethyl); C20(Carbamidomethyl)	CID	1	0	1	1		3817182968	0	0.001988	99	5.98404	0	0	24.6633	2	3	1086.19	3256.56	2.23516	105.874	36350	36350	MS2	27/112	PCP1.raw
	High	EHVAcTNEEPDLGPLTLIScNEPGYVITK	Unambiguous	1	1	D7LUE5	C5(Carbamidomethyl); C20(Carbamidomethyl)	CID	1	0	1	1		3817182968	0	0.0003361	93	5.50819	0	0	38.4641	11	3	1086.19	3256.55	1.22308	105.795	36319	36319	MS2	32/112	PCP1.raw
	High	EHVAcTNEEPDLGPLTLIScNEPGYVITK	Unambiguous	1	1	D7LUE5	C5(Carbamidomethyl); C20(Carbamidomethyl)	CID	1	0	1	1		3817182968	0	0.001015	99	5.11388	0	0	2.60446	0	3	1086.19	3256.56	2.01026	106.378	36552	36552	MS2	26/112	PCP1.raw
	High	EHVAcTNEEPDLGPLTLIScNEPGYVITK	Unambiguous	1	1	D7LUE5	C5(Carbamidomethyl); C20(Carbamidomethyl)	CID	1	0	1	1			0	0.008997	73	4.8627	0	0	19.2928	5	2	1628.78	3256.56	1.92067	106.756	36704	36704	MS2	21/56	PCP1.raw
	High	EHVAcTNEEPDLGPLTLIScNEPGYVITK	Unambiguous	1	1	D7LUE5	C5(Carbamidomethyl); C20(Carbamidomethyl)	CID	1	0	1	1			0	0.006714	70	4.734	0	0	19.2036	2	2	1628.78	3256.56	3.49502	106.653	36663	36663	MS2	18/56	PCP1.raw
	High	INFADYGNPSGTcGHFR	Unambiguous	1	1	D7LUE5	C13(Carbamidomethyl)	CID	1	0	1	1		86793402	0	0.001331	67	4.28164	0	0	48.5082	9	2	956.925	1912.84	1.76063	65.8082	20284	20284	MS2	18/32	PCP1.raw
	High	INFADYGNPSGTcGHFR	Unambiguous	1	1	D7LUE5	C13(Carbamidomethyl)	CID	1	0	1	1		86793402	0	0.001055	61	4.23972	0	0	56.0343	8	2	956.925	1912.84	1.2501	65.8663	20307	20307	MS2	20/32	PCP1.raw
	High	EHVAcTNEEPDLGPLTLIScNEPGYVITK	Unambiguous	1	1	D7LUE5	C5(Carbamidomethyl); C20(Carbamidomethyl)	CID	1	0	1	1		130687856	0	0.03193	92	4.16221	0	0	55.6633	5	4	814.894	3256.55	1.12524	106.393	36559	36559	MS2	33/168	PCP1.raw
	High	EEcYLLVTDEMFGPSHcKGAPR	Unambiguous	1	1	D7LUE5	C3(Carbamidomethyl); C17(Carbamidomethyl)	CID	1	0	1	1		8.05026e+08	0	0.001806	72	3.49245	0	1	13.8917	0	4	649.798	2596.17	2.15337	84.9337	27910	27910	MS2	39/126	PCP1.raw
	High	INFADYGNPSGTcGHFRHGNcGAR	Unambiguous	1	1	D7LUE5	C13(Carbamidomethyl); C21(Carbamidomethyl)	CID	1	0	1	1		290642244	0	0.03777	34	3.38992	0	1	31.3313	7	3	889.058	2665.16	2.58148	42.9553	11552	11552	MS2	23/92	PCP1.raw
	High	EEcYLLVTDEMFGPSHcK	Unambiguous	1	1	D7LUE5	C3(Carbamidomethyl); C17(Carbamidomethyl)	CID	1	0	1	1		1.01099e+08	0	0.002702	30	3.26121	0	0	29.2568	2	3	738.988	2214.95	-0.438485	95.2597	32075	32075	MS2	24/68	PCP1.raw
	High	LAVETTcTLA	Unambiguous	1	1	D7LUE5	C7(Carbamidomethyl)	CID	1	0	1	1			0	0.1241	200	3.1598	0	0	6.50601	0	2	539.777	1078.55	1.16349	65.5169	20168	20168	MS2	14/18	PCP1.raw
	High	INFADYGNPSGTcGHFR	Unambiguous	1	1	D7LUE5	C13(Carbamidomethyl)	CID	1	0	1	1		868727372	0	0.007806	63	3.05708	0	0	23.2908	2	3	638.285	1912.84	0.796358	65.6243	20211	20211	MS2	24/64	PCP1.raw
	High	EHVAcTNEEPDLGPLTLIScNEPGYVITK	Unambiguous	1	1	D7LUE5	C5(Carbamidomethyl); C20(Carbamidomethyl)	CID	1	0	1	1		130687856	0	0.1183	95	3.03441	0	0	87.9507	3	4	814.894	3256.55	1.42512	106.241	36499	36499	MS2	30/168	PCP1.raw
	High	EEcYLLVTDEMFGPSHcK	Unambiguous	1	1	D7LUE5	C3(Carbamidomethyl); C17(Carbamidomethyl)	CID	1	0	1	1		1.01099e+08	0	0.007602	30	2.77943	0	0	24.5504	3	3	738.988	2214.95	-0.273149	95.2075	32054	32054	MS2	24/68	PCP1.raw
	High	INFADYGNPSGTcGHFRHGNcGAR	Unambiguous	1	1	D7LUE5	C13(Carbamidomethyl); C21(Carbamidomethyl)	CID	1	0	1	1		2892255328	0	0.00867	35	2.762	0	1	4.0082	0	4	667.044	2665.16	0.904658	42.6553	11436	11436	MS2	38/138	PCP1.raw
	High	LAVETTcTLA	Unambiguous	1	1	D7LUE5	C7(Carbamidomethyl)	CID	1	0	1	1		12626010936	0	0.1166	214	2.75123	0	0	16.1051	1	2	539.777	1078.55	0.937129	63.9341	19539	19539	MS2	14/18	PCP1.raw
	High	LAVETTcTLA	Unambiguous	1	1	D7LUE5	C7(Carbamidomethyl)	CID	1	0	1	1		12626010936	0	0.1214	236	2.61268	0	0	3.53916	0	2	539.776	1078.55	0.597587	64.9883	19959	19959	MS2	14/18	PCP1.raw
	High	INFADYGNPSGTcGHFR	Unambiguous	1	1	D7LUE5	C13(Carbamidomethyl)	CID	1	0	1	1		868727372	0	0.04508	57	2.32466	0	0	19.2281	1	3	638.285	1912.84	-0.160886	66.1531	20419	20419	MS2	18/64	PCP1.raw
	High	INFADYGNPSGTcGHFRHGNcGAR	Unambiguous	1	1	D7LUE5	C13(Carbamidomethyl); C21(Carbamidomethyl)	CID	1	0	1	1		2892255328	0	0.06364	37	2.30809	0	1	21.7409	2	4	667.043	2665.15	-0.744227	42.1221	11242	11242	MS2	34/138	PCP1.raw
	High	INFADYGNPSGTcGHFRHGNcGAR	Unambiguous	1	1	D7LUE5	C13(Carbamidomethyl); C21(Carbamidomethyl)	CID	1	0	1	1		2892255328	0	0.01952	35	1.97144	0	1	69.9787	9	4	667.044	2665.16	0.813053	43.2383	11659	11659	MS2	30/138	PCP1.raw
	High	INFADYGNPSGTcGHFRHGNcGAR	Unambiguous	1	1	D7LUE5	C13(Carbamidomethyl); C21(Carbamidomethyl)	CID	1	0	1	1		2892255328	0	0.1321	37	1.36546	0	1	58.561	16	4	667.044	2665.15	0.446635	43.35	11700	11700	MS2	27/138	PCP1.raw
	High	EEcYLLVTDEMFGPSHcKGAPR	Unambiguous	1	1	D7LUE5	C3(Carbamidomethyl); C17(Carbamidomethyl)	CID	1	0	1	1		8.05026e+08	0.001	0.2163	66	1.94821	0	1	52.426	4	4	649.797	2596.16	0.648748	85.2739	28047	28047	MS2	23/126	PCP1.raw
	High	LAVETTcTLA	Unambiguous	1	1	D7LUE5	C7(Carbamidomethyl)	CID	1	0	1	1			0.004	0.2846	232	1.86883	0	0	29.004	2	2	539.777	1078.55	1.16349	66.0434	20375	20375	MS2	10/18	PCP1.raw
	Medium	LAVETTcTLA	Unambiguous	1	1	D7LUE5	C7(Carbamidomethyl)	CID	1	0	1	1		12626010936	0.012	0.4011	216	2.19234	0	0	3.03646	0	2	539.776	1078.55	0.597587	64.4439	19744	19744	MS2	13/18	PCP1.raw
D7MX60	Polygalacturonase OS=Arabidopsis lyrata subsp. lyrata GN=ARALYDRAFT_497387 PE=3 SV=1 - [D7MX60_ARALL]	88.0577	33.93	2	5	13	27	3.63679e+08	445	45.8196	8.104
	Confidence Level	Sequence	PSM Ambiguity	# Proteins	# Protein Groups	Protein Group Accessions	Modifications	Activation Type	ΔScore	ΔCn	Rank	Search Engine Rank	QuanResultID	Precursor Area	q-Value	PEP	Peptides Matched	XCorr	Probability	# Missed Cleavages	Isolation Interference [%]	Ion Inject Time [ms]	Charge	m/z [Da]	MH+ [Da]	ΔM [ppm]	RT [min]	First Scan	Last Scan	MS Order	Ions Matched	Spectrum File
	High	IKTGDDcVSIGDGTENLIVENVEcGPGHGISIGSLGR	Unambiguous	3	2	D7L721;D7MX60	C7(Carbamidomethyl); C24(Carbamidomethyl)	CID	1	0	1	1		3.36866e+08	0	0.0006808	106	5.94673	0	1	5.98344	1	3	1275.95	3825.85	1.96848	106.838	36735	36735	MS2	36/144	PCP1.raw
	High	IKTGDDcVSIGDGTENLIVENVEcGPGHGISIGSLGR	Unambiguous	3	2	D7L721;D7MX60	C7(Carbamidomethyl); C24(Carbamidomethyl)	CID	1	0	1	1		3.36866e+08	0	0.001301	107	5.69486	0	1	3.74898	1	3	1275.95	3825.85	1.87276	106.882	36752	36752	MS2	39/144	PCP1.raw
	High	TGDDcVSIGDGTENLIVENVEcGPGHGISIGSLGR	Unambiguous	3	2	D7L721;D7MX60	C5(Carbamidomethyl); C22(Carbamidomethyl)	CID	1	0	1	1		132602118	0	0.00545	61	5.59591	0	0	14.8445	5	3	1195.56	3584.66	1.13706	114.536	39771	39771	MS2	29/136	PCP1.raw
	High	cNSLPINIRFTGLTNSK	Unambiguous	3	2	D7L721;D7MX60	C1(Carbamidomethyl)	CID	1	0	1	1		6.40833e+07	0	0.002919	104	4.55	0	1	21.5472	12	2	968.01	1935.01	0.0791308	86.3796	28487	28487	MS2	21/32	PCP1.raw
	High	GVPcTNIALADINLVHNGK	Unambiguous	2	1	D7MX60	C4(Carbamidomethyl)	CID	1	0	1	1		1.13016e+08	0	0.001169	91	4.50378	0	0	35.8389	6	2	1003.53	2006.05	0.370303	85.3887	28094	28094	MS2	18/36	PCP1.raw
	High	GVPcTNIALADINLVHNGK	Unambiguous	2	1	D7MX60	C4(Carbamidomethyl)	CID	1	0	1	1		1.13016e+08	0	0.002046	93	4.39785	0	0	17.1238	3	2	1003.53	2006.05	1.64817	85.4273	28109	28109	MS2	19/36	PCP1.raw
	High	EGPAVSAcSNIKPILSGKLVPAAcTEVAK	Unambiguous	2	1	D7MX60	C8(Carbamidomethyl); C24(Carbamidomethyl)	CID	1	0	1	1		1.3268e+08	0	0.01436	58	4.30332	0	1	38.1611	3	3	989.86	2967.56	-0.0769094	81.5165	26535	26535	MS2	30/112	PCP1.raw
	High	EGPAVSAcSNIKPILSGKLVPAAcTEVAK	Unambiguous	2	1	D7MX60	C8(Carbamidomethyl); C24(Carbamidomethyl)	CID	1	0	1	1		1.3268e+08	0	0.008119	58	4.2517	0	1	38.5073	3	3	989.86	2967.56	-0.0152071	81.3739	26478	26478	MS2	24/112	PCP1.raw
	High	cNSLPINIRFTGLTNSK	Unambiguous	3	2	D7L721;D7MX60	C1(Carbamidomethyl)	CID	1	0	1	1		6.40833e+07	0	0.001642	102	4.01581	0	1	27.6672	4	2	968.01	1935.01	0.646896	86.4305	28507	28507	MS2	20/32	PCP1.raw
	High	EGPAVSAcSNIKPILSGK	Unambiguous	3	2	D7L721;D7MX60	C8(Carbamidomethyl)	CID	1	0	1	1		6.70587e+07	0	0.002105	98	3.83507	0	0	14.1069	5	2	914.486	1827.96	0.746173	56.1249	16504	16504	MS2	15/34	PCP1.raw
	High	EGPAVSAcSNIKPILSGK	Unambiguous	3	2	D7L721;D7MX60	C8(Carbamidomethyl)	CID	1	0	1	1		6.70587e+07	0	0.008013	97	3.62034	0	0	32.3429	12	2	914.486	1827.96	0.479056	56.4212	16620	16620	MS2	14/34	PCP1.raw
	High	EGPAVSAcSNIKPILSGKLVPAAcTEVAK	Unambiguous	2	1	D7MX60	C8(Carbamidomethyl); C24(Carbamidomethyl)	CID	1	0	1	1		1.3268e+08	0	0.02458	55	3.40622	0	1	29.5435	7	3	989.859	2967.56	-0.508826	81.6288	26581	26581	MS2	25/112	PCP1.raw
	High	EGPAVSAcSNIKPILSGK	Unambiguous	3	2	D7L721;D7MX60	C8(Carbamidomethyl)	CID	1	0	1	1		6.70587e+07	0	0.02007	94	3.16786	0	0	33.836	8	2	914.488	1827.97	3.217	55.8781	16412	16412	MS2	16/34	PCP1.raw
	High	GDGKTDDSAAFAAAWK	Unambiguous	2	1	D7MX60		CID	1	0	1	1		8.12418e+07	0	0.0281	99	3.05938	0	1	44.5642	4	3	537.587	1610.75	0.973237	55.6489	16323	16323	MS2	26/60	PCP1.raw
	High	EAcAAGSTITVPKGEYLVESLEFK	Unambiguous	3	2	D7L721;D7MX60	C3(Carbamidomethyl)	CID	1	0	1	1		1.02e+08	0	0.01823	106	3.0324	0	1	54.9629	5	3	867.105	2599.3	1.99607	101.418	34557	34557	MS2	28/92	PCP1.raw
	High	EAcAAGSTITVPK	Unambiguous	3	2	D7L721;D7MX60	C3(Carbamidomethyl)	CID	1	0	1	1		1.10223e+08	0	0.05153	183	2.94233	0	0	48.8176	7	2	652.829	1304.65	-0.66143	34.4216	8551	8551	MS2	16/24	PCP1.raw
	High	EAcAAGSTITVPKGEYLVESLEFK	Unambiguous	3	2	D7L721;D7MX60	C3(Carbamidomethyl)	CID	1	0	1	1		1.02e+08	0	0.007968	105	2.90419	0	1	34.5329	3	3	867.105	2599.3	1.85518	101.481	34583	34583	MS2	23/92	PCP1.raw
	High	EAcAAGSTITVPKGEYLVESLEFK	Unambiguous	3	2	D7L721;D7MX60	C3(Carbamidomethyl)	CID	1	0	1	1		1.02e+08	0	0.02347	106	2.86405	0	1	43.8505	2	3	867.105	2599.3	1.99607	101.508	34593	34593	MS2	23/92	PCP1.raw
	High	GEYLVESLEFK	Unambiguous	3	2	D7L721;D7MX60		CID	1	0	1	1		230746224	0	0.01712	115	2.45022	0	0	45.0855	4	2	657.335	1313.66	0.456864	91.4191	30521	30521	MS2	16/20	PCP1.raw
	High	AGGASLDVK	Unambiguous	2	2	D7L721;D7MX60		CID	1	0	1	1		7.03111e+06	0	0.04806	175	2.41354	0	0	25.8776	57	2	409.226	817.444	3.20152	14.8768	2246	2246	MS2	12/16	PCP1.raw
	High	EAcAAGSTITVPK	Unambiguous	3	2	D7L721;D7MX60	C3(Carbamidomethyl)	CID	1	0	1	1		1.10223e+08	0	0.1065	192	2.34692	0	0	57.9093	17	2	652.829	1304.65	-0.754996	33.8807	8368	8368	MS2	16/24	PCP1.raw
	High	GEYLVESLEFK	Unambiguous	3	2	D7L721;D7MX60		CID	1	0	1	1		230746224	0	0.07186	126	2.29799	0	0	26.314	9	2	657.335	1313.66	0.921482	91.9544	30738	30738	MS2	15/20	PCP1.raw
	High	AGGASLDVK	Unambiguous	2	2	D7L721;D7MX60		CID	1	0	1	1		7.03111e+06	0	0.04622	181	2.20827	0	0	54.7433	100	2	409.225	817.444	2.60419	15.5296	2437	2437	MS2	12/16	PCP1.raw
	High	TDDSAAFAAAWK	Unambiguous	2	1	D7MX60		CID	1	0	1	1		97335014	0	0.08232	114	2.11283	0	0	68.42	4	2	627.294	1253.58	0.193329	73.3342	23256	23256	MS2	10/22	PCP1.raw
	High	GVPcTNIALADINLVHNGKEGPAVSAcSNIKPILSGK	Unambiguous	2	1	D7MX60	C4(Carbamidomethyl); C27(Carbamidomethyl)	CID	1	0	1	1		5.73583e+07	0	0.08696	40	1.83275	0	1	28.3726	4	4	954.502	3814.98	-2.53406	89.4684	29740	29740	MS2	40/216	PCP1.raw
	High	cNSLPINIRFTGLTNSK	Unambiguous	3	2	D7L721;D7MX60	C1(Carbamidomethyl)	CID	1	0	1	1		217401223	0.001	0.1645	108	2.13614	0	1	29.3402	2	3	645.676	1935.01	0.829202	86.3075	28457	28457	MS2	20/64	PCP1.raw
	High	EGPAVSAcSNIKPILSGKLVPAAcTEVAK	Unambiguous	2	1	D7MX60	C8(Carbamidomethyl); C24(Carbamidomethyl)	CID	1	0	1	1		5.23426e+08	0.001	0.2129	57	1.61026	0	1	26.6626	1	4	742.647	2967.56	0.0830989	81.2456	26425	26425	MS2	30/168	PCP1.raw
D7M8S1	Predicted protein OS=Arabidopsis lyrata subsp. lyrata GN=ARALYDRAFT_656689 PE=3 SV=1 - [D7M8S1_ARALL]	83.8103	58.82	1	7	7	33	2.01582e+10	119	12.6103	8.48486
	Confidence Level	Sequence	PSM Ambiguity	# Proteins	# Protein Groups	Protein Group Accessions	Modifications	Activation Type	ΔScore	ΔCn	Rank	Search Engine Rank	QuanResultID	Precursor Area	q-Value	PEP	Peptides Matched	XCorr	Probability	# Missed Cleavages	Isolation Interference [%]	Ion Inject Time [ms]	Charge	m/z [Da]	MH+ [Da]	ΔM [ppm]	RT [min]	First Scan	Last Scan	MS Order	Ions Matched	Spectrum File
	High	QVAcNcLKSVANTIPGINDDYAK	Unambiguous	1	1	D7M8S1	C4(Carbamidomethyl); C6(Carbamidomethyl)	CID	1	0	1	1		400129774	0	0.0007279	86	5.00142	0	1	3.97725	3	2	1276.12	2551.23	2.02357	83.5456	27352	27352	MS2	20/44	PCP1.raw
	High	cGVNIGVPFSKTVDcNSIN	Unambiguous	1	1	D7M8S1	C1(Carbamidomethyl); C15(Carbamidomethyl)	CID	1	0	1	1		2.60341e+08	0	0.01856	99	4.97471	0	1	32.2806	11	2	1040.99	2080.98	1.60509	88.2798	29257	29257	MS2	20/36	PCP1.raw
	High	QVAcNcLKSVANTIPGINDDYAK	Unambiguous	1	1	D7M8S1	C4(Carbamidomethyl); C6(Carbamidomethyl)	CID	1	0	1	1		400129774	0	0.003442	77	4.82358	0	1	0	3	2	1276.12	2551.23	-0.0817246	83.2374	27226	27226	MS2	18/44	PCP1.raw
	High	QVAcNcLKSVANTIPGINDDYAK	Unambiguous	1	1	D7M8S1	C4(Carbamidomethyl); C6(Carbamidomethyl)	CID	1	0	1	1		400129774	0	0.001921	83	4.63133	0	1	33.5901	3	2	1276.12	2551.23	2.40635	84.0516	27557	27557	MS2	19/44	PCP1.raw
	High	QVAcNcLKSVANTIPGINDDYAK	Unambiguous	1	1	D7M8S1	C4(Carbamidomethyl); C6(Carbamidomethyl)	CID	1	0	1	1		400129774	0	0.002631	65	4.19046	0	1	0	3	2	1276.12	2551.23	-0.751593	83.4843	27326	27326	MS2	18/44	PCP1.raw
	High	cGVNIGVPFSKTVDcNSIN	Unambiguous	1	1	D7M8S1	C1(Carbamidomethyl); C15(Carbamidomethyl)	CID	1	0	1	1		2.60341e+08	0	0.06841	92	3.85623	0	1	11.1922	1	2	1040.99	2080.98	0.314576	88.294	29261	29261	MS2	18/36	PCP1.raw
	High	cGVNIGVPFSK	Unambiguous	1	1	D7M8S1	C1(Carbamidomethyl)	CID	1	0	1	1		1.53231e+10	0	0.07073	190	3.57034	0	0	26.1364	0	2	589.306	1177.6	1.22341	72.3697	22864	22864	MS2	16/20	PCP1.raw
	High	cGVNIGVPFSK	Unambiguous	1	1	D7M8S1	C1(Carbamidomethyl)	CID	1	0	1	1		1.53231e+10	0	0.05129	196	3.47699	0	0	8.83422	0	2	589.306	1177.6	0.497795	72.886	23074	23074	MS2	16/20	PCP1.raw
	High	QVAcNcLKSVANTIPGINDDYAK	Unambiguous	1	1	D7M8S1	C4(Carbamidomethyl); C6(Carbamidomethyl)	CID	1	0	1	1		4619680647	0	0.1214	86	3.47574	0	1	2.82662	0	3	851.08	2551.23	-0.565472	83.5781	27364	27364	MS2	25/88	PCP1.raw
	High	SVANTIPGINDDYAKQLPAK	Unambiguous	1	1	D7M8S1		CID	1	0	1	1		880440469	0	0.004774	86	3.47098	0	1	0	2	2	1058.06	2115.11	-1.01492	76.6891	24605	24605	MS2	19/38	PCP1.raw
	High	QVAcNcLKSVANTIPGINDDYAK	Unambiguous	1	1	D7M8S1	C4(Carbamidomethyl); C6(Carbamidomethyl)	CID	1	0	1	1		4619680647	0	0.06284	86	3.36878	0	1	16.506	1	3	851.08	2551.22	-1.28319	83.1176	27177	27177	MS2	21/88	PCP1.raw
	High	SVANTIPGINDDYAK	Unambiguous	1	1	D7M8S1		CID	1	0	1	1		38239150012	0	0.01766	137	3.32526	0	0	4.63528	0	2	789.394	1577.78	0.261226	69.0791	21552	21552	MS2	17/28	PCP1.raw
	High	SVANTIPGINDDYAK	Unambiguous	1	1	D7M8S1		CID	1	0	1	1		38239150012	0	0.01017	121	2.95817	0	0	3.07588	0	2	789.394	1577.78	-0.125615	70.12	21967	21967	MS2	17/28	PCP1.raw
	High	QVAcNcLKSVANTIPGINDDYAK	Unambiguous	1	1	D7M8S1	C4(Carbamidomethyl); C6(Carbamidomethyl)	CID	1	0	1	1		4619680647	0	0.1036	89	2.86611	0	1	1.84383	1	3	851.081	2551.23	-0.350157	84.0971	27575	27575	MS2	24/88	PCP1.raw
	High	AGGNPTPMccNGLNSLKAAAPAK	Unambiguous	1	1	D7M8S1	C9(Carbamidomethyl); C10(Carbamidomethyl)	CID	1	0	1	1		146125433	0	0.006791	128	2.79032	0	1	28.8264	4	3	767.37	2300.09	-0.253051	56.9902	16839	16839	MS2	21/88	PCP1.raw
	High	QVAcNcLKSVANTIPGINDDYAK	Unambiguous	1	1	D7M8S1	C4(Carbamidomethyl); C6(Carbamidomethyl)	CID	1	0	1	1		4619680647	0	0.07217	86	2.66656	0	1	17.4305	9	3	851.08	2551.23	-0.780787	84.3285	27670	27670	MS2	19/88	PCP1.raw
	High	SVANTIPGINDDYAK	Unambiguous	1	1	D7M8S1		CID	1	0	1	1			0	0.02164	127	2.66487	0	0	7.13965	1	2	789.394	1577.78	0.183858	70.6328	22171	22171	MS2	15/28	PCP1.raw
	High	SVANTIPGINDDYAK	Unambiguous	1	1	D7M8S1		CID	1	0	1	1		583571636	0	0.06419	171	2.6439	0	0	9.60493	0	3	526.598	1577.78	-0.134138	69.3961	21679	21679	MS2	21/56	PCP1.raw
	High	SVANTIPGINDDYAK	Unambiguous	1	1	D7M8S1		CID	1	0	1	1		38239150012	0	0.02883	122	2.59476	0	0	4.56636	0	2	789.393	1577.78	-0.8993	69.6006	21761	21761	MS2	16/28	PCP1.raw
	High	QLPAKcGVNIGVPFSK	Unambiguous	1	1	D7M8S1	C6(Carbamidomethyl)	CID	1	0	1	1		1.03689e+09	0	0.02388	90	2.48213	0	1	8.98609	4	2	857.97	1714.93	0.77162	66.1204	20407	20407	MS2	12/30	PCP1.raw
	High	QLPAKcGVNIGVPFSK	Unambiguous	1	1	D7M8S1	C6(Carbamidomethyl)	CID	1	0	1	1		1.03689e+09	0	0.0373	90	2.47242	0	1	0.753449	1	2	857.97	1714.93	0.558077	66.6042	20589	20589	MS2	14/30	PCP1.raw
	High	SVANTIPGINDDYAK	Unambiguous	1	1	D7M8S1		CID	1	0	1	1			0	0.1043	122	2.43593	0	0	52.9536	3	2	789.393	1577.78	-0.821931	71.1793	22390	22390	MS2	12/28	PCP1.raw
	High	SVANTIPGINDDYAK	Unambiguous	1	1	D7M8S1		CID	1	0	1	1			0	0.05839	112	2.37496	0	0	52.9536	3	2	789.393	1577.78	-0.821931	71.1728	22387	22387	MS2	13/28	PCP1.raw
	High	AGGNPTPMccNGLNSLKAAAPAK	Unambiguous	1	1	D7M8S1	C9(Carbamidomethyl); C10(Carbamidomethyl)	CID	1	0	1	1		146125433	0	0.07811	141	2.29338	0	1	48.79	13	3	767.371	2300.1	1.17989	57.4934	17031	17031	MS2	21/88	PCP1.raw
	High	QLPAKcGVNIGVPFSK	Unambiguous	1	1	D7M8S1	C6(Carbamidomethyl)	CID	1	0	1	1		4711157291	0	0.1543	89	1.80665	0	1	3.97033	0	3	572.316	1714.93	1.83149	66.6557	20609	20609	MS2	20/60	PCP1.raw
	High	QVAcNcLKSVANTIPGINDDYAK	Unambiguous	1	1	D7M8S1	C4(Carbamidomethyl); C6(Carbamidomethyl)	CID	1	0	1	1		4619680647	0.001	0.1849	86	2.69597	0	1	62.107	12	3	851.079	2551.22	-1.71382	83.0409	27148	27148	MS2	15/88	PCP1.raw
	High	SVANTIPGINDDYAK	Unambiguous	1	1	D7M8S1		CID	1	0	1	1			0.003	0.2483	144	1.70496	0	0	50.6781	9	2	789.394	1577.78	0.415963	71.8292	22650	22650	MS2	11/28	PCP1.raw
	High	QLPAKcGVNIGVPFSK	Unambiguous	1	1	D7M8S1	C6(Carbamidomethyl)	CID	1	0	1	1		1.03689e+09	0.005	0.2934	89	1.55818	0	1	49.7327	9	2	857.97	1714.93	0.8428	67.0923	20780	20780	MS2	8/30	PCP1.raw
	High	SVANTIPGINDDYAK	Unambiguous	1	1	D7M8S1		CID	1	0	1	1		443751044	0.006	0.3149	174	1.96757	0	0	46.5379	4	3	526.599	1577.78	0.562177	68.9018	21482	21482	MS2	19/56	PCP1.raw
	High	SVANTIPGINDDYAK	Unambiguous	1	1	D7M8S1		CID	1	0	1	1		100229358	0.006	0.346	164	1.95032	0	0	30.424	2	3	526.598	1577.78	-0.598348	69.9243	21889	21889	MS2	18/56	PCP1.raw
	Medium	QLPAKcGVNIGVPFSK	Unambiguous	1	1	D7M8S1	C6(Carbamidomethyl)	CID	1	0	1	1		4711157291	0.013	0.4149	98	1.76231	0	1	27.7403	0	3	572.316	1714.93	0.657008	66.1466	20416	20416	MS2	16/60	PCP1.raw
	Medium	SVANTIPGINDDYAKQLPAK	Unambiguous	1	1	D7M8S1		CID	1	0	1	1		6.91226e+09	0.015	0.4413	109	1.23682	0	1	19.911	1	3	705.708	2115.11	0.0175637	76.6271	24580	24580	MS2	17/76	PCP1.raw
	Medium	SVANTIPGINDDYAK	Unambiguous	1	1	D7M8S1		CID	1	0	1	1			0.023	0.4948	144	1.55361	0	0	37.7108	6	2	789.394	1577.78	-0.435089	68.5403	21341	21341	MS2	6/28	PCP1.raw
D7MQM7	Invertase/pectin methylesterase inhibitor family protein OS=Arabidopsis lyrata subsp. lyrata GN=ARALYDRAFT_916728 PE=4 SV=1 - [D7MQM7_ARALL]	83.2263	29.78	1	5	5	19	1.22017e+09	178	20.1013	8.73389
	Confidence Level	Sequence	PSM Ambiguity	# Proteins	# Protein Groups	Protein Group Accessions	Modifications	Activation Type	ΔScore	ΔCn	Rank	Search Engine Rank	QuanResultID	Precursor Area	q-Value	PEP	Peptides Matched	XCorr	Probability	# Missed Cleavages	Isolation Interference [%]	Ion Inject Time [ms]	Charge	m/z [Da]	MH+ [Da]	ΔM [ppm]	RT [min]	First Scan	Last Scan	MS Order	Ions Matched	Spectrum File
	High	YEVERPLRDcLELYTEAIDSLNQSLDTVK	Unambiguous	1	1	D7MQM7	C10(Carbamidomethyl)	CID	1	0	1	1		3.79738e+08	0	0.0005452	89	6.52231	0	1	42.1379	2	3	1157.25	3469.73	3.37629	127.563	44793	44793	MS2	29/112	PCP1.raw
	High	YEVERPLRDcLELYTEAIDSLNQSLDTVK	Unambiguous	1	1	D7MQM7	C10(Carbamidomethyl)	CID	1	0	1	1		3.79738e+08	0	0.0003348	88	6.17365	0	1	41.6874	2	3	1157.25	3469.73	4.1151	127.537	44784	44784	MS2	30/112	PCP1.raw
	High	DcLELYTEAIDSLNQSLDTVK	Unambiguous	1	1	D7MQM7	C2(Carbamidomethyl)	CID	1	0	1	1		1.01971e+08	0	0.0008519	105	6.03217	0	0	28.8242	1	3	809.728	2427.17	3.6907	131.779	46446	46446	MS2	29/80	PCP1.raw
	High	YEVERPLRDcLELYTEAIDSLNQSLDTVK	Unambiguous	1	1	D7MQM7	C10(Carbamidomethyl)	CID	1	0	1	1		824720160	0	0.002649	89	5.89895	0	1	59.6355	3	4	868.187	3469.73	3.39001	127.441	44747	44747	MS2	33/168	PCP1.raw
	High	YEVERPLRDcLELYTEAIDSLNQSLDTVK	Unambiguous	1	1	D7MQM7	C10(Carbamidomethyl)	CID	1	0	1	1		3.79738e+08	0	0.004714	68	5.78511	0	1	45.201	4	3	1157.25	3469.74	6.12043	127.99	44956	44956	MS2	33/112	PCP1.raw
	High	YEVERPLRDcLELYTEAIDSLNQSLDTVK	Unambiguous	1	1	D7MQM7	C10(Carbamidomethyl)	CID	1	0	1	1		3.79738e+08	0	0.001237	70	5.66512	0	1	53.3088	14	3	1157.25	3469.73	5.48717	128.106	45001	45001	MS2	32/112	PCP1.raw
	High	YEVERPLRDcLELYTEAIDSLNQSLDTVK	Unambiguous	1	1	D7MQM7	C10(Carbamidomethyl)	CID	1	0	1	1		824720160	0	0.0009384	67	5.64491	0	1	17.6925	0	4	868.188	3469.73	4.58617	127.705	44845	44845	MS2	43/168	PCP1.raw
	High	DcLELYTEAIDSLNQSLDTVK	Unambiguous	1	1	D7MQM7	C2(Carbamidomethyl)	CID	1	0	1	1		6.92542e+07	0	0.0005032	91	5.46682	0	0	43.3115	1	2	1214.09	2427.17	4.04829	131.784	46448	46448	MS2	27/40	PCP1.raw
	High	YEVERPLRDcLELYTEAIDSLNQSLDTVK	Unambiguous	1	1	D7MQM7	C10(Carbamidomethyl)	CID	1	0	1	1		3.79738e+08	0	0.0009827	88	5.45098	0	1	19.0331	1	3	1157.25	3469.73	3.37629	127.743	44860	44860	MS2	30/112	PCP1.raw
	High	YEVERPLRDcLELYTEAIDSLNQSLDTVK	Unambiguous	1	1	D7MQM7	C10(Carbamidomethyl)	CID	1	0	1	1		3.79738e+08	0	0.01439	67	5.43104	0	1	60.5175	3	3	1157.25	3469.73	4.74836	128.05	44978	44978	MS2	27/112	PCP1.raw
	High	SLEGLVFASTKNAVSK	Unambiguous	1	1	D7MQM7		CID	1	0	1	1		194474456	0	0.003223	69	3.92429	0	1	26.8557	3	2	825.958	1650.91	1.02563	82.5505	26950	26950	MS2	21/30	PCP1.raw
	High	DcLELYTEAIDSLNQSLDTVK	Unambiguous	1	1	D7MQM7	C2(Carbamidomethyl)	CID	1	0	1	1		1.01971e+08	0	0.02135	106	3.83053	0	0	62.7297	3	3	809.728	2427.17	3.53982	131.741	46431	46431	MS2	21/80	PCP1.raw
	High	LKYDFcVK	Unambiguous	1	1	D7MQM7	C6(Carbamidomethyl)	CID	1	0	1	1		3.96775e+08	0	0.03678	120	3.27164	0	1	6.57802	9	3	358.188	1072.55	-0.360647	41.8504	11145	11145	MS2	20/28	PCP1.raw
	High	SLEGLVFASTK	Unambiguous	1	1	D7MQM7		CID	1	0	1	1		2320236031	0	0.03485	113	3.06965	0	0	10.5853	0	2	576.32	1151.63	1.00921	85.4013	28097	28097	MS2	16/20	PCP1.raw
	High	LKYDFcVK	Unambiguous	1	1	D7MQM7	C6(Carbamidomethyl)	CID	1	0	1	1		3.96775e+08	0	0.062	128	3.06652	0	1	2.17433	1	3	358.189	1072.55	1.43191	42.3468	11324	11324	MS2	19/28	PCP1.raw
	High	SLEGLVFASTK	Unambiguous	1	1	D7MQM7		CID	1	0	1	1		2320236031	0	0.05761	112	2.9334	0	0	19.7411	3	2	576.32	1151.63	1.4332	84.8883	27892	27892	MS2	15/20	PCP1.raw
	High	LKYDFcVK	Unambiguous	1	1	D7MQM7	C6(Carbamidomethyl)	CID	1	0	1	1		3.96775e+08	0	0.05311	128	2.80749	0	1	9.43137	21	3	358.188	1072.55	0.919751	43.0295	11581	11581	MS2	17/28	PCP1.raw
	High	LKYDFcVK	Unambiguous	1	1	D7MQM7	C6(Carbamidomethyl)	CID	1	0	1	1		2.00506e+08	0.001	0.1611	118	2.25172	0	1	8.08845	1	2	536.779	1072.55	1.4729	42.2343	11283	11283	MS2	11/14	PCP1.raw
	Medium	SLEGLVFASTKNAVSK	Unambiguous	1	1	D7MQM7		CID	1	0	1	1		5.15565e+08	0.048	0.58	77	1.0897	0	1	42.7857	3	3	550.975	1650.91	1.97872	82.4685	26918	26918	MS2	15/60	PCP1.raw
D7KV15	Putative uncharacterized protein OS=Arabidopsis lyrata subsp. lyrata GN=ARALYDRAFT_475824 PE=4 SV=1 - [D7KV15_ARALL]	80.5255	20.53	1	9	9	21	1.64722e+08	599	66.0481	8.99756
	Confidence Level	Sequence	PSM Ambiguity	# Proteins	# Protein Groups	Protein Group Accessions	Modifications	Activation Type	ΔScore	ΔCn	Rank	Search Engine Rank	QuanResultID	Precursor Area	q-Value	PEP	Peptides Matched	XCorr	Probability	# Missed Cleavages	Isolation Interference [%]	Ion Inject Time [ms]	Charge	m/z [Da]	MH+ [Da]	ΔM [ppm]	RT [min]	First Scan	Last Scan	MS Order	Ions Matched	Spectrum File
	High	VLVGGSNTNDGYQYNVEYPTELR	Unambiguous	1	1	D7KV15		CID	1	0	1	1		9.58795e+07	0	0.005202	101	4.85402	0	0	27.9277	2	3	863.414	2588.23	0.755487	89.5043	29754	29754	MS2	26/88	PCP1.raw
	High	NYPGSASSALLPIRLYVQNPAVIPADVLIcGGAK	Unambiguous	1	1	D7KV15	C30(Carbamidomethyl)	CID	1	0	1	1		5.88036e+07	0	0.001226	36	4.79121	0	1	57.6974	23	3	1175.64	3524.91	5.15502	126.367	44358	44358	MS2	34/132	PCP1.raw
	High	VLVGGSNTNDGYQYNVEYPTELR	Unambiguous	1	1	D7KV15		CID	1	0	1	1		155468330	0	0.0194	86	4.36313	0	0	0	1	2	1294.62	2588.23	0.454118	89.4978	29751	29751	MS2	17/44	PCP1.raw
	High	NYPGSASSALLPIRLYVQNPAVIPADVLIcGGAK	Unambiguous	1	1	D7KV15	C30(Carbamidomethyl)	CID	1	0	1	1		5.88036e+07	0	0.01144	35	4.27702	0	1	46.4795	5	3	1175.64	3524.91	5.05113	126.436	44383	44383	MS2	29/132	PCP1.raw
	High	NYPGSASSALLPIRLYVQNPAVIPADVLIcGGAK	Unambiguous	1	1	D7KV15	C30(Carbamidomethyl)	CID	1	0	1	1		5.88036e+07	0	0.0388	40	4.26817	0	1		5	3	1175.63	3524.89	-1.70188	126.631	44458	44458	MS2	28/132	PCP1.raw
	High	VLVGGSNTNDGYQYNVEYPTELR	Unambiguous	1	1	D7KV15		CID	1	0	1	1		155468330	0	0.01161	84	4.24628	0	0	6.56177	3	2	1294.62	2588.23	-0.206173	89.4553	29734	29734	MS2	18/44	PCP1.raw
	High	LYVQNPAVIPADVLIcGGAK	Unambiguous	1	1	D7KV15	C16(Carbamidomethyl)	CID	1	0	1	1		73403252	0	0.0008761	64	4.2177	0	0	40.0567	24	2	1049.57	2098.14	0.88175	107.103	36841	36841	MS2	19/38	PCP1.raw
	High	LYVQNPAVIPADVLIcGGAK	Unambiguous	1	1	D7KV15	C16(Carbamidomethyl)	CID	1	0	1	1		73403252	0	0.001709	50	4.09618	0	0	32.9698	4	2	1049.58	2098.14	3.32531	106.846	36739	36739	MS2	22/38	PCP1.raw
	High	VMSDTVILPNGEILIINGAK	Unambiguous	1	1	D7KV15		CID	1	0	1	1		21408709	0	0.03363	35	3.94919	0	0	30.5288	8	2	1049.09	2097.17	2.03815	107.343	36935	36935	MS2	14/38	PCP1.raw
	High	LKIYDWALK	Unambiguous	1	1	D7KV15		CID	1	0	1	1		3.36962e+07	0	0.009346	51	3.86835	0	1	0	6	3	383.894	1149.67	1.6365	77.2791	24837	24837	MS2	24/32	PCP1.raw
	High	LYVQNPAVIPADVLIcGGAK	Unambiguous	1	1	D7KV15	C16(Carbamidomethyl)	CID	1	0	1	1		73403252	0	0.002966	51	3.79398	0	0	53.9133	11	2	1049.58	2098.14	3.67439	106.719	36690	36690	MS2	17/38	PCP1.raw
	High	VMSDTVILPNGEILIINGAK	Unambiguous	1	1	D7KV15		CID	1	0	1	1		21408709	0	0.01922	38	3.75597	0	0	53.5533	17	2	1049.09	2097.17	2.73664	107.3	36918	36918	MS2	18/38	PCP1.raw
	High	DPNFAPLLYTPNKPLGKR	Unambiguous	1	1	D7KV15		CID	1	0	1	1		5.83175e+07	0	0.03963	68	3.68989	0	1	18.6184	2	4	511.037	2041.12	0.864849	78.8516	25460	25460	MS2	34/102	PCP1.raw
	High	DPNFAPLLYTPNKPLGKR	Unambiguous	1	1	D7KV15		CID	1	0	1	1		5.83175e+07	0	0.02137	66	3.66669	0	1	7.28315	9	4	511.036	2041.12	0.0275735	78.9228	25489	25489	MS2	35/102	PCP1.raw
	High	LYVQNPAVIPADVLIcGGAK	Unambiguous	1	1	D7KV15	C16(Carbamidomethyl)	CID	1	0	1	1		73403252	0	0.002647	63	3.58528	0	0	32.085	7	2	1049.57	2098.14	0.649029	106.82	36730	36730	MS2	17/38	PCP1.raw
	High	VYHSIAIALPDGK	Unambiguous	1	1	D7KV15		CID	1	0	1	1		1.331e+08	0	0.009441	83	3.52394	0	0	25.7907	4	3	461.927	1383.77	1.40777	60.2892	18112	18112	MS2	28/48	PCP1.raw
	High	VYHSIAIALPDGKVLVGGSNTNDGYQYNVEYPTELR	Unambiguous	1	1	D7KV15		CID	1	0	1	1		205596763	0	0.02313	70	3.35602	0	1	12.1994	1	4	989	3952.98	1.20411	103.609	35438	35438	MS2	35/210	PCP1.raw
	High	VYHSIAIALPDGK	Unambiguous	1	1	D7KV15		CID	1	0	1	1		1.331e+08	0	0.04979	87	3.31517	0	0	8.22335	4	3	461.927	1383.76	1.3416	59.7831	17917	17917	MS2	24/48	PCP1.raw
	High	VYHSIAIALPDGKVLVGGSNTNDGYQYNVEYPTELR	Unambiguous	1	1	D7KV15		CID	1	0	1	1		205596763	0	0.0453	74	3.15693	0	1	19.75	3	4	988.998	3952.97	-0.03111	103.555	35416	35416	MS2	30/210	PCP1.raw
	High	LYVQNPAVIPADVLIcGGAKQDAYFR	Unambiguous	1	1	D7KV15	C16(Carbamidomethyl)	CID	1	0	1	1		63088883	0	0.03335	81	2.90984	0	1	54.8808	7	3	960.169	2878.49	0.560095	108.108	37243	37243	MS2	25/100	PCP1.raw
	High	VYHSIAIALPDGKVLVGGSNTNDGYQYNVEYPTELR	Unambiguous	1	1	D7KV15		CID	1	0	1	1		205596763	0.003	0.2601	73	2.84054	0	1	23.2792	11	4	988.999	3952.98	1.08059	103.828	35528	35528	MS2	28/210	PCP1.raw
D7MFV7	Aldose 1-epimerase family protein OS=Arabidopsis lyrata subsp. lyrata GN=ARALYDRAFT_492227 PE=4 SV=1 - [D7MFV7_ARALL]	79.6583	49.84	1	12	12	29	1.15875e+09	317	35.8961	9.61279
	Confidence Level	Sequence	PSM Ambiguity	# Proteins	# Protein Groups	Protein Group Accessions	Modifications	Activation Type	ΔScore	ΔCn	Rank	Search Engine Rank	QuanResultID	Precursor Area	q-Value	PEP	Peptides Matched	XCorr	Probability	# Missed Cleavages	Isolation Interference [%]	Ion Inject Time [ms]	Charge	m/z [Da]	MH+ [Da]	ΔM [ppm]	RT [min]	First Scan	Last Scan	MS Order	Ions Matched	Spectrum File
	High	AIFQPPTPIRGGIPVLFPQYSNTGPLPSHGFAR	Unambiguous	1	1	D7MFV7		CID	1	0	1	1		280545480	0	0.008657	31	5.48889	0	1	20.719	1	3	1178.3	3532.89	-0.0380076	110.45	38176	38176	MS2	33/128	PCP1.raw
	High	AIFQPPTPIRGGIPVLFPQYSNTGPLPSHGFAR	Unambiguous	1	1	D7MFV7		CID	1	0	1	1		280545480	0	0.0004579	28	5.44493	0	1	36.2434	15	3	1178.3	3532.89	2.44977	110.176	38068	38068	MS2	30/128	PCP1.raw
	High	AIFQPPTPIRGGIPVLFPQYSNTGPLPSHGFAR	Unambiguous	1	1	D7MFV7		CID	1	0	1	1		280545480	0	0.0005686	28	5.13854	0	1	27.9074	2	3	1178.3	3532.89	2.65709	110.298	38115	38115	MS2	28/128	PCP1.raw
	High	SAEVYLYGGQVSSWKNEK	Unambiguous	1	1	D7MFV7		CID	1	0	1	1		6.63273e+07	0	0.0007463	118	5.02222	0	1	9.13441	10	2	1023	2045	1.00148	67.9908	21129	21129	MS2	22/34	PCP1.raw
	High	SAEVYLYGGQVSSWKNEK	Unambiguous	1	1	D7MFV7		CID	1	0	1	1		6.63273e+07	0	0.001057	119	4.53745	0	1	0	18	2	1023	2045	1.35963	68.3569	21272	21272	MS2	23/34	PCP1.raw
	High	SAEVYLYGGQVSSWKNEK	Unambiguous	1	1	D7MFV7		CID	1	0	1	1		6.63273e+07	0	0.0003999	124	4.53607	0	1	12.0842	20	2	1023	2045	1.24024	67.9684	21122	21122	MS2	22/34	PCP1.raw
	High	SAEVYLYGGQVSSWKNEK	Unambiguous	1	1	D7MFV7		CID	1	0	1	1		6.63273e+07	0	0.001836	127	4.49915	0	1	16.8889	12	2	1023	2045	-0.908673	68.3047	21252	21252	MS2	19/34	PCP1.raw
	High	FWQVEAKPPPLPSISSAHVDLILR	Unambiguous	1	1	D7MFV7		CID	1	0	1	1		3.11206e+07	0	0.001131	25	3.99549	0	0	40.8761	12	3	900.836	2700.49	1.93132	106.657	36665	36665	MS2	30/92	PCP1.raw
	High	QRFWQVEAKPPPLPSISSAHVDLILR	Unambiguous	1	1	D7MFV7		CID	1	0	1	1		457534820	0	0.002235	22	3.61564	0	1	46.9345	4	4	746.918	2984.65	0.525682	99.0047	33584	33584	MS2	37/150	PCP1.raw
	High	QRFWQVEAKPPPLPSISSAHVDLILR	Unambiguous	1	1	D7MFV7		CID	1	0	1	1		457534820	0	0.01361	20	3.47702	0	1	37.7578	4	4	746.918	2984.65	1.34367	98.9457	33560	33560	MS2	37/150	PCP1.raw
	High	FVTVESAAVEKPITVNPGKEWK	Unambiguous	1	1	D7MFV7		CID	1	0	1	1		220949605	0	0.0419	74	3.10739	0	1	51.8077	1	3	810.441	2429.31	0.317976	73.8299	23455	23455	MS2	23/84	PCP1.raw
	High	FTDHDKVITFNAQLDR	Unambiguous	1	1	D7MFV7		CID	1	0	1	1		1.16418e+08	0	0.07104	137	3.06637	0	1	27.4955	6	4	480.747	1919.96	1.90685	57.5918	17068	17068	MS2	27/90	PCP1.raw
	High	EGQVDAVVWNPWDK	Unambiguous	1	1	D7MFV7		CID	1	0	1	1		167621918	0	0.03377	120	2.97927	0	0	34.3043	2	2	821.897	1642.79	0.431865	98.7724	33489	33489	MS2	13/26	PCP1.raw
	High	QRFWQVEAKPPPLPSISSAHVDLILR	Unambiguous	1	1	D7MFV7		CID	1	0	1	1		457534820	0	0.03661	21	2.81573	0	1	42.8545	3	4	746.918	2984.65	0.934676	99.0571	33605	33605	MS2	29/150	PCP1.raw
	High	VALGHDGDLTLTSR	Unambiguous	1	1	D7MFV7		CID	1	0	1	1		157599848	0	0.05943	118	2.73766	0	0	38.713	9	3	485.592	1454.76	0.614893	48.2444	13527	13527	MS2	23/52	PCP1.raw
	High	AIFQPPTPIRGGIPVLFPQYSNTGPLPSHGFAR	Unambiguous	1	1	D7MFV7		CID	1	0	1	1		2032971177	0	0.06222	30	2.43556	0	1	5.1509	0	4	883.979	3532.89	2.01406	110.659	38257	38257	MS2	39/192	PCP1.raw
	High	SAEVYLYGGQVSSWKNEK	Unambiguous	1	1	D7MFV7		CID	1	0	1	1		2.26198e+08	0	0.02123	137	2.3576	0	1	14.952	1	3	682.337	2045	-1.00479	68.0281	21143	21143	MS2	19/68	PCP1.raw
	High	GILQVSVVPSNWK	Unambiguous	1	1	D7MFV7		CID	1	0	1	1		5.90163e+08	0	0.0701	79	2.28073	0	0	39.0904	5	2	713.907	1426.81	1.11512	93.8093	31491	31491	MS2	11/24	PCP1.raw
	High	SAEVYLYGGQVSSWKNEK	Unambiguous	1	1	D7MFV7		CID	1	0	1	1		2.26198e+08	0	0.02759	134	2.20231	0	1	40.7174	6	3	682.337	2045	-1.00479	67.9012	21096	21096	MS2	19/68	PCP1.raw
	High	FWQVEAKPPPLPSISSAHVDLILR	Unambiguous	1	1	D7MFV7		CID	1	0	1	1		2.12495e+08	0	0.04431	23	1.95935	0	0	34.6882	2	4	675.879	2700.49	2.49138	106.485	36595	36595	MS2	30/138	PCP1.raw
	High	SAEVYLYGGQVSSWK	Unambiguous	1	1	D7MFV7		CID	1	0	1	1		9.29816e+07	0	0.07108	162	1.94909	0	0	49.6643	4	2	837.412	1673.82	-0.405971	84.4202	27706	27706	MS2	12/28	PCP1.raw
	High	AIFQPPTPIRGGIPVLFPQYSNTGPLPSHGFAR	Unambiguous	1	1	D7MFV7		CID	1	0	1	1		2032971177	0	0.1199	31	1.91984	0	1	35.5681	1	4	883.978	3532.89	0.908382	110.148	38055	38055	MS2	38/192	PCP1.raw
	High	SAEVYLYGGQVSSWKNEK	Unambiguous	1	1	D7MFV7		CID	1	0	1	1		2.26198e+08	0	0.0541	132	1.77966	0	1	57.7848	8	3	682.337	2045	-0.198942	68.4482	21307	21307	MS2	17/68	PCP1.raw
	High	FVTVESAAVEKPITVNPGK	Unambiguous	1	1	D7MFV7		CID	1	0	1	1		6.8924e+07	0.001	0.1639	56	2.81435	0	0	24.3204	3	3	662.702	1986.09	0.497287	66.313	20481	20481	MS2	21/72	PCP1.raw
	High	VALGHDGDLTLTSR	Unambiguous	1	1	D7MFV7		CID	1	0	1	1		157599848	0.001	0.1729	114	2.73084	0	0	50.8979	6	3	485.592	1454.76	0.36316	47.7268	13331	13331	MS2	21/52	PCP1.raw
	High	FWQVEAKPPPLPSISSAHVDLILR	Unambiguous	1	1	D7MFV7		CID	1	0	1	1		2.12495e+08	0.001	0.228	23	1.96067	0	0	37.9545	2	4	675.879	2700.49	2.58179	106.54	36617	36617	MS2	28/138	PCP1.raw
	High	FVTVESAAVEKPITVNPGKEWK	Unambiguous	1	1	D7MFV7		CID	1	0	1	1		8.53113e+08	0.001	0.1824	74	1.66815	0	1	51.5604	0	4	608.082	2429.31	-0.240298	73.7211	23411	23411	MS2	29/126	PCP1.raw
	High	LRVALGHDGDLTLTSR	Unambiguous	1	1	D7MFV7		CID	1	0	1	1		42043392	0.002	0.2332	86	2.42602	0	1	48.8286	7	3	575.32	1723.95	1.09764	61.2994	18505	18505	MS2	20/60	PCP1.raw
	Medium	LRVALGHDGDLTLTSR	Unambiguous	1	1	D7MFV7		CID	1	0	1	1		42043392	0.018	0.4629	87	1.32709	0	1	73.5069	8	3	575.32	1723.94	-0.283132	61.3617	18530	18530	MS2	15/60	PCP1.raw
D7M2G9	Acidic endochitinase OS=Arabidopsis lyrata subsp. lyrata GN=ARALYDRAFT_489265 PE=3 SV=1 - [D7M2G9_ARALL]	77.9068	35.1	1	6	6	17	505247819	302	33.0615	8.89502
	Confidence Level	Sequence	PSM Ambiguity	# Proteins	# Protein Groups	Protein Group Accessions	Modifications	Activation Type	ΔScore	ΔCn	Rank	Search Engine Rank	QuanResultID	Precursor Area	q-Value	PEP	Peptides Matched	XCorr	Probability	# Missed Cleavages	Isolation Interference [%]	Ion Inject Time [ms]	Charge	m/z [Da]	MH+ [Da]	ΔM [ppm]	RT [min]	First Scan	Last Scan	MS Order	Ions Matched	Spectrum File
	High	SSSRPLGDAVLDGIDFNIELGSPQHWDDLAR	Unambiguous	1	1	D7M2G9		CID	1	0	1	1		1.92021e+08	0	0.0004863	92	7.52989	0	0	26.0137	2	3	1127.56	3380.66	1.69374	119.378	41693	41693	MS2	36/120	PCP1.raw
	High	SSSRPLGDAVLDGIDFNIELGSPQHWDDLAR	Unambiguous	1	1	D7M2G9		CID	1	0	1	1		1.92021e+08	0	4.338e-05	92	7.47703	0	0	25.6653	2	3	1127.56	3380.66	1.26044	119.437	41717	41717	MS2	43/120	PCP1.raw
	High	SSSRPLGDAVLDGIDFNIELGSPQHWDDLAR	Unambiguous	1	1	D7M2G9		CID	1	0	1	1		1.92021e+08	0	3.094e-05	93	6.76614	0	0	37.7562	4	3	1127.56	3380.66	1.80207	119.261	41648	41648	MS2	42/120	PCP1.raw
	High	SSSRPLGDAVLDGIDFNIELGSPQHWDDLAR	Unambiguous	1	1	D7M2G9		CID	1	0	1	1		1.92021e+08	0	7.174e-05	82	6.67366	0	0	48.9436	2	3	1127.56	3380.68	7.54327	119.305	41665	41665	MS2	36/120	PCP1.raw
	High	SSSRPLGDAVLDGIDFNIELGSPQHWDDLAR	Unambiguous	1	1	D7M2G9		CID	1	0	1	1		1.92021e+08	0	2.928e-05	83	6.50399	0	0	50.7558	5	3	1127.56	3380.66	3.75192	119.212	41629	41629	MS2	41/120	PCP1.raw
	High	FGNGQTPELNLAGHcNPAANTcTHFGSQVK	Unambiguous	1	1	D7M2G9	C15(Carbamidomethyl); C22(Carbamidomethyl)	CID	1	0	1	1		95825991	0	0.003464	71	5.07666	0	0	4.37139	3	3	1076.5	3227.47	-0.178185	69.0941	21559	21559	MS2	30/116	PCP1.raw
	High	FGNGQTPELNLAGHcNPAANTcTHFGSQVK	Unambiguous	1	1	D7M2G9	C15(Carbamidomethyl); C22(Carbamidomethyl)	CID	1	0	1	1		95825991	0	0.005367	71	4.8196	0	0	100	4	3	1076.5	3227.48	0.616081	68.965	21508	21508	MS2	27/116	PCP1.raw
	High	FGNGQTPELNLAGHcNPAANTcTHFGSQVK	Unambiguous	1	1	D7M2G9	C15(Carbamidomethyl); C22(Carbamidomethyl)	CID	1	0	1	1		4.49997e+08	0	0.007112	71	4.05255	0	0	4.17509	1	4	807.623	3227.47	-1.26029	68.9321	21493	21493	MS2	36/174	PCP1.raw
	High	SSSRPLGDAVLDGIDFNIELGSPQHWDDLAR	Unambiguous	1	1	D7M2G9		CID	1	0	1	1		4.37401e+08	0	0.003115	90	3.98362	0	0	43.4781	1	4	845.919	3380.66	1.45506	119.246	41641	41641	MS2	34/180	PCP1.raw
	High	VVTDYLWNNFLGGK	Unambiguous	1	1	D7M2G9		CID	1	0	1	1		1.34992e+07	0	0.01117	145	3.93772	0	0	9.18915	10	3	542.617	1625.84	2.00703	115.398	40119	40119	MS2	29/52	PCP1.raw
	High	FWDDKNGYSSSILASV	Unambiguous	1	1	D7M2G9		CID	1	0	1	1		6.28345e+08	0	0.08609	92	3.4557	0	1	42.8858	2	2	894.927	1788.85	0.994733	105.92	36368	36368	MS2	18/30	PCP1.raw
	High	FWDDKNGYSSSILASV	Unambiguous	1	1	D7M2G9		CID	1	0	1	1		6.28345e+08	0	0.06351	91	3.22028	0	1	40.8275	3	2	894.927	1788.85	1.33593	106.438	36577	36577	MS2	17/30	PCP1.raw
	High	FWDDKNGYSSSILASV	Unambiguous	1	1	D7M2G9		CID	1	0	1	1		6.28345e+08	0	0.1156	89	3.05953	0	1	40.2703	4	2	894.926	1788.85	0.926493	106.494	36599	36599	MS2	14/30	PCP1.raw
	High	FGNGQTPELNLAGHcNPAANTcTHFGSQVK	Unambiguous	1	1	D7M2G9	C15(Carbamidomethyl); C22(Carbamidomethyl)	CID	1	0	1	1		4.49997e+08	0	0.004489	71	3.02953	0	0	19.5043	3	4	807.623	3227.47	-0.882064	68.8422	21458	21458	MS2	34/174	PCP1.raw
	High	YAYVNVAFLVK	Unambiguous	1	1	D7M2G9		CID	1	0	1	1		301267490	0	0.01416	109	3.0205	0	0	36.7277	1	2	643.861	1286.72	0.878516	97.8497	33117	33117	MS2	17/20	PCP1.raw
	High	EDAKVVTDYLWNNFLGGK	Unambiguous	1	1	D7M2G9		CID	1	0	1	1		105457238	0.001	0.1861	125	2.31506	0	1	41.5214	8	3	690.35	2069.04	1.05587	116.935	40731	40731	MS2	15/68	PCP1.raw
	High	VVTDYLWNNFLGGK	Unambiguous	1	1	D7M2G9		CID	1	0	1	1		1.34992e+07	0.003	0.2503	141	2.9853	0	0	41.5293	16	3	542.616	1625.83	1.3313	115.503	40161	40161	MS2	20/52	PCP1.raw
D7L8Y9	Putative uncharacterized protein OS=Arabidopsis lyrata subsp. lyrata GN=ARALYDRAFT_897224 PE=4 SV=1 - [D7L8Y9_ARALL]	76.4532	41.98	1	7	7	27	2.99108e+09	131	14.8567	9.62744
	Confidence Level	Sequence	PSM Ambiguity	# Proteins	# Protein Groups	Protein Group Accessions	Modifications	Activation Type	ΔScore	ΔCn	Rank	Search Engine Rank	QuanResultID	Precursor Area	q-Value	PEP	Peptides Matched	XCorr	Probability	# Missed Cleavages	Isolation Interference [%]	Ion Inject Time [ms]	Charge	m/z [Da]	MH+ [Da]	ΔM [ppm]	RT [min]	First Scan	Last Scan	MS Order	Ions Matched	Spectrum File
	High	TTWHcLVQQGKSFQYFR	Unambiguous	1	1	D7L8Y9	C5(Carbamidomethyl)	CID	1	0	1	1		112356535	0	0.0005982	103	4.92184	0	1	8.1048	3	2	1093.53	2186.06	-0.763059	77.8042	25043	25043	MS2	23/32	PCP1.raw
	High	TTWHcLVQQGKSFQYFR	Unambiguous	1	1	D7L8Y9	C5(Carbamidomethyl)	CID	1	0	1	1		112356535	0	0.0006388	93	4.7606	0	1	0	6	2	1093.54	2186.06	2.02895	77.6043	24964	24964	MS2	23/32	PCP1.raw
	High	TTWHcLVQQGKSFQYFR	Unambiguous	1	1	D7L8Y9	C5(Carbamidomethyl)	CID	1	0	1	1		1554751660	0	0.001036	119	4.75915	0	1	29.6627	2	3	729.359	2186.06	1.26896	77.5349	24936	24936	MS2	31/64	PCP1.raw
	High	TTWHcLVQQGKSFQYFR	Unambiguous	1	1	D7L8Y9	C5(Carbamidomethyl)	CID	1	0	1	1		1554751660	0	0.0008588	126	4.632	0	1	18.7053	1	3	729.358	2186.06	-0.657529	78.047	25139	25139	MS2	26/64	PCP1.raw
	High	TTWHcLVQQGKSFQYFR	Unambiguous	1	1	D7L8Y9	C5(Carbamidomethyl)	CID	1	0	1	1		2.25468e+09	0	0.004529	123	4.24495	0	1	14.3837	0	4	547.271	2186.06	1.73745	78.0977	25159	25159	MS2	33/96	PCP1.raw
	High	TTWHcLVQQGKSFQYFR	Unambiguous	1	1	D7L8Y9	C5(Carbamidomethyl)	CID	1	0	1	1		2.25468e+09	0	0.008618	123	3.78494	0	1	10.6632	0	4	547.272	2186.07	2.40753	77.5688	24948	24948	MS2	31/96	PCP1.raw
	High	TTWHcLVQQGKSFQYFR	Unambiguous	1	1	D7L8Y9	C5(Carbamidomethyl)	CID	1	0	1	1		112356535	0	0.005108	100	3.70477	0	1	8.45426	6	2	1093.53	2186.05	-2.99668	77.9553	25104	25104	MS2	18/32	PCP1.raw
	High	cGELRVYIAK	Unambiguous	1	1	D7L8Y9	C1(Carbamidomethyl)	CID	1	0	1	1		6.84969e+07	0	0.009184	125	3.64098	0	1	41.5949	15	3	403.554	1208.65	0.764709	35.6441	8982	8982	MS2	24/36	PCP1.raw
	High	DGIYLSANAGPEKLDQR	Unambiguous	1	1	D7L8Y9		CID	1	0	1	1		2.64736e+09	0	0.007831	131	3.55597	0	1	5.89205	0	2	923.968	1846.93	0.0214725	64.1405	19622	19622	MS2	20/32	PCP1.raw
	High	DGIYLSANAGPEKLDQR	Unambiguous	1	1	D7L8Y9		CID	1	0	1	1		2.64736e+09	0	0.01915	141	3.38647	0	1	16.0998	4	2	923.969	1846.93	0.285847	63.5348	19385	19385	MS2	16/32	PCP1.raw
	High	DGIYLSANAGPEKLDQR	Unambiguous	1	1	D7L8Y9		CID	1	0	1	1		2.64736e+09	0	0.005728	139	3.36601	0	1	4.8712	1	2	923.969	1846.93	1.07897	63.6362	19424	19424	MS2	18/32	PCP1.raw
	High	RDGIYLSANAGPEK	Unambiguous	1	1	D7L8Y9		CID	1	0	1	1		1.01947e+08	0	0.02636	177	3.34584	0	1	49.6072	14	3	497.592	1490.76	0.907111	32.1311	7751	7751	MS2	19/52	PCP1.raw
	High	cGELRVYIAK	Unambiguous	1	1	D7L8Y9	C1(Carbamidomethyl)	CID	1	0	1	1		6.84969e+07	0	0.02402	126	3.14968	0	1	24.5244	9	3	403.554	1208.65	0.991953	36.1855	9163	9163	MS2	20/36	PCP1.raw
	High	RDGIYLSANAGPEK	Unambiguous	1	1	D7L8Y9		CID	1	0	1	1		1.01947e+08	0	0.009414	185	3.10419	0	1	38.8666	8	3	497.592	1490.76	0.600044	31.5553	7550	7550	MS2	25/52	PCP1.raw
	High	RDGIYLSANAGPEK	Unambiguous	1	1	D7L8Y9		CID	1	0	1	1		1.01947e+08	0	0.03271	184	2.82794	0	1	47.9762	11	3	497.592	1490.76	0.477217	32.0795	7733	7733	MS2	22/52	PCP1.raw
	High	DGIYLSANAGPEK	Unambiguous	1	1	D7L8Y9		CID	1	0	1	1		1.35952e+09	0	0.03662	143	2.63563	0	0	12.7449	1	2	667.833	1334.66	0.554544	52.6603	15177	15177	MS2	16/24	PCP1.raw
	High	DGIYLSANAGPEK	Unambiguous	1	1	D7L8Y9		CID	1	0	1	1		75512534	0	0.03432	144	2.59037	0	0	21.7504	2	2	667.833	1334.66	0.0972348	53.7681	15593	15593	MS2	16/24	PCP1.raw
	High	DGIYLSANAGPEK	Unambiguous	1	1	D7L8Y9		CID	1	0	1	1		1.35952e+09	0	0.0385	147	2.50999	0	0	24.2048	2	2	667.833	1334.66	-0.360074	53.2366	15401	15401	MS2	15/24	PCP1.raw
	High	DGIYLSANAGPEKLDQR	Unambiguous	1	1	D7L8Y9		CID	1	0	1	1		2.64736e+09	0	0.06725	134	2.42984	0	1	40.8687	11	2	923.968	1846.93	-0.507277	64.9166	19932	19932	MS2	15/32	PCP1.raw
	High	DGIYLSANAGPEK	Unambiguous	1	1	D7L8Y9		CID	1	0	1	1		1.35952e+09	0	0.04498	143	2.3186	0	0	6.73888	1	2	667.833	1334.66	-0.0856888	52.1443	14981	14981	MS2	17/24	PCP1.raw
	High	TTWHcLVQQGK	Unambiguous	1	1	D7L8Y9	C5(Carbamidomethyl)	CID	1	0	1	1		11620392	0	0.1305	141	2.24848	0	0	55.5303	26	3	453.229	1357.67	2.27815	30.8905	7331	7331	MS2	15/40	PCP1.raw
	High	DGIYLSANAGPEK	Unambiguous	1	1	D7L8Y9		CID	1	0	1	1		1.35952e+09	0	0.03034	145	2.22319	0	0	44.0107	6	2	667.833	1334.66	0.646005	51.6455	14787	14787	MS2	16/24	PCP1.raw
	High	INFREAAFER	Unambiguous	1	1	D7L8Y9		CID	1	0	1	1		6.55639e+06	0	0.141	175	1.69997	0	1	52.525	21	3	418.219	1252.64	0.279098	49.2345	13906	13906	MS2	14/36	PCP1.raw
	High	DGIYLSANAGPEKLDQR	Unambiguous	1	1	D7L8Y9		CID	1	0	1	1		5.35904e+09	0.001	0.2002	151	1.70008	0	1	1.55464	0	3	616.315	1846.93	-0.250183	64.0382	19580	19580	MS2	21/64	PCP1.raw
[truncated: 1,213 more rows]

## Sheet: Dataset 2
Accession	Description	Score	Coverage	# Proteins	# Unique Peptides	# Peptides	# PSMs	Area	# AAs	MW [kDa]	calc. pI
[truncated: 1,890 more rows]

## Sheet: Dataset 3
Accession	Description	Score	Coverage	# Proteins	# Unique Peptides	# Peptides	# PSMs	Area	# AAs	MW [kDa]	calc. pI
[truncated: 1,893 more rows]
