# Supplementary material for: Pollen Coat Proteomes of Arabidopsis thaliana, Arabidopsis lyrata, and Brassica oleracea Reveal Remarkable Diversity of Small Cysteine-Rich Proteins at the Pollen-Stigma Interface
Source: Biomolecules. 2023 Jan 12;13(1):157. doi: 10.3390/biom13010157 (PMC9856046; doi:10.3390/biom13010157)
Supplement: Supplementary file 1 [file biomolecules-13-00157-s001.zip › Table S3 Peptides detected from the Brassica oleracea pollen coat.xlsx]

## Sheet: Table S3 legend
Table S3. Peptides detected from the Brassica oleracea pollen coat.
Only peptides detected with high (FDR < 1 % ) and medium (1 % < FDR < 5 %) confidence are shown.
Dataset 1, proteomic analysis replicate 1
Dataset 2, proteomic analysis replicate 2
Dataset 3, proteomic analysis replicate 3

## Sheet: Dataset 1
Accession	Description	Score	Coverage	# Proteins	# Unique Peptides	# Peptides	# PSMs	Area	# AAs	MW [kDa]	calc. pI
A0A0D3AJX4	Uncharacterized protein OS=Brassica oleracea var. oleracea PE=4 SV=1 - [A0A0D3AJX4_BRAOL]	367.45	76.71	2	9	9	141	4.20171e+10	73	8.30601	9.29053
	Confidence Level	Sequence	PSM Ambiguity	# Proteins	# Protein Groups	Protein Group Accessions	Modifications	Activation Type	ΔScore	ΔCn	Rank	Search Engine Rank	QuanResultID	Precursor Area	q-Value	PEP	Peptides Matched	XCorr	Probability	# Missed Cleavages	Isolation Interference [%]	Ion Inject Time [ms]	Charge	m/z [Da]	MH+ [Da]	ΔM [ppm]	RT [min]	First Scan	Last Scan	MS Order	Ions Matched	Spectrum File
	High	NFFPGKcGNDGIQScLR	Unambiguous	2	1	A0A0D3AJX4	C7(Carbamidomethyl); C15(Carbamidomethyl)	CID	1	0	1	1		252932999	0	1.766e-07	135	4.52224	0	1	3.3758	2	2	985.456	1969.91	2.47116	73.5085	24006	24006	MS2	22/32	B_oleracea.raw
	High	NFFPGKcGNDGIQScLR	Unambiguous	2	1	A0A0D3AJX4	C7(Carbamidomethyl); C15(Carbamidomethyl)	CID	1	0	1	1		13515222669	0	1.934e-05	132	4.08881	0	1	19.189	0	2	985.456	1969.9	2.03739	71.3731	23154	23154	MS2	17/32	B_oleracea.raw
	High	NFFPGKcGNDGIQScLR	Unambiguous	2	1	A0A0D3AJX4	C7(Carbamidomethyl); C15(Carbamidomethyl)	CID	1	0	1	1		13515222669	0	1.055e-05	135	4.05835	0	1	2.85093	0	2	985.456	1969.9	1.66558	72.4155	23577	23577	MS2	18/32	B_oleracea.raw
	High	LcHcSYPSASPcI	Unambiguous	2	1	A0A0D3AJX4	C2(Carbamidomethyl); C4(Carbamidomethyl); C12(Carbamidomethyl)	CID	1	0	1	1			0	1.257e-06	60	4.01978	0	0	4.31372	1	2	776.326	1551.64	3.64487	56.1157	17136	17136	MS2	19/24	B_oleracea.raw
	High	NFFPGKcGNDGIQScLR	Unambiguous	2	1	A0A0D3AJX4	C7(Carbamidomethyl); C15(Carbamidomethyl)	CID	1	0	1	1		13515222669	0	3.2e-06	133	3.92155	0	1	1.2342	0	2	985.456	1969.9	1.78952	71.9031	23368	23368	MS2	18/32	B_oleracea.raw
	High	LcHcSYPSASPcI	Unambiguous	2	1	A0A0D3AJX4	C2(Carbamidomethyl); C4(Carbamidomethyl); C12(Carbamidomethyl)	CID	1	0	1	1			0	0.0001493	61	3.91724	0	0	12.4787	5	2	776.324	1551.64	1.75676	68.5874	22080	22080	MS2	18/24	B_oleracea.raw
	High	cENHKSPSGLEQR	Unambiguous	2	1	A0A0D3AJX4	C1(Carbamidomethyl)	CID	1	0	1	1		7.17397e+07	0	1.49e-06	218	3.8785	0	1	7.58771	27	3	514.578	1541.72	4.58147	11.7762	945	945	MS2	27/48	B_oleracea.raw
	High	NFFPGKcGNDGIQScLR	Unambiguous	2	1	A0A0D3AJX4	C7(Carbamidomethyl); C15(Carbamidomethyl)	CID	1	0	1	1		252932999	0	5.334e-07	133	3.74234	0	1	42.0596	3	2	985.456	1969.91	2.28526	73.8363	24130	24130	MS2	21/32	B_oleracea.raw
	High	LcHcSYPSASPcI	Unambiguous	2	1	A0A0D3AJX4	C2(Carbamidomethyl); C4(Carbamidomethyl); C12(Carbamidomethyl)	CID	1	0	1	1		83520831168	0	5.586e-06	56	3.72948	0	0	4.35489	0	2	776.326	1551.64	3.88089	49.2463	14439	14439	MS2	19/24	B_oleracea.raw
	High	LcHcSYPSASPcI	Unambiguous	2	1	A0A0D3AJX4	C2(Carbamidomethyl); C4(Carbamidomethyl); C12(Carbamidomethyl)	CID	1	0	1	1		831659284	0	1.089e-05	54	3.70895	0	0	4.5711	0	2	776.326	1551.64	3.33019	53.9739	16295	16295	MS2	17/24	B_oleracea.raw
	High	LcHcSYPSASPcI	Unambiguous	2	1	A0A0D3AJX4	C2(Carbamidomethyl); C4(Carbamidomethyl); C12(Carbamidomethyl)	CID	1	0	1	1			0	2.505e-05	55	3.69596	0	0	16.7026	0	2	776.325	1551.64	2.70082	50.8109	15064	15064	MS2	20/24	B_oleracea.raw
	High	LcHcSYPSASPcI	Unambiguous	2	1	A0A0D3AJX4	C2(Carbamidomethyl); C4(Carbamidomethyl); C12(Carbamidomethyl)	CID	1	0	1	1		92770881024	0	1.231e-05	63	3.64432	0	0	4.18134	0	2	776.326	1551.65	3.95956	49.765	14644	14644	MS2	20/24	B_oleracea.raw
	High	LcHcSYPSASPcI	Unambiguous	2	1	A0A0D3AJX4	C2(Carbamidomethyl); C4(Carbamidomethyl); C12(Carbamidomethyl)	CID	1	0	1	1			0	6.85e-06	51	3.61697	0	0	28.7721	10	2	776.325	1551.64	2.30746	63.7345	20167	20167	MS2	16/24	B_oleracea.raw
	High	NFFPGKcGNDGIQScLR	Unambiguous	2	1	A0A0D3AJX4	C7(Carbamidomethyl); C15(Carbamidomethyl)	CID	1	0	1	1			0	5.098e-06	135	3.60872	0	1	2.07766	1	2	985.456	1969.91	2.40919	72.9736	23797	23797	MS2	20/32	B_oleracea.raw
	High	cENHKSPSGLEQR	Unambiguous	2	1	A0A0D3AJX4	C1(Carbamidomethyl)	CID	1	0	1	1		7.17397e+07	0	7.676e-07	216	3.59202	0	1	22.5234	58	3	514.578	1541.72	4.22517	12.3082	1110	1110	MS2	21/48	B_oleracea.raw
	High	cGNDGIQScLR	Unambiguous	2	1	A0A0D3AJX4	C1(Carbamidomethyl); C9(Carbamidomethyl)	CID	1	0	1	1		119586972	0	3.988e-05	82	3.5706	0	0	69.8649	3	2	640.282	1279.56	3.88493	30.833	7220	7220	MS2	15/20	B_oleracea.raw
	High	LcHcSYPSASPcI	Unambiguous	2	1	A0A0D3AJX4	C2(Carbamidomethyl); C4(Carbamidomethyl); C12(Carbamidomethyl)	CID	1	0	1	1		83520831168	0	1.25e-05	56	3.56306	0	0	3.66453	0	2	776.325	1551.64	1.9141	48.2191	14028	14028	MS2	19/24	B_oleracea.raw
	High	LcHcSYPSASPcI	Unambiguous	2	1	A0A0D3AJX4	C2(Carbamidomethyl); C4(Carbamidomethyl); C12(Carbamidomethyl)	CID	1	0	1	1		83520831168	0	1.488e-06	57	3.55814	0	0	4.87507	0	2	776.326	1551.64	3.40886	48.7335	14237	14237	MS2	19/24	B_oleracea.raw
	High	LcHcSYPSASPcI	Unambiguous	2	1	A0A0D3AJX4	C2(Carbamidomethyl); C4(Carbamidomethyl); C12(Carbamidomethyl)	CID	1	0	1	1			0	0.0006372	49	3.54863	0	0	52.7603	25	2	776.328	1551.65	5.84766	118.157	41113	41113	MS2	12/24	B_oleracea.raw
	High	LcHcSYPSASPcI	Unambiguous	2	1	A0A0D3AJX4	C2(Carbamidomethyl); C4(Carbamidomethyl); C12(Carbamidomethyl)	CID	1	0	1	1			0	1.824e-05	57	3.54583	0	0	3.8165	0	2	776.326	1551.65	3.95956	51.8427	15473	15473	MS2	20/24	B_oleracea.raw
	High	LcHcSYPSASPcI	Unambiguous	2	1	A0A0D3AJX4	C2(Carbamidomethyl); C4(Carbamidomethyl); C12(Carbamidomethyl)	CID	1	0	1	1			0	1.958e-05	58	3.54236	0	0	4.85859	0	2	776.326	1551.65	4.1169	52.8909	15881	15881	MS2	19/24	B_oleracea.raw
	High	LcHcSYPSASPcI	Unambiguous	2	1	A0A0D3AJX4	C2(Carbamidomethyl); C4(Carbamidomethyl); C12(Carbamidomethyl)	CID	1	0	1	1			0	8.172e-05	59	3.50843	0	0	7.55798	1	2	776.325	1551.64	3.0155	56.6563	17344	17344	MS2	16/24	B_oleracea.raw
	High	LcHcSYPSASPcI	Unambiguous	2	1	A0A0D3AJX4	C2(Carbamidomethyl); C4(Carbamidomethyl); C12(Carbamidomethyl)	CID	1	0	1	1		8.47748e+08	0	1.824e-05	55	3.50604	0	0	4.7871	0	2	776.326	1551.64	3.17285	55.0578	16714	16714	MS2	19/24	B_oleracea.raw
	High	LcHcSYPSASPcI	Unambiguous	2	1	A0A0D3AJX4	C2(Carbamidomethyl); C4(Carbamidomethyl); C12(Carbamidomethyl)	CID	1	0	1	1			0	2.807e-06	52	3.50532	0	0	8.03791	17	2	776.325	1551.64	2.38613	73.1272	23857	23857	MS2	16/24	B_oleracea.raw
	High	LcHcSYPSASPcI	Unambiguous	2	1	A0A0D3AJX4	C2(Carbamidomethyl); C4(Carbamidomethyl); C12(Carbamidomethyl)	CID	1	0	1	1			0	0.0002539	59	3.49665	0	0	3.67164	0	2	776.326	1551.64	3.25152	53.4254	16084	16084	MS2	18/24	B_oleracea.raw
	High	LcHcSYPSASPcI	Unambiguous	2	1	A0A0D3AJX4	C2(Carbamidomethyl); C4(Carbamidomethyl); C12(Carbamidomethyl)	CID	1	0	1	1		831659284	0	1.054e-05	61	3.46333	0	0	4.84648	0	2	776.326	1551.65	4.1169	54.5087	16504	16504	MS2	19/24	B_oleracea.raw
	High	LcHcSYPSASPcI	Unambiguous	2	1	A0A0D3AJX4	C2(Carbamidomethyl); C4(Carbamidomethyl); C12(Carbamidomethyl)	CID	1	0	1	1			0	9.408e-05	62	3.42247	0	0	19.1654	1	2	776.326	1551.65	4.19557	57.1904	17555	17555	MS2	16/24	B_oleracea.raw
	High	KSHIIDQcSK	Unambiguous	2	1	A0A0D3AJX4	C8(Carbamidomethyl)	CID	1	0	1	1		1.348e+06	0	3.13e-05	210	3.39132	0	1	3.51535	37	2	608.313	1215.62	3.48382	11.83	966	966	MS2	16/18	B_oleracea.raw
	High	cENHKSPSGLEQR	Unambiguous	2	1	A0A0D3AJX4	C1(Carbamidomethyl)	CID	1	0	1	1			0	1.361e-05	201	3.3885	0	1	52.9597	100	3	514.579	1541.72	6.12543	15.0115	1890	1890	MS2	22/48	B_oleracea.raw
	High	cENHKSPSGLEQR	Unambiguous	2	1	A0A0D3AJX4	C1(Carbamidomethyl)	CID	1	0	1	1		7.17397e+07	0	2.216e-06	212	3.34734	0	1	63.9278	100	3	514.579	1541.72	6.36297	12.539	1181	1181	MS2	24/48	B_oleracea.raw
	High	LcHcSYPSASPcI	Unambiguous	2	1	A0A0D3AJX4	C2(Carbamidomethyl); C4(Carbamidomethyl); C12(Carbamidomethyl)	CID	1	0	1	1			0	0.0008382	53	3.32511	0	0	3.14822	0	2	776.325	1551.64	2.22879	50.2711	14849	14849	MS2	17/24	B_oleracea.raw
	High	LcHcSYPSASPcI	Unambiguous	2	1	A0A0D3AJX4	C2(Carbamidomethyl); C4(Carbamidomethyl); C12(Carbamidomethyl)	CID	1	0	1	1			0	8.959e-05	55	3.31951	0	0	3.94429	0	2	776.325	1551.64	2.54347	51.3262	15266	15266	MS2	19/24	B_oleracea.raw
	High	LcHcSYPSASPcI	Unambiguous	2	1	A0A0D3AJX4	C2(Carbamidomethyl); C4(Carbamidomethyl); C12(Carbamidomethyl)	CID	1	0	1	1			0	8.196e-05	58	3.28126	0	0	29.2029	7	2	776.325	1551.64	2.22879	73.2629	23909	23909	MS2	17/24	B_oleracea.raw
	High	LcHcSYPSASPcI	Unambiguous	2	1	A0A0D3AJX4	C2(Carbamidomethyl); C4(Carbamidomethyl); C12(Carbamidomethyl)	CID	1	0	1	1			0	1.112e-05	55	3.21355	0	0	21.3865	11	2	776.324	1551.64	1.52074	64.2849	20387	20387	MS2	16/24	B_oleracea.raw
	High	LcHcSYPSASPcI	Unambiguous	2	1	A0A0D3AJX4	C2(Carbamidomethyl); C4(Carbamidomethyl); C12(Carbamidomethyl)	CID	1	0	1	1			0	1.592e-06	58	3.21254	0	0	3.23483	0	2	776.326	1551.64	3.5662	52.3529	15674	15674	MS2	19/24	B_oleracea.raw
	High	LcHcSYPSASPcI	Unambiguous	2	1	A0A0D3AJX4	C2(Carbamidomethyl); C4(Carbamidomethyl); C12(Carbamidomethyl)	CID	1	0	1	1			0	0.0001951	57	3.15822	0	0	61.0618	4	2	776.327	1551.65	5.13963	67.2976	21578	21578	MS2	16/24	B_oleracea.raw
	High	cGNDGIQScLRDFK	Unambiguous	2	1	A0A0D3AJX4	C1(Carbamidomethyl); C9(Carbamidomethyl)	CID	1	0	1	1		1.76699e+08	0	0.0007909	112	3.15221	0	1	29.49	2	2	835.377	1669.75	2.51906	58.1393	17936	17936	MS2	15/26	B_oleracea.raw
	High	NFFPGKcGNDGIQScLR	Unambiguous	2	1	A0A0D3AJX4	C7(Carbamidomethyl); C15(Carbamidomethyl)	CID	1	0	1	1			0	0.003438	93	3.14959	0	1	78.6815	17	2	985.451	1969.9	-2.67217	71.1365	23059	23059	MS2	13/32	B_oleracea.raw
	High	LcHcSYPSASPcI	Unambiguous	2	1	A0A0D3AJX4	C2(Carbamidomethyl); C4(Carbamidomethyl); C12(Carbamidomethyl)	CID	1	0	1	1			0	0.0001859	55	3.14289	0	0	32.9026	3	2	776.325	1551.64	2.77949	63.467	20055	20055	MS2	16/24	B_oleracea.raw
	High	KSHIIDQcSK	Unambiguous	2	1	A0A0D3AJX4	C8(Carbamidomethyl)	CID	1	0	1	1		4.9836e+07	0	0.001244	224	3.10915	0	1	24.5744	29	3	405.879	1215.62	4.8535	11.7838	948	948	MS2	19/36	B_oleracea.raw
	High	LcHcSYPSASPcI	Unambiguous	2	1	A0A0D3AJX4	C2(Carbamidomethyl); C4(Carbamidomethyl); C12(Carbamidomethyl)	CID	1	0	1	1		8.47748e+08	0	0.000104	52	3.10375	0	0	15.964	1	2	776.325	1551.64	2.85816	55.5831	16925	16925	MS2	17/24	B_oleracea.raw
	High	LcHcSYPSASPcI	Unambiguous	2	1	A0A0D3AJX4	C2(Carbamidomethyl); C4(Carbamidomethyl); C12(Carbamidomethyl)	CID	1	0	1	1		6.60088e+06	0	5.742e-05	59	3.1026	0	0	66.5019	59	2	776.327	1551.65	5.45431	104.93	36298	36298	MS2	17/24	B_oleracea.raw
	High	NFFPGKcGNDGIQScLR	Unambiguous	2	1	A0A0D3AJX4	C7(Carbamidomethyl); C15(Carbamidomethyl)	CID	1	0	1	1		1.38435e+09	0	0.0002991	149	3.09497	0	1	3.58987	1	3	657.307	1969.91	2.40236	73.8911	24152	24152	MS2	23/64	B_oleracea.raw
	High	LcHcSYPSASPcI	Unambiguous	2	1	A0A0D3AJX4	C2(Carbamidomethyl); C4(Carbamidomethyl); C12(Carbamidomethyl)	CID	1	0	1	1			0	0.0003065	64	3.09237	0	0	49.6812	100	2	776.327	1551.65	4.74627	142.894	48981	48981	MS2	15/24	B_oleracea.raw
	High	LcHcSYPSASPcI	Unambiguous	2	1	A0A0D3AJX4	C2(Carbamidomethyl); C4(Carbamidomethyl); C12(Carbamidomethyl)	CID	1	0	1	1			0	0.0003388	51	3.07686	0	0	37.1814	16	2	776.325	1551.64	2.85816	72.8602	23753	23753	MS2	15/24	B_oleracea.raw
	High	cGNDGIQScLRDFK	Unambiguous	2	1	A0A0D3AJX4	C1(Carbamidomethyl); C9(Carbamidomethyl)	CID	1	0	1	1		836004144	0	0.0001119	114	3.07051	0	1	30.4067	1	3	557.254	1669.75	2.4379	58.0909	17917	17917	MS2	23/52	B_oleracea.raw
	High	LcHcSYPSASPcI	Unambiguous	2	1	A0A0D3AJX4	C2(Carbamidomethyl); C4(Carbamidomethyl); C12(Carbamidomethyl)	CID	1	0	1	1			0	0.0004247	49	2.97379	0	0	48.949	49	2	776.329	1551.65	8.12912	126.779	44030	44030	MS2	15/24	B_oleracea.raw
	High	LcHcSYPSASPcI	Unambiguous	2	1	A0A0D3AJX4	C2(Carbamidomethyl); C4(Carbamidomethyl); C12(Carbamidomethyl)	CID	1	0	1	1			0	0.0004032	46	2.97338	0	0	53.5085	29	2	776.325	1551.64	2.22879	92.2856	31421	31421	MS2	16/24	B_oleracea.raw
	High	cENHKSPSGLEQR	Unambiguous	2	1	A0A0D3AJX4	C1(Carbamidomethyl)	CID	1	0	1	1		7.17397e+07	0	2.01e-05	200	2.96557	0	1	75.8978	100	3	514.579	1541.72	5.65037	13.2487	1376	1376	MS2	20/48	B_oleracea.raw
	High	LcHcSYPSASPcI	Unambiguous	2	1	A0A0D3AJX4	C2(Carbamidomethyl); C4(Carbamidomethyl); C12(Carbamidomethyl)	CID	1	0	1	1		2.79616e+06	0	8.382e-05	51	2.95356	0	0	39.7146	100	2	776.327	1551.65	4.43159	143.011	49005	49005	MS2	17/24	B_oleracea.raw
	High	LcHcSYPSASPcI	Unambiguous	2	1	A0A0D3AJX4	C2(Carbamidomethyl); C4(Carbamidomethyl); C12(Carbamidomethyl)	CID	1	0	1	1			0	1.175e-05	50	2.94358	0	0	73.6928	18	2	776.328	1551.65	5.69032	93.4976	31879	31879	MS2	14/24	B_oleracea.raw
	High	LcHcSYPSASPcI	Unambiguous	2	1	A0A0D3AJX4	C2(Carbamidomethyl); C4(Carbamidomethyl); C12(Carbamidomethyl)	CID	1	0	1	1			0	1.356e-05	53	2.9406	0	0	22.5802	19	2	776.325	1551.64	2.15012	71.599	23247	23247	MS2	17/24	B_oleracea.raw
	High	LcHcSYPSASPcI	Unambiguous	2	1	A0A0D3AJX4	C2(Carbamidomethyl); C4(Carbamidomethyl); C12(Carbamidomethyl)	CID	1	0	1	1			0	0.01797	60	2.93926	0	0	0	10	2	776.325	1551.64	2.15012	72.6645	23678	23678	MS2	12/24	B_oleracea.raw
	High	LcHcSYPSASPcI	Unambiguous	2	1	A0A0D3AJX4	C2(Carbamidomethyl); C4(Carbamidomethyl); C12(Carbamidomethyl)	CID	1	0	1	1			0	2.308e-05	48	2.93773	0	0	61.6356	54	2	776.327	1551.65	5.53298	116.93	40690	40690	MS2	16/24	B_oleracea.raw
	High	LcHcSYPSASPcI	Unambiguous	2	1	A0A0D3AJX4	C2(Carbamidomethyl); C4(Carbamidomethyl); C12(Carbamidomethyl)	CID	1	0	1	1		1.46146e+06	0	5.186e-05	47	2.90883	0	0	78.3678	100	2	776.329	1551.65	7.18507	138.418	47922	47922	MS2	15/24	B_oleracea.raw
	High	LcHcSYPSASPcI	Unambiguous	2	1	A0A0D3AJX4	C2(Carbamidomethyl); C4(Carbamidomethyl); C12(Carbamidomethyl)	CID	1	0	1	1			0	0.0001607	61	2.84292	0	0	49.8491	55	2	776.326	1551.65	3.95956	118.782	41320	41320	MS2	15/24	B_oleracea.raw
	High	LcHcSYPSASPcI	Unambiguous	2	1	A0A0D3AJX4	C2(Carbamidomethyl); C4(Carbamidomethyl); C12(Carbamidomethyl)	CID	1	0	1	1			0	0.001265	60	2.83868	0	0	23.4754	6	2	776.326	1551.64	3.5662	64.2375	20368	20368	MS2	14/24	B_oleracea.raw
	High	LcHcSYPSASPcI	Unambiguous	2	1	A0A0D3AJX4	C2(Carbamidomethyl); C4(Carbamidomethyl); C12(Carbamidomethyl)	CID	1	0	1	1			0	1.091e-05	47	2.8346	0	0	61.8651	44	2	776.329	1551.65	7.26374	115.825	40319	40319	MS2	16/24	B_oleracea.raw
	High	KSHIIDQcSK	Unambiguous	2	1	A0A0D3AJX4	C8(Carbamidomethyl)	CID	1	0	1	1		4.9836e+07	0	0.009377	223	2.79775	0	1	32.1695	100	3	405.879	1215.62	6.13382	12.924	1287	1287	MS2	16/36	B_oleracea.raw
	High	NFFPGKcGNDGIQScLR	Unambiguous	2	1	A0A0D3AJX4	C7(Carbamidomethyl); C15(Carbamidomethyl)	CID	1	0	1	1		3.24445e+10	0	0.000168	148	2.78768	0	1	47.2035	2	3	657.307	1969.91	2.49532	71.2899	23121	23121	MS2	19/64	B_oleracea.raw
	High	cENHKSPSGLEQR	Unambiguous	2	1	A0A0D3AJX4	C1(Carbamidomethyl)	CID	1	0	1	1		7.17397e+07	0	5.759e-05	202	2.76514	0	1	52.783	100	3	514.579	1541.72	5.8879	14.0414	1605	1605	MS2	26/48	B_oleracea.raw
	High	LcHcSYPSASPcI	Unambiguous	2	1	A0A0D3AJX4	C2(Carbamidomethyl); C4(Carbamidomethyl); C12(Carbamidomethyl)	CID	1	0	1	1			0	0.000473	65	2.73288	0	0	68.7302	21	2	776.327	1551.65	4.98228	96.1042	32884	32884	MS2	15/24	B_oleracea.raw
	High	LcHcSYPSASPcI	Unambiguous	2	1	A0A0D3AJX4	C2(Carbamidomethyl); C4(Carbamidomethyl); C12(Carbamidomethyl)	CID	1	0	1	1			0	0.006741	64	2.71885	0	0	70.6177	19	2	776.327	1551.65	4.58893	96.2135	32925	32925	MS2	15/24	B_oleracea.raw
	High	LcHcSYPSASPcI	Unambiguous	2	1	A0A0D3AJX4	C2(Carbamidomethyl); C4(Carbamidomethyl); C12(Carbamidomethyl)	CID	1	0	1	1			0	0.007036	49	2.68398	0	0	58.5267	40	2	776.329	1551.65	7.34241	115.938	40354	40354	MS2	14/24	B_oleracea.raw
	High	LcHcSYPSASPcI	Unambiguous	2	1	A0A0D3AJX4	C2(Carbamidomethyl); C4(Carbamidomethyl); C12(Carbamidomethyl)	CID	1	0	1	1			0	6.78e-05	64	2.65717	0	0	64.7188	29	2	776.326	1551.65	4.03823	119.417	41530	41530	MS2	13/24	B_oleracea.raw
	High	LcHcSYPSASPcI	Unambiguous	2	1	A0A0D3AJX4	C2(Carbamidomethyl); C4(Carbamidomethyl); C12(Carbamidomethyl)	CID	1	0	1	1			0	0.0001984	50	2.6534	0	0	66.9687	30	2	776.328	1551.65	6.16235	93.4296	31853	31853	MS2	16/24	B_oleracea.raw
	High	LcHcSYPSASPcI	Unambiguous	2	1	A0A0D3AJX4	C2(Carbamidomethyl); C4(Carbamidomethyl); C12(Carbamidomethyl)	CID	1	0	1	1			0	7.863e-05	50	2.60072	0	0	69.4525	57	2	776.329	1551.65	8.05045	123.21	42790	42790	MS2	14/24	B_oleracea.raw
	High	LcHcSYPSASPcI	Unambiguous	2	1	A0A0D3AJX4	C2(Carbamidomethyl); C4(Carbamidomethyl); C12(Carbamidomethyl)	CID	1	0	1	1		4.2657e+07	0	8.792e-05	60	2.58685	0	0	37.2137	9	2	776.326	1551.64	3.40886	75.0806	24630	24630	MS2	15/24	B_oleracea.raw
	High	KSHIIDQcSK	Unambiguous	2	1	A0A0D3AJX4	C8(Carbamidomethyl)	CID	1	0	1	1		4.9836e+07	0	0.008198	223	2.57229	0	1	54.858	100	3	405.879	1215.62	6.13382	13.4452	1429	1429	MS2	20/36	B_oleracea.raw
	High	LcHcSYPSASPcI	Unambiguous	2	1	A0A0D3AJX4	C2(Carbamidomethyl); C4(Carbamidomethyl); C12(Carbamidomethyl)	CID	1	0	1	1			0	0.0056	59	2.56065	0	0	23.1566	7	2	776.326	1551.64	3.25152	73.6599	24064	24064	MS2	13/24	B_oleracea.raw
	High	LcHcSYPSASPcI	Unambiguous	2	1	A0A0D3AJX4	C2(Carbamidomethyl); C4(Carbamidomethyl); C12(Carbamidomethyl)	CID	1	0	1	1			0	0.006693	48	2.54773	0	0	45.7437	42	2	776.328	1551.65	6.00501	118.659	41280	41280	MS2	16/24	B_oleracea.raw
	High	LcHcSYPSASPcI	Unambiguous	2	1	A0A0D3AJX4	C2(Carbamidomethyl); C4(Carbamidomethyl); C12(Carbamidomethyl)	CID	1	0	1	1			0	0.001274	58	2.54698	0	0	40.9016	6	2	776.325	1551.64	2.54347	73.1601	23869	23869	MS2	15/24	B_oleracea.raw
	High	LcHcSYPSASPcI	Unambiguous	2	1	A0A0D3AJX4	C2(Carbamidomethyl); C4(Carbamidomethyl); C12(Carbamidomethyl)	CID	1	0	1	1			0	0.008175	52	2.49275	0	0	48.9635	52	2	776.328	1551.65	6.24102	118.857	41345	41345	MS2	13/24	B_oleracea.raw
	High	LcHcSYPSASPcI	Unambiguous	2	1	A0A0D3AJX4	C2(Carbamidomethyl); C4(Carbamidomethyl); C12(Carbamidomethyl)	CID	1	0	1	1			0	0.001638	48	2.48336	0	0	65.2117	68	2	776.33	1551.65	8.52247	114.754	39938	39938	MS2	14/24	B_oleracea.raw
	High	LcHcSYPSASPcI	Unambiguous	2	1	A0A0D3AJX4	C2(Carbamidomethyl); C4(Carbamidomethyl); C12(Carbamidomethyl)	CID	1	0	1	1		1.06014e+06	0	0.0121	62	2.47324	0	0	79.1111	100	2	776.326	1551.65	4.35291	144.757	49374	49374	MS2	12/24	B_oleracea.raw
	High	NFFPGKcGNDGIQScLR	Unambiguous	2	1	A0A0D3AJX4	C7(Carbamidomethyl); C15(Carbamidomethyl)	CID	1	0	1	1			0	0.001143	149	2.44749	0	1	4.37648	0	3	657.307	1969.91	2.30941	72.8455	23746	23746	MS2	21/64	B_oleracea.raw
	High	KSHIIDQcSK	Unambiguous	2	1	A0A0D3AJX4	C8(Carbamidomethyl)	CID	1	0	1	1		4.9836e+07	0	0.005917	188	2.42468	0	1	15.9454	89	3	405.878	1215.62	4.32631	12.318	1113	1113	MS2	18/36	B_oleracea.raw
	High	LcHcSYPSASPcI	Unambiguous	2	1	A0A0D3AJX4	C2(Carbamidomethyl); C4(Carbamidomethyl); C12(Carbamidomethyl)	CID	1	0	1	1			0	0.00386	51	2.39562	0	0	70.41	6	2	776.328	1551.65	5.92634	70.4313	22781	22781	MS2	13/24	B_oleracea.raw
	High	SHIIDQcSK	Unambiguous	2	1	A0A0D3AJX4	C7(Carbamidomethyl)	CID	1	0	1	1		3.19611e+07	0	0.002224	151	2.39057	0	0	4.30873	13	2	544.266	1087.52	4.3425	12.0768	1041	1041	MS2	13/16	B_oleracea.raw
	High	LcHcSYPSASPcI	Unambiguous	2	1	A0A0D3AJX4	C2(Carbamidomethyl); C4(Carbamidomethyl); C12(Carbamidomethyl)	CID	1	0	1	1			0	0.01326	56	2.28695	0	0	61.55	65	2	776.33	1551.65	8.60114	117.957	41049	41049	MS2	13/24	B_oleracea.raw
	High	LcHcSYPSASPcI	Unambiguous	2	1	A0A0D3AJX4	C2(Carbamidomethyl); C4(Carbamidomethyl); C12(Carbamidomethyl)	CID	1	0	1	1			0	0.005385	48	2.24812	0	0	64.084	50	2	776.329	1551.65	7.26374	116.737	40627	40627	MS2	14/24	B_oleracea.raw
	High	LcHcSYPSASPcI	Unambiguous	2	1	A0A0D3AJX4	C2(Carbamidomethyl); C4(Carbamidomethyl); C12(Carbamidomethyl)	CID	1	0	1	1		7.27346e+06	0	0.0001364	65	2.247	0	0	75.889	53	2	776.327	1551.65	5.29697	101.921	35126	35126	MS2	17/24	B_oleracea.raw
	High	LcHcSYPSASPcI	Unambiguous	2	1	A0A0D3AJX4	C2(Carbamidomethyl); C4(Carbamidomethyl); C12(Carbamidomethyl)	CID	1	0	1	1			0	0.002996	62	2.22734	0	0	55.6593	4	2	776.326	1551.64	3.80222	62.6681	19734	19734	MS2	13/24	B_oleracea.raw
	High	LcHcSYPSASPcI	Unambiguous	2	1	A0A0D3AJX4	C2(Carbamidomethyl); C4(Carbamidomethyl); C12(Carbamidomethyl)	CID	1	0	1	1			0	0.006144	62	2.22438	0	0	70.2814	41	2	776.327	1551.65	4.82494	124.021	43068	43068	MS2	15/24	B_oleracea.raw
	High	LcHcSYPSASPcI	Unambiguous	2	1	A0A0D3AJX4	C2(Carbamidomethyl); C4(Carbamidomethyl); C12(Carbamidomethyl)	CID	1	0	1	1			0	0.002281	54	2.21906	0	0	73.8867	67	2	776.329	1551.65	7.97178	123.328	42828	42828	MS2	13/24	B_oleracea.raw
	High	LcHcSYPSASPcI	Unambiguous	2	1	A0A0D3AJX4	C2(Carbamidomethyl); C4(Carbamidomethyl); C12(Carbamidomethyl)	CID	1	0	1	1			0	0.0002346	66	2.21282	0	0	70.6177	19	2	776.327	1551.65	4.58893	96.2211	32928	32928	MS2	15/24	B_oleracea.raw
	High	LcHcSYPSASPcI	Unambiguous	2	1	A0A0D3AJX4	C2(Carbamidomethyl); C4(Carbamidomethyl); C12(Carbamidomethyl)	CID	1	0	1	1			0	0.009951	49	2.19975	0	0	48.1012	100	2	776.328	1551.65	5.76899	142.308	48857	48857	MS2	11/24	B_oleracea.raw
	High	LcHcSYPSASPcI	Unambiguous	2	1	A0A0D3AJX4	C2(Carbamidomethyl); C4(Carbamidomethyl); C12(Carbamidomethyl)	CID	1	0	1	1			0	0.01929	62	2.10505	0	0	44.7284	18	2	776.327	1551.65	4.98228	82.4658	27588	27588	MS2	14/24	B_oleracea.raw
	High	LcHcSYPSASPcI	Unambiguous	2	1	A0A0D3AJX4	C2(Carbamidomethyl); C4(Carbamidomethyl); C12(Carbamidomethyl)	CID	1	0	1	1			0	0.005881	49	2.1017	0	0	53.6969	50	2	776.327	1551.65	5.53298	117.324	40825	40825	MS2	14/24	B_oleracea.raw
	High	LcHcSYPSASPcI	Unambiguous	2	1	A0A0D3AJX4	C2(Carbamidomethyl); C4(Carbamidomethyl); C12(Carbamidomethyl)	CID	1	0	1	1			0	0.01254	61	2.00688	0	0	71.3868	29	2	776.327	1551.65	4.74627	119.549	41573	41573	MS2	13/24	B_oleracea.raw
	High	LcHcSYPSASPcI	Unambiguous	2	1	A0A0D3AJX4	C2(Carbamidomethyl); C4(Carbamidomethyl); C12(Carbamidomethyl)	CID	1	0	1	1			0	0.01606	52	1.88639	0	0	51.1051	46	2	776.33	1551.65	8.60114	114.198	39750	39750	MS2	12/24	B_oleracea.raw
	High	LcHcSYPSASPcI	Unambiguous	2	1	A0A0D3AJX4	C2(Carbamidomethyl); C4(Carbamidomethyl); C12(Carbamidomethyl)	CID	1	0	1	1		4.19162e+06	0.001	0.02972	55	2.96076	0	0	89.8514	17	2	776.33	1551.65	9.15183	111.589	38813	38813	MS2	13/24	B_oleracea.raw
	High	NFFPGKcGNDGIQScLR	Unambiguous	2	1	A0A0D3AJX4	C7(Carbamidomethyl); C15(Carbamidomethyl)	CID	1	0	1	1		1.38435e+09	0.001	0.04568	151	2.59681	0	1	2.99746	0	3	657.307	1969.91	3.14597	73.3564	23945	23945	MS2	16/64	B_oleracea.raw
	High	LcHcSYPSASPcI	Unambiguous	2	1	A0A0D3AJX4	C2(Carbamidomethyl); C4(Carbamidomethyl); C12(Carbamidomethyl)	CID	1	0	1	1			0.001	0.04566	65	2.53696	0	0	61.1325	2	2	776.327	1551.65	4.98228	62.1514	19530	19530	MS2	13/24	B_oleracea.raw
	High	LcHcSYPSASPcI	Unambiguous	2	1	A0A0D3AJX4	C2(Carbamidomethyl); C4(Carbamidomethyl); C12(Carbamidomethyl)	CID	1	0	1	1			0.001	0.02863	57	2.50112	0	0	25.7345	5	2	776.325	1551.64	2.4648	64.82	20602	20602	MS2	14/24	B_oleracea.raw
	High	LcHcSYPSASPcI	Unambiguous	2	1	A0A0D3AJX4	C2(Carbamidomethyl); C4(Carbamidomethyl); C12(Carbamidomethyl)	CID	1	0	1	1			0.001	0.03349	37	2.48708	0	0	20.5207	2	2	776.324	1551.64	0.655356	58.2994	18002	18002	MS2	14/24	B_oleracea.raw
	High	LcHcSYPSASPcI	Unambiguous	2	1	A0A0D3AJX4	C2(Carbamidomethyl); C4(Carbamidomethyl); C12(Carbamidomethyl)	CID	1	0	1	1			0.001	0.03802	64	2.48532	0	0	58.1085	6	2	776.326	1551.65	4.27424	74.2341	24293	24293	MS2	12/24	B_oleracea.raw
	High	LcHcSYPSASPcI	Unambiguous	2	1	A0A0D3AJX4	C2(Carbamidomethyl); C4(Carbamidomethyl); C12(Carbamidomethyl)	CID	1	0	1	1			0.001	0.02822	48	2.35221	0	0	40.874	4	2	776.325	1551.64	2.70082	63.6624	20136	20136	MS2	14/24	B_oleracea.raw
	High	LcHcSYPSASPcI	Unambiguous	2	1	A0A0D3AJX4	C2(Carbamidomethyl); C4(Carbamidomethyl); C12(Carbamidomethyl)	CID	1	0	1	1			0.001	0.03932	54	2.31085	0	0	26.2238	6	2	776.325	1551.64	2.07145	64.32	20400	20400	MS2	13/24	B_oleracea.raw
	High	LcHcSYPSASPcI	Unambiguous	2	1	A0A0D3AJX4	C2(Carbamidomethyl); C4(Carbamidomethyl); C12(Carbamidomethyl)	CID	1	0	1	1			0.001	0.03018	49	2.23218	0	0	60.8247	48	2	776.328	1551.65	6.39836	115.401	40168	40168	MS2	13/24	B_oleracea.raw
	High	NFFPGKcGNDGIQScLR	Unambiguous	2	1	A0A0D3AJX4	C7(Carbamidomethyl); C15(Carbamidomethyl)	CID	1	0	1	1		3.24445e+10	0.001	0.05572	150	2.22741	0	1	3.75829	0	3	657.307	1969.91	2.77417	71.8003	23326	23326	MS2	19/64	B_oleracea.raw
	High	LcHcSYPSASPcI	Unambiguous	2	1	A0A0D3AJX4	C2(Carbamidomethyl); C4(Carbamidomethyl); C12(Carbamidomethyl)	CID	1	0	1	1			0.001	0.02783	67	2.08017	0	0	63.2361	25	2	776.327	1551.65	5.13963	127.907	44433	44433	MS2	11/24	B_oleracea.raw
	High	LcHcSYPSASPcI	Unambiguous	2	1	A0A0D3AJX4	C2(Carbamidomethyl); C4(Carbamidomethyl); C12(Carbamidomethyl)	CID	1	0	1	1			0.001	0.035	66	2.07821	0	0	67.3121	22	2	776.327	1551.65	5.06095	94.1339	32123	32123	MS2	14/24	B_oleracea.raw
	High	LcHcSYPSASPcI	Unambiguous	2	1	A0A0D3AJX4	C2(Carbamidomethyl); C4(Carbamidomethyl); C12(Carbamidomethyl)	CID	1	0	1	1		4.19162e+06	0.001	0.05576	64	2.06915	0	0	71.1591	22	2	776.327	1551.65	5.37564	111.732	38866	38866	MS2	14/24	B_oleracea.raw
	High	LcHcSYPSASPcI	Unambiguous	2	1	A0A0D3AJX4	C2(Carbamidomethyl); C4(Carbamidomethyl); C12(Carbamidomethyl)	CID	1	0	1	1			0.001	0.0231	52	2.0538	0	0	61.2784	34	2	776.328	1551.65	6.31969	114.612	39891	39891	MS2	13/24	B_oleracea.raw
	High	LcHcSYPSASPcI	Unambiguous	2	1	A0A0D3AJX4	C2(Carbamidomethyl); C4(Carbamidomethyl); C12(Carbamidomethyl)	CID	1	0	1	1			0.001	0.04682	53	2.0437	0	0	57.7528	46	2	776.33	1551.65	8.52247	114.139	39729	39729	MS2	12/24	B_oleracea.raw
	High	SHIIDQcSK	Unambiguous	2	1	A0A0D3AJX4	C7(Carbamidomethyl)	CID	1	0	1	1		3.10348e+07	0.001	0.02343	166	1.97003	0	0	27.918	100	3	363.18	1087.53	6.06993	13.2525	1377	1377	MS2	16/32	B_oleracea.raw
	High	LcHcSYPSASPcI	Unambiguous	2	1	A0A0D3AJX4	C2(Carbamidomethyl); C4(Carbamidomethyl); C12(Carbamidomethyl)	CID	1	0	1	1			0.001	0.02941	55	1.88478	0	0	51.5942	5	2	776.326	1551.64	3.80222	66.4272	21241	21241	MS2	12/24	B_oleracea.raw
	High	SHIIDQcSK	Unambiguous	2	1	A0A0D3AJX4	C7(Carbamidomethyl)	CID	1	0	1	1			0.001	0.05355	159	1.88336	0	0	52.6442	100	2	544.268	1087.53	7.26087	14.1038	1623	1623	MS2	11/16	B_oleracea.raw
	High	SPSGLEQR	Unambiguous	2	1	A0A0D3AJX4		CID	1	0	1	1		2.22174e+06	0.001	0.03621	210	1.7941	0	0	5.29081	37	2	437.228	873.448	6.26633	12.8734	1272	1272	MS2	11/14	B_oleracea.raw
	High	LcHcSYPSASPcI	Unambiguous	2	1	A0A0D3AJX4	C2(Carbamidomethyl); C4(Carbamidomethyl); C12(Carbamidomethyl)	CID	1	0	1	1		1.06014e+06	0.001	0.0428	53	1.62792	0	0	16.8735	33	2	776.328	1551.65	6.79172	144.79	49380	49380	MS2	9/24	B_oleracea.raw
	High	LcHcSYPSASPcI	Unambiguous	2	1	A0A0D3AJX4	C2(Carbamidomethyl); C4(Carbamidomethyl); C12(Carbamidomethyl)	CID	1	0	1	1			0.002	0.06024	61	2.01972	0	0	64.2836	9	2	776.325	1551.64	2.77949	81.4069	27173	27173	MS2	11/24	B_oleracea.raw
	High	LcHcSYPSASPcI	Unambiguous	2	1	A0A0D3AJX4	C2(Carbamidomethyl); C4(Carbamidomethyl); C12(Carbamidomethyl)	CID	1	0	1	1			0.002	0.06539	58	1.99662	0	0	65.0818	20	2	776.324	1551.64	1.04871	92.4954	31501	31501	MS2	14/24	B_oleracea.raw
	High	NFFPGKcGNDGIQScLR	Unambiguous	2	1	A0A0D3AJX4	C7(Carbamidomethyl); C15(Carbamidomethyl)	CID	1	0	1	1		3.24445e+10	0.003	0.07787	152	2.29569	0	1	3.56518	0	3	657.307	1969.91	3.14597	72.3154	23536	23536	MS2	17/64	B_oleracea.raw
	High	SHIIDQcSK	Unambiguous	2	1	A0A0D3AJX4	C7(Carbamidomethyl)	CID	1	0	1	1		3.10348e+07	0.003	0.08068	168	1.9531	0	0	22.5141	100	3	363.18	1087.53	6.15412	12.724	1232	1232	MS2	13/32	B_oleracea.raw
	High	SHIIDQcSK	Unambiguous	2	1	A0A0D3AJX4	C7(Carbamidomethyl)	CID	1	0	1	1			0.003	0.07846	168	1.94323	0	0	39.2546	100	3	363.18	1087.53	5.64901	15.0152	1891	1891	MS2	16/32	B_oleracea.raw
	High	LcHcSYPSASPcI	Unambiguous	2	1	A0A0D3AJX4	C2(Carbamidomethyl); C4(Carbamidomethyl); C12(Carbamidomethyl)	CID	1	0	1	1		1.06014e+06	0.003	0.0899	63	1.88054	0	0	33.7032	100	2	776.326	1551.65	4.1169	144.739	49370	49370	MS2	11/24	B_oleracea.raw
	High	LcHcSYPSASPcI	Unambiguous	2	1	A0A0D3AJX4	C2(Carbamidomethyl); C4(Carbamidomethyl); C12(Carbamidomethyl)	CID	1	0	1	1			0.004	0.1074	60	2.41457	0	0	54.225	9	2	776.324	1551.64	1.59942	68.1024	21898	21898	MS2	11/24	B_oleracea.raw
	High	SHIIDQcSK	Unambiguous	2	1	A0A0D3AJX4	C7(Carbamidomethyl)	CID	1	0	1	1		3.19611e+07	0.004	0.1101	165	2.00065	0	0	42.6915	100	2	544.267	1087.53	6.36291	12.6598	1215	1215	MS2	11/16	B_oleracea.raw
	High	NFFPGKcGNDGIQScLR	Unambiguous	2	1	A0A0D3AJX4	C7(Carbamidomethyl); C15(Carbamidomethyl)	CID	1	0	1	1			0.005	0.1349	157	2.00354	0	1	10.602	3	3	657.308	1969.91	4.16843	74.4222	24366	24366	MS2	17/64	B_oleracea.raw
	High	LcHcSYPSASPcI	Unambiguous	2	1	A0A0D3AJX4	C2(Carbamidomethyl); C4(Carbamidomethyl); C12(Carbamidomethyl)	CID	1	0	1	1		1.06014e+06	0.005	0.1303	63	1.96422	0	0	59.6754	100	2	776.326	1551.65	4.27424	144.679	49358	49358	MS2	11/24	B_oleracea.raw
	High	LcHcSYPSASPcI	Unambiguous	2	1	A0A0D3AJX4	C2(Carbamidomethyl); C4(Carbamidomethyl); C12(Carbamidomethyl)	CID	1	0	1	1			0.009	0.1839	53	2.26525	0	0	36.6192	4	2	776.324	1551.64	1.59942	58.8526	18226	18226	MS2	11/24	B_oleracea.raw
	High	cENHKSPSGLEQR	Unambiguous	2	1	A0A0D3AJX4	C1(Carbamidomethyl)	CID	1	0	1	1		5.97262e+07	0.009	0.1708	202	1.81502	0	1	8.20989	71	4	386.186	1541.72	5.91877	12.3919	1136	1136	MS2	19/72	B_oleracea.raw
	Medium	SHIIDQcSK	Unambiguous	2	1	A0A0D3AJX4	C7(Carbamidomethyl)	CID	1	0	1	1			0.011	0.2021	199	1.77747	0	0	53.8332	100	3	363.181	1087.53	6.40667	14.5269	1745	1745	MS2	16/32	B_oleracea.raw
	Medium	LcHcSYPSASPcI	Unambiguous	2	1	A0A0D3AJX4	C2(Carbamidomethyl); C4(Carbamidomethyl); C12(Carbamidomethyl)	CID	1	0	1	1			0.016	0.2462	66	2.06108	0	0	71.4398	10	2	776.327	1551.65	4.58893	93.6928	31952	31952	MS2	11/24	B_oleracea.raw
	Medium	LcHcSYPSASPcI	Unambiguous	2	1	A0A0D3AJX4	C2(Carbamidomethyl); C4(Carbamidomethyl); C12(Carbamidomethyl)	CID	1	0	1	1			0.016	0.2346	60	1.85644	0	0	19.5564	5	2	776.325	1551.64	1.83543	71.8194	23335	23335	MS2	10/24	B_oleracea.raw
	Medium	NFFPGK	Unambiguous	2	1	A0A0D3AJX4		CID	1	0	1	1		66008730	0.016	0.2564	107	1.63609	0	0	3.90774	3	2	355.189	709.37	4.54123	36.1118	9255	9255	MS2	9/10	B_oleracea.raw
	Medium	NFFPGKcGNDGIQScLR	Unambiguous	2	1	A0A0D3AJX4	C7(Carbamidomethyl); C15(Carbamidomethyl)	CID	1	0	1	1		254356270	0.016	0.2541	159	1.41613	0	1	22.1803	2	3	657.308	1969.91	4.44729	76.7016	25285	25285	MS2	12/64	B_oleracea.raw
	Medium	LcHcSYPSASPcI	Unambiguous	2	1	A0A0D3AJX4	C2(Carbamidomethyl); C4(Carbamidomethyl); C12(Carbamidomethyl)	CID	1	0	1	1			0.017	0.2583	43	2.43584	0	0	47.197	2	2	776.325	1551.64	2.07145	57.7689	17788	17788	MS2	14/24	B_oleracea.raw
	Medium	LcHcSYPSASPcI	Unambiguous	2	1	A0A0D3AJX4	C2(Carbamidomethyl); C4(Carbamidomethyl); C12(Carbamidomethyl)	CID	1	0	1	1			0.019	0.266	63	1.82404	0	0	14.1913	7	3	517.886	1551.64	2.53481	51.6626	15403	15403	MS2	19/48	B_oleracea.raw
	Medium	LcHcSYPSASPcI	Unambiguous	2	1	A0A0D3AJX4	C2(Carbamidomethyl); C4(Carbamidomethyl); C12(Carbamidomethyl)	CID	1	0	1	1			0.027	0.3445	55	2.4787	0	0	19.7065	2	2	776.325	1551.64	2.54347	57.7153	17766	17766	MS2	13/24	B_oleracea.raw
	Medium	LcHcSYPSASPcI	Unambiguous	2	1	A0A0D3AJX4	C2(Carbamidomethyl); C4(Carbamidomethyl); C12(Carbamidomethyl)	CID	1	0	1	1			0.027	0.3242	50	2.14671	0	0	75.7307	44	2	776.328	1551.65	5.92634	112.568	39174	39174	MS2	11/24	B_oleracea.raw
	Medium	SHIIDQcSK	Unambiguous	2	1	A0A0D3AJX4	C7(Carbamidomethyl)	CID	1	0	1	1		3.10348e+07	0.027	0.3612	169	2.09307	0	0	1.95292	9	3	363.18	1087.53	4.55462	12.0748	1040	1040	MS2	17/32	B_oleracea.raw
	Medium	LcHcSYPSASPcI	Unambiguous	2	1	A0A0D3AJX4	C2(Carbamidomethyl); C4(Carbamidomethyl); C12(Carbamidomethyl)	CID	1	0	1	1			0.027	0.3272	65	1.94683	0	0	67.7769	19	2	776.327	1551.65	5.37564	85.7829	28896	28896	MS2	11/24	B_oleracea.raw
	Medium	LcHcSYPSASPcI	Unambiguous	2	1	A0A0D3AJX4	C2(Carbamidomethyl); C4(Carbamidomethyl); C12(Carbamidomethyl)	CID	1	0	1	1			0.034	0.4253	59	2.21039	0	0	20.9921	8	2	776.325	1551.64	2.30746	71.7417	23305	23305	MS2	10/24	B_oleracea.raw
	Medium	LcHcSYPSASPcI	Unambiguous	2	1	A0A0D3AJX4	C2(Carbamidomethyl); C4(Carbamidomethyl); C12(Carbamidomethyl)	CID	1	0	1	1			0.034	0.4302	59	2.18691	0	0	26.6486	3	2	776.324	1551.64	1.28473	58.3496	18022	18022	MS2	9/24	B_oleracea.raw
	Medium	LcHcSYPSASPcI	Unambiguous	2	1	A0A0D3AJX4	C2(Carbamidomethyl); C4(Carbamidomethyl); C12(Carbamidomethyl)	CID	1	0	1	1			0.034	0.4362	67	1.91822	0	0	44.7057	9	2	776.326	1551.64	3.72355	71.0707	23033	23033	MS2	10/24	B_oleracea.raw
	Medium	LcHcSYPSASPcI	Unambiguous	2	1	A0A0D3AJX4	C2(Carbamidomethyl); C4(Carbamidomethyl); C12(Carbamidomethyl)	CID	1	0	1	1			0.034	0.4029	54	1.82194	0	0	45.1021	11	2	776.324	1551.64	1.28473	68.0061	21859	21859	MS2	9/24	B_oleracea.raw
	Medium	LcHcSYPSASPcI	Unambiguous	2	1	A0A0D3AJX4	C2(Carbamidomethyl); C4(Carbamidomethyl); C12(Carbamidomethyl)	CID	1	0	1	1			0.034	0.4167	54	1.67025	0	0	42.3469	6	2	776.326	1551.64	3.17285	71.1188	23051	23051	MS2	10/24	B_oleracea.raw
	Medium	LcHcSYPSASPcI	Unambiguous	2	1	A0A0D3AJX4	C2(Carbamidomethyl); C4(Carbamidomethyl); C12(Carbamidomethyl)	CID	1	0	1	1			0.043	0.4935	52	2.13816	0	0	78.9706	7	2	776.324	1551.64	0.576684	68.0407	21872	21872	MS2	11/24	B_oleracea.raw
	Medium	LcHcSYPSASPcI	Unambiguous	2	1	A0A0D3AJX4	C2(Carbamidomethyl); C4(Carbamidomethyl); C12(Carbamidomethyl)	CID	1	0	1	1		6.47177e+06	0.043	0.491	53	1.75654	0	0	63.0615	56	2	776.328	1551.65	6.24102	105.247	36416	36416	MS2	8/24	B_oleracea.raw
A0A0D3AND9	Uncharacterized protein OS=Brassica oleracea var. oleracea PE=4 SV=1 - [A0A0D3AND9_BRAOL]	209.613	63.27	1	2	8	62	3.43883e+10	98	10.3291	8.11865
	Confidence Level	Sequence	PSM Ambiguity	# Proteins	# Protein Groups	Protein Group Accessions	Modifications	Activation Type	ΔScore	ΔCn	Rank	Search Engine Rank	QuanResultID	Precursor Area	q-Value	PEP	Peptides Matched	XCorr	Probability	# Missed Cleavages	Isolation Interference [%]	Ion Inject Time [ms]	Charge	m/z [Da]	MH+ [Da]	ΔM [ppm]	RT [min]	First Scan	Last Scan	MS Order	Ions Matched	Spectrum File
	High	QLQPcLAAITGGGQPSGDccAK	Unambiguous	2	2	A0A0D3CYH8;A0A0D3AND9	C5(Carbamidomethyl); C19(Carbamidomethyl); C20(Carbamidomethyl)	CID	1	0	1	1		31873447156	0	1.154e-07	117	5.13931	0	0	9.91189	0	2	1145.03	2289.05	4.42558	83.3319	27930	27930	MS2	24/42	B_oleracea.raw
	High	QLQPcLAAITGGGQPSGDccAK	Unambiguous	2	2	A0A0D3CYH8;A0A0D3AND9	C5(Carbamidomethyl); C19(Carbamidomethyl); C20(Carbamidomethyl)	CID	1	0	1	1		6741208	0	1.974e-08	119	5.09927	0	0	17.7779	21	2	1145.03	2289.05	4.74555	86.0468	29000	29000	MS2	24/42	B_oleracea.raw
	High	QLQPcLAAITGGGQPSGDccAK	Unambiguous	2	2	A0A0D3CYH8;A0A0D3AND9	C5(Carbamidomethyl); C19(Carbamidomethyl); C20(Carbamidomethyl)	CID	1	0	1	1		25636282751	0	2.688e-08	150	5.03474	0	0	2.71492	0	3	763.689	2289.05	4.52636	83.3341	27931	27931	MS2	36/84	B_oleracea.raw
	High	QLQPcLAAITGGGQPSGDccAK	Unambiguous	2	2	A0A0D3CYH8;A0A0D3AND9	C5(Carbamidomethyl); C19(Carbamidomethyl); C20(Carbamidomethyl)	CID	1	0	1	1		25636282751	0	5.869e-09	151	4.94367	0	0	10.3206	1	3	763.689	2289.05	4.52636	82.8091	27722	27722	MS2	31/84	B_oleracea.raw
	High	QLQPcLAAITGGGQPSGDccAK	Unambiguous	2	2	A0A0D3CYH8;A0A0D3AND9	C5(Carbamidomethyl); C19(Carbamidomethyl); C20(Carbamidomethyl)	CID	1	0	1	1		31873447156	0	8.868e-08	106	4.89582	0	0	2.8268	1	2	1145.03	2289.05	5.49214	82.8113	27723	27723	MS2	23/42	B_oleracea.raw
	High	EQQPcLcGFAKNPAFAQYISSPNSR	Unambiguous	2	2	A0A0D3CYH8;A0A0D3AND9	C5(Carbamidomethyl); C7(Carbamidomethyl)	CID	1	0	1	1		41924815	0	4.102e-07	147	4.65244	0	1	16.4962	7	2	1435.67	2870.34	1.96997	97.5841	33457	33457	MS2	24/48	B_oleracea.raw
	High	QLQPcLAAITGGGQPSGDccAK	Unambiguous	2	2	A0A0D3CYH8;A0A0D3AND9	C5(Carbamidomethyl); C19(Carbamidomethyl); C20(Carbamidomethyl)	CID	1	0	1	1			0	7.38e-07	117	4.63877	0	0	23.6099	11	2	1145.03	2289.06	6.02541	85.2248	28680	28680	MS2	19/42	B_oleracea.raw
	High	NPAFAQYISSPNSR	Unambiguous	2	2	A0A0D3CYH8;A0A0D3AND9		CID	1	0	1	1		40955717539	0	5.45e-06	249	4.5647	0	0	3.98552	0	2	776.384	1551.76	3.91471	76.0258	25012	25012	MS2	17/26	B_oleracea.raw
	High	LKEQQPcLcGFAK	Unambiguous	2	2	A0A0D3CYH8;A0A0D3AND9	C7(Carbamidomethyl); C9(Carbamidomethyl)	CID	1	0	1	1		10112057796	0	5.61e-05	218	4.52578	0	1	3.09013	0	2	789.894	1578.78	2.09503	42.254	11644	11644	MS2	18/24	B_oleracea.raw
	High	QLQPcLAAITGGGQPSGDccAK	Unambiguous	2	2	A0A0D3CYH8;A0A0D3AND9	C5(Carbamidomethyl); C19(Carbamidomethyl); C20(Carbamidomethyl)	CID	1	0	1	1			0	1.43e-05	113	4.41255	0	0	4.75698	8	2	1145.03	2289.06	6.34538	85.0089	28596	28596	MS2	22/42	B_oleracea.raw
	High	EQQPcLcGFAKNPAFAQYISSPNSR	Unambiguous	2	2	A0A0D3CYH8;A0A0D3AND9	C5(Carbamidomethyl); C7(Carbamidomethyl)	CID	1	0	1	1		41924815	0	3.381e-07	142	4.38922	0	1	16.2187	16	2	1435.67	2870.34	1.7148	97.6599	33487	33487	MS2	24/48	B_oleracea.raw
	High	QLQPcLAAITGGGQPSGDccAK	Unambiguous	2	2	A0A0D3CYH8;A0A0D3AND9	C5(Carbamidomethyl); C19(Carbamidomethyl); C20(Carbamidomethyl)	CID	1	0	1	1			0	1.394e-07	108	4.38675	0	0	12.6406	7	2	1145.03	2289.06	5.91876	84.3729	28346	28346	MS2	21/42	B_oleracea.raw
	High	QLQPcLAAITGGGQPSGDccAK	Unambiguous	2	2	A0A0D3CYH8;A0A0D3AND9	C5(Carbamidomethyl); C19(Carbamidomethyl); C20(Carbamidomethyl)	CID	1	0	1	1			0	4.804e-06	145	4.27157	0	0	32.6484	2	3	763.688	2289.05	3.80644	84.1289	28248	28248	MS2	29/84	B_oleracea.raw
	High	LKEQQPcLcGFAK	Unambiguous	2	2	A0A0D3CYH8;A0A0D3AND9	C7(Carbamidomethyl); C9(Carbamidomethyl)	CID	1	0	1	1		10112057796	0	0.0001499	221	4.17511	0	1	4.08443	0	2	789.894	1578.78	2.17235	41.7187	11439	11439	MS2	19/24	B_oleracea.raw
	High	NPAFAQYISSPNSRK	Unambiguous	2	2	A0A0D3CYH8;A0A0D3AND9		CID	1	0	1	1		7355323904	0	1.616e-05	286	4.1319	0	1	0	2	3	560.623	1679.85	2.70028	48.6307	14196	14196	MS2	22/56	B_oleracea.raw
	High	EQQPcLcGFAKNPAFAQYISSPNSR	Unambiguous	2	2	A0A0D3CYH8;A0A0D3AND9	C5(Carbamidomethyl); C7(Carbamidomethyl)	CID	1	0	1	1		731680019	0	3.315e-05	182	4.09103	0	1	5.39072	2	3	957.452	2870.34	2.53941	97.2022	33310	33310	MS2	27/96	B_oleracea.raw
	High	NPAFAQYISSPNSR	Unambiguous	2	2	A0A0D3CYH8;A0A0D3AND9		CID	1	0	1	1		40955717539	0	3.073e-05	228	4.08497	0	0	23.1616	1	2	776.383	1551.76	2.89206	75.4625	24783	24783	MS2	16/26	B_oleracea.raw
	High	NPAFAQYISSPNSR	Unambiguous	2	2	A0A0D3CYH8;A0A0D3AND9		CID	1	0	1	1		40955717539	0	7.604e-06	246	4.08109	0	0	3.85052	0	2	776.384	1551.76	3.83605	76.5342	25217	25217	MS2	18/26	B_oleracea.raw
	High	QLQPcLAAITGGGQPSGDccAK	Unambiguous	2	2	A0A0D3CYH8;A0A0D3AND9	C5(Carbamidomethyl); C19(Carbamidomethyl); C20(Carbamidomethyl)	CID	1	0	1	1		25636282751	0	1.484e-07	146	4.04356	0	0	36.0215	1	3	763.688	2289.05	2.76655	83.8636	28140	28140	MS2	30/84	B_oleracea.raw
	High	QLQPcLAAITGGGQPSGDccAK	Unambiguous	2	2	A0A0D3CYH8;A0A0D3AND9	C5(Carbamidomethyl); C19(Carbamidomethyl); C20(Carbamidomethyl)	CID	1	0	1	1			0	4.338e-07	104	4.01324	0	0	0	3	2	1145.03	2289.05	2.50578	84.4658	28382	28382	MS2	21/42	B_oleracea.raw
	High	EQQPcLcGFAKNPAFAQYISSPNSR	Unambiguous	2	2	A0A0D3CYH8;A0A0D3AND9	C5(Carbamidomethyl); C7(Carbamidomethyl)	CID	1	0	1	1		731680019	0	2.032e-05	196	4.01259	0	1	8.54276	2	3	957.455	2870.35	5.66521	97.7341	33515	33515	MS2	29/96	B_oleracea.raw
	High	QLQPcLAAITGGGQPSGDccAK	Unambiguous	2	2	A0A0D3CYH8;A0A0D3AND9	C5(Carbamidomethyl); C19(Carbamidomethyl); C20(Carbamidomethyl)	CID	1	0	1	1			0	5.22e-07	116	3.96885	0	0	8.67372	3	2	1145.03	2289.05	4.63889	84.3254	28327	28327	MS2	22/42	B_oleracea.raw
	High	QLQPcLAAITGGGQPSGDccAK	Unambiguous	2	2	A0A0D3CYH8;A0A0D3AND9	C5(Carbamidomethyl); C19(Carbamidomethyl); C20(Carbamidomethyl)	CID	1	0	1	1		31873447156	0	1.01e-06	104	3.94935	0	0	8.27648	1	2	1145.03	2289.05	2.7191	83.9166	28162	28162	MS2	24/42	B_oleracea.raw
	High	NPAFAQYISSPNSRK	Unambiguous	2	2	A0A0D3CYH8;A0A0D3AND9		CID	1	0	1	1		2637406620	0	5.929e-05	218	3.85833	0	1	1.75124	0	2	840.431	1679.85	2.45395	48.1199	13988	13988	MS2	17/28	B_oleracea.raw
	High	LKEQQPcLcGFAK	Unambiguous	2	2	A0A0D3CYH8;A0A0D3AND9	C7(Carbamidomethyl); C9(Carbamidomethyl)	CID	1	0	1	1		30335770436	0	2.704e-05	216	3.78955	0	1	9.50318	0	3	526.932	1578.78	3.32362	41.7575	11454	11454	MS2	24/48	B_oleracea.raw
	High	QLQPcLAAITGGGQPSGDccAK	Unambiguous	2	2	A0A0D3CYH8;A0A0D3AND9	C5(Carbamidomethyl); C19(Carbamidomethyl); C20(Carbamidomethyl)	CID	1	0	1	1		6741208	0	6.234e-05	118	3.78279	0	0	29.8172	22	2	1145.03	2289.06	5.91876	86.2084	29064	29064	MS2	20/42	B_oleracea.raw
	High	QLQPcLAAITGGGQPSGDccAK	Unambiguous	2	2	A0A0D3CYH8;A0A0D3AND9	C5(Carbamidomethyl); C19(Carbamidomethyl); C20(Carbamidomethyl)	CID	1	0	1	1		25636282751	0	0.0002714	143	3.76158	0	0	12.2146	2	3	763.688	2289.05	3.72645	84.0199	28204	28204	MS2	26/84	B_oleracea.raw
	High	LKEQQPcLcGFAK	Unambiguous	2	2	A0A0D3CYH8;A0A0D3AND9	C7(Carbamidomethyl); C9(Carbamidomethyl)	CID	1	0	1	1		10112057796	0	6.057e-05	213	3.69279	0	1	36.4109	0	2	789.894	1578.78	2.40431	41.2085	11244	11244	MS2	18/24	B_oleracea.raw
	High	QLQPcLAAITGGGQPSGDccAK	Unambiguous	2	2	A0A0D3CYH8;A0A0D3AND9	C5(Carbamidomethyl); C19(Carbamidomethyl); C20(Carbamidomethyl)	CID	1	0	1	1			0	0.0003641	140	3.50361	0	0	81.0821	6	3	763.69	2289.05	5.40627	85.3265	28718	28718	MS2	26/84	B_oleracea.raw
	High	KVLTAcGIPYPSc	Unambiguous	1	1	A0A0D3AND9	C6(Carbamidomethyl); C13(Carbamidomethyl)	CID	1	0	1	1			0	3.333e-05	191	3.50229	0	1	57.0038	5	2	733.365	1465.72	3.15231	79.5422	26429	26429	MS2	18/24	B_oleracea.raw
	High	QLQPcLAAITGGGQPSGDccAK	Unambiguous	2	2	A0A0D3CYH8;A0A0D3AND9	C5(Carbamidomethyl); C19(Carbamidomethyl); C20(Carbamidomethyl)	CID	1	0	1	1			0	0.0002656	145	3.44725	0	0	50.0589	16	2	1145.03	2289.06	8.26516	95.6611	32713	32713	MS2	17/42	B_oleracea.raw
	High	NPAFAQYISSPNSR	Unambiguous	2	2	A0A0D3CYH8;A0A0D3AND9		CID	1	0	1	1			0	0.0003504	221	3.34806	0	0	33.895	1	2	776.383	1551.76	1.94807	76.944	25381	25381	MS2	16/26	B_oleracea.raw
	High	NPAFAQYISSPNSRK	Unambiguous	2	2	A0A0D3CYH8;A0A0D3AND9		CID	1	0	1	1		7355323904	0	6.25e-06	287	3.29321	0	1	1.12358	0	3	560.623	1679.86	3.24528	48.1178	13987	13987	MS2	25/56	B_oleracea.raw
	High	NPAFAQYISSPNSRK	Unambiguous	2	2	A0A0D3CYH8;A0A0D3AND9		CID	1	0	1	1		2637406620	0	0.0001645	241	3.27888	0	1	6.9105	3	2	840.432	1679.86	3.61662	47.6264	13796	13796	MS2	17/28	B_oleracea.raw
	High	LKEQQPcLcGFAK	Unambiguous	2	2	A0A0D3CYH8;A0A0D3AND9	C7(Carbamidomethyl); C9(Carbamidomethyl)	CID	1	0	1	1		30335770436	0	0.0001132	230	3.23582	0	1	9.68276	0	3	526.933	1578.78	4.83134	42.3041	11664	11664	MS2	20/48	B_oleracea.raw
	High	LKEQQPcLcGFAK	Unambiguous	2	2	A0A0D3CYH8;A0A0D3AND9	C7(Carbamidomethyl); C9(Carbamidomethyl)	CID	1	0	1	1			0	8.287e-05	217	3.18044	0	1	35.0674	2	3	526.932	1578.78	3.20764	42.8462	11874	11874	MS2	20/48	B_oleracea.raw
	High	LKEQQPcLcGFAK	Unambiguous	2	2	A0A0D3CYH8;A0A0D3AND9	C7(Carbamidomethyl); C9(Carbamidomethyl)	CID	1	0	1	1			0	0.0003729	233	3.13822	0	1	33.2857	4	3	526.932	1578.78	3.4396	43.3856	12089	12089	MS2	21/48	B_oleracea.raw
	High	KVLTAcGIPYPSc	Unambiguous	1	1	A0A0D3AND9	C6(Carbamidomethyl); C13(Carbamidomethyl)	CID	1	0	1	1		19240524731	0	0.0004431	172	3.1074	0	1	1.57943	0	2	733.365	1465.72	2.65261	78.3343	25943	25943	MS2	16/24	B_oleracea.raw
	High	KVLTAcGIPYPSc	Unambiguous	1	1	A0A0D3AND9	C6(Carbamidomethyl); C13(Carbamidomethyl)	CID	1	0	1	1		19240524731	0	0.002871	171	3.09481	0	1	3.1637	0	2	733.364	1465.72	2.56933	77.8092	25728	25728	MS2	15/24	B_oleracea.raw
	High	LKEQQPcLcGFAK	Unambiguous	2	2	A0A0D3CYH8;A0A0D3AND9	C7(Carbamidomethyl); C9(Carbamidomethyl)	CID	1	0	1	1		30335770436	0	0.004329	233	3.07507	0	1	37.1852	0	3	526.932	1578.78	3.55558	41.2439	11257	11257	MS2	17/48	B_oleracea.raw
	High	QLQPcLAAITGGGQPSGDccAK	Unambiguous	2	2	A0A0D3CYH8;A0A0D3AND9	C5(Carbamidomethyl); C19(Carbamidomethyl); C20(Carbamidomethyl)	CID	1	0	1	1			0	0.0007241	139	3.02522	0	0	6.72928	5	3	763.687	2289.05	1.48668	84.4152	28362	28362	MS2	26/84	B_oleracea.raw
	High	NPAFAQYISSPNSR	Unambiguous	2	2	A0A0D3CYH8;A0A0D3AND9		CID	1	0	1	1		1.69635e+06	0	0.00782	252	3.01088	0	0	15.9166	100	2	776.385	1551.76	4.3867	144.584	49333	49333	MS2	16/26	B_oleracea.raw
	High	NPAFAQYISSPNSRK	Unambiguous	2	2	A0A0D3CYH8;A0A0D3AND9		CID	1	0	1	1			0	0.0002932	253	2.93745	0	1	51.2905	19	3	560.625	1679.86	6.07928	54.7695	16603	16603	MS2	22/56	B_oleracea.raw
	High	NPAFAQYISSPNSRK	Unambiguous	2	2	A0A0D3CYH8;A0A0D3AND9		CID	1	0	1	1		7355323904	0	0.004885	290	2.86945	0	1	6.97492	1	3	560.623	1679.86	3.13628	47.6137	13790	13790	MS2	22/56	B_oleracea.raw
	High	KVLTAcGIPYPSc	Unambiguous	1	1	A0A0D3AND9	C6(Carbamidomethyl); C13(Carbamidomethyl)	CID	1	0	1	1			0	9.584e-05	188	2.80133	0	1	41.4373	10	2	733.365	1465.72	2.81918	79.1929	26286	26286	MS2	18/24	B_oleracea.raw
	High	VLTAcGIPYPSc	Unambiguous	1	1	A0A0D3AND9	C5(Carbamidomethyl); C12(Carbamidomethyl)	CID	1	0	1	1		5605025445	0	0.0003688	186	2.77083	0	0	3.84343	0	2	669.317	1337.63	2.72359	94.8435	32397	32397	MS2	16/22	B_oleracea.raw
	High	EQQPcLcGFAK	Unambiguous	2	2	A0A0D3CYH8;A0A0D3AND9	C5(Carbamidomethyl); C7(Carbamidomethyl)	CID	1	0	1	1		5.73426e+09	0	0.01815	93	2.64962	0	0	0.735388	0	2	669.304	1337.6	2.44501	48.1734	14010	14010	MS2	14/20	B_oleracea.raw
	High	QLQPcLAAITGGGQPSGDccAK	Unambiguous	2	2	A0A0D3CYH8;A0A0D3AND9	C5(Carbamidomethyl); C19(Carbamidomethyl); C20(Carbamidomethyl)	CID	1	0	1	1		2.65115e+07	0	0.003985	150	2.64458	0	0	36.4183	8	3	763.689	2289.05	4.76634	86.091	29017	29017	MS2	20/84	B_oleracea.raw
	High	NPAFAQYISSPNSR	Unambiguous	2	2	A0A0D3CYH8;A0A0D3AND9		CID	1	0	1	1		3.67328e+08	0	0.01482	276	2.62222	0	0	23.0243	3	3	517.925	1551.76	3.90605	75.5829	24833	24833	MS2	20/52	B_oleracea.raw
	High	NPAFAQYISSPNSRK	Unambiguous	2	2	A0A0D3CYH8;A0A0D3AND9		CID	1	0	1	1		7355323904	0	0.006345	288	2.4993	0	1	5.5597	5	3	560.623	1679.85	2.70028	48.8498	14285	14285	MS2	20/56	B_oleracea.raw
	High	EQQPcLcGFAK	Unambiguous	2	2	A0A0D3CYH8;A0A0D3AND9	C5(Carbamidomethyl); C7(Carbamidomethyl)	CID	1	0	1	1			0	0.009008	91	2.44921	0	0	22.3089	3	2	669.305	1337.6	3.63139	49.8693	14686	14686	MS2	12/20	B_oleracea.raw
	High	KVLTAcGIPYPSc	Unambiguous	1	1	A0A0D3AND9	C6(Carbamidomethyl); C13(Carbamidomethyl)	CID	1	0	1	1			0	0.001455	196	2.42818	0	1	39.5199	11	2	733.365	1465.72	3.06902	80.3073	26733	26733	MS2	14/24	B_oleracea.raw
	High	VLTAcGIPYPSc	Unambiguous	1	1	A0A0D3AND9	C5(Carbamidomethyl); C12(Carbamidomethyl)	CID	1	0	1	1		5605025445	0	0.01454	219	2.40444	0	0	31.1189	7	2	669.319	1337.63	6.28266	94.319	32192	32192	MS2	11/22	B_oleracea.raw
	High	NPAFAQYISSPNSR	Unambiguous	2	2	A0A0D3CYH8;A0A0D3AND9		CID	1	0	1	1			0	0.00797	265	2.37447	0	0	94.9111	11	2	776.385	1551.76	4.46537	81.4651	27197	27197	MS2	13/26	B_oleracea.raw
	High	KVLTAcGIPYPSc	Unambiguous	1	1	A0A0D3AND9	C6(Carbamidomethyl); C13(Carbamidomethyl)	CID	1	0	1	1			0.001	0.02402	215	2.39242	0	1	35.0496	4	2	733.365	1465.72	3.15231	79.0802	26242	26242	MS2	13/24	B_oleracea.raw
	High	KVLTAcGIPYPSc	Unambiguous	1	1	A0A0D3AND9	C6(Carbamidomethyl); C13(Carbamidomethyl)	CID	1	0	1	1			0.001	0.02203	220	2.07877	0	1	26.3023	10	2	733.364	1465.72	2.15291	80.5124	26814	26814	MS2	15/24	B_oleracea.raw
	High	NPAFAQYISSPNSR	Unambiguous	2	2	A0A0D3CYH8;A0A0D3AND9		CID	1	0	1	1			0.004	0.1274	246	1.87151	0	0	62.031	5	2	776.381	1551.76	0.13876	78.8155	26138	26138	MS2	11/26	B_oleracea.raw
	Medium	QLQPcLAAITGGGQPSGDccAK	Unambiguous	2	2	A0A0D3CYH8;A0A0D3AND9	C5(Carbamidomethyl); C19(Carbamidomethyl); C20(Carbamidomethyl)	CID	1	0	1	1		6.66317e+07	0.015	0.2284	150	2.09973	0	0	10.3373	5	4	573.018	2289.05	3.50726	83.1837	27873	27873	MS2	27/126	B_oleracea.raw
	Medium	NPAFAQYISSPNSR	Unambiguous	2	2	A0A0D3CYH8;A0A0D3AND9		CID	1	0	1	1			0.016	0.2378	242	1.99265	0	0	33.1219	7	2	776.383	1551.76	2.3414	78.3621	25956	25956	MS2	13/26	B_oleracea.raw
	Medium	NPAFAQYISSPNSRK	Unambiguous	2	2	A0A0D3CYH8;A0A0D3AND9		CID	1	0	1	1			0.021	0.2808	268	2.24662	0	1	30.8257	9	3	560.623	1679.86	3.35428	49.0384	14359	14359	MS2	16/56	B_oleracea.raw
	Medium	QLQPcLAAITGGGQPSGDccAK	Unambiguous	2	2	A0A0D3CYH8;A0A0D3AND9	C5(Carbamidomethyl); C19(Carbamidomethyl); C20(Carbamidomethyl)	CID	1	0	1	1		6.66317e+07	0.027	0.3588	146	2.12945	0	0	17.7346	2	4	573.018	2289.05	3.93389	83.0328	27813	27813	MS2	28/126	B_oleracea.raw
	Medium	NPAFAQYISSPNSR	Unambiguous	2	2	A0A0D3CYH8;A0A0D3AND9		CID	1	0	1	1			0.038	0.4564	222	1.94788	0	0	91.7518	9	2	776.374	1551.74	-9.77325	78.1408	25866	25866	MS2	14/26	B_oleracea.raw
A0A0D3CYH8	Uncharacterized protein OS=Brassica oleracea var. oleracea PE=4 SV=1 - [A0A0D3CYH8_BRAOL]	209.209	65.26	1	2	8	63	3.43883e+10	95	9.78594	8.49951
	Confidence Level	Sequence	PSM Ambiguity	# Proteins	# Protein Groups	Protein Group Accessions	Modifications	Activation Type	ΔScore	ΔCn	Rank	Search Engine Rank	QuanResultID	Precursor Area	q-Value	PEP	Peptides Matched	XCorr	Probability	# Missed Cleavages	Isolation Interference [%]	Ion Inject Time [ms]	Charge	m/z [Da]	MH+ [Da]	ΔM [ppm]	RT [min]	First Scan	Last Scan	MS Order	Ions Matched	Spectrum File
	High	QLQPcLAAITGGGQPSGDccAK	Unambiguous	2	2	A0A0D3CYH8;A0A0D3AND9	C5(Carbamidomethyl); C19(Carbamidomethyl); C20(Carbamidomethyl)	CID	1	0	1	1		31873447156	0	1.154e-07	117	5.13931	0	0	9.91189	0	2	1145.03	2289.05	4.42558	83.3319	27930	27930	MS2	24/42	B_oleracea.raw
	High	QLQPcLAAITGGGQPSGDccAK	Unambiguous	2	2	A0A0D3CYH8;A0A0D3AND9	C5(Carbamidomethyl); C19(Carbamidomethyl); C20(Carbamidomethyl)	CID	1	0	1	1		6741208	0	1.974e-08	119	5.09927	0	0	17.7779	21	2	1145.03	2289.05	4.74555	86.0468	29000	29000	MS2	24/42	B_oleracea.raw
	High	QLQPcLAAITGGGQPSGDccAK	Unambiguous	2	2	A0A0D3CYH8;A0A0D3AND9	C5(Carbamidomethyl); C19(Carbamidomethyl); C20(Carbamidomethyl)	CID	1	0	1	1		25636282751	0	2.688e-08	150	5.03474	0	0	2.71492	0	3	763.689	2289.05	4.52636	83.3341	27931	27931	MS2	36/84	B_oleracea.raw
	High	QLQPcLAAITGGGQPSGDccAK	Unambiguous	2	2	A0A0D3CYH8;A0A0D3AND9	C5(Carbamidomethyl); C19(Carbamidomethyl); C20(Carbamidomethyl)	CID	1	0	1	1		25636282751	0	5.869e-09	151	4.94367	0	0	10.3206	1	3	763.689	2289.05	4.52636	82.8091	27722	27722	MS2	31/84	B_oleracea.raw
	High	QLQPcLAAITGGGQPSGDccAK	Unambiguous	2	2	A0A0D3CYH8;A0A0D3AND9	C5(Carbamidomethyl); C19(Carbamidomethyl); C20(Carbamidomethyl)	CID	1	0	1	1		31873447156	0	8.868e-08	106	4.89582	0	0	2.8268	1	2	1145.03	2289.05	5.49214	82.8113	27723	27723	MS2	23/42	B_oleracea.raw
	High	EQQPcLcGFAKNPAFAQYISSPNSR	Unambiguous	2	2	A0A0D3CYH8;A0A0D3AND9	C5(Carbamidomethyl); C7(Carbamidomethyl)	CID	1	0	1	1		41924815	0	4.102e-07	147	4.65244	0	1	16.4962	7	2	1435.67	2870.34	1.96997	97.5841	33457	33457	MS2	24/48	B_oleracea.raw
	High	QLQPcLAAITGGGQPSGDccAK	Unambiguous	2	2	A0A0D3CYH8;A0A0D3AND9	C5(Carbamidomethyl); C19(Carbamidomethyl); C20(Carbamidomethyl)	CID	1	0	1	1			0	7.38e-07	117	4.63877	0	0	23.6099	11	2	1145.03	2289.06	6.02541	85.2248	28680	28680	MS2	19/42	B_oleracea.raw
	High	NPAFAQYISSPNSR	Unambiguous	2	2	A0A0D3CYH8;A0A0D3AND9		CID	1	0	1	1		40955717539	0	5.45e-06	249	4.5647	0	0	3.98552	0	2	776.384	1551.76	3.91471	76.0258	25012	25012	MS2	17/26	B_oleracea.raw
	High	LKEQQPcLcGFAK	Unambiguous	2	2	A0A0D3CYH8;A0A0D3AND9	C7(Carbamidomethyl); C9(Carbamidomethyl)	CID	1	0	1	1		10112057796	0	5.61e-05	218	4.52578	0	1	3.09013	0	2	789.894	1578.78	2.09503	42.254	11644	11644	MS2	18/24	B_oleracea.raw
	High	QLQPcLAAITGGGQPSGDccAK	Unambiguous	2	2	A0A0D3CYH8;A0A0D3AND9	C5(Carbamidomethyl); C19(Carbamidomethyl); C20(Carbamidomethyl)	CID	1	0	1	1			0	1.43e-05	113	4.41255	0	0	4.75698	8	2	1145.03	2289.06	6.34538	85.0089	28596	28596	MS2	22/42	B_oleracea.raw
	High	EQQPcLcGFAKNPAFAQYISSPNSR	Unambiguous	2	2	A0A0D3CYH8;A0A0D3AND9	C5(Carbamidomethyl); C7(Carbamidomethyl)	CID	1	0	1	1		41924815	0	3.381e-07	142	4.38922	0	1	16.2187	16	2	1435.67	2870.34	1.7148	97.6599	33487	33487	MS2	24/48	B_oleracea.raw
	High	QLQPcLAAITGGGQPSGDccAK	Unambiguous	2	2	A0A0D3CYH8;A0A0D3AND9	C5(Carbamidomethyl); C19(Carbamidomethyl); C20(Carbamidomethyl)	CID	1	0	1	1			0	1.394e-07	108	4.38675	0	0	12.6406	7	2	1145.03	2289.06	5.91876	84.3729	28346	28346	MS2	21/42	B_oleracea.raw
	High	QLQPcLAAITGGGQPSGDccAK	Unambiguous	2	2	A0A0D3CYH8;A0A0D3AND9	C5(Carbamidomethyl); C19(Carbamidomethyl); C20(Carbamidomethyl)	CID	1	0	1	1			0	4.804e-06	145	4.27157	0	0	32.6484	2	3	763.688	2289.05	3.80644	84.1289	28248	28248	MS2	29/84	B_oleracea.raw
	High	LKEQQPcLcGFAK	Unambiguous	2	2	A0A0D3CYH8;A0A0D3AND9	C7(Carbamidomethyl); C9(Carbamidomethyl)	CID	1	0	1	1		10112057796	0	0.0001499	221	4.17511	0	1	4.08443	0	2	789.894	1578.78	2.17235	41.7187	11439	11439	MS2	19/24	B_oleracea.raw
	High	NPAFAQYISSPNSRK	Unambiguous	2	2	A0A0D3CYH8;A0A0D3AND9		CID	1	0	1	1		7355323904	0	1.616e-05	286	4.1319	0	1	0	2	3	560.623	1679.85	2.70028	48.6307	14196	14196	MS2	22/56	B_oleracea.raw
	High	EQQPcLcGFAKNPAFAQYISSPNSR	Unambiguous	2	2	A0A0D3CYH8;A0A0D3AND9	C5(Carbamidomethyl); C7(Carbamidomethyl)	CID	1	0	1	1		731680019	0	3.315e-05	182	4.09103	0	1	5.39072	2	3	957.452	2870.34	2.53941	97.2022	33310	33310	MS2	27/96	B_oleracea.raw
	High	NPAFAQYISSPNSR	Unambiguous	2	2	A0A0D3CYH8;A0A0D3AND9		CID	1	0	1	1		40955717539	0	3.073e-05	228	4.08497	0	0	23.1616	1	2	776.383	1551.76	2.89206	75.4625	24783	24783	MS2	16/26	B_oleracea.raw
	High	NPAFAQYISSPNSR	Unambiguous	2	2	A0A0D3CYH8;A0A0D3AND9		CID	1	0	1	1		40955717539	0	7.604e-06	246	4.08109	0	0	3.85052	0	2	776.384	1551.76	3.83605	76.5342	25217	25217	MS2	18/26	B_oleracea.raw
	High	QLQPcLAAITGGGQPSGDccAK	Unambiguous	2	2	A0A0D3CYH8;A0A0D3AND9	C5(Carbamidomethyl); C19(Carbamidomethyl); C20(Carbamidomethyl)	CID	1	0	1	1		25636282751	0	1.484e-07	146	4.04356	0	0	36.0215	1	3	763.688	2289.05	2.76655	83.8636	28140	28140	MS2	30/84	B_oleracea.raw
	High	QLQPcLAAITGGGQPSGDccAK	Unambiguous	2	2	A0A0D3CYH8;A0A0D3AND9	C5(Carbamidomethyl); C19(Carbamidomethyl); C20(Carbamidomethyl)	CID	1	0	1	1			0	4.338e-07	104	4.01324	0	0	0	3	2	1145.03	2289.05	2.50578	84.4658	28382	28382	MS2	21/42	B_oleracea.raw
	High	EQQPcLcGFAKNPAFAQYISSPNSR	Unambiguous	2	2	A0A0D3CYH8;A0A0D3AND9	C5(Carbamidomethyl); C7(Carbamidomethyl)	CID	1	0	1	1		731680019	0	2.032e-05	196	4.01259	0	1	8.54276	2	3	957.455	2870.35	5.66521	97.7341	33515	33515	MS2	29/96	B_oleracea.raw
	High	QLQPcLAAITGGGQPSGDccAK	Unambiguous	2	2	A0A0D3CYH8;A0A0D3AND9	C5(Carbamidomethyl); C19(Carbamidomethyl); C20(Carbamidomethyl)	CID	1	0	1	1			0	5.22e-07	116	3.96885	0	0	8.67372	3	2	1145.03	2289.05	4.63889	84.3254	28327	28327	MS2	22/42	B_oleracea.raw
	High	QLQPcLAAITGGGQPSGDccAK	Unambiguous	2	2	A0A0D3CYH8;A0A0D3AND9	C5(Carbamidomethyl); C19(Carbamidomethyl); C20(Carbamidomethyl)	CID	1	0	1	1		31873447156	0	1.01e-06	104	3.94935	0	0	8.27648	1	2	1145.03	2289.05	2.7191	83.9166	28162	28162	MS2	24/42	B_oleracea.raw
	High	NPAFAQYISSPNSRK	Unambiguous	2	2	A0A0D3CYH8;A0A0D3AND9		CID	1	0	1	1		2637406620	0	5.929e-05	218	3.85833	0	1	1.75124	0	2	840.431	1679.85	2.45395	48.1199	13988	13988	MS2	17/28	B_oleracea.raw
	High	LKEQQPcLcGFAK	Unambiguous	2	2	A0A0D3CYH8;A0A0D3AND9	C7(Carbamidomethyl); C9(Carbamidomethyl)	CID	1	0	1	1		30335770436	0	2.704e-05	216	3.78955	0	1	9.50318	0	3	526.932	1578.78	3.32362	41.7575	11454	11454	MS2	24/48	B_oleracea.raw
	High	QLQPcLAAITGGGQPSGDccAK	Unambiguous	2	2	A0A0D3CYH8;A0A0D3AND9	C5(Carbamidomethyl); C19(Carbamidomethyl); C20(Carbamidomethyl)	CID	1	0	1	1		6741208	0	6.234e-05	118	3.78279	0	0	29.8172	22	2	1145.03	2289.06	5.91876	86.2084	29064	29064	MS2	20/42	B_oleracea.raw
	High	QLQPcLAAITGGGQPSGDccAK	Unambiguous	2	2	A0A0D3CYH8;A0A0D3AND9	C5(Carbamidomethyl); C19(Carbamidomethyl); C20(Carbamidomethyl)	CID	1	0	1	1		25636282751	0	0.0002714	143	3.76158	0	0	12.2146	2	3	763.688	2289.05	3.72645	84.0199	28204	28204	MS2	26/84	B_oleracea.raw
	High	LKEQQPcLcGFAK	Unambiguous	2	2	A0A0D3CYH8;A0A0D3AND9	C7(Carbamidomethyl); C9(Carbamidomethyl)	CID	1	0	1	1		10112057796	0	6.057e-05	213	3.69279	0	1	36.4109	0	2	789.894	1578.78	2.40431	41.2085	11244	11244	MS2	18/24	B_oleracea.raw
	High	QLQPcLAAITGGGQPSGDccAK	Unambiguous	2	2	A0A0D3CYH8;A0A0D3AND9	C5(Carbamidomethyl); C19(Carbamidomethyl); C20(Carbamidomethyl)	CID	1	0	1	1			0	0.0003641	140	3.50361	0	0	81.0821	6	3	763.69	2289.05	5.40627	85.3265	28718	28718	MS2	26/84	B_oleracea.raw
	High	QLQPcLAAITGGGQPSGDccAK	Unambiguous	2	2	A0A0D3CYH8;A0A0D3AND9	C5(Carbamidomethyl); C19(Carbamidomethyl); C20(Carbamidomethyl)	CID	1	0	1	1			0	0.0002656	145	3.44725	0	0	50.0589	16	2	1145.03	2289.06	8.26516	95.6611	32713	32713	MS2	17/42	B_oleracea.raw
	High	NPAFAQYISSPNSR	Unambiguous	2	2	A0A0D3CYH8;A0A0D3AND9		CID	1	0	1	1			0	0.0003504	221	3.34806	0	0	33.895	1	2	776.383	1551.76	1.94807	76.944	25381	25381	MS2	16/26	B_oleracea.raw
	High	NPAFAQYISSPNSRK	Unambiguous	2	2	A0A0D3CYH8;A0A0D3AND9		CID	1	0	1	1		7355323904	0	6.25e-06	287	3.29321	0	1	1.12358	0	3	560.623	1679.86	3.24528	48.1178	13987	13987	MS2	25/56	B_oleracea.raw
	High	NPAFAQYISSPNSRK	Unambiguous	2	2	A0A0D3CYH8;A0A0D3AND9		CID	1	0	1	1		2637406620	0	0.0001645	241	3.27888	0	1	6.9105	3	2	840.432	1679.86	3.61662	47.6264	13796	13796	MS2	17/28	B_oleracea.raw
	High	LKEQQPcLcGFAK	Unambiguous	2	2	A0A0D3CYH8;A0A0D3AND9	C7(Carbamidomethyl); C9(Carbamidomethyl)	CID	1	0	1	1		30335770436	0	0.0001132	230	3.23582	0	1	9.68276	0	3	526.933	1578.78	4.83134	42.3041	11664	11664	MS2	20/48	B_oleracea.raw
	High	KVLSAcGIPYPSc	Unambiguous	1	1	A0A0D3CYH8	C6(Carbamidomethyl); C13(Carbamidomethyl)	CID	1	0	1	1		14793515845	0	0.000255	196	3.19026	0	1	35.1879	4	2	726.359	1451.71	5.21805	76.8107	25329	25329	MS2	15/24	B_oleracea.raw
	High	LKEQQPcLcGFAK	Unambiguous	2	2	A0A0D3CYH8;A0A0D3AND9	C7(Carbamidomethyl); C9(Carbamidomethyl)	CID	1	0	1	1			0	8.287e-05	217	3.18044	0	1	35.0674	2	3	526.932	1578.78	3.20764	42.8462	11874	11874	MS2	20/48	B_oleracea.raw
	High	LKEQQPcLcGFAK	Unambiguous	2	2	A0A0D3CYH8;A0A0D3AND9	C7(Carbamidomethyl); C9(Carbamidomethyl)	CID	1	0	1	1			0	0.0003729	233	3.13822	0	1	33.2857	4	3	526.932	1578.78	3.4396	43.3856	12089	12089	MS2	21/48	B_oleracea.raw
	High	LKEQQPcLcGFAK	Unambiguous	2	2	A0A0D3CYH8;A0A0D3AND9	C7(Carbamidomethyl); C9(Carbamidomethyl)	CID	1	0	1	1		30335770436	0	0.004329	233	3.07507	0	1	37.1852	0	3	526.932	1578.78	3.55558	41.2439	11257	11257	MS2	17/48	B_oleracea.raw
	High	QLQPcLAAITGGGQPSGDccAK	Unambiguous	2	2	A0A0D3CYH8;A0A0D3AND9	C5(Carbamidomethyl); C19(Carbamidomethyl); C20(Carbamidomethyl)	CID	1	0	1	1			0	0.0007241	139	3.02522	0	0	6.72928	5	3	763.687	2289.05	1.48668	84.4152	28362	28362	MS2	26/84	B_oleracea.raw
	High	NPAFAQYISSPNSR	Unambiguous	2	2	A0A0D3CYH8;A0A0D3AND9		CID	1	0	1	1		1.69635e+06	0	0.00782	252	3.01088	0	0	15.9166	100	2	776.385	1551.76	4.3867	144.584	49333	49333	MS2	16/26	B_oleracea.raw
	High	NPAFAQYISSPNSRK	Unambiguous	2	2	A0A0D3CYH8;A0A0D3AND9		CID	1	0	1	1			0	0.0002932	253	2.93745	0	1	51.2905	19	3	560.625	1679.86	6.07928	54.7695	16603	16603	MS2	22/56	B_oleracea.raw
	High	NPAFAQYISSPNSRK	Unambiguous	2	2	A0A0D3CYH8;A0A0D3AND9		CID	1	0	1	1		7355323904	0	0.004885	290	2.86945	0	1	6.97492	1	3	560.623	1679.86	3.13628	47.6137	13790	13790	MS2	22/56	B_oleracea.raw
	High	KVLSAcGIPYPSc	Unambiguous	1	1	A0A0D3CYH8	C6(Carbamidomethyl); C13(Carbamidomethyl)	CID	1	0	1	1		14793515845	0	0.0004544	217	2.76792	0	1	2.58976	0	2	726.358	1451.71	5.04988	77.3895	25560	25560	MS2	18/24	B_oleracea.raw
	High	KVLSAcGIPYPSc	Unambiguous	1	1	A0A0D3CYH8	C6(Carbamidomethyl); C13(Carbamidomethyl)	CID	1	0	1	1		1.123e+06	0	0.0003969	223	2.69589	0	1	57.1695	100	2	726.358	1451.71	4.71353	144.19	49238	49238	MS2	15/24	B_oleracea.raw
	High	EQQPcLcGFAK	Unambiguous	2	2	A0A0D3CYH8;A0A0D3AND9	C5(Carbamidomethyl); C7(Carbamidomethyl)	CID	1	0	1	1		5.73426e+09	0	0.01815	93	2.64962	0	0	0.735388	0	2	669.304	1337.6	2.44501	48.1734	14010	14010	MS2	14/20	B_oleracea.raw
	High	QLQPcLAAITGGGQPSGDccAK	Unambiguous	2	2	A0A0D3CYH8;A0A0D3AND9	C5(Carbamidomethyl); C19(Carbamidomethyl); C20(Carbamidomethyl)	CID	1	0	1	1		2.65115e+07	0	0.003985	150	2.64458	0	0	36.4183	8	3	763.689	2289.05	4.76634	86.091	29017	29017	MS2	20/84	B_oleracea.raw
	High	NPAFAQYISSPNSR	Unambiguous	2	2	A0A0D3CYH8;A0A0D3AND9		CID	1	0	1	1		3.67328e+08	0	0.01482	276	2.62222	0	0	23.0243	3	3	517.925	1551.76	3.90605	75.5829	24833	24833	MS2	20/52	B_oleracea.raw
	High	KVLSAcGIPYPSc	Unambiguous	1	1	A0A0D3CYH8	C6(Carbamidomethyl); C13(Carbamidomethyl)	CID	1	0	1	1		1.123e+06	0	0.003659	206	2.60856	0	1	81.5817	100	2	726.358	1451.71	4.46127	144.151	49232	49232	MS2	14/24	B_oleracea.raw
	High	NPAFAQYISSPNSRK	Unambiguous	2	2	A0A0D3CYH8;A0A0D3AND9		CID	1	0	1	1		7355323904	0	0.006345	288	2.4993	0	1	5.5597	5	3	560.623	1679.85	2.70028	48.8498	14285	14285	MS2	20/56	B_oleracea.raw
	High	KVLSAcGIPYPSc	Unambiguous	1	1	A0A0D3CYH8	C6(Carbamidomethyl); C13(Carbamidomethyl)	CID	1	0	1	1		14793515845	0	1.172e-05	224	2.48205	0	1	10.6939	1	2	726.358	1451.71	4.96579	76.8484	25343	25343	MS2	18/24	B_oleracea.raw
	High	EQQPcLcGFAK	Unambiguous	2	2	A0A0D3CYH8;A0A0D3AND9	C5(Carbamidomethyl); C7(Carbamidomethyl)	CID	1	0	1	1			0	0.009008	91	2.44921	0	0	22.3089	3	2	669.305	1337.6	3.63139	49.8693	14686	14686	MS2	12/20	B_oleracea.raw
	High	NPAFAQYISSPNSR	Unambiguous	2	2	A0A0D3CYH8;A0A0D3AND9		CID	1	0	1	1			0	0.00797	265	2.37447	0	0	94.9111	11	2	776.385	1551.76	4.46537	81.4651	27197	27197	MS2	13/26	B_oleracea.raw
	High	VLSAcGIPYPSc	Unambiguous	1	1	A0A0D3CYH8	C5(Carbamidomethyl); C12(Carbamidomethyl)	CID	1	0	1	1		2.20374e+09	0	0.002064	158	2.19176	0	0	38.1861	4	2	662.311	1323.61	5.81473	93.7261	31963	31963	MS2	15/22	B_oleracea.raw
	High	VLSAcGIPYPSc	Unambiguous	1	1	A0A0D3CYH8	C5(Carbamidomethyl); C12(Carbamidomethyl)	CID	1	0	1	1		2.20374e+09	0	0.003328	168	2.17379	0	0	10.1857	1	2	662.311	1323.62	6.18363	93.1766	31756	31756	MS2	16/22	B_oleracea.raw
	High	KVLSAcGIPYPSc	Unambiguous	1	1	A0A0D3CYH8	C6(Carbamidomethyl); C13(Carbamidomethyl)	CID	1	0	1	1		1.123e+06	0	0.0008759	212	2.15539	0	1	37.6641	100	2	726.357	1451.71	2.9477	144.347	49279	49279	MS2	14/24	B_oleracea.raw
	High	KVLSAcGIPYPSc	Unambiguous	1	1	A0A0D3CYH8	C6(Carbamidomethyl); C13(Carbamidomethyl)	CID	1	0	1	1			0	0.02081	211	2.14893	0	1	80.429	100	2	726.358	1451.71	4.12492	143.662	49141	49141	MS2	12/24	B_oleracea.raw
	High	KVLSAcGIPYPSc	Unambiguous	1	1	A0A0D3CYH8	C6(Carbamidomethyl); C13(Carbamidomethyl)	CID	1	0	1	1			0.001	0.02786	223	1.76117	0	1	72.2447	100	2	726.357	1451.71	3.78857	142.934	48989	48989	MS2	13/24	B_oleracea.raw
	High	NPAFAQYISSPNSR	Unambiguous	2	2	A0A0D3CYH8;A0A0D3AND9		CID	1	0	1	1			0.004	0.1274	246	1.87151	0	0	62.031	5	2	776.381	1551.76	0.13876	78.8155	26138	26138	MS2	11/26	B_oleracea.raw
	Medium	QLQPcLAAITGGGQPSGDccAK	Unambiguous	2	2	A0A0D3CYH8;A0A0D3AND9	C5(Carbamidomethyl); C19(Carbamidomethyl); C20(Carbamidomethyl)	CID	1	0	1	1		6.66317e+07	0.015	0.2284	150	2.09973	0	0	10.3373	5	4	573.018	2289.05	3.50726	83.1837	27873	27873	MS2	27/126	B_oleracea.raw
	Medium	NPAFAQYISSPNSR	Unambiguous	2	2	A0A0D3CYH8;A0A0D3AND9		CID	1	0	1	1			0.016	0.2378	242	1.99265	0	0	33.1219	7	2	776.383	1551.76	2.3414	78.3621	25956	25956	MS2	13/26	B_oleracea.raw
	Medium	NPAFAQYISSPNSRK	Unambiguous	2	2	A0A0D3CYH8;A0A0D3AND9		CID	1	0	1	1			0.021	0.2808	268	2.24662	0	1	30.8257	9	3	560.623	1679.86	3.35428	49.0384	14359	14359	MS2	16/56	B_oleracea.raw
	Medium	QLQPcLAAITGGGQPSGDccAK	Unambiguous	2	2	A0A0D3CYH8;A0A0D3AND9	C5(Carbamidomethyl); C19(Carbamidomethyl); C20(Carbamidomethyl)	CID	1	0	1	1		6.66317e+07	0.027	0.3588	146	2.12945	0	0	17.7346	2	4	573.018	2289.05	3.93389	83.0328	27813	27813	MS2	28/126	B_oleracea.raw
	Medium	NPAFAQYISSPNSR	Unambiguous	2	2	A0A0D3CYH8;A0A0D3AND9		CID	1	0	1	1			0.038	0.4564	222	1.94788	0	0	91.7518	9	2	776.374	1551.74	-9.77325	78.1408	25866	25866	MS2	14/26	B_oleracea.raw
A0A0D3C822	Uncharacterized protein OS=Brassica oleracea var. oleracea PE=4 SV=1 - [A0A0D3C822_BRAOL]	192.254	69.9	3	10	10	59	4.20754e+10	103	11.688	8.95361
	Confidence Level	Sequence	PSM Ambiguity	# Proteins	# Protein Groups	Protein Group Accessions	Modifications	Activation Type	ΔScore	ΔCn	Rank	Search Engine Rank	QuanResultID	Precursor Area	q-Value	PEP	Peptides Matched	XCorr	Probability	# Missed Cleavages	Isolation Interference [%]	Ion Inject Time [ms]	Charge	m/z [Da]	MH+ [Da]	ΔM [ppm]	RT [min]	First Scan	Last Scan	MS Order	Ions Matched	Spectrum File
	High	DQAATKQcScIIANNPQK	Unambiguous	1	1	A0A0D3C822	C8(Carbamidomethyl); C10(Carbamidomethyl)	CID	1	0	1	1		4.66454e+08	0	2.433e-10	209	5.11735	0	1	26.5805	10	3	683	2046.98	7.10592	25.7536	5352	5352	MS2	33/68	B_oleracea.raw
	High	KLADTcFESLAYcMNLIPR	Unambiguous	1	1	A0A0D3C822	C6(Carbamidomethyl); C13(Carbamidomethyl)	CID	1	0	1	1		2.15041e+07	0	1.148e-06	157	5.05048	0	1	42.583	36	2	1151.56	2302.12	6.94351	115.204	40101	40101	MS2	23/36	B_oleracea.raw
	High	LADTcFESLAYcMNLIPR	Unambiguous	1	1	A0A0D3C822	C5(Carbamidomethyl); C12(Carbamidomethyl)	CID	1	0	1	1		2.67934e+09	0	1.413e-08	158	4.9789	0	0	11.5489	23	2	1087.52	2174.02	7.6892	126.361	43880	43880	MS2	23/34	B_oleracea.raw
	High	LADTcFESLAYcMNLIPR	Unambiguous	1	1	A0A0D3C822	C5(Carbamidomethyl); C12(Carbamidomethyl)	CID	1	0	1	1			0	4.877e-08	144	4.90786	0	0	21.4209	29	2	1087.51	2174.02	5.10633	127.894	44428	44428	MS2	21/34	B_oleracea.raw
	High	LADTcFESLAYcMNLIPR	Unambiguous	1	1	A0A0D3C822	C5(Carbamidomethyl); C12(Carbamidomethyl)	CID	1	0	1	1		2.67934e+09	0	6.143e-08	162	4.8637	0	0	14.9175	21	2	1087.52	2174.02	7.3523	127.786	44389	44389	MS2	23/34	B_oleracea.raw
	High	LADTcFESLAYcmNLIPR	Unambiguous	1	1	A0A0D3C822	C5(Carbamidomethyl); C12(Carbamidomethyl); M13(Oxidation)	CID	1	0	1	1		1.31692e+08	0	2.028e-05	147	4.78373	0	0	10.2613	5	2	1095.51	2190.02	7.72536	111.578	38808	38808	MS2	20/34	B_oleracea.raw
	High	LADTcFESLAYcMNLIPR	Unambiguous	1	1	A0A0D3C822	C5(Carbamidomethyl); C12(Carbamidomethyl)	CID	1	0	1	1		2.67934e+09	0	1.787e-07	149	4.75327	0	0	7.88682	7	2	1087.52	2174.03	8.13839	127.408	44249	44249	MS2	22/34	B_oleracea.raw
	High	LADTcFESLAYcMNLIPR	Unambiguous	1	1	A0A0D3C822	C5(Carbamidomethyl); C12(Carbamidomethyl)	CID	1	0	1	1		2.67934e+09	0	3.926e-06	156	4.63901	0	0	5.86903	0	2	1087.52	2174.03	8.81218	126.868	44060	44060	MS2	22/34	B_oleracea.raw
	High	QcScIIANNPQKYLDLIK	Unambiguous	1	1	A0A0D3C822	C2(Carbamidomethyl); C4(Carbamidomethyl)	CID	1	0	1	1		21870914440	0	2.364e-06	174	4.63503	0	1	9.90695	4	2	1089.56	2178.12	6.00247	98.2427	33706	33706	MS2	15/34	B_oleracea.raw
	High	LFKAcGLGNVANYHNQPcK	Unambiguous	1	1	A0A0D3C822	C5(Carbamidomethyl); C18(Carbamidomethyl)	CID	1	0	1	1		122623368	0	2.928e-06	180	4.56213	0	1	16.6524	5	2	1096.03	2191.06	3.29489	44.794	12653	12653	MS2	20/36	B_oleracea.raw
	High	LFKAcGLGNVANYHNQPcK	Unambiguous	1	1	A0A0D3C822	C5(Carbamidomethyl); C18(Carbamidomethyl)	CID	1	0	1	1		122623368	0	8.952e-06	174	4.49344	0	1	6.7906	2	2	1096.03	2191.06	4.07487	44.958	12719	12719	MS2	17/36	B_oleracea.raw
	High	DQAATKQcScIIANNPQK	Unambiguous	1	1	A0A0D3C822	C8(Carbamidomethyl); C10(Carbamidomethyl)	CID	1	0	1	1		4.66454e+08	0	7.375e-08	210	4.40777	0	1	24.369	4	3	682.999	2046.98	6.56922	26.2616	5534	5534	MS2	32/68	B_oleracea.raw
	High	LADTcFESLAYcmNLIPR	Unambiguous	1	1	A0A0D3C822	C5(Carbamidomethyl); C12(Carbamidomethyl); M13(Oxidation)	CID	1	0	1	1		1.31692e+08	0	1.452e-06	153	4.35652	0	0	31.54	25	2	1095.51	2190.02	8.84014	111.037	38616	38616	MS2	21/34	B_oleracea.raw
	High	QcScIIANNPQKYLDLIK	Unambiguous	1	1	A0A0D3C822	C2(Carbamidomethyl); C4(Carbamidomethyl)	CID	1	0	1	1		21870914440	0	1.038e-05	177	4.34763	0	1	2.49418	0	2	1089.56	2178.11	3.64863	98.7812	33921	33921	MS2	13/34	B_oleracea.raw
	High	LADTcFESLAYcmNLIPR	Unambiguous	1	1	A0A0D3C822	C5(Carbamidomethyl); C12(Carbamidomethyl); M13(Oxidation)	CID	1	0	1	1		1.31692e+08	0	4.303e-06	151	4.32932	0	0	17.1666	13	2	1095.51	2190.02	8.61718	111.075	38629	38629	MS2	20/34	B_oleracea.raw
	High	QcScIIANNPQKYLDLIK	Unambiguous	1	1	A0A0D3C822	C2(Carbamidomethyl); C4(Carbamidomethyl)	CID	1	0	1	1		1.83108e+06	0	0.000107	167	4.26501	0	1	35.4943	36	2	1089.56	2178.12	6.00247	100.848	34724	34724	MS2	18/34	B_oleracea.raw
	High	LADTcFESLAYcMNLIPR	Unambiguous	1	1	A0A0D3C822	C5(Carbamidomethyl); C12(Carbamidomethyl)	CID	1	0	1	1		2.67934e+09	0	1.861e-06	166	4.23574	0	0	30.0569	32	2	1087.52	2174.02	7.24	127.829	44404	44404	MS2	21/34	B_oleracea.raw
	High	LFKAcGLGNVANYHNQPcK	Unambiguous	1	1	A0A0D3C822	C5(Carbamidomethyl); C18(Carbamidomethyl)	CID	1	0	1	1		507327878	0	5.484e-09	203	4.16427	0	1	26.1054	1	3	731.024	2191.06	1.39452	45.7832	13052	13052	MS2	32/72	B_oleracea.raw
	High	QcScIIANNPQKYLDLIK	Unambiguous	1	1	A0A0D3C822	C2(Carbamidomethyl); C4(Carbamidomethyl)	CID	1	0	1	1			0	3.095e-06	172	4.09053	0	1	27.0902	16	2	1089.56	2178.11	3.53654	100.46	34578	34578	MS2	13/34	B_oleracea.raw
	High	KLADTcFESLAYcMNLIPR	Unambiguous	1	1	A0A0D3C822	C6(Carbamidomethyl); C13(Carbamidomethyl)	CID	1	0	1	1		2.15041e+07	0	0.0003169	165	4.08962	0	1	33.7375	39	2	1151.56	2302.12	6.73141	115.59	40237	40237	MS2	19/36	B_oleracea.raw
	High	QcScIIANNPQKYLDLIK	Unambiguous	1	1	A0A0D3C822	C2(Carbamidomethyl); C4(Carbamidomethyl)	CID	1	0	1	1		21870914440	0	3.549e-05	174	4.07809	0	1	2.95808	0	2	1089.56	2178.11	4.43324	99.3174	34128	34128	MS2	11/34	B_oleracea.raw
	High	LADTcFESLAYcmNLIPR	Unambiguous	1	1	A0A0D3C822	C5(Carbamidomethyl); C12(Carbamidomethyl); M13(Oxidation)	CID	1	0	1	1		1.31692e+08	0	1.543e-05	151	4.05917	0	0	20.2852	39	2	1095.51	2190.02	6.38762	111.773	38881	38881	MS2	17/34	B_oleracea.raw
	High	KLADTcFESLAYcMNLIPR	Unambiguous	1	1	A0A0D3C822	C6(Carbamidomethyl); C13(Carbamidomethyl)	CID	1	0	1	1		1.64766e+08	0	0.0001509	196	4.00998	0	1	38.574	5	3	768.044	2302.12	6.22183	115.124	40071	40071	MS2	21/72	B_oleracea.raw
	High	LFKAcGLGNVANYHNQPcK	Unambiguous	1	1	A0A0D3C822	C5(Carbamidomethyl); C18(Carbamidomethyl)	CID	1	0	1	1		122623368	0	3.594e-05	188	3.91977	0	1	4.58173	2	2	1096.03	2191.06	2.18064	44.8596	12680	12680	MS2	18/36	B_oleracea.raw
	High	QcScIIANNPQKYLDLIK	Unambiguous	1	1	A0A0D3C822	C2(Carbamidomethyl); C4(Carbamidomethyl)	CID	1	0	1	1		1.83108e+06	0	0.001409	172	3.83311	0	1	15.3443	20	2	1089.56	2178.12	7.12334	100.909	34746	34746	MS2	13/34	B_oleracea.raw
	High	LADTcFESLAYcMNLIPR	Unambiguous	1	1	A0A0D3C822	C5(Carbamidomethyl); C12(Carbamidomethyl)	CID	1	0	1	1		2.12259e+09	0	1.683e-05	188	3.79893	0	0	3.35917	0	3	725.348	2174.03	9.64822	126.87	44061	44061	MS2	27/68	B_oleracea.raw
	High	LADTcFESLAYcMNLIPR	Unambiguous	1	1	A0A0D3C822	C5(Carbamidomethyl); C12(Carbamidomethyl)	CID	1	0	1	1		2.12259e+09	0	0.0001025	196	3.75252	0	0	39.0191	18	3	725.347	2174.03	8.04798	126.358	43879	43879	MS2	21/68	B_oleracea.raw
	High	QcScIIANNPQKYLDLIK	Unambiguous	1	1	A0A0D3C822	C2(Carbamidomethyl); C4(Carbamidomethyl)	CID	1	0	1	1		7.17691e+10	0	0.0007387	190	3.72418	0	1	2.86622	0	3	726.711	2178.12	5.66003	98.779	33920	33920	MS2	24/68	B_oleracea.raw
	High	QcScIIANNPQKYLDLIK	Unambiguous	1	1	A0A0D3C822	C2(Carbamidomethyl); C4(Carbamidomethyl)	CID	1	0	1	1		1.83108e+06	0	3.342e-05	168	3.62797	0	1	47.3628	27	2	1089.56	2178.12	7.12334	101.155	34836	34836	MS2	13/34	B_oleracea.raw
	High	QcScIIANNPQKYLDLIK	Unambiguous	1	1	A0A0D3C822	C2(Carbamidomethyl); C4(Carbamidomethyl)	CID	1	0	1	1			0	4.133e-05	176	3.51944	0	1	25.8168	13	2	1089.56	2178.11	4.43324	100.378	34547	34547	MS2	16/34	B_oleracea.raw
	High	QcScIIANNPQKYLDLIK	Unambiguous	1	1	A0A0D3C822	C2(Carbamidomethyl); C4(Carbamidomethyl)	CID	1	0	1	1			0	8.437e-05	177	3.50365	0	1	3.86963	3	2	1089.56	2178.11	4.09698	99.8378	34331	34331	MS2	12/34	B_oleracea.raw
	High	LADTcFESLAYcMNLIPR	Unambiguous	1	1	A0A0D3C822	C5(Carbamidomethyl); C12(Carbamidomethyl)	CID	1	0	1	1		2.12259e+09	0	8.091e-06	197	3.49671	0	0	12.2365	6	3	725.347	2174.03	8.1322	127.41	44250	44250	MS2	23/68	B_oleracea.raw
	High	QcScIIANNPQKYLDLIK	Unambiguous	1	1	A0A0D3C822	C2(Carbamidomethyl); C4(Carbamidomethyl)	CID	1	0	1	1			0	1.735e-05	175	3.47522	0	1	18.4986	23	2	1089.56	2178.12	5.77829	100.645	34649	34649	MS2	14/34	B_oleracea.raw
	High	LFKAcGLGNVANYHNQPcK	Unambiguous	1	1	A0A0D3C822	C5(Carbamidomethyl); C18(Carbamidomethyl)	CID	1	0	1	1		1163430962	0	0.006587	206	3.46274	0	1	18.6737	1	4	548.52	2191.06	2.55836	45.7744	13048	13048	MS2	32/108	B_oleracea.raw
	High	DQAATKQcScIIANNPQK	Unambiguous	1	1	A0A0D3C822	C8(Carbamidomethyl); C10(Carbamidomethyl)	CID	1	0	1	1			0	5.109e-07	217	3.4227	0	1	63.6652	62	3	682.999	2046.98	6.30087	27.1923	5864	5864	MS2	30/68	B_oleracea.raw
	High	QcScIIANNPQKYLDLIK	Unambiguous	1	1	A0A0D3C822	C2(Carbamidomethyl); C4(Carbamidomethyl)	CID	1	0	1	1		7.17691e+10	0	0.0001369	189	3.31793	0	1	13.6269	1	3	726.71	2178.12	5.4919	98.2383	33704	33704	MS2	21/68	B_oleracea.raw
	High	LFKAcGLGNVANYHNQPcK	Unambiguous	1	1	A0A0D3C822	C5(Carbamidomethyl); C18(Carbamidomethyl)	CID	1	0	1	1			0	0.0003098	206	3.16106	0	1	46.6359	0	3	731.024	2191.06	2.06308	44.8816	12687	12687	MS2	19/72	B_oleracea.raw
	High	QcScIIANNPQKYLDLIK	Unambiguous	1	1	A0A0D3C822	C2(Carbamidomethyl); C4(Carbamidomethyl)	CID	1	0	1	1			0	0.0008248	190	3.14746	0	1	6.05898	1	3	726.71	2178.12	5.57597	99.8356	34330	34330	MS2	21/68	B_oleracea.raw
	High	LADTcFESLAYcmNLIPR	Unambiguous	1	1	A0A0D3C822	C5(Carbamidomethyl); C12(Carbamidomethyl); M13(Oxidation)	CID	1	0	1	1		1.6849e+08	0	0.0002668	174	3.08586	0	0	37.212	2	3	730.677	2190.02	6.68805	111.286	38702	38702	MS2	22/68	B_oleracea.raw
	High	YLDLIKLFK	Unambiguous	1	1	A0A0D3C822		CID	1	0	1	1		8.14332e+08	0	0.0009027	27	2.99708	0	1	26.4148	0	2	576.858	1152.71	4.70733	107.457	37259	37259	MS2	14/16	B_oleracea.raw
	High	QcScIIANNPQK	Unambiguous	1	1	A0A0D3C822	C2(Carbamidomethyl); C4(Carbamidomethyl)	CID	1	0	1	1		2.25074e+07	0	0.0001976	172	2.93907	0	0	48.7226	17	2	716.842	1432.68	6.02338	23.5853	4593	4593	MS2	14/22	B_oleracea.raw
	High	QcScIIANNPQKYLDLIK	Unambiguous	1	1	A0A0D3C822	C2(Carbamidomethyl); C4(Carbamidomethyl)	CID	1	0	1	1		7.17691e+10	0	0.001596	192	2.80459	0	1	3.47935	0	3	726.711	2178.12	6.41662	99.3152	34127	34127	MS2	22/68	B_oleracea.raw
	High	LADTcFESLAYcMNLIPR	Unambiguous	1	1	A0A0D3C822	C5(Carbamidomethyl); C12(Carbamidomethyl)	CID	1	0	1	1		52236.6	0	0.007048	153	2.76922	0	0	11.4953	100	2	1087.51	2174.02	3.42185	144.083	49220	49220	MS2	13/34	B_oleracea.raw
	High	QcScIIANNPQKYLDLIK	Unambiguous	1	1	A0A0D3C822	C2(Carbamidomethyl); C4(Carbamidomethyl)	CID	1	0	1	1		2.45247e+07	0	0.001182	190	2.35421	0	1	89.8473	4	3	726.711	2178.12	5.82816	101.828	35090	35090	MS2	19/68	B_oleracea.raw
	High	YLDLIKLFK	Unambiguous	1	1	A0A0D3C822		CID	1	0	1	1		1.88273e+09	0	0.02061	30	2.3499	0	1	0	1	3	384.908	1152.71	4.98689	107.851	37408	37408	MS2	18/32	B_oleracea.raw
	High	QcScIIANNPQKYLDLIK	Unambiguous	1	1	A0A0D3C822	C2(Carbamidomethyl); C4(Carbamidomethyl)	CID	1	0	1	1		14248225	0	0.01034	192	2.15862	0	1	21.1443	3	3	726.712	2178.12	8.09792	100.893	34739	34739	MS2	19/68	B_oleracea.raw
	High	YWEKDccNVR	Unambiguous	1	1	A0A0D3C822	C6(Carbamidomethyl); C7(Carbamidomethyl)	CID	1	0	1	1		4.95408e+06	0	0.006289	87	2.01831	0	1	15.8173	28	3	477.207	1429.61	5.94123	22.0888	4092	4092	MS2	21/36	B_oleracea.raw
	High	LADTcFESLAYcMNLIPR	Unambiguous	1	1	A0A0D3C822	C5(Carbamidomethyl); C12(Carbamidomethyl)	CID	1	0	1	1		153167	0.001	0.02969	151	1.9923	0	0	43.8522	100	2	1087.51	2174.02	5.44323	144.473	49309	49309	MS2	11/34	B_oleracea.raw
	High	QcScIIANNPQKYLDLIK	Unambiguous	1	1	A0A0D3C822	C2(Carbamidomethyl); C4(Carbamidomethyl)	CID	1	0	1	1			0.003	0.09216	188	2.41236	0	1	62.415	63	3	726.711	2178.12	6.24849	117.014	40718	40718	MS2	17/68	B_oleracea.raw
	High	YLDLIK	Unambiguous	3	1	A0A0D3C822		CID	1	0	1	2			0.006	0.1441	50	1.36846	0	0	9.06884	5	2	382.733	764.458	3.29642	64.4255	20442	20442	MS2	10/10	B_oleracea.raw
	Medium	LFKAcGLGNVANYHNQPcK	Unambiguous	1	1	A0A0D3C822	C5(Carbamidomethyl); C18(Carbamidomethyl)	CID	1	0	1	1		3197179000	0.011	0.1952	203	2.54707	0	1	2.95589	0	4	548.521	2191.06	4.22974	44.8794	12686	12686	MS2	28/108	B_oleracea.raw
	Medium	YLDLIK	Unambiguous	3	1	A0A0D3C822		CID	1	0	1	2			0.012	0.2234	50	1.35497	0	0	7.63885	5	2	382.732	764.457	2.81737	68.0985	21896	21896	MS2	9/10	B_oleracea.raw
	Medium	YLDLIK	Unambiguous	3	1	A0A0D3C822		CID	1	0	1	2			0.018	0.2609	50	1.68085	0	0	0	3	2	382.733	764.458	4.01498	66.4886	21266	21266	MS2	10/10	B_oleracea.raw
	Medium	LFKAcGLGNVANYHNQPcK	Unambiguous	1	1	A0A0D3C822	C5(Carbamidomethyl); C18(Carbamidomethyl)	CID	1	0	1	1		1163430962	0.021	0.2792	205	2.26656	0	1	39.1325	1	4	548.521	2191.06	3.44976	46.1578	13207	13207	MS2	28/108	B_oleracea.raw
	Medium	DccNVR	Unambiguous	1	1	A0A0D3C822	C2(Carbamidomethyl); C3(Carbamidomethyl)	CID	1	0	1	1		4.21105e+06	0.023	0.311	24	2.06749	0	0	17.489	10	2	412.165	823.323	5.1404	11.7533	935	935	MS2	9/10	B_oleracea.raw
	Medium	QcScIIANNPQKYLDLIK	Unambiguous	1	1	A0A0D3C822	C2(Carbamidomethyl); C4(Carbamidomethyl)	CID	1	0	1	1			0.027	0.3313	185	1.83393	0	1	64.8426	77	3	726.713	2178.12	8.43418	119.502	41557	41557	MS2	14/68	B_oleracea.raw
	Medium	QcScIIANNPQKYLDLIK	Unambiguous	1	1	A0A0D3C822	C2(Carbamidomethyl); C4(Carbamidomethyl)	CID	1	0	1	1		4.49806e+06	0.034	0.397	190	1.77268	0	1	74.9139	48	3	726.71	2178.12	5.40784	114.254	39770	39770	MS2	11/68	B_oleracea.raw
	Medium	YLDLIK	Unambiguous	3	1	A0A0D3C822		CID	1	0	1	2		51259839420	0.038	0.4548	50	1.69531	0	0	5.6822	0	2	382.733	764.458	4.01498	59.5686	18513	18513	MS2	10/10	B_oleracea.raw
	Medium	QcScIIANNPQKYLDLIK	Unambiguous	1	1	A0A0D3C822	C2(Carbamidomethyl); C4(Carbamidomethyl)	CID	1	0	1	1			0.043	0.4949	192	1.62338	0	1	9.6266	2	3	726.711	2178.12	6.41662	100.353	34536	34536	MS2	17/68	B_oleracea.raw
A0A0D3BZ12	Uncharacterized protein OS=Brassica oleracea var. oleracea PE=4 SV=1 - [A0A0D3BZ12_BRAOL]	189.183	54.76	1	9	9	57	3.50571e+10	84	9.37278	8.99756
	Confidence Level	Sequence	PSM Ambiguity	# Proteins	# Protein Groups	Protein Group Accessions	Modifications	Activation Type	ΔScore	ΔCn	Rank	Search Engine Rank	QuanResultID	Precursor Area	q-Value	PEP	Peptides Matched	XCorr	Probability	# Missed Cleavages	Isolation Interference [%]	Ion Inject Time [ms]	Charge	m/z [Da]	MH+ [Da]	ΔM [ppm]	RT [min]	First Scan	Last Scan	MS Order	Ions Matched	Spectrum File
	High	YcDEQQLPVNKNGLcVDSEcQAK	Unambiguous	1	1	A0A0D3BZ12	C2(Carbamidomethyl); C15(Carbamidomethyl); C20(Carbamidomethyl)	CID	1	0	1	1		309263	0	1.197e-07	101	5.41578	0	1	14.1825	81	3	919.081	2755.23	6.37919	144.624	49344	49344	MS2	27/88	B_oleracea.raw
	High	YcDEQQLPVNKNGLcVDSEcQAK	Unambiguous	1	1	A0A0D3BZ12	C2(Carbamidomethyl); C15(Carbamidomethyl); C20(Carbamidomethyl)	CID	1	0	1	1		41277057470	0	1.608e-07	81	5.21083	0	1	2.6059	0	3	919.079	2755.22	3.45508	65.8196	21003	21003	MS2	30/88	B_oleracea.raw
	High	YcDEQQLPVNKNGLcVDSEcQAK	Unambiguous	1	1	A0A0D3BZ12	C2(Carbamidomethyl); C15(Carbamidomethyl); C20(Carbamidomethyl)	CID	1	0	1	1		9609662464	0	1.459e-05	82	5.13819	0	1	2.15687	0	3	919.079	2755.22	3.32216	66.3705	21218	21218	MS2	29/88	B_oleracea.raw
	High	YcDEQQLPVNKNGLcVDSEcQAK	Unambiguous	1	1	A0A0D3BZ12	C2(Carbamidomethyl); C15(Carbamidomethyl); C20(Carbamidomethyl)	CID	1	0	1	1		41277057470	0	1.933e-06	82	5.13169	0	1	16.8931	1	3	919.078	2755.22	2.98988	64.257	20374	20374	MS2	28/88	B_oleracea.raw
	High	YcDEQQLPVNKNGLcVDSEcQAK	Unambiguous	1	1	A0A0D3BZ12	C2(Carbamidomethyl); C15(Carbamidomethyl); C20(Carbamidomethyl)	CID	1	0	1	1			0	9.462e-06	80	5.04084	0	1	0	1	3	919.078	2755.22	2.59113	67.4033	21618	21618	MS2	29/88	B_oleracea.raw
	High	YcDEQQLPVNKNGLcVDSEcQAK	Unambiguous	1	1	A0A0D3BZ12	C2(Carbamidomethyl); C15(Carbamidomethyl); C20(Carbamidomethyl)	CID	1	0	1	1			0	5.801e-07	78	5.016	0	1	8.24037	8	2	1378.12	2755.23	6.31762	67.1534	21524	21524	MS2	24/44	B_oleracea.raw
	High	YcDEQQLPVNKNGLcVDSEcQAK	Unambiguous	1	1	A0A0D3BZ12	C2(Carbamidomethyl); C15(Carbamidomethyl); C20(Carbamidomethyl)	CID	1	0	1	1			0	9.369e-08	80	5.00233	0	1	0	0	3	919.078	2755.22	2.85696	66.877	21415	21415	MS2	30/88	B_oleracea.raw
	High	YcDEQQLPVNKNGLcVDSEcQAK	Unambiguous	1	1	A0A0D3BZ12	C2(Carbamidomethyl); C15(Carbamidomethyl); C20(Carbamidomethyl)	CID	1	0	1	1		41277057470	0	2.222e-06	82	4.90062	0	1	3.68298	0	3	919.079	2755.22	3.32216	64.7576	20576	20576	MS2	28/88	B_oleracea.raw
	High	YcDEQQLPVNKNGLcVDSEcQAK	Unambiguous	1	1	A0A0D3BZ12	C2(Carbamidomethyl); C15(Carbamidomethyl); C20(Carbamidomethyl)	CID	1	0	1	1		1715348736	0	1.885e-05	63	4.7603	0	1	5.51626	0	2	1378.11	2755.22	3.74794	66.4823	21263	21263	MS2	20/44	B_oleracea.raw
	High	YcDEQQLPVNKNGLcVDSEcQAK	Unambiguous	1	1	A0A0D3BZ12	C2(Carbamidomethyl); C15(Carbamidomethyl); C20(Carbamidomethyl)	CID	1	0	1	1			0	1.647e-06	66	4.75721	0	1	5.41454	4	2	1378.12	2755.22	4.54543	67.0411	21480	21480	MS2	20/44	B_oleracea.raw
	High	YcDEQQLPVNKNGLcVDSEcQAK	Unambiguous	1	1	A0A0D3BZ12	C2(Carbamidomethyl); C15(Carbamidomethyl); C20(Carbamidomethyl)	CID	1	0	1	1		8770134592	0	1.934e-05	66	4.55922	0	1	14.0387	0	2	1378.11	2755.22	3.65933	65.4361	20851	20851	MS2	21/44	B_oleracea.raw
	High	YcDEQQLPVNKNGLcVDSEcQAK	Unambiguous	1	1	A0A0D3BZ12	C2(Carbamidomethyl); C15(Carbamidomethyl); C20(Carbamidomethyl)	CID	1	0	1	1		8770134592	0	1.751e-05	67	4.51936	0	1	4.31844	0	2	1378.11	2755.22	1.97574	64.3971	20429	20429	MS2	22/44	B_oleracea.raw
	High	YcDEQQLPVNKNGLcVDSEcQAK	Unambiguous	1	1	A0A0D3BZ12	C2(Carbamidomethyl); C15(Carbamidomethyl); C20(Carbamidomethyl)	CID	1	0	1	1			0	3.008e-06	82	4.49949	0	1	0	5	3	919.078	2755.22	3.18925	67.9182	21823	21823	MS2	26/88	B_oleracea.raw
	High	YcDEQQLPVNKNGLcVDSEcQAK	Unambiguous	1	1	A0A0D3BZ12	C2(Carbamidomethyl); C15(Carbamidomethyl); C20(Carbamidomethyl)	CID	1	0	1	1		8770134592	0	9.579e-06	64	4.45713	0	1	15.0147	0	2	1378.11	2755.22	2.59601	64.9114	20639	20639	MS2	22/44	B_oleracea.raw
	High	YcDEQQLPVNKNGLcVDSEcQAK	Unambiguous	1	1	A0A0D3BZ12	C2(Carbamidomethyl); C15(Carbamidomethyl); C20(Carbamidomethyl)	CID	1	0	1	1			0	6.404e-07	81	4.4042	0	1	18.4604	3	3	919.078	2755.22	3.12279	67.9634	21842	21842	MS2	26/88	B_oleracea.raw
	High	YcDEQQLPVNKNGLcVDSEcQAK	Unambiguous	1	1	A0A0D3BZ12	C2(Carbamidomethyl); C15(Carbamidomethyl); C20(Carbamidomethyl)	CID	1	0	1	1		309263	0	2e-05	82	4.32397	0	1	10.4218	100	3	919.079	2755.22	3.32216	144.675	49357	49357	MS2	25/88	B_oleracea.raw
	High	YcDEQQLPVNKNGLcVDSEcQAK	Unambiguous	1	1	A0A0D3BZ12	C2(Carbamidomethyl); C15(Carbamidomethyl); C20(Carbamidomethyl)	CID	1	0	1	1		41277057470	0	1.337e-05	81	4.32193	0	1	3.81244	0	3	919.079	2755.22	3.52154	65.2731	20785	20785	MS2	27/88	B_oleracea.raw
	High	YcDEQQLPVNKNGLcVDSEcQAK	Unambiguous	1	1	A0A0D3BZ12	C2(Carbamidomethyl); C15(Carbamidomethyl); C20(Carbamidomethyl)	CID	1	0	1	1			0	4.704e-06	78	4.23337	0	1	0	6	3	919.077	2755.22	1.39489	67.9949	21854	21854	MS2	28/88	B_oleracea.raw
	High	KYcDEQQLPVNK	Unambiguous	1	1	A0A0D3BZ12	C3(Carbamidomethyl)	CID	1	0	1	1		3.45418e+07	0	3.877e-08	264	4.19375	0	1	46.7625	38	3	507.921	1521.75	6.76629	24.6253	4962	4962	MS2	31/44	B_oleracea.raw
	High	YcDEQQLPVNKNGLcVDSEcQAK	Unambiguous	1	1	A0A0D3BZ12	C2(Carbamidomethyl); C15(Carbamidomethyl); C20(Carbamidomethyl)	CID	1	0	1	1			0	5.73e-05	68	4.12159	0	1	14.1584	26	2	1378.11	2755.21	-0.593959	67.7046	21738	21738	MS2	20/44	B_oleracea.raw
	High	YcDEQQLPVNKNGLcVDSEcQAK	Unambiguous	1	1	A0A0D3BZ12	C2(Carbamidomethyl); C15(Carbamidomethyl); C20(Carbamidomethyl)	CID	1	0	1	1		8770134592	0	0.0001393	65	4.05765	0	1	13.1681	0	2	1378.11	2755.22	3.03906	65.9643	21060	21060	MS2	21/44	B_oleracea.raw
	High	YcDEQQLPVNKNGLcVDSEcQAK	Unambiguous	1	1	A0A0D3BZ12	C2(Carbamidomethyl); C15(Carbamidomethyl); C20(Carbamidomethyl)	CID	1	0	1	1			0	4.55e-06	63	4.02597	0	1	13.3825	3	2	1378.11	2755.22	2.06435	66.9982	21464	21464	MS2	23/44	B_oleracea.raw
	High	YcDEQQLPVNKNGLcVDSEcQAK	Unambiguous	1	1	A0A0D3BZ12	C2(Carbamidomethyl); C15(Carbamidomethyl); C20(Carbamidomethyl)	CID	1	0	1	1			0	1.094e-05	80	3.99675	0	1	0	4	3	919.078	2755.22	2.39176	68.0343	21869	21869	MS2	25/88	B_oleracea.raw
	High	NGLcVDSEcQAK	Unambiguous	1	1	A0A0D3BZ12	C4(Carbamidomethyl); C9(Carbamidomethyl)	CID	1	0	1	1			0	6.971e-06	58	3.73489	0	0	44.1682	30	2	690.801	1380.6	5.31608	27.4096	5935	5935	MS2	16/22	B_oleracea.raw
	High	KYcDEQQLPVNK	Unambiguous	1	1	A0A0D3BZ12	C3(Carbamidomethyl)	CID	1	0	1	1		5.57786e+06	0	3.066e-05	236	3.72679	0	1	47.4731	43	2	761.376	1521.75	5.91279	24.79	5019	5019	MS2	17/22	B_oleracea.raw
	High	NGLcVDSEcQAK	Unambiguous	1	1	A0A0D3BZ12	C4(Carbamidomethyl); C9(Carbamidomethyl)	CID	1	0	1	1		1.28966e+09	0	2.764e-05	62	3.71586	0	0	44.7332	4	2	690.802	1380.6	6.20026	25.0807	5115	5115	MS2	15/22	B_oleracea.raw
	High	NGLcVDSEcQAK	Unambiguous	1	1	A0A0D3BZ12	C4(Carbamidomethyl); C9(Carbamidomethyl)	CID	1	0	1	1			0	1.419e-05	63	3.52118	0	0	43.6473	17	2	690.801	1380.59	4.16664	26.68	5690	5690	MS2	15/22	B_oleracea.raw
	High	NGLcVDSEcQAK	Unambiguous	1	1	A0A0D3BZ12	C4(Carbamidomethyl); C9(Carbamidomethyl)	CID	1	0	1	1		1.28966e+09	0	7.515e-05	64	3.38802	0	0	31.1016	1	2	690.802	1380.6	6.28868	25.6229	5302	5302	MS2	16/22	B_oleracea.raw
	High	YcDEQQLPVNKNGLcVDSEcQAK	Unambiguous	1	1	A0A0D3BZ12	C2(Carbamidomethyl); C15(Carbamidomethyl); C20(Carbamidomethyl)	CID	1	0	1	1		505885424	0	6.842e-05	79	3.32775	0	1	32.5788	1	4	689.56	2755.22	2.0989	64.6044	20513	20513	MS2	33/132	B_oleracea.raw
	High	NGLcVDSEcQAK	Unambiguous	1	1	A0A0D3BZ12	C4(Carbamidomethyl); C9(Carbamidomethyl)	CID	1	0	1	1			0	2.199e-05	59	3.2658	0	0	48.2216	28	2	690.801	1380.59	4.25506	27.3412	5912	5912	MS2	15/22	B_oleracea.raw
	High	KYcDEQQLPVNK	Unambiguous	1	1	A0A0D3BZ12	C3(Carbamidomethyl)	CID	1	0	1	1		3.45418e+07	0	0.01013	267	3.15531	0	1	67.784	49	3	507.92	1521.75	6.70612	25.1892	5155	5155	MS2	22/44	B_oleracea.raw
	High	NGLcVDSEcQAK	Unambiguous	1	1	A0A0D3BZ12	C4(Carbamidomethyl); C9(Carbamidomethyl)	CID	1	0	1	1			0	2.992e-05	64	3.12688	0	0	56.6741	28	2	690.801	1380.59	4.25506	26.7152	5701	5701	MS2	15/22	B_oleracea.raw
	High	NGLcVDSEcQAK	Unambiguous	1	1	A0A0D3BZ12	C4(Carbamidomethyl); C9(Carbamidomethyl)	CID	1	0	1	1		1.28966e+09	0	7.095e-05	65	3.11585	0	0	44.0234	10	2	690.802	1380.6	6.37709	26.1527	5493	5493	MS2	17/22	B_oleracea.raw
	High	YcDEQQLPVNK	Unambiguous	1	1	A0A0D3BZ12	C2(Carbamidomethyl)	CID	1	0	1	1		47270009136	0	0.0009303	160	3.06764	0	0	3.22563	0	2	697.327	1393.65	3.74046	33.5009	8227	8227	MS2	16/20	B_oleracea.raw
	High	YcDEQQLPVNKNGLcVDSEcQAK	Unambiguous	1	1	A0A0D3BZ12	C2(Carbamidomethyl); C15(Carbamidomethyl); C20(Carbamidomethyl)	CID	1	0	1	1		505885424	0	0.003597	80	2.93656	0	1	14.519	1	4	689.56	2755.22	2.54195	65.1732	20745	20745	MS2	31/132	B_oleracea.raw
	High	YcDEQQLPVNK	Unambiguous	1	1	A0A0D3BZ12	C2(Carbamidomethyl)	CID	1	0	1	1		47270009136	0	0.008908	152	2.92118	0	0	4.13211	0	2	697.327	1393.65	3.12733	34.029	8437	8437	MS2	16/20	B_oleracea.raw
	High	YcDEQQLPVNK	Unambiguous	1	1	A0A0D3BZ12	C2(Carbamidomethyl)	CID	1	0	1	1		104663582	0	0.008711	170	2.90411	0	0	17.8044	4	3	465.221	1393.65	4.80379	34.1958	8503	8503	MS2	19/40	B_oleracea.raw
	High	YcDEQQLPVNK	Unambiguous	1	1	A0A0D3BZ12	C2(Carbamidomethyl)	CID	1	0	1	1		7.65325e+06	0	0.01345	166	2.76357	0	0	80.4317	9	2	697.328	1393.65	4.52877	39.5389	10584	10584	MS2	15/20	B_oleracea.raw
	High	YcDEQQLPVNK	Unambiguous	1	1	A0A0D3BZ12	C2(Carbamidomethyl)	CID	1	0	1	1		104663582	0	0.003382	173	2.74821	0	0	27.789	4	3	465.221	1393.65	4.01548	34.0414	8443	8443	MS2	22/40	B_oleracea.raw
	High	YcDEQQLPVNKNGLcVDSEcQAK	Unambiguous	1	1	A0A0D3BZ12	C2(Carbamidomethyl); C15(Carbamidomethyl); C20(Carbamidomethyl)	CID	1	0	1	1		505885424	0	0.002881	80	2.59135	0	1	5.14601	2	4	689.56	2755.22	2.71917	65.6834	20950	20950	MS2	30/132	B_oleracea.raw
	High	AKSTcFGSK	Unambiguous	1	1	A0A0D3BZ12	C5(Carbamidomethyl)	CID	1	0	1	1		1.11546e+07	0	0.002801	140	2.33256	0	1	6.54729	5	2	493.244	985.481	4.0614	11.6907	914	914	MS2	14/16	B_oleracea.raw
	High	DRKPMNcIcAIPc	Unambiguous	1	1	A0A0D3BZ12	C7(Carbamidomethyl); C9(Carbamidomethyl); C13(Carbamidomethyl)	CID	1	0	1	1		1.66243e+10	0	0.01382	128	1.4479	0	1	2.57053	0	3	545.583	1634.74	5.08487	56.7095	17365	17365	MS2	17/48	B_oleracea.raw
	High	YcDEQQLPVNK	Unambiguous	1	1	A0A0D3BZ12	C2(Carbamidomethyl)	CID	1	0	1	1		47270009136	0.001	0.02252	130	2.95852	0	0	3.08988	0	2	697.326	1393.64	2.25143	34.5557	8643	8643	MS2	16/20	B_oleracea.raw
	High	STcFGSK	Unambiguous	1	1	A0A0D3BZ12	C3(Carbamidomethyl)	CID	1	0	1	1		2.63539e+07	0.001	0.02309	33	2.00235	0	0	41.1371	100	2	393.678	786.35	5.72346	13.5125	1447	1447	MS2	11/12	B_oleracea.raw
	High	STcFGSKDR	Unambiguous	1	1	A0A0D3BZ12	C3(Carbamidomethyl)	CID	1	0	1	1		1.03696e+06	0.001	0.04097	125	1.7949	0	1	6.2524	29	3	353.164	1057.48	5.26496	11.8702	980	980	MS2	14/32	B_oleracea.raw
	High	YcDEQQLPVNKNGLcVDSEcQAK	Unambiguous	1	1	A0A0D3BZ12	C2(Carbamidomethyl); C15(Carbamidomethyl); C20(Carbamidomethyl)	CID	1	0	1	1			0.002	0.07132	78	2.55326	0	1	83.8317	3	3	919.077	2755.22	1.92656	68.2809	21965	21965	MS2	19/88	B_oleracea.raw
	High	YcDEQQLPVNKNGLcVDSEcQAK	Unambiguous	1	1	A0A0D3BZ12	C2(Carbamidomethyl); C15(Carbamidomethyl); C20(Carbamidomethyl)	CID	1	0	1	1			0.003	0.09623	82	2.63262	0	1	3.40718	3	4	689.561	2755.22	3.87109	66.2015	21154	21154	MS2	25/132	B_oleracea.raw
	High	DRKPMNcIcAIPc	Unambiguous	1	1	A0A0D3BZ12	C7(Carbamidomethyl); C9(Carbamidomethyl); C13(Carbamidomethyl)	CID	1	0	1	1		1.57423e+10	0.003	0.08626	125	2.57436	0	1	25.2866	2	2	817.871	1634.73	4.7944	56.2257	17179	17179	MS2	12/24	B_oleracea.raw
	High	STcFGSK	Unambiguous	1	1	A0A0D3BZ12	C3(Carbamidomethyl)	CID	1	0	1	1		2.63539e+07	0.003	0.1045	38	1.74916	0	0	6.05243	3	2	393.678	786.349	4.71442	12.2861	1101	1101	MS2	11/12	B_oleracea.raw
	High	YcDEQQLPVNKNGLcVDSEcQAK	Unambiguous	1	1	A0A0D3BZ12	C2(Carbamidomethyl); C15(Carbamidomethyl); C20(Carbamidomethyl)	CID	1	0	1	1		7.23058e+07	0.004	0.1081	80	2.06219	0	1	0	2	4	689.56	2755.22	2.54195	65.9269	21046	21046	MS2	31/132	B_oleracea.raw
	High	KPMNcIcAIPc	Unambiguous	1	1	A0A0D3BZ12	C5(Carbamidomethyl); C7(Carbamidomethyl); C11(Carbamidomethyl)	CID	1	0	1	1		4582262497	0.004	0.106	78	2.02439	0	0	2.68067	1	2	682.305	1363.6	2.89642	58.0846	17914	17914	MS2	10/20	B_oleracea.raw
	High	STcFGSK	Unambiguous	1	1	A0A0D3BZ12	C3(Carbamidomethyl)	CID	1	0	1	1			0.007	0.1602	34	1.85436	0	0	28.4492	100	2	393.679	786.35	6.65487	14.3315	1688	1688	MS2	10/12	B_oleracea.raw
	Medium	DRKPMNcIcAIPc	Unambiguous	1	1	A0A0D3BZ12	C7(Carbamidomethyl); C9(Carbamidomethyl); C13(Carbamidomethyl)	CID	1	0	1	1		1.57423e+10	0.016	0.2507	115	2.82978	0	1	9.69272	0	2	817.87	1634.73	3.59964	57.295	17597	17597	MS2	14/24	B_oleracea.raw
	Medium	STcFGSK	Unambiguous	1	1	A0A0D3BZ12	C3(Carbamidomethyl)	CID	1	0	1	1		2.63539e+07	0.022	0.287	41	1.66179	0	0	32.8878	100	2	393.678	786.349	5.56822	12.9498	1294	1294	MS2	10/12	B_oleracea.raw
	Medium	DRKPmNcIcAIPc	Unambiguous	1	1	A0A0D3BZ12	M5(Oxidation); C7(Carbamidomethyl); C9(Carbamidomethyl); C13(Carbamidomethyl)	CID	1	0	1	1		1.09606e+09	0.024	0.3155	109	1.82201	0	1	28.0791	0	3	550.915	1650.73	4.30767	40.5812	10993	10993	MS2	17/48	B_oleracea.raw
	Medium	DRKPMNcIcAIPc	Unambiguous	1	1	A0A0D3BZ12	C7(Carbamidomethyl); C9(Carbamidomethyl); C13(Carbamidomethyl)	CID	1	0	1	1		1.57423e+10	0.027	0.3441	117	2.23418	0	1	3.76382	0	2	817.87	1634.73	3.67432	56.7628	17386	17386	MS2	15/24	B_oleracea.raw
	Medium	STcFGSK	Unambiguous	1	1	A0A0D3BZ12	C3(Carbamidomethyl)	CID	1	0	1	1			0.034	0.407	34	1.67661	0	0	38.0796	100	2	393.679	786.35	6.03393	15.0047	1888	1888	MS2	10/12	B_oleracea.raw
A0A0D3B7X0	Uncharacterized protein OS=Brassica oleracea var. oleracea PE=4 SV=1 - [A0A0D3B7X0_BRAOL]	170.502	48.51	1	7	7	51	4.49474e+10	101	11.1005	8.68994
	Confidence Level	Sequence	PSM Ambiguity	# Proteins	# Protein Groups	Protein Group Accessions	Modifications	Activation Type	ΔScore	ΔCn	Rank	Search Engine Rank	QuanResultID	Precursor Area	q-Value	PEP	Peptides Matched	XCorr	Probability	# Missed Cleavages	Isolation Interference [%]	Ion Inject Time [ms]	Charge	m/z [Da]	MH+ [Da]	ΔM [ppm]	RT [min]	First Scan	Last Scan	MS Order	Ions Matched	Spectrum File
	High	KLGcETLPSNYLGTcGK	Unambiguous	1	1	A0A0D3B7X0	C4(Carbamidomethyl); C15(Carbamidomethyl)	CID	1	0	1	1		22372958656	0	6.197e-09	231	5.83944	0	1	2.20539	2	2	949.464	1897.92	3.47377	62.5036	19669	19669	MS2	25/32	B_oleracea.raw
	High	KLGcETLPSNYLGTcGK	Unambiguous	1	1	A0A0D3B7X0	C4(Carbamidomethyl); C15(Carbamidomethyl)	CID	1	0	1	1		22372958656	0	1.42e-08	231	5.79376	0	1	3.99822	0	2	949.464	1897.92	2.89491	63.0233	19876	19876	MS2	24/32	B_oleracea.raw
	High	KLGcETLPSNYLGTcGK	Unambiguous	1	1	A0A0D3B7X0	C4(Carbamidomethyl); C15(Carbamidomethyl)	CID	1	0	1	1		19566596096	0	5.704e-09	232	5.29658	0	1	0.934855	0	2	949.463	1897.92	2.1231	64.1101	20315	20315	MS2	25/32	B_oleracea.raw
	High	KLGcETLPSNYLGTcGK	Unambiguous	1	1	A0A0D3B7X0	C4(Carbamidomethyl); C15(Carbamidomethyl)	CID	1	0	1	1		22372958656	0	5.197e-08	224	5.28716	0	1	2.29096	0	2	949.463	1897.92	2.44469	63.5479	20087	20087	MS2	23/32	B_oleracea.raw
	High	LGcETLPSNYLGTcGK	Unambiguous	1	1	A0A0D3B7X0	C3(Carbamidomethyl); C14(Carbamidomethyl)	CID	1	0	1	1		1.32238e+07	0	4.455e-06	156	4.50947	0	0	0	14	2	885.418	1769.83	5.38014	81.554	27231	27231	MS2	20/30	B_oleracea.raw
	High	KLGcETLPSNYLGTcGK	Unambiguous	1	1	A0A0D3B7X0	C4(Carbamidomethyl); C15(Carbamidomethyl)	CID	1	0	1	1			0	4.872e-07	200	4.49055	0	1	0	2	2	949.462	1897.92	1.15833	64.6681	20540	20540	MS2	21/32	B_oleracea.raw
	High	LGcETLPSNYLGTcGK	Unambiguous	1	1	A0A0D3B7X0	C3(Carbamidomethyl); C14(Carbamidomethyl)	CID	1	0	1	1			0	6.601e-07	131	4.4354	0	0	3.92186	4	2	885.416	1769.82	2.75918	80.2295	26701	26701	MS2	18/30	B_oleracea.raw
	High	LGcETLPSNYLGTcGK	Unambiguous	1	1	A0A0D3B7X0	C3(Carbamidomethyl); C14(Carbamidomethyl)	CID	1	0	1	1			0	9.66e-07	146	4.40731	0	0	26.0228	5	2	885.416	1769.82	2.82815	80.8279	26938	26938	MS2	20/30	B_oleracea.raw
	High	LGcETLPSNYLGTcGK	Unambiguous	1	1	A0A0D3B7X0	C3(Carbamidomethyl); C14(Carbamidomethyl)	CID	1	0	1	1		3.3724e+10	0	2.694e-06	147	3.95146	0	0	3.67531	0	2	885.416	1769.83	3.17301	79.1423	26265	26265	MS2	20/30	B_oleracea.raw
	High	LGcETLPSNYLGTcGK	Unambiguous	1	1	A0A0D3B7X0	C3(Carbamidomethyl); C14(Carbamidomethyl)	CID	1	0	1	1			0	3.309e-06	142	3.91649	0	0	32.4596	6	2	885.417	1769.83	3.86274	81.0323	27021	27021	MS2	18/30	B_oleracea.raw
	High	LGcETLPSNYLGTcGK	Unambiguous	1	1	A0A0D3B7X0	C3(Carbamidomethyl); C14(Carbamidomethyl)	CID	1	0	1	1		3.3724e+10	0	1.911e-07	133	3.78468	0	0	3.18083	1	2	885.416	1769.83	3.17301	79.6754	26479	26479	MS2	18/30	B_oleracea.raw
	High	KLGcETLPSNYLGTcGK	Unambiguous	1	1	A0A0D3B7X0	C4(Carbamidomethyl); C15(Carbamidomethyl)	CID	1	0	1	1			0	0.003509	270	3.63866	0	1	5.36586	0	3	633.312	1897.92	4.33498	63.4939	20065	20065	MS2	23/64	B_oleracea.raw
	High	LGcETLPSNYLGTcGK	Unambiguous	1	1	A0A0D3B7X0	C3(Carbamidomethyl); C14(Carbamidomethyl)	CID	1	0	1	1			0	1.431e-05	145	3.61488	0	0	32.0532	4	2	885.416	1769.83	3.03507	80.4417	26785	26785	MS2	17/30	B_oleracea.raw
	High	NGINLcVDDVK	Unambiguous	1	1	A0A0D3B7X0	C6(Carbamidomethyl)	CID	1	0	1	1		5.13987e+09	0	0.0001772	223	3.56004	0	0	1.52573	0	2	623.81	1246.61	2.73494	65.8748	21025	21025	MS2	16/20	B_oleracea.raw
	High	KLGcETLPSNYLGTcGK	Unambiguous	1	1	A0A0D3B7X0	C4(Carbamidomethyl); C15(Carbamidomethyl)	CID	1	0	1	1			0	0.000286	269	3.54186	0	1	4.27369	0	3	633.313	1897.92	5.01031	62.9716	19855	19855	MS2	22/64	B_oleracea.raw
	High	LGcETLPSNYLGTcGK	Unambiguous	1	1	A0A0D3B7X0	C3(Carbamidomethyl); C14(Carbamidomethyl)	CID	1	0	1	1		1.32238e+07	0	1.299e-05	150	3.53627	0	0	27.8465	11	2	885.417	1769.83	3.58685	81.6748	27279	27279	MS2	16/30	B_oleracea.raw
	High	LGcETLPSNYLGTcGK	Unambiguous	1	1	A0A0D3B7X0	C3(Carbamidomethyl); C14(Carbamidomethyl)	CID	1	0	1	1		3.3724e+10	0	3.482e-05	132	3.53497	0	0	2.82025	0	2	885.416	1769.82	2.6902	78.6247	26060	26060	MS2	18/30	B_oleracea.raw
	High	LGcETLPSNYLGTcGK	Unambiguous	1	1	A0A0D3B7X0	C3(Carbamidomethyl); C14(Carbamidomethyl)	CID	1	0	1	1			0	2.416e-05	134	3.52416	0	0	12.4141	4	2	885.416	1769.83	3.24199	80.2877	26724	26724	MS2	19/30	B_oleracea.raw
	High	LGcETLPSNYLGTcGK	Unambiguous	1	1	A0A0D3B7X0	C3(Carbamidomethyl); C14(Carbamidomethyl)	CID	1	0	1	1		1.62267e+07	0	1.615e-05	152	3.43971	0	0	30.3249	21	2	885.418	1769.83	4.55247	82.3581	27547	27547	MS2	18/30	B_oleracea.raw
	High	NGINLcVDDVK	Unambiguous	1	1	A0A0D3B7X0	C6(Carbamidomethyl)	CID	1	0	1	1		5.13987e+09	0	8.891e-05	220	3.41794	0	0	3.4648	0	2	623.81	1246.61	2.73494	66.4211	21238	21238	MS2	16/20	B_oleracea.raw
	High	NGINLcVDDVKK	Unambiguous	1	1	A0A0D3B7X0	C6(Carbamidomethyl)	CID	1	0	1	1		10711251063	0	0.001122	241	3.39063	0	1	1.70735	0	2	687.858	1374.71	2.6582	41.8431	11487	11487	MS2	17/22	B_oleracea.raw
	High	KLGcETLPSNYLGTcGK	Unambiguous	1	1	A0A0D3B7X0	C4(Carbamidomethyl); C15(Carbamidomethyl)	CID	1	0	1	1		63160744549	0	0.003117	279	3.38213	0	1	1.89797	0	3	633.312	1897.92	3.94907	64.0052	20272	20272	MS2	22/64	B_oleracea.raw
	High	KLGcETLPSNYLGTcGK	Unambiguous	1	1	A0A0D3B7X0	C4(Carbamidomethyl); C15(Carbamidomethyl)	CID	1	0	1	1			0	0.003319	270	3.29046	0	1	14.1075	6	3	633.312	1897.92	4.2385	66.5037	21273	21273	MS2	24/64	B_oleracea.raw
	High	KLGcETLPSNYLGTcGK	Unambiguous	1	1	A0A0D3B7X0	C4(Carbamidomethyl); C15(Carbamidomethyl)	CID	1	0	1	1			0	0.001628	279	3.27209	0	1	36.8171	20	3	633.311	1897.92	1.92306	66.8007	21387	21387	MS2	25/64	B_oleracea.raw
	High	NGINLcVDDVKK	Unambiguous	1	1	A0A0D3B7X0	C6(Carbamidomethyl)	CID	1	0	1	1		10711251063	0	0.0009931	246	3.25671	0	1	8.13204	0	2	687.858	1374.71	2.92459	42.3836	11694	11694	MS2	17/22	B_oleracea.raw
	High	NGINLcVDDVKK	Unambiguous	1	1	A0A0D3B7X0	C6(Carbamidomethyl)	CID	1	0	1	1		37957466644	0	0.0004235	275	3.24943	0	1	3.15954	0	3	458.908	1374.71	4.13577	41.8067	11473	11473	MS2	23/44	B_oleracea.raw
	High	NGINLcVDDVKK	Unambiguous	1	1	A0A0D3B7X0	C6(Carbamidomethyl)	CID	1	0	1	1		10711251063	0	7.157e-05	259	3.23017	0	1	24.1348	2	2	687.858	1374.71	3.10219	41.3269	11289	11289	MS2	17/22	B_oleracea.raw
	High	KLGcETLPSNYLGTcGK	Unambiguous	1	1	A0A0D3B7X0	C4(Carbamidomethyl); C15(Carbamidomethyl)	CID	1	0	1	1			0	0.002208	262	3.16219	0	1	6.48496	3	3	633.312	1897.92	3.08078	67.3539	21599	21599	MS2	24/64	B_oleracea.raw
	High	LGcETLPSNYLGTcGK	Unambiguous	1	1	A0A0D3B7X0	C3(Carbamidomethyl); C14(Carbamidomethyl)	CID	1	0	1	1			0	1.417e-05	152	3.15567	0	0	40.4199	7	2	885.417	1769.83	4.34555	81.003	27010	27010	MS2	17/30	B_oleracea.raw
	High	NGINLcVDDVKK	Unambiguous	1	1	A0A0D3B7X0	C6(Carbamidomethyl)	CID	1	0	1	1			0	0.0001372	262	3.113	0	1	10.4967	1	3	458.908	1374.71	3.40319	42.9003	11896	11896	MS2	25/44	B_oleracea.raw
	High	cIDEAPKPGYAR	Unambiguous	1	1	A0A0D3B7X0	C1(Carbamidomethyl)	CID	1	0	1	1		4.69033e+07	0	4.662e-06	273	3.06468	0	0	17.5166	24	3	459.562	1376.67	6.5239	23.2874	4490	4490	MS2	20/44	B_oleracea.raw
	High	NGINLcVDDVKK	Unambiguous	1	1	A0A0D3B7X0	C6(Carbamidomethyl)	CID	1	0	1	1		37957466644	0	0.001832	265	3.049	0	1	2.73652	0	3	458.908	1374.71	3.60299	42.3354	11675	11675	MS2	21/44	B_oleracea.raw
	High	KLGcETLPSNYLGTcGK	Unambiguous	1	1	A0A0D3B7X0	C4(Carbamidomethyl); C15(Carbamidomethyl)	CID	1	0	1	1			0	0.0004822	234	3.0176	0	1	0	5	2	949.462	1897.92	1.15833	64.862	20619	20619	MS2	14/32	B_oleracea.raw
	High	NGINLcVDDVK	Unambiguous	1	1	A0A0D3B7X0	C6(Carbamidomethyl)	CID	1	0	1	1		5.13987e+09	0	2.545e-05	230	2.98617	0	0	20.2257	1	2	623.811	1246.61	3.42039	65.3316	20809	20809	MS2	15/20	B_oleracea.raw
	High	cIDEAPKPGYAR	Unambiguous	1	1	A0A0D3B7X0	C1(Carbamidomethyl)	CID	1	0	1	1		4.69033e+07	0	0.0001219	260	2.84958	0	0	44.7587	45	3	459.562	1376.67	7.32193	23.8528	4682	4682	MS2	21/44	B_oleracea.raw
	High	KLGcETLPSNYLGTcGK	Unambiguous	1	1	A0A0D3B7X0	C4(Carbamidomethyl); C15(Carbamidomethyl)	CID	1	0	1	1			0	0.013	268	2.83476	0	1	36.9403	2	3	633.313	1897.92	4.6244	62.4614	19653	19653	MS2	21/64	B_oleracea.raw
	High	LGcETLPSNYLGTcGK	Unambiguous	1	1	A0A0D3B7X0	C3(Carbamidomethyl); C14(Carbamidomethyl)	CID	1	0	1	1		1.62267e+07	0	0.0003989	164	2.80915	0	0	27.302	16	2	885.418	1769.83	4.89733	82.2964	27523	27523	MS2	13/30	B_oleracea.raw
	High	LGcETLPSNYLGTcGKNGINLcVDDVK	Unambiguous	1	1	A0A0D3B7X0	C3(Carbamidomethyl); C14(Carbamidomethyl); C22(Carbamidomethyl)	CID	1	0	1	1		9.76864e+07	0	0.000113	152	2.77471	0	1	19.5533	3	3	999.812	2997.42	3.6689	97.327	33357	33357	MS2	27/104	B_oleracea.raw
	High	KLGcETLPSNYLGTcGK	Unambiguous	1	1	A0A0D3B7X0	C4(Carbamidomethyl); C15(Carbamidomethyl)	CID	1	0	1	1			0	0.001608	269	2.65607	0	1	13.6251	5	3	633.312	1897.92	2.79135	67.0004	21465	21465	MS2	23/64	B_oleracea.raw
	High	LGcETLPSNYLGTcGK	Unambiguous	1	1	A0A0D3B7X0	C3(Carbamidomethyl); C14(Carbamidomethyl)	CID	1	0	1	1		920672253	0	0.003316	178	2.59095	0	0	7.00768	0	3	590.614	1769.83	4.06206	78.7147	26097	26097	MS2	20/60	B_oleracea.raw
	High	NGINLcVDDVKK	Unambiguous	1	1	A0A0D3B7X0	C6(Carbamidomethyl)	CID	1	0	1	1		7.21911e+06	0	0.01537	275	2.5649	0	1	47.0158	28	3	458.908	1374.71	4.20237	54.6098	16544	16544	MS2	19/44	B_oleracea.raw
	High	NGINLcVDDVKK	Unambiguous	1	1	A0A0D3B7X0	C6(Carbamidomethyl)	CID	1	0	1	1		10711251063	0	0.01252	253	2.55771	0	1	33.0627	5	2	687.858	1374.71	3.54617	41.2965	11278	11278	MS2	14/22	B_oleracea.raw
	High	NGINLcVDDVK	Unambiguous	1	1	A0A0D3B7X0	C6(Carbamidomethyl)	CID	1	0	1	1			0	0.002815	233	2.49328	0	0	23.0735	8	2	623.81	1246.61	2.24533	66.9334	21438	21438	MS2	12/20	B_oleracea.raw
	High	NGINLcVDDVKK	Unambiguous	1	1	A0A0D3B7X0	C6(Carbamidomethyl)	CID	1	0	1	1		37957466644	0.001	0.02318	262	2.75889	0	1	4.20984	1	3	458.908	1374.71	3.3366	41.2859	11273	11273	MS2	17/44	B_oleracea.raw
	High	NGINLcVDDVKK	Unambiguous	1	1	A0A0D3B7X0	C6(Carbamidomethyl)	CID	1	0	1	1		47123807	0.001	0.02283	262	2.25883	0	1	47.6031	2	3	458.908	1374.71	3.40319	44.0732	12365	12365	MS2	18/44	B_oleracea.raw
	High	KLGcETLPSNYLGTcGK	Unambiguous	1	1	A0A0D3B7X0	C4(Carbamidomethyl); C15(Carbamidomethyl)	CID	1	0	1	1			0.003	0.09862	278	2.51246	0	1	41.2284	3	3	633.312	1897.92	3.56316	65.2041	20759	20759	MS2	21/64	B_oleracea.raw
	High	NGINLcVDDVKK	Unambiguous	1	1	A0A0D3B7X0	C6(Carbamidomethyl)	CID	1	0	1	1			0.003	0.07982	261	2.17075	0	1	16.9059	2	3	458.908	1374.71	3.1368	43.4953	12134	12134	MS2	16/44	B_oleracea.raw
	High	NTGKAVPK	Unambiguous	1	1	A0A0D3B7X0		CID	1	0	1	1		154958	0.009	0.1843	266	2.21903	0	1	30.5914	100	2	407.745	814.482	5.12731	11.0456	810	810	MS2	11/14	B_oleracea.raw
	High	KLGcETLPSNYLGTcGK	Unambiguous	1	1	A0A0D3B7X0	C4(Carbamidomethyl); C15(Carbamidomethyl)	CID	1	0	1	1			0.009	0.1837	250	2.13606	0	1	62	9	2	949.462	1897.92	1.15833	65.0982	20716	20716	MS2	9/32	B_oleracea.raw
	Medium	KLGcETLPSNYLGTcGK	Unambiguous	1	1	A0A0D3B7X0	C4(Carbamidomethyl); C15(Carbamidomethyl)	CID	1	0	1	1			0.011	0.1995	277	2.14163	0	1	6.30318	1	3	633.312	1897.92	3.94907	64.5603	20495	20495	MS2	17/64	B_oleracea.raw
	Medium	KLGcETLPSNYLGTcGK	Unambiguous	1	1	A0A0D3B7X0	C4(Carbamidomethyl); C15(Carbamidomethyl)	CID	1	0	1	1			0.034	0.4328	269	2.0325	0	1	47.4376	2	3	633.313	1897.92	4.43145	65.1322	20729	20729	MS2	18/64	B_oleracea.raw
A0A0D3B401	Uncharacterized protein OS=Brassica oleracea var. oleracea PE=4 SV=1 - [A0A0D3B401_BRAOL]	145.046	41.3	1	6	6	43	4.38746e+10	92	10.1618	8.06006
	Confidence Level	Sequence	PSM Ambiguity	# Proteins	# Protein Groups	Protein Group Accessions	Modifications	Activation Type	ΔScore	ΔCn	Rank	Search Engine Rank	QuanResultID	Precursor Area	q-Value	PEP	Peptides Matched	XCorr	Probability	# Missed Cleavages	Isolation Interference [%]	Ion Inject Time [ms]	Charge	m/z [Da]	MH+ [Da]	ΔM [ppm]	RT [min]	First Scan	Last Scan	MS Order	Ions Matched	Spectrum File
	High	FGcNVDDSFQGTcGNNGK	Unambiguous	1	1	A0A0D3B401	C3(Carbamidomethyl); C13(Carbamidomethyl)	CID	1	0	1	1		35954521080	0	4.395e-10	21	6.06312	0	0	2.96836	0	2	988.901	1976.8	4.66333	56.1651	17155	17155	MS2	26/34	B_oleracea.raw
	High	FGcNVDDSFQGTcGNNGK	Unambiguous	1	1	A0A0D3B401	C3(Carbamidomethyl); C13(Carbamidomethyl)	CID	1	0	1	1			0	1.237e-10	22	5.82542	0	0	0.768707	1	2	988.9	1976.79	3.61356	56.7138	17367	17367	MS2	25/34	B_oleracea.raw
	High	KFGcNVDDSFQGTcGNNGK	Unambiguous	1	1	A0A0D3B401	C4(Carbamidomethyl); C14(Carbamidomethyl)	CID	1	0	1	1		7.79633e+07	0	1.21e-09	29	5.63447	0	1	14.889	7	2	1052.94	2104.88	-0.0276432	39.0756	10404	10404	MS2	24/36	B_oleracea.raw
	High	KFGcNVDDSFQGTcGNNGK	Unambiguous	1	1	A0A0D3B401	C4(Carbamidomethyl); C14(Carbamidomethyl)	CID	1	0	1	1		7.79633e+07	0	1.301e-10	35	5.60225	0	1	0	6	2	1052.95	2104.89	2.75606	38.9198	10342	10342	MS2	26/36	B_oleracea.raw
	High	KFGcNVDDSFQGTcGNNGK	Unambiguous	1	1	A0A0D3B401	C4(Carbamidomethyl); C14(Carbamidomethyl)	CID	1	0	1	1		7.79633e+07	0	2.961e-10	34	5.6021	0	1	7.15371	6	2	1052.95	2104.89	2.06013	38.8632	10319	10319	MS2	26/36	B_oleracea.raw
	High	FGcNVDDSFQGTcGNNGK	Unambiguous	1	1	A0A0D3B401	C3(Carbamidomethyl); C13(Carbamidomethyl)	CID	1	0	1	1		35954521080	0	1.115e-08	22	5.50356	0	0	1.75026	2	2	988.9	1976.79	3.3048	55.1122	16736	16736	MS2	24/34	B_oleracea.raw
	High	FGcNVDDSFQGTcGNNGK	Unambiguous	1	1	A0A0D3B401	C3(Carbamidomethyl); C13(Carbamidomethyl)	CID	1	0	1	1		35954521080	0	1.066e-09	22	5.39223	0	0	3.31962	0	2	988.901	1976.79	3.92232	55.6326	16945	16945	MS2	22/34	B_oleracea.raw
	High	KFGcNVDDSFQGTcGNNGK	Unambiguous	1	1	A0A0D3B401	C4(Carbamidomethyl); C14(Carbamidomethyl)	CID	1	0	1	1		7.79633e+07	0	3.682e-10	29	5.37385	0	1	66.3225	11	2	1052.95	2104.89	2.87204	39.1842	10447	10447	MS2	25/36	B_oleracea.raw
	High	FGcNVDDSFQGTcGNNGK	Unambiguous	1	1	A0A0D3B401	C3(Carbamidomethyl); C13(Carbamidomethyl)	CID	1	0	1	1			0	1.064e-09	23	5.35867	0	0	29.8295	7	2	988.904	1976.8	6.82462	57.5378	17696	17696	MS2	21/34	B_oleracea.raw
	High	FGcNVDDSFQGTcGNNGKSAcVNDFK	Unambiguous	1	1	A0A0D3B401	C3(Carbamidomethyl); C13(Carbamidomethyl); C21(Carbamidomethyl)	CID	1	0	1	1		2.42762e+07	0	1.043e-07	29	5.34127	0	1	18.1764	7	3	966.736	2898.19	2.31103	73.3696	23951	23951	MS2	32/100	B_oleracea.raw
	High	FGcNVDDSFQGTcGNNGK	Unambiguous	1	1	A0A0D3B401	C3(Carbamidomethyl); C13(Carbamidomethyl)	CID	1	0	1	1			0	7.917e-10	22	5.20661	0	0	37.6991	4	2	988.899	1976.79	2.68729	57.4288	17652	17652	MS2	22/34	B_oleracea.raw
	High	FGcNVDDSFQGTcGNNGK	Unambiguous	1	1	A0A0D3B401	C3(Carbamidomethyl); C13(Carbamidomethyl)	CID	1	0	1	1			0	2.499e-09	21	4.24426	0	0	20.732	6	2	988.902	1976.8	4.91034	57.2773	17592	17592	MS2	23/34	B_oleracea.raw
	High	FGcNVDDSFQGTcGNNGK	Unambiguous	1	1	A0A0D3B401	C3(Carbamidomethyl); C13(Carbamidomethyl)	CID	1	0	1	1		2327872480	0	9.473e-07	23	4.17272	0	0	4.27446	0	3	659.603	1976.79	3.45238	55.7378	16987	16987	MS2	31/68	B_oleracea.raw
	High	FGcNVDDSFQGTcGNNGK	Unambiguous	1	1	A0A0D3B401	C3(Carbamidomethyl); C13(Carbamidomethyl)	CID	1	0	1	1		2327872480	0	3.271e-05	21	3.6761	0	0	22.7049	2	3	659.603	1976.79	4.37865	56.273	17197	17197	MS2	28/68	B_oleracea.raw
	High	KLGFPNNIGIR	Unambiguous	1	1	A0A0D3B401		CID	1	0	1	1		10451609206	0	3.265e-05	98	3.3614	0	1	1.73105	0	2	614.863	1228.72	2.36868	64.1063	20313	20313	MS2	18/20	B_oleracea.raw
	High	FGcNVDDSFQGTcGNNGK	Unambiguous	1	1	A0A0D3B401	C3(Carbamidomethyl); C13(Carbamidomethyl)	CID	1	0	1	1			0	0.0001021	21	3.21197	0	0	40.1056	1	3	659.601	1976.79	1.5072	55.2174	16778	16778	MS2	25/68	B_oleracea.raw
	High	KFGcNVDDSFQGTcGNNGK	Unambiguous	1	1	A0A0D3B401	C4(Carbamidomethyl); C14(Carbamidomethyl)	CID	1	0	1	1		1.63983e+08	0	0.001923	40	2.95794	0	1	21.0956	2	3	702.3	2104.88	1.64779	38.9959	10371	10371	MS2	22/72	B_oleracea.raw
	High	LGFPNNIGIR	Unambiguous	1	1	A0A0D3B401		CID	1	0	1	1			0	0.001627	191	2.95046	0	0	7.12249	1	2	550.818	1100.63	6.41463	85.2582	28691	28691	MS2	15/18	B_oleracea.raw
	High	LGFPNNIGIR	Unambiguous	1	1	A0A0D3B401		CID	1	0	1	1			0	0.002381	206	2.94547	0	0	10.1732	1	2	550.817	1100.63	5.63827	85.7977	28900	28900	MS2	14/18	B_oleracea.raw
	High	FGcNVDDSFQGTcGNNGK	Unambiguous	1	1	A0A0D3B401	C3(Carbamidomethyl); C13(Carbamidomethyl)	CID	1	0	1	1		2327872480	0	0.0006372	21	2.94223	0	0	48.9473	11	3	659.603	1976.79	4.00814	56.5764	17315	17315	MS2	19/68	B_oleracea.raw
	High	KLGFPNNIGIR	Unambiguous	1	1	A0A0D3B401		CID	1	0	1	1		10451609206	0	0.009392	91	2.91456	0	1	39.0202	0	2	614.864	1228.72	3.95823	63.5988	20108	20108	MS2	15/20	B_oleracea.raw
	High	KLGFPNNIGIR	Unambiguous	1	1	A0A0D3B401		CID	1	0	1	1		13249973931	0	0.0007239	115	2.85232	0	1	0.942576	1	3	410.245	1228.72	3.50023	63.5501	20088	20088	MS2	22/40	B_oleracea.raw
	High	LGFPNNIGIR	Unambiguous	1	1	A0A0D3B401		CID	1	0	1	1			0	0.0001825	211	2.76947	0	0	40.1646	5	2	550.817	1100.63	4.19645	88.6299	30015	30015	MS2	14/18	B_oleracea.raw
	High	LGFPNNIGIR	Unambiguous	1	1	A0A0D3B401		CID	1	0	1	1		82419191888	0	0.00195	208	2.75057	0	0	4.05022	0	2	550.817	1100.63	4.751	84.7146	28480	28480	MS2	15/18	B_oleracea.raw
	High	LGFPNNIGIR	Unambiguous	1	1	A0A0D3B401		CID	1	0	1	1		82419191888	0	0.002994	200	2.48314	0	0	10.3453	2	2	550.817	1100.63	4.86191	83.6554	28057	28057	MS2	15/18	B_oleracea.raw
	High	LGFPNNIGIR	Unambiguous	1	1	A0A0D3B401		CID	1	0	1	1			0	0.000683	203	2.39907	0	0	43.1308	7	2	550.816	1100.63	3.6419	89.3739	30300	30300	MS2	13/18	B_oleracea.raw
	High	KLGFPNNIGIR	Unambiguous	1	1	A0A0D3B401		CID	1	0	1	1		13249973931	0	0.01965	115	2.39405	0	1	2.10882	1	3	410.245	1228.72	3.05317	64.664	20538	20538	MS2	18/40	B_oleracea.raw
	High	LGFPNNIGIR	Unambiguous	1	1	A0A0D3B401		CID	1	0	1	1			0	0.00242	200	2.29517	0	0	9.57667	2	2	550.817	1100.63	4.64009	86.332	29111	29111	MS2	15/18	B_oleracea.raw
	High	LGFPNNIGIR	Unambiguous	1	1	A0A0D3B401		CID	1	0	1	1			0	0.001444	218	2.27956	0	0	56.0705	19	2	550.816	1100.62	3.30917	92.4933	31500	31500	MS2	11/18	B_oleracea.raw
	High	SAcVNDFK	Unambiguous	1	1	A0A0D3B401	C3(Carbamidomethyl)	CID	1	0	1	1		2.05711e+06	0	0.006726	131	1.91948	0	0	19.3696	55	2	470.717	940.426	6.9698	19.8502	3376	3376	MS2	13/14	B_oleracea.raw
	High	LGFPNNIGIR	Unambiguous	1	1	A0A0D3B401		CID	1	0	1	1			0	0.01511	205	1.88344	0	0	70.5648	20	2	550.817	1100.63	5.63827	94.2952	32184	32184	MS2	12/18	B_oleracea.raw
	High	KLGFPNNIGIR	Unambiguous	1	1	A0A0D3B401		CID	1	0	1	1		13249973931	0.001	0.02389	115	3.10364	0	1	1.40509	0	3	410.245	1228.72	3.35121	64.1045	20312	20312	MS2	20/40	B_oleracea.raw
	High	KLGFPNNIGIR	Unambiguous	1	1	A0A0D3B401		CID	1	0	1	1		1.93428e+07	0.001	0.02611	115	2.34484	0	1	0	20	3	410.245	1228.72	2.82963	65.9498	21056	21056	MS2	18/40	B_oleracea.raw
	High	LGFPNNIGIR	Unambiguous	1	1	A0A0D3B401		CID	1	0	1	1		82419191888	0.001	0.02289	205	2.32428	0	0	5.6597	0	2	550.817	1100.63	4.97282	84.172	28265	28265	MS2	14/18	B_oleracea.raw
	High	LGFPNNIGIR	Unambiguous	1	1	A0A0D3B401		CID	1	0	1	1			0.001	0.04252	206	2.30468	0	0	36.9045	8	2	550.817	1100.63	5.30554	88.0947	29806	29806	MS2	13/18	B_oleracea.raw
	High	KLGFPNNIGIR	Unambiguous	1	1	A0A0D3B401		CID	1	0	1	1		1.93428e+07	0.001	0.02535	110	2.1776	0	1	40.2477	8	3	410.245	1228.72	3.57474	65.7195	20966	20966	MS2	15/40	B_oleracea.raw
	High	LGFPNNIGIR	Unambiguous	1	1	A0A0D3B401		CID	1	0	1	1			0.001	0.02245	217	1.97372	0	0	58.083	19	2	550.817	1100.63	5.86009	93.1295	31740	31740	MS2	12/18	B_oleracea.raw
	High	LGFPNNIGIR	Unambiguous	1	1	A0A0D3B401		CID	1	0	1	1			0.003	0.08419	215	2.27357	0	0	27.1897	26	2	550.818	1100.63	6.19282	96.5438	33051	33051	MS2	14/18	B_oleracea.raw
	High	KLGFPNNIGIR	Unambiguous	1	1	A0A0D3B401		CID	1	0	1	1			0.005	0.1323	110	2.20236	0	1	8.4045	10	2	614.863	1228.72	1.97129	64.877	20626	20626	MS2	11/20	B_oleracea.raw
	High	KLGFPNNIGIR	Unambiguous	1	1	A0A0D3B401		CID	1	0	1	1		10451609206	0.005	0.1392	113	2.06349	0	1	6.81847	4	2	614.863	1228.72	2.16998	64.6724	20542	20542	MS2	12/20	B_oleracea.raw
	High	KLGFPNNIGIR	Unambiguous	1	1	A0A0D3B401		CID	1	0	1	1			0.007	0.1576	115	2.15963	0	1	0	4	3	410.245	1228.72	3.2767	65.2105	20762	20762	MS2	18/40	B_oleracea.raw
	Medium	LGFPNNIGIR	Unambiguous	1	1	A0A0D3B401		CID	1	0	1	1			0.023	0.302	209	2.02713	0	0	16.4365	10	2	550.816	1100.63	3.53099	91.9756	31301	31301	MS2	12/18	B_oleracea.raw
	Medium	LGFPNNIGIR	Unambiguous	1	1	A0A0D3B401		CID	1	0	1	1		26113148	0.034	0.4055	214	1.78413	0	0	37.8596	20	2	550.816	1100.63	3.6419	100.522	34602	34602	MS2	10/18	B_oleracea.raw
A0A0D3BLN8	Non-specific lipid-transfer protein OS=Brassica oleracea var. oleracea PE=3 SV=1 - [A0A0D3BLN8_BRAOL]	143.423	54.62	1	8	8	48	1.56678e+10	119	12.4391	8.104
	Confidence Level	Sequence	PSM Ambiguity	# Proteins	# Protein Groups	Protein Group Accessions	Modifications	Activation Type	ΔScore	ΔCn	Rank	Search Engine Rank	QuanResultID	Precursor Area	q-Value	PEP	Peptides Matched	XCorr	Probability	# Missed Cleavages	Isolation Interference [%]	Ion Inject Time [ms]	Charge	m/z [Da]	MH+ [Da]	ΔM [ppm]	RT [min]	First Scan	Last Scan	MS Order	Ions Matched	Spectrum File
	High	NVANAISGFNDDNAKQLPAK	Unambiguous	1	1	A0A0D3BLN8		CID	1	0	1	1		5.64635e+08	0	2.543e-09	174	5.82649	0	1	0	7	2	1044.03	2087.06	1.68279	65.5091	20882	20882	MS2	25/38	B_oleracea.raw
	High	NVANAISGFNDDNAKQLPAK	Unambiguous	1	1	A0A0D3BLN8		CID	1	0	1	1		5.64635e+08	0	2.51e-09	170	5.68804	0	1	2.09885	2	2	1044.03	2087.06	2.7356	66.5693	21296	21296	MS2	26/38	B_oleracea.raw
	High	NVANAISGFNDDNAKQLPAK	Unambiguous	1	1	A0A0D3BLN8		CID	1	0	1	1			0	2.877e-10	179	5.6542	0	1	0	11	2	1044.03	2087.06	2.7356	67.0096	21469	21469	MS2	27/38	B_oleracea.raw
	High	NVANAISGFNDDNAKQLPAK	Unambiguous	1	1	A0A0D3BLN8		CID	1	0	1	1			0	2.834e-10	186	5.44116	0	1	24.3375	14	2	1044.03	2087.05	1.0979	67.1624	21528	21528	MS2	27/38	B_oleracea.raw
	High	NVANAISGFNDDNAKQLPAK	Unambiguous	1	1	A0A0D3BLN8		CID	1	0	1	1		5.64635e+08	0	4.493e-09	181	5.24349	0	1	4.95525	1	2	1044.03	2087.06	2.03373	66.0616	21099	21099	MS2	26/38	B_oleracea.raw
	High	NVANAISGFNDDNAKQLPAK	Unambiguous	1	1	A0A0D3BLN8		CID	1	0	1	1		5.64635e+08	0	1.154e-08	175	5.11747	0	1	9.90686	7	2	1044.03	2087.06	3.55444	66.9353	21439	21439	MS2	24/38	B_oleracea.raw
	High	NVANAISGFNDDNAKQLPAK	Unambiguous	1	1	A0A0D3BLN8		CID	1	0	1	1		5.64635e+08	0	4.719e-08	176	5.04418	0	1	0	2	2	1044.03	2087.06	3.20351	65.5367	20892	20892	MS2	22/38	B_oleracea.raw
	High	QAAcQcLKNVANAISGFNDDNAK	Unambiguous	1	1	A0A0D3BLN8	C4(Carbamidomethyl); C6(Carbamidomethyl)	CID	1	0	1	1		2.7809e+07	0	3.013e-06	158	4.63218	0	1	8.14217	10	2	1255.09	2509.17	7.33895	93.3115	31809	31809	MS2	19/44	B_oleracea.raw
	High	QAAcQcLKNVANAISGFNDDNAK	Unambiguous	1	1	A0A0D3BLN8	C4(Carbamidomethyl); C6(Carbamidomethyl)	CID	1	0	1	1		2.7809e+07	0	7.636e-07	174	4.61282	0	1	27.4876	33	2	1255.09	2509.17	7.04705	93.2687	31793	31793	MS2	19/44	B_oleracea.raw
	High	NVANAISGFNDDNAK	Unambiguous	1	1	A0A0D3BLN8		CID	1	0	1	1		20955755952	0	4.596e-07	179	4.59858	0	0	17.3324	0	2	775.369	1549.73	3.60232	60.7433	18977	18977	MS2	21/28	B_oleracea.raw
	High	QAAcQcLKNVANAISGFNDDNAK	Unambiguous	1	1	A0A0D3BLN8	C4(Carbamidomethyl); C6(Carbamidomethyl)	CID	1	0	1	1		2.7809e+07	0	2.518e-06	165	4.28353	0	1	10.2497	23	2	1255.09	2509.17	4.61459	93.5257	31889	31889	MS2	18/44	B_oleracea.raw
	High	NVANAISGFNDDNAK	Unambiguous	1	1	A0A0D3BLN8		CID	1	0	1	1		20955755952	0	5.337e-08	176	4.2531	0	0	25.7809	1	2	775.369	1549.73	3.83863	61.8154	19397	19397	MS2	21/28	B_oleracea.raw
	High	QAAcQcLKNVANAISGFNDDNAK	Unambiguous	1	1	A0A0D3BLN8	C4(Carbamidomethyl); C6(Carbamidomethyl)	CID	1	0	1	1		4.70673e+08	0	2.991e-05	212	4.01989	0	1	24.2749	6	3	837.06	2509.17	4.36598	93.6254	31926	31926	MS2	27/88	B_oleracea.raw
	High	NVANAISGFNDDNAK	Unambiguous	1	1	A0A0D3BLN8		CID	1	0	1	1		20955755952	0	5.222e-06	186	3.92838	0	0	4.69688	0	2	775.368	1549.73	2.57833	61.262	19182	19182	MS2	21/28	B_oleracea.raw
	High	NVANAISGFNDDNAK	Unambiguous	1	1	A0A0D3BLN8		CID	1	0	1	1		1.84836e+07	0	5.64e-08	184	3.83169	0	0	69.1913	3	2	775.369	1549.73	3.68109	62.3483	19608	19608	MS2	21/28	B_oleracea.raw
	High	GGGNPPPPccAGLNNLKASAPGKPDK	Unambiguous	1	1	A0A0D3BLN8	C9(Carbamidomethyl); C10(Carbamidomethyl)	CID	1	0	1	1		107461012	0	7.865e-05	150	3.73372	0	1	0	6	2	1287.64	2574.26	3.55542	41.0342	11176	11176	MS2	19/50	B_oleracea.raw
	High	NVANAISGFNDDNAK	Unambiguous	1	1	A0A0D3BLN8		CID	1	0	1	1		1.4842e+09	0	4.512e-05	223	3.54153	0	0	17.156	1	3	517.248	1549.73	3.12104	60.7516	18981	18981	MS2	19/56	B_oleracea.raw
	High	NVANAISGFNDDNAK	Unambiguous	1	1	A0A0D3BLN8		CID	1	0	1	1		1.4842e+09	0	7.558e-07	223	3.51251	0	0	0.527653	0	3	517.248	1549.73	3.12104	61.2663	19184	19184	MS2	28/56	B_oleracea.raw
	High	NVANAISGFNDDNAKQLPAK	Unambiguous	1	1	A0A0D3BLN8		CID	1	0	1	1		3929182454	0	0.002904	225	3.37505	0	1	4.12909	0	3	696.357	2087.06	2.26124	65.9665	21061	21061	MS2	25/76	B_oleracea.raw
	High	QAAcQcLKNVANAISGFNDDNAK	Unambiguous	1	1	A0A0D3BLN8	C4(Carbamidomethyl); C6(Carbamidomethyl)	CID	1	0	1	1		4.70673e+08	0	0.01489	216	3.36801	0	1	41.0821	8	3	837.061	2509.17	4.8768	93.681	31947	31947	MS2	21/88	B_oleracea.raw
	High	NVANAISGFNDDNAKQLPAK	Unambiguous	1	1	A0A0D3BLN8		CID	1	0	1	1		3929182454	0	0.005122	224	3.26044	0	1	15.3833	1	3	696.357	2087.06	2.96311	65.4401	20853	20853	MS2	20/76	B_oleracea.raw
	High	cGVSVGVPFSK	Unambiguous	1	1	A0A0D3BLN8	C1(Carbamidomethyl)	CID	1	0	1	1		22118441853	0	0.0009073	250	3.11767	0	0	3.39082	0	2	568.794	1136.58	3.14684	66.0113	21079	21079	MS2	14/20	B_oleracea.raw
	High	NVANAISGFNDDNAKQLPAK	Unambiguous	1	1	A0A0D3BLN8		CID	1	0	1	1		3929182454	0	0.000658	224	3.10433	0	1	14.5279	0	3	696.357	2087.06	2.78764	66.4802	21262	21262	MS2	25/76	B_oleracea.raw
	High	cGVSVGVPFSK	Unambiguous	1	1	A0A0D3BLN8	C1(Carbamidomethyl)	CID	1	0	1	1		22118441853	0	0.0004336	284	3.05741	0	0	2.82528	0	2	568.794	1136.58	3.25424	66.5242	21279	21279	MS2	16/20	B_oleracea.raw
	High	GGGNPPPPccAGLNNLK	Unambiguous	1	1	A0A0D3BLN8	C9(Carbamidomethyl); C10(Carbamidomethyl)	CID	1	0	1	1		3843985756	0	0.0001179	155	3.05736	0	0	18.9117	0	2	861.908	1722.81	1.9677	45.8672	13085	13085	MS2	21/32	B_oleracea.raw
	High	NVANAISGFNDDNAKQLPAK	Unambiguous	1	1	A0A0D3BLN8		CID	1	0	1	1			0	0.00046	231	3.04287	0	1	1.64819	1	3	696.357	2087.06	2.52444	66.9916	21461	21461	MS2	23/76	B_oleracea.raw
	High	GGGNPPPPccAGLNNLK	Unambiguous	1	1	A0A0D3BLN8	C9(Carbamidomethyl); C10(Carbamidomethyl)	CID	1	0	1	1		3843985756	0	8.858e-06	154	3.03876	0	0	69.7485	2	2	861.908	1722.81	2.25113	46.16	13208	13208	MS2	18/32	B_oleracea.raw
	High	GGGNPPPPccAGLNNLK	Unambiguous	1	1	A0A0D3BLN8	C9(Carbamidomethyl); C10(Carbamidomethyl)	CID	1	0	1	1		3843985756	0	0.0001775	159	2.94403	0	0	10.8507	4	2	861.908	1722.81	2.03856	45.3894	12893	12893	MS2	18/32	B_oleracea.raw
	High	cGVSVGVPFSK	Unambiguous	1	1	A0A0D3BLN8	C1(Carbamidomethyl)	CID	1	0	1	1			0	0.0003587	226	2.79502	0	0	6.36591	1	2	568.795	1136.58	4.43565	67.0348	21477	21477	MS2	16/20	B_oleracea.raw
	High	GGGNPPPPccAGLNNLKASAPGKPDK	Unambiguous	1	1	A0A0D3BLN8	C9(Carbamidomethyl); C10(Carbamidomethyl)	CID	1	0	1	1		673258700	0	0.005199	187	2.53858	0	1	0	1	3	858.76	2574.26	3.45536	41.2505	11260	11260	MS2	20/100	B_oleracea.raw
	High	NVANAISGFNDDNAK	Unambiguous	1	1	A0A0D3BLN8		CID	1	0	1	1		1.4842e+09	0	0.008081	215	2.48589	0	0	46.4048	5	3	517.248	1549.73	3.47549	60.7238	18971	18971	MS2	18/56	B_oleracea.raw
	High	cGVSVGVPFSK	Unambiguous	1	1	A0A0D3BLN8	C1(Carbamidomethyl)	CID	1	0	1	1			0	0.003219	265	2.13655	0	0	24.6898	34	2	568.794	1136.58	3.36164	68.5656	22073	22073	MS2	14/20	B_oleracea.raw
	High	ASAPGKPDKQAAcQcLK	Unambiguous	1	1	A0A0D3BLN8	C13(Carbamidomethyl); C15(Carbamidomethyl)	CID	1	0	1	1		2.39061e+06	0	0.009635	212	1.55784	0	1	49.4243	94	4	458.234	1829.91	7.16056	13.365	1407	1407	MS2	35/96	B_oleracea.raw
	High	GGGNPPPPccAGLNNLKASAPGKPDK	Unambiguous	1	1	A0A0D3BLN8	C9(Carbamidomethyl); C10(Carbamidomethyl)	CID	1	0	1	1		673258700	0.001	0.03895	192	2.37526	0	1	6.82253	3	3	858.758	2574.26	2.10391	41.4757	11349	11349	MS2	20/100	B_oleracea.raw
	High	GGGNPPPPccAGLNNLKASAPGKPDK	Unambiguous	1	1	A0A0D3BLN8	C9(Carbamidomethyl); C10(Carbamidomethyl)	CID	1	0	1	1		673258700	0.001	0.03343	190	2.04757	0	1	0	3	3	858.758	2574.26	1.81939	41.4164	11324	11324	MS2	23/100	B_oleracea.raw
	High	GGGNPPPPccAGLNNLKASAPGKPDK	Unambiguous	1	1	A0A0D3BLN8	C9(Carbamidomethyl); C10(Carbamidomethyl)	CID	1	0	1	1		673258700	0.001	0.03555	197	1.93394	0	1	28.4445	3	3	858.76	2574.27	4.16665	40.7214	11051	11051	MS2	23/100	B_oleracea.raw
	High	cGVSVGVPFSK	Unambiguous	1	1	A0A0D3BLN8	C1(Carbamidomethyl)	CID	1	0	1	1			0.001	0.02149	253	1.91752	0	0	17.5319	5	2	568.794	1136.58	4.11345	67.56	21680	21680	MS2	13/20	B_oleracea.raw
	High	cGVSVGVPFSK	Unambiguous	1	1	A0A0D3BLN8	C1(Carbamidomethyl)	CID	1	0	1	1		22118441853	0.001	0.05066	275	1.82387	0	0	23.7981	4	2	568.794	1136.58	3.25424	65.494	20875	20875	MS2	13/20	B_oleracea.raw
	High	NVANAISGFNDDNAKQLPAK	Unambiguous	1	1	A0A0D3BLN8		CID	1	0	1	1			0.002	0.06817	225	2.51887	0	1	11.0843	3	3	696.357	2087.06	2.96311	67.5065	21659	21659	MS2	21/76	B_oleracea.raw
	High	QAAcQcLKNVANAISGFNDDNAK	Unambiguous	1	1	A0A0D3BLN8	C4(Carbamidomethyl); C6(Carbamidomethyl)	CID	1	0	1	1		5.88693e+07	0.002	0.0725	221	2.03383	0	1	59.4527	7	4	628.048	2509.17	6.4039	93.2503	31785	31785	MS2	30/132	B_oleracea.raw
	High	QLPAKcGVSVGVPFSK	Unambiguous	1	1	A0A0D3BLN8	C6(Carbamidomethyl)	CID	1	0	1	1		3.47046e+08	0.002	0.06878	168	1.97311	0	1	36.267	1	3	558.642	1673.91	5.01198	62.5506	19687	19687	MS2	14/60	B_oleracea.raw
	High	QAAcQcLKNVANAISGFNDDNAK	Unambiguous	1	1	A0A0D3BLN8	C4(Carbamidomethyl); C6(Carbamidomethyl)	CID	1	0	1	1		4.70673e+08	0.004	0.1159	214	2.25036	0	1	84.5572	21	3	837.061	2509.17	4.8768	93.1463	31747	31747	MS2	19/88	B_oleracea.raw
	High	QLPAKcGVSVGVPFSK	Unambiguous	1	1	A0A0D3BLN8	C6(Carbamidomethyl)	CID	1	0	1	1		7.70705e+07	0.004	0.1111	162	2.12204	0	1	39.141	3	2	837.458	1673.91	3.01458	62.6035	19708	19708	MS2	13/30	B_oleracea.raw
	High	cGVSVGVPFSK	Unambiguous	1	1	A0A0D3BLN8	C1(Carbamidomethyl)	CID	1	0	1	1		1.12253e+07	0.007	0.1505	267	1.85425	0	0	17.0116	6	2	568.794	1136.58	2.82463	68.0879	21891	21891	MS2	9/20	B_oleracea.raw
	Medium	GGGNPPPPccAGLNNLKASAPGKPDK	Unambiguous	1	1	A0A0D3BLN8	C9(Carbamidomethyl); C10(Carbamidomethyl)	CID	1	0	1	1		3595680372	0.012	0.217	190	1.82995	0	1	11.6408	0	4	644.321	2574.26	2.83368	41.3202	11286	11286	MS2	33/150	B_oleracea.raw
	Medium	QLPAKcGVSVGVPFSK	Unambiguous	1	1	A0A0D3BLN8	C6(Carbamidomethyl)	CID	1	0	1	1		7.70705e+07	0.027	0.3457	167	2.22873	0	1	46.6131	13	2	837.458	1673.91	2.72288	62.9104	19832	19832	MS2	12/30	B_oleracea.raw
	Medium	ASAPGKPDKQAAcQcLK	Unambiguous	1	1	A0A0D3BLN8	C13(Carbamidomethyl); C15(Carbamidomethyl)	CID	1	0	1	1		1.63448e+06	0.027	0.3293	217	1.73251	0	1	55.629	95	3	610.641	1829.91	5.33344	13.5014	1444	1444	MS2	19/64	B_oleracea.raw
	Medium	GGGNPPPPccAGLNNLKASAPGKPDK	Unambiguous	1	1	A0A0D3BLN8	C9(Carbamidomethyl); C10(Carbamidomethyl)	CID	1	0	1	1		3595680372	0.048	0.5377	192	1.72579	0	1	9.38293	0	4	644.322	2574.26	3.68723	40.7934	11078	11078	MS2	32/150	B_oleracea.raw
A0A0D3BCN5	Uncharacterized protein OS=Brassica oleracea var. oleracea PE=4 SV=1 - [A0A0D3BCN5_BRAOL]	140.549	28.68	1	8	8	40	5.82401e+08	265	29.7059	8.57275
	Confidence Level	Sequence	PSM Ambiguity	# Proteins	# Protein Groups	Protein Group Accessions	Modifications	Activation Type	ΔScore	ΔCn	Rank	Search Engine Rank	QuanResultID	Precursor Area	q-Value	PEP	Peptides Matched	XCorr	Probability	# Missed Cleavages	Isolation Interference [%]	Ion Inject Time [ms]	Charge	m/z [Da]	MH+ [Da]	ΔM [ppm]	RT [min]	First Scan	Last Scan	MS Order	Ions Matched	Spectrum File
	High	MALPNRVHYDNYLcISNPK	Unambiguous	1	1	A0A0D3BCN5	C14(Carbamidomethyl)	CID	1	0	1	1		1.62256e+08	0	3.485e-10	215	5.60611	0	1	17.573	5	3	769.047	2305.13	2.21631	81.0909	27045	27045	MS2	29/72	B_oleracea.raw
	High	SPYFDIPPNTVFVTLQcR	Unambiguous	1	1	A0A0D3BCN5	C17(Carbamidomethyl)	CID	1	0	1	1		103157951	0	2.57e-09	162	4.91016	0	0	23.8543	42	2	1077.54	2154.08	5.77096	122.195	42449	42449	MS2	24/34	B_oleracea.raw
	High	MALPNRVHYDNYLcISNPK	Unambiguous	1	1	A0A0D3BCN5	C14(Carbamidomethyl)	CID	1	0	1	1		1.62256e+08	0	4.833e-08	208	4.83734	0	1	22.2394	3	3	769.049	2305.13	4.67875	81.4955	27208	27208	MS2	29/72	B_oleracea.raw
	High	NGYALDSNmKSPYFDIPPNTVFVTLQcR	Unambiguous	1	1	A0A0D3BCN5	M9(Oxidation); C27(Carbamidomethyl)	CID	1	0	1	1			0	1.085e-06	145	4.8246	0	1	33.8504	25	3	1088.53	3263.57	4.64536	115.144	40080	40080	MS2	25/108	B_oleracea.raw
	High	NGYALDSNMKSPYFDIPPNTVFVTLQcR	Unambiguous	1	1	A0A0D3BCN5	C27(Carbamidomethyl)	CID	1	0	1	1		1.70498e+07	0	7.125e-08	144	4.62773	0	1	11.2364	25	3	1083.2	3247.58	6.78608	120.189	41778	41778	MS2	31/108	B_oleracea.raw
	High	MALPNRVHYDNYLcISNPK	Unambiguous	1	1	A0A0D3BCN5	C14(Carbamidomethyl)	CID	1	0	1	1		1.62256e+08	0	1.757e-08	213	4.50964	0	1	47.1202	8	3	769.048	2305.13	3.01065	81.0567	27032	27032	MS2	30/72	B_oleracea.raw
	High	SPYFDIPPNTVFVTLQcR	Unambiguous	1	1	A0A0D3BCN5	C17(Carbamidomethyl)	CID	1	0	1	1		6849130	0	2.714e-08	171	4.4623	0	0	24.229	35	2	1077.55	2154.08	6.79101	123.462	42873	42873	MS2	23/34	B_oleracea.raw
	High	SPYFDIPPNTVFVTLQcR	Unambiguous	1	1	A0A0D3BCN5	C17(Carbamidomethyl)	CID	1	0	1	1		6849130	0	7.377e-08	174	4.36575	0	0	25.1104	43	2	1077.55	2154.08	6.90434	123.586	42916	42916	MS2	21/34	B_oleracea.raw
	High	SPYFDIPPNTVFVTLQcR	Unambiguous	1	1	A0A0D3BCN5	C17(Carbamidomethyl)	CID	1	0	1	1			0	2.562e-08	174	4.3568	0	0	24.2301	69	2	1077.55	2154.08	7.13102	122.841	42664	42664	MS2	23/34	B_oleracea.raw
	High	SPYFDIPPNTVFVTLQcR	Unambiguous	1	1	A0A0D3BCN5	C17(Carbamidomethyl)	CID	1	0	1	1		103157951	0	3.358e-08	169	4.31002	0	0	1.65089	6	2	1077.55	2154.08	7.24436	121.942	42359	42359	MS2	23/34	B_oleracea.raw
	High	mALPNRVHYDNYLcISNPK	Unambiguous	1	1	A0A0D3BCN5	M1(Oxidation); C14(Carbamidomethyl)	CID	1	0	1	1		43284420	0	7.993e-08	204	4.25658	0	1	9.91356	5	3	774.378	2321.12	1.21003	72.3348	23545	23545	MS2	27/72	B_oleracea.raw
	High	NGYALDSNMKSPYFDIPPNTVFVTLQcR	Unambiguous	1	1	A0A0D3BCN5	C27(Carbamidomethyl)	CID	1	0	1	1		1.70498e+07	0	8.472e-05	147	4.18017	0	1	18.2778	24	3	1083.19	3247.57	3.85422	120.251	41798	41798	MS2	24/108	B_oleracea.raw
	High	SPYFDIPPNTVFVTLQcR	Unambiguous	1	1	A0A0D3BCN5	C17(Carbamidomethyl)	CID	1	0	1	1		1.10899e+08	0	2.068e-08	192	4.14281	0	0	16.3417	20	2	1077.54	2154.08	6.22432	120.888	42008	42008	MS2	22/34	B_oleracea.raw
	High	SPYFDIPPNTVFVTLQcR	Unambiguous	1	1	A0A0D3BCN5	C17(Carbamidomethyl)	CID	1	0	1	1			0	2.263e-09	177	4.11566	0	0	39.9217	57	2	1077.55	2154.09	8.03772	122.928	42693	42693	MS2	23/34	B_oleracea.raw
	High	NGYALDSNMKSPYFDIPPNTVFVTLQcR	Unambiguous	1	1	A0A0D3BCN5	C27(Carbamidomethyl)	CID	1	0	1	1		1.70498e+07	0	1.734e-06	144	3.97037	0	1	4.80154	27	3	1083.2	3247.58	7.46266	119.984	41714	41714	MS2	28/108	B_oleracea.raw
	High	VHYDNYLcISNPK	Unambiguous	1	1	A0A0D3BCN5	C8(Carbamidomethyl)	CID	1	0	1	1		1.24395e+08	0	6.988e-06	186	3.78737	0	0	56.6007	2	2	811.888	1622.77	3.33811	61.9795	19462	19462	MS2	19/24	B_oleracea.raw
	High	SPYFDIPPNTVFVTLQcRGDSYGPK	Unambiguous	1	1	A0A0D3BCN5	C17(Carbamidomethyl)	CID	1	0	1	1		8.35143e+06	0	0.001113	190	3.6121	0	1	38.8764	52	3	953.471	2858.4	5.67106	113.303	39431	39431	MS2	25/96	B_oleracea.raw
	High	SPYFDIPPNTVFVTLQcR	Unambiguous	1	1	A0A0D3BCN5	C17(Carbamidomethyl)	CID	1	0	1	1		6.93431e+07	0	0.0001027	221	3.48362	0	0	29.2328	19	3	718.699	2154.08	5.65138	120.903	42014	42014	MS2	21/68	B_oleracea.raw
	High	SPYFDIPPNTVFVTLQcRGDSYGPK	Unambiguous	1	1	A0A0D3BCN5	C17(Carbamidomethyl)	CID	1	0	1	1		4.76179e+07	0	0.00197	192	3.42917	0	1	12.9442	8	3	953.472	2858.4	7.27252	112.593	39182	39182	MS2	26/96	B_oleracea.raw
	High	cHScLAEALSGLR	Unambiguous	1	1	A0A0D3BCN5	C1(Carbamidomethyl); C4(Carbamidomethyl)	CID	1	0	1	1		733046606	0	1.833e-05	139	3.36089	0	0	23.3467	2	2	737.352	1473.7	1.33475	72.2625	23514	23514	MS2	18/24	B_oleracea.raw
	High	SPYFDIPPNTVFVTLQcR	Unambiguous	1	1	A0A0D3BCN5	C17(Carbamidomethyl)	CID	1	0	1	1		5.56648e+07	0	0.0001283	219	3.33654	0	0	21.3233	90	3	718.699	2154.08	6.33141	122.464	42540	42540	MS2	22/68	B_oleracea.raw
	High	cHScLAEALSGLR	Unambiguous	1	1	A0A0D3BCN5	C1(Carbamidomethyl); C4(Carbamidomethyl)	CID	1	0	1	1		9.94559e+08	0	2.704e-06	174	3.31159	0	0	43.4364	4	3	491.904	1473.7	2.2989	72.2343	23504	23504	MS2	28/48	B_oleracea.raw
	High	SPYFDIPPNTVFVTLQcRGDSYGPK	Unambiguous	1	1	A0A0D3BCN5	C17(Carbamidomethyl)	CID	1	0	1	1		4.76179e+07	0	0.0004914	186	3.21578	0	1	41.9548	14	3	953.471	2858.4	5.41482	113.127	39367	39367	MS2	20/96	B_oleracea.raw
	High	SPYFDIPPNTVFVTLQcR	Unambiguous	1	1	A0A0D3BCN5	C17(Carbamidomethyl)	CID	1	0	1	1		6.93431e+07	0	3.969e-06	233	3.19288	0	0	20.9052	16	3	718.701	2154.09	8.37149	120.938	42025	42025	MS2	20/68	B_oleracea.raw
	High	SPYFDIPPNTVFVTLQcR	Unambiguous	1	1	A0A0D3BCN5	C17(Carbamidomethyl)	CID	1	0	1	1		5.56648e+07	0	0.003882	220	3.16574	0	0	16.2601	5	3	718.699	2154.08	6.67143	121.814	42317	42317	MS2	20/68	B_oleracea.raw
	High	SPYFDIPPNTVFVTLQcRGDSYGPK	Unambiguous	1	1	A0A0D3BCN5	C17(Carbamidomethyl)	CID	1	0	1	1		4.76179e+07	0	0.007367	192	3.07161	0	1	41.8523	36	3	953.472	2858.4	6.63193	113.25	39412	39412	MS2	23/96	B_oleracea.raw
	High	SPYFDIPPNTVFVTLQcRGDSYGPK	Unambiguous	1	1	A0A0D3BCN5	C17(Carbamidomethyl)	CID	1	0	1	1		4.76179e+07	0	9.398e-05	196	2.99725	0	1	40.3202	23	3	953.473	2858.4	7.46469	112.485	39144	39144	MS2	24/96	B_oleracea.raw
	High	SPYFDIPPNTVFVTLQcRGDSYGPK	Unambiguous	1	1	A0A0D3BCN5	C17(Carbamidomethyl)	CID	1	0	1	1		8.35143e+06	0	0.00893	191	2.8819	0	1	41.9979	58	3	953.472	2858.4	6.63193	113.56	39523	39523	MS2	22/96	B_oleracea.raw
	High	FEFYPFLRT	Unambiguous	1	1	A0A0D3BCN5		CID	1	0	1	1		2.75408e+08	0	0.001662	303	2.83573	0	1	3.38175	1	2	610.315	1219.62	7.01466	114.954	40008	40008	MS2	13/16	B_oleracea.raw
	High	SPYFDIPPNTVFVTLQcR	Unambiguous	1	1	A0A0D3BCN5	C17(Carbamidomethyl)	CID	1	0	1	1		3.38366e+06	0	0.001103	223	2.83302	0	0	49.4356	38	3	718.701	2154.09	9.56153	123.03	42728	42728	MS2	20/68	B_oleracea.raw
	High	SPYFDIPPNTVFVTLQcRGDSYGPK	Unambiguous	1	1	A0A0D3BCN5	C17(Carbamidomethyl)	CID	1	0	1	1		4.76179e+07	0	0.005356	188	2.79968	0	1	18.591	11	3	953.471	2858.4	6.31164	112.537	39161	39161	MS2	23/96	B_oleracea.raw
	High	SPYFDIPPNTVFVTLQcRGDSYGPK	Unambiguous	1	1	A0A0D3BCN5	C17(Carbamidomethyl)	CID	1	0	1	1		8.35143e+06	0	0.01483	185	2.75789	0	1	39.6186	19	3	953.466	2858.38	0.162005	113.478	39492	39492	MS2	21/96	B_oleracea.raw
	High	SPYFDIPPNTVFVTLQcR	Unambiguous	1	1	A0A0D3BCN5	C17(Carbamidomethyl)	CID	1	0	1	1		5.56648e+07	0	0.01204	227	2.74582	0	0	55.74	100	3	718.7	2154.09	7.94647	122.599	42586	42586	MS2	17/68	B_oleracea.raw
	High	FEFYPFLR	Unambiguous	1	1	A0A0D3BCN5		CID	1	0	1	1		477237571	0	0.004294	266	2.27134	0	0	8.67866	20	2	559.791	1118.57	6.07628	113.537	39513	39513	MS2	10/14	B_oleracea.raw
	High	VHYDNYLcISNPK	Unambiguous	1	1	A0A0D3BCN5	C8(Carbamidomethyl)	CID	1	0	1	1		223520698	0	0.01638	205	2.23802	0	0	15.4705	6	3	541.595	1622.77	4.64623	61.7837	19386	19386	MS2	20/48	B_oleracea.raw
	High	FEFYPFLR	Unambiguous	1	1	A0A0D3BCN5		CID	1	0	1	1		477237571	0	0.0006321	255	2.17659	0	0	2.86183	1	2	559.791	1118.58	7.49496	114.045	39693	39693	MS2	13/14	B_oleracea.raw
	High	SPYFDIPPNTVFVTLQcRGDSYGPK	Unambiguous	1	1	A0A0D3BCN5	C17(Carbamidomethyl)	CID	1	0	1	1		4.76179e+07	0.002	0.06802	190	2.79251	0	1	22.7035	8	3	953.472	2858.4	6.50382	112.7	39221	39221	MS2	23/96	B_oleracea.raw
	High	NGYALDSNmKSPYFDIPPNTVFVTLQcR	Unambiguous	1	1	A0A0D3BCN5	M9(Oxidation); C27(Carbamidomethyl)	CID	1	0	1	1			0.002	0.07146	161	2.53646	0	1	47.4208	11	3	1088.53	3263.58	9.47043	115.183	40092	40092	MS2	17/108	B_oleracea.raw
	High	FEFYPFLRT	Unambiguous	1	1	A0A0D3BCN5		CID	1	0	1	1		2.75408e+08	0.003	0.07608	314	2.33426	0	1	44.6525	16	2	610.313	1219.62	4.11211	114.44	39833	39833	MS2	11/16	B_oleracea.raw
	High	FEFYPFLR	Unambiguous	1	1	A0A0D3BCN5		CID	1	0	1	1		477237571	0.003	0.09646	253	1.90549	0	0	12.1459	20	2	559.791	1118.58	7.49496	114.602	39887	39887	MS2	10/14	B_oleracea.raw
A0A0D3BCP0	Uncharacterized protein OS=Brassica oleracea var. oleracea PE=4 SV=1 - [A0A0D3BCP0_BRAOL]	135.379	46.36	1	8	11	39	2.49978e+09	261	29.0673	8.36768
	Confidence Level	Sequence	PSM Ambiguity	# Proteins	# Protein Groups	Protein Group Accessions	Modifications	Activation Type	ΔScore	ΔCn	Rank	Search Engine Rank	QuanResultID	Precursor Area	q-Value	PEP	Peptides Matched	XCorr	Probability	# Missed Cleavages	Isolation Interference [%]	Ion Inject Time [ms]	Charge	m/z [Da]	MH+ [Da]	ΔM [ppm]	RT [min]	First Scan	Last Scan	MS Order	Ions Matched	Spectrum File
	High	AGTIWYDQcTLDISTFSAGDSR	Unambiguous	1	1	A0A0D3BCP0	C9(Carbamidomethyl)	CID	1	0	1	1		5.78614e+07	0	1.876e-09	106	5.64987	0	0	3.30115	7	2	1232.57	2464.13	7.06087	114.96	40011	40011	MS2	23/42	B_oleracea.raw
	High	NKAGTIWYDQcTLDISTFSAGDSR	Unambiguous	1	1	A0A0D3BCP0	C11(Carbamidomethyl)	CID	1	0	1	1		1.0819e+09	0	8.957e-09	142	5.6115	0	1	23.3629	3	3	902.758	2706.26	4.49914	102.406	35314	35314	MS2	29/92	B_oleracea.raw
	High	AGTIWYDQcTLDISTFSAGDSR	Unambiguous	1	1	A0A0D3BCP0	C9(Carbamidomethyl)	CID	1	0	1	1		5.78614e+07	0	6.942e-09	113	5.43854	0	0	21.0615	31	2	1232.57	2464.13	9.9341	115.588	40236	40236	MS2	24/42	B_oleracea.raw
	High	GDSYGSKcHScLTTALSGLR	Unambiguous	1	1	A0A0D3BCP0	C8(Carbamidomethyl); C11(Carbamidomethyl)	CID	1	0	1	1		7.15217e+07	0	6.269e-09	165	5.30951	0	1	0	24	2	1085.51	2170.01	5.22935	61.9571	19455	19455	MS2	25/38	B_oleracea.raw
	High	NKAGTIWYDQcTLDISTFSAGDSR	Unambiguous	1	1	A0A0D3BCP0	C11(Carbamidomethyl)	CID	1	0	1	1		304139950	0	1.229e-07	126	5.08887	0	1	1.15895	1	2	1353.63	2706.26	5.72198	102.507	35353	35353	MS2	21/46	B_oleracea.raw
	High	AGTIWYDQcTLDISTFSAGDSR	Unambiguous	1	1	A0A0D3BCP0	C9(Carbamidomethyl)	CID	1	0	1	1		5.78614e+07	0	1.355e-08	105	4.99291	0	0	22.4785	50	2	1232.57	2464.12	6.36732	115.533	40216	40216	MS2	25/42	B_oleracea.raw
	High	ILYDDYLcITNPK	Unambiguous	1	1	A0A0D3BCP0	C8(Carbamidomethyl)	CID	1	0	1	1		3.14266e+09	0	4.876e-08	201	4.77541	0	0	6.48775	1	2	814.408	1627.81	2.75694	99.4787	34190	34190	MS2	19/24	B_oleracea.raw
	High	GDSYGSKcHScLTTALSGLR	Unambiguous	1	1	A0A0D3BCP0	C8(Carbamidomethyl); C11(Carbamidomethyl)	CID	1	0	1	1		3.49279e+08	0	8.421e-10	180	4.64182	0	1	28.0699	10	3	724.008	2170.01	3.16991	61.8549	19415	19415	MS2	30/76	B_oleracea.raw
	High	ILYDDYLcITNPK	Unambiguous	1	1	A0A0D3BCP0	C8(Carbamidomethyl)	CID	1	0	1	1		3.14266e+09	0	3.332e-07	189	4.6077	0	0	6.50799	1	2	814.408	1627.81	3.65682	99.994	34393	34393	MS2	19/24	B_oleracea.raw
	High	GDSYGSKcHScLTTALSGLR	Unambiguous	1	1	A0A0D3BCP0	C8(Carbamidomethyl); C11(Carbamidomethyl)	CID	1	0	1	1		7.15217e+07	0	5.105e-08	159	4.52636	0	1	0	7	2	1085.51	2170.01	4.55431	61.9905	19467	19467	MS2	23/38	B_oleracea.raw
	High	ILYDDYLcITNPK	Unambiguous	1	1	A0A0D3BCP0	C8(Carbamidomethyl)	CID	1	0	1	1		3.14266e+09	0	3.721e-09	192	4.42071	0	0	56.7887	19	2	814.409	1627.81	4.48171	99.3978	34161	34161	MS2	20/24	B_oleracea.raw
	High	AGTIWYDQcTLDISTFSAGDSR	Unambiguous	1	1	A0A0D3BCP0	C9(Carbamidomethyl)	CID	1	0	1	1		5.78614e+07	0	2.057e-07	119	4.38862	0	0	12.5541	63	2	1232.57	2464.13	8.34887	115.639	40254	40254	MS2	21/42	B_oleracea.raw
	High	ILYDDYLcITNPK	Unambiguous	1	1	A0A0D3BCP0	C8(Carbamidomethyl)	CID	1	0	1	1		3.14266e+09	0	1.2e-07	216	4.36492	0	0	75.5175	23	2	814.408	1627.81	2.90692	100.375	34546	34546	MS2	18/24	B_oleracea.raw
	High	NKAGTIWYDQcTLDISTFSAGDSR	Unambiguous	1	1	A0A0D3BCP0	C11(Carbamidomethyl)	CID	1	0	1	1		1.0819e+09	0	8.072e-06	142	4.16619	0	1	20.6428	2	3	902.757	2706.26	3.95786	102.788	35467	35467	MS2	24/92	B_oleracea.raw
	High	DFTDKLISEAGK	Unambiguous	1	1	A0A0D3BCP0		CID	1	0	1	1		637661336	0	9.655e-06	256	3.90714	0	1	12.8317	1	2	662.344	1323.68	1.92412	77.15	25463	25463	MS2	19/22	B_oleracea.raw
	High	ILYDDYLcITNPK	Unambiguous	1	1	A0A0D3BCP0	C8(Carbamidomethyl)	CID	1	0	1	1		3.14266e+09	0	6.097e-07	195	3.86463	0	0	43.7834	7	2	814.409	1627.81	4.33173	100.261	34500	34500	MS2	19/24	B_oleracea.raw
	High	YKPGSVFEENLNIALK	Unambiguous	1	1	A0A0D3BCP0		CID	1	0	1	1		6.94479e+07	0	6.413e-07	163	3.63753	0	0	16.3782	4	2	911.494	1821.98	3.1795	92.575	31529	31529	MS2	20/30	B_oleracea.raw
	High	YKPGSVFEENLNIALK	Unambiguous	1	1	A0A0D3BCP0		CID	1	0	1	1		6.94479e+07	0	1.099e-06	157	3.55913	0	0	50.5913	13	2	911.493	1821.98	2.30851	92.3904	31461	31461	MS2	21/30	B_oleracea.raw
	High	cHScLTTALSGLR	Unambiguous	1	1	A0A0D3BCP0	C1(Carbamidomethyl); C4(Carbamidomethyl)	CID	1	0	1	1		1.28729e+09	0	3.313e-05	216	3.11945	0	0	6.08639	0	3	492.577	1475.72	5.13941	56.1114	17134	17134	MS2	27/48	B_oleracea.raw
	High	cHScLTTALSGLR	Unambiguous	1	1	A0A0D3BCP0	C1(Carbamidomethyl); C4(Carbamidomethyl)	CID	1	0	1	1		1011645003	0	0.0001647	184	3.09372	0	0	2.28562	1	2	738.361	1475.72	3.96978	56.057	17113	17113	MS2	19/24	B_oleracea.raw
	High	GFALDSNMNRPYK	Unambiguous	1	1	A0A0D3BCP0		CID	1	0	1	1		42419302	0	0.0002915	235	3.04009	0	0	36.1096	4	2	756.869	1512.73	2.53245	48.4003	14104	14104	MS2	14/24	B_oleracea.raw
	High	cHScLTTALSGLR	Unambiguous	1	1	A0A0D3BCP0	C1(Carbamidomethyl); C4(Carbamidomethyl)	CID	1	0	1	1		1.28729e+09	0	0.0007083	205	2.94142	0	0	25.509	1	3	492.577	1475.72	3.83659	56.6628	17347	17347	MS2	22/48	B_oleracea.raw
	High	cHScLTTALSGLR	Unambiguous	1	1	A0A0D3BCP0	C1(Carbamidomethyl); C4(Carbamidomethyl)	CID	1	0	1	1		1011645003	0	0.002067	177	2.8862	0	0	16.7901	3	2	738.36	1475.71	2.72899	56.6027	17323	17323	MS2	17/24	B_oleracea.raw
	High	NIPPDTAFVMLQcR	Unambiguous	2	2	A0A0D3BCP0;A0A0D2ZT39	C13(Carbamidomethyl)	CID	1	0	1	1		2.06678e+07	0	0.0004616	200	2.75524	0	0	39.1332	43	2	831.414	1661.82	4.33092	99.4023	34163	34163	MS2	16/26	B_oleracea.raw
	High	YKPGSVFEENLNIALK	Unambiguous	1	1	A0A0D3BCP0		CID	1	0	1	1		2.64128e+08	0	0.00754	173	2.74754	0	0	35.3763	3	3	607.997	1821.98	1.73165	92.3634	31449	31449	MS2	23/60	B_oleracea.raw
	High	cHScLTTALSGLR	Unambiguous	1	1	A0A0D3BCP0	C1(Carbamidomethyl); C4(Carbamidomethyl)	CID	1	0	1	1		1.28729e+09	0	4.163e-05	206	2.57421	0	0	38.4776	2	3	492.577	1475.72	4.08474	55.5874	16927	16927	MS2	25/48	B_oleracea.raw
	High	FELYPFLRT	Unambiguous	2	2	A0A0D3BCP0;A0A0D2ZT39		CID	1	0	1	1		1.71266e+09	0	0.001792	143	2.5421	0	1	4.11626	0	2	593.323	1185.64	7.09168	112.822	39262	39262	MS2	14/16	B_oleracea.raw
	High	GFALDSNMNRPYK	Unambiguous	1	1	A0A0D3BCP0		CID	1	0	1	1		42419302	0	0.00113	233	2.4668	0	0	26.6328	4	2	756.87	1512.73	3.50079	48.4434	14121	14121	MS2	13/24	B_oleracea.raw
	High	DFTDKLISEAGK	Unambiguous	1	1	A0A0D3BCP0		CID	1	0	1	1		5.599e+08	0	0.01975	264	2.4487	0	1	0	5	3	441.899	1323.68	3.0206	77.068	25431	25431	MS2	18/44	B_oleracea.raw
	High	NIPPDTAFVMLQcR	Unambiguous	2	2	A0A0D3BCP0;A0A0D2ZT39	C13(Carbamidomethyl)	CID	1	0	1	1		2.06678e+07	0	0.0157	206	2.3155	0	0	52.3314	17	2	831.414	1661.82	3.52291	99.3488	34142	34142	MS2	15/26	B_oleracea.raw
	High	cHScLTTALSGLR	Unambiguous	1	1	A0A0D3BCP0	C1(Carbamidomethyl); C4(Carbamidomethyl)	CID	1	0	1	1		1011645003	0	0.00059	182	2.29835	0	0	32.3368	7	2	738.36	1475.71	2.72899	55.5705	16922	16922	MS2	15/24	B_oleracea.raw
	High	FELYPFLRT	Unambiguous	2	2	A0A0D3BCP0;A0A0D2ZT39		CID	1	0	1	1		1.71266e+09	0	0.0009888	136	2.29528	0	1	5.84998	1	2	593.323	1185.64	6.67986	112.308	39080	39080	MS2	14/16	B_oleracea.raw
	High	FELYPFLR	Unambiguous	2	2	A0A0D3BCP0;A0A0D2ZT39		CID	1	0	1	1		2644030038	0	0.01222	150	2.07466	0	0	31.8299	5	2	542.799	1084.59	6.80637	111.862	38912	38912	MS2	13/14	B_oleracea.raw
	High	FELYPFLR	Unambiguous	2	2	A0A0D3BCP0;A0A0D2ZT39		CID	1	0	1	1		2644030038	0	0.01854	151	1.60526	0	0	3.57949	0	2	542.8	1084.59	8.83225	111.341	38722	38722	MS2	12/14	B_oleracea.raw
	High	FELYPFLR	Unambiguous	2	2	A0A0D3BCP0;A0A0D2ZT39		CID	1	0	1	1		2644030038	0.001	0.02727	158	2.14577	0	0	37.3656	3	2	542.799	1084.59	7.14402	110.819	38534	38534	MS2	11/14	B_oleracea.raw
	High	NKAGTIWYDQcTLDISTFSAGDSR	Unambiguous	1	1	A0A0D3BCP0	C11(Carbamidomethyl)	CID	1	0	1	1		1.0819e+09	0.003	0.09762	155	2.58396	0	1	22.267	13	3	902.76	2706.26	6.59659	102.894	35510	35510	MS2	19/92	B_oleracea.raw
	High	FELYPFLR	Unambiguous	2	2	A0A0D3BCP0;A0A0D2ZT39		CID	1	0	1	1			0.004	0.1223	155	1.72065	0	0	45.0585	20	2	542.799	1084.59	7.03147	112.436	39128	39128	MS2	11/14	B_oleracea.raw
	Medium	AGTIWYDQcTLDISTFSAGDSR	Unambiguous	1	1	A0A0D3BCP0	C9(Carbamidomethyl)	CID	1	0	1	1		4.99374e+07	0.022	0.292	134	2.67534	0	0	35.222	16	3	822.047	2464.13	7.3031	115.259	40119	40119	MS2	18/84	B_oleracea.raw
	Medium	AGTIWYDQcTLDISTFSAGDSR	Unambiguous	1	1	A0A0D3BCP0	C9(Carbamidomethyl)	CID	1	0	1	1		4.99374e+07	0.024	0.3135	134	2.09708	0	0	54.5618	22	3	822.045	2464.12	5.14817	114.936	40003	40003	MS2	14/84	B_oleracea.raw
A0A0D3BX40	Uncharacterized protein OS=Brassica oleracea var. oleracea PE=4 SV=1 - [A0A0D3BX40_BRAOL]	103.048	45.21	1	7	7	32	1.02629e+10	146	16.3319	8.22119
	Confidence Level	Sequence	PSM Ambiguity	# Proteins	# Protein Groups	Protein Group Accessions	Modifications	Activation Type	ΔScore	ΔCn	Rank	Search Engine Rank	QuanResultID	Precursor Area	q-Value	PEP	Peptides Matched	XCorr	Probability	# Missed Cleavages	Isolation Interference [%]	Ion Inject Time [ms]	Charge	m/z [Da]	MH+ [Da]	ΔM [ppm]	RT [min]	First Scan	Last Scan	MS Order	Ions Matched	Spectrum File
	High	SAEYIITKINFADYGNPTGcSEEHK	Unambiguous	1	1	A0A0D3BX40	C20(Carbamidomethyl)	CID	1	0	1	1		37648519	0	1.723e-10	143	6.33236	0	1	19.5065	9	3	948.777	2844.32	0.755991	92.1086	31351	31351	MS2	34/96	B_oleracea.raw
	High	SAEYIITKINFADYGNPTGcSEEHK	Unambiguous	1	1	A0A0D3BX40	C20(Carbamidomethyl)	CID	1	0	1	1		37648519	0	1.852e-08	143	5.73783	0	1	11.5711	5	3	948.778	2844.32	1.46413	92.1574	31370	31370	MS2	32/96	B_oleracea.raw
	High	INFADYGNPTGcSEEHKVSR	Unambiguous	1	1	A0A0D3BX40	C12(Carbamidomethyl)	CID	1	0	1	1		746065920	0	0.0001233	82	4.46306	0	1	6.4354	1	2	1141.02	2281.03	1.93345	51.2775	15247	15247	MS2	19/38	B_oleracea.raw
	High	INFADYGNPTGcSEEHKVSR	Unambiguous	1	1	A0A0D3BX40	C12(Carbamidomethyl)	CID	1	0	1	1		746065920	0	1.321e-05	78	4.43171	0	1	0	3	2	1141.02	2281.04	2.14751	50.7791	15052	15052	MS2	19/38	B_oleracea.raw
	High	INFADYGNPTGcSEEHKVSR	Unambiguous	1	1	A0A0D3BX40	C12(Carbamidomethyl)	CID	1	0	1	1		5233389990	0	1.774e-06	108	4.19161	0	1	1.93948	0	3	761.017	2281.04	3.21192	51.2281	15227	15227	MS2	28/76	B_oleracea.raw
	High	SAEYIITKINFADYGNPTGcSEEHK	Unambiguous	1	1	A0A0D3BX40	C20(Carbamidomethyl)	CID	1	0	1	1		1.03685e+08	0	1.428e-06	139	4.18587	0	1	28.2581	5	4	711.836	2844.32	3.09025	92.0538	31330	31330	MS2	38/144	B_oleracea.raw
	High	INFADYGNPTGcSEEHKVSR	Unambiguous	1	1	A0A0D3BX40	C12(Carbamidomethyl)	CID	1	0	1	1		746065920	0	1.073e-05	90	4.09207	0	1	21.0722	6	2	1141.02	2281.04	3.75296	50.7385	15036	15036	MS2	20/38	B_oleracea.raw
	High	INFADYGNPTGcSEEHKVSR	Unambiguous	1	1	A0A0D3BX40	C12(Carbamidomethyl)	CID	1	0	1	1		746065920	0	0.0001704	90	4.0319	0	1	0	4	2	1141.02	2281.04	3.43187	51.6085	15381	15381	MS2	20/38	B_oleracea.raw
	High	INFADYGNPTGcSEEHK	Unambiguous	1	1	A0A0D3BX40	C12(Carbamidomethyl)	CID	1	0	1	1		841039301	0	1.544e-05	62	3.98617	0	0	35.1178	1	2	969.92	1938.83	2.03932	59.7234	18575	18575	MS2	19/32	B_oleracea.raw
	High	cELYVSDEMFGPSHcKK	Unambiguous	1	1	A0A0D3BX40	C1(Carbamidomethyl); C15(Carbamidomethyl)	CID	1	0	1	1		6.04461e+07	0	1.201e-06	82	3.91149	0	1	22.2202	7	3	696.309	2086.91	4.47093	62.1092	19514	19514	MS2	26/64	B_oleracea.raw
	High	INFADYGNPTGcSEEHKVSR	Unambiguous	1	1	A0A0D3BX40	C12(Carbamidomethyl)	CID	1	0	1	1		19657158792	0	0.001733	109	3.59958	0	1	2.76316	0	4	571.015	2281.04	3.79469	51.0188	15145	15145	MS2	31/114	B_oleracea.raw
	High	INFADYGNPTGcSEEHKVSR	Unambiguous	1	1	A0A0D3BX40	C12(Carbamidomethyl)	CID	1	0	1	1		746065920	0	9.268e-05	75	3.57925	0	1	0	2	2	1141.02	2281.03	2.04048	50.8154	15066	15066	MS2	19/38	B_oleracea.raw
	High	INFADYGNPTGcSEEHK	Unambiguous	1	1	A0A0D3BX40	C12(Carbamidomethyl)	CID	1	0	1	1		2.5988e+09	0	2.587e-06	65	3.55435	0	0	0.324511	0	3	646.95	1938.83	2.81939	60.1663	18747	18747	MS2	25/64	B_oleracea.raw
	High	SAEYIITKINFADYGNPTGcSEEHK	Unambiguous	1	1	A0A0D3BX40	C20(Carbamidomethyl)	CID	1	0	1	1		1.03685e+08	0	7.913e-05	144	3.50372	0	1	11.3383	2	4	711.836	2844.32	2.48941	92.0996	31347	31347	MS2	35/144	B_oleracea.raw
	High	cELYVSDEMFGPSHcKK	Unambiguous	1	1	A0A0D3BX40	C1(Carbamidomethyl); C15(Carbamidomethyl)	CID	1	0	1	1		6.04461e+07	0	0.0006056	86	3.36577	0	1	29.4512	3	3	696.309	2086.91	4.11997	62.1624	19535	19535	MS2	23/64	B_oleracea.raw
	High	INFADYGNPTGcSEEHK	Unambiguous	1	1	A0A0D3BX40	C12(Carbamidomethyl)	CID	1	0	1	1		2.5988e+09	0	5.9e-05	66	2.95249	0	0	3.54122	0	3	646.949	1938.83	2.44163	59.6183	18533	18533	MS2	24/64	B_oleracea.raw
	High	INFADYGNPTGcSEEHKVSR	Unambiguous	1	1	A0A0D3BX40	C12(Carbamidomethyl)	CID	1	0	1	1			0	0.01408	122	2.9393	0	1	27.604	5	4	571.016	2281.04	4.43687	52.8601	15871	15871	MS2	30/114	B_oleracea.raw
	High	cELYVSDEMFGPSHcKK	Unambiguous	1	1	A0A0D3BX40	C1(Carbamidomethyl); C15(Carbamidomethyl)	CID	1	0	1	1		1.22237e+08	0	0.02052	82	2.84583	0	1	10.5152	3	4	522.484	2086.91	5.1664	62.0468	19489	19489	MS2	27/96	B_oleracea.raw
	High	LIVVFTcTK	Unambiguous	1	1	A0A0D3BX40	C7(Carbamidomethyl)	CID	1	0	1	1		9.71892e+08	0	0.0003278	108	2.74797	0	0	4.76135	0	2	540.812	1080.62	4.63605	74.9373	24571	24571	MS2	13/16	B_oleracea.raw
	High	INFADYGNPTGcSEEHKVSR	Unambiguous	1	1	A0A0D3BX40	C12(Carbamidomethyl)	CID	1	0	1	1		5233389990	0	0.0009022	109	2.72397	0	1	19.4075	1	3	761.018	2281.04	3.8541	50.6829	15013	15013	MS2	20/76	B_oleracea.raw
	High	LIVVFTcTK	Unambiguous	1	1	A0A0D3BX40	C7(Carbamidomethyl)	CID	1	0	1	1		1159007552	0	0.0001303	130	2.56992	0	0	2.17723	0	2	540.811	1080.61	2.15086	73.8893	24151	24151	MS2	14/16	B_oleracea.raw
	High	INFADYGNPTGcSEEHKVSR	Unambiguous	1	1	A0A0D3BX40	C12(Carbamidomethyl)	CID	1	0	1	1		19657158792	0	0.001683	109	2.48742	0	1	44.0285	1	4	571.015	2281.04	2.93845	50.5177	14949	14949	MS2	29/114	B_oleracea.raw
	High	LIVVFTcTK	Unambiguous	1	1	A0A0D3BX40	C7(Carbamidomethyl)	CID	1	0	1	1		1159007552	0	0.0003368	107	2.46719	0	0	2.28734	1	2	540.812	1080.62	4.63605	74.4116	24361	24361	MS2	14/16	B_oleracea.raw
	High	LIVVFTcTK	Unambiguous	1	1	A0A0D3BX40	C7(Carbamidomethyl)	CID	1	0	1	1		1159007552	0	0.001303	128	2.46711	0	0	4.46857	0	2	540.811	1080.62	2.71568	73.3546	23944	23944	MS2	13/16	B_oleracea.raw
	High	LIVVFTcTKA	Unambiguous	1	1	A0A0D3BX40	C7(Carbamidomethyl)	CID	1	0	1	1		8532665381	0	0.007784	108	2.42191	0	1	1.89763	0	2	576.331	1151.65	3.81089	78.8431	26148	26148	MS2	13/18	B_oleracea.raw
	High	LIVVFTcTK	Unambiguous	1	1	A0A0D3BX40	C7(Carbamidomethyl)	CID	1	0	1	1		9.71892e+08	0	0.0003818	97	2.38977	0	0	6.99041	1	2	540.812	1080.62	3.61939	75.4586	24781	24781	MS2	13/16	B_oleracea.raw
	High	LIVVFTcTK	Unambiguous	1	1	A0A0D3BX40	C7(Carbamidomethyl)	CID	1	0	1	1		124482	0	0.01219	117	1.96031	0	0	14.0353	100	2	540.813	1080.62	6.33049	144.638	49348	49348	MS2	11/16	B_oleracea.raw
	High	INFADYGNPTGcSEEHKVSR	Unambiguous	1	1	A0A0D3BX40	C12(Carbamidomethyl)	CID	1	0	1	1		19657158792	0.001	0.0468	108	2.94812	0	1	1.55269	0	4	571.015	2281.04	3.58063	51.5282	15347	15347	MS2	28/114	B_oleracea.raw
	High	LIVVFTcTKA	Unambiguous	1	1	A0A0D3BX40	C7(Carbamidomethyl)	CID	1	0	1	1		8532665381	0.001	0.04365	108	2.19892	0	1	1.87138	0	2	576.331	1151.65	3.81089	78.3325	25942	25942	MS2	14/18	B_oleracea.raw
	High	LIVVFTcTKA	Unambiguous	1	1	A0A0D3BX40	C7(Carbamidomethyl)	CID	1	0	1	1		8532665381	0.001	0.03372	106	1.76409	0	1	6.82097	1	2	576.33	1151.65	3.70489	77.8226	25734	25734	MS2	12/18	B_oleracea.raw
	High	INFADYGNPTGcSEEHKVSR	Unambiguous	1	1	A0A0D3BX40	C12(Carbamidomethyl)	CID	1	0	1	1		5233389990	0.003	0.102	107	2.19657	0	1	77.353	2	3	761.017	2281.04	3.29219	50.5726	14971	14971	MS2	20/76	B_oleracea.raw
	High	HGNcGAPDTLR	Unambiguous	1	1	A0A0D3BX40	C4(Carbamidomethyl)	CID	1	0	1	1		704624	0.005	0.1321	164	1.69698	0	0	59.8212	100	3	399.855	1197.55	7.17551	12.766	1243	1243	MS2	16/40	B_oleracea.raw
A0A0D3CKV1	Uncharacterized protein OS=Brassica oleracea var. oleracea PE=4 SV=1 - [A0A0D3CKV1_BRAOL]	99.397	52.69	1	7	7	28	1.40834e+09	93	10.5364	8.98291
	Confidence Level	Sequence	PSM Ambiguity	# Proteins	# Protein Groups	Protein Group Accessions	Modifications	Activation Type	ΔScore	ΔCn	Rank	Search Engine Rank	QuanResultID	Precursor Area	q-Value	PEP	Peptides Matched	XCorr	Probability	# Missed Cleavages	Isolation Interference [%]	Ion Inject Time [ms]	Charge	m/z [Da]	MH+ [Da]	ΔM [ppm]	RT [min]	First Scan	Last Scan	MS Order	Ions Matched	Spectrum File
	High	TGPQQcMcLLFKYPSLK	Unambiguous	1	1	A0A0D3CKV1	C6(Carbamidomethyl); C8(Carbamidomethyl)	CID	1	0	1	1		22177501	0	2.583e-08	185	5.20927	0	1	6.55959	16	2	1036.02	2071.03	6.81904	98.2067	33694	33694	MS2	18/32	B_oleracea.raw
	High	cITAMNKNEWSLVQK	Unambiguous	1	1	A0A0D3CKV1	C1(Carbamidomethyl)	CID	1	0	1	1		1.00242e+09	0	5.674e-08	220	5.11809	0	1	3.29105	2	2	911.455	1821.9	1.96716	71.6519	23266	23266	MS2	21/28	B_oleracea.raw
	High	TGPQQcMcLLFKYPSLK	Unambiguous	1	1	A0A0D3CKV1	C6(Carbamidomethyl); C8(Carbamidomethyl)	CID	1	0	1	1		22177501	0	9.799e-09	188	4.87006	0	1	49.2107	34	2	1036.02	2071.03	5.87597	98.053	33637	33637	MS2	20/32	B_oleracea.raw
	High	cITAMNKNEWSLVQK	Unambiguous	1	1	A0A0D3CKV1	C1(Carbamidomethyl)	CID	1	0	1	1		1.00242e+09	0	5.361e-07	225	4.66501	0	1	29.559	5	2	911.456	1821.9	3.17319	72.2881	23526	23526	MS2	22/28	B_oleracea.raw
	High	cITAMNKNEWSLVQK	Unambiguous	1	1	A0A0D3CKV1	C1(Carbamidomethyl)	CID	1	0	1	1		1.00242e+09	0	4.87e-05	221	4.37672	0	1	14.0977	6	2	911.454	1821.9	1.56515	71.6184	23253	23253	MS2	20/28	B_oleracea.raw
	High	cITAMNKNEWSLVQK	Unambiguous	1	1	A0A0D3CKV1	C1(Carbamidomethyl)	CID	1	0	1	1		1.00242e+09	0	1.008e-05	223	4.24977	0	1	16.149	4	2	911.454	1821.9	1.29715	72.2191	23497	23497	MS2	19/28	B_oleracea.raw
	High	KTGPQQcMcLLFK	Unambiguous	1	1	A0A0D3CKV1	C7(Carbamidomethyl); C9(Carbamidomethyl)	CID	1	0	1	1		2.13824e+08	0	3.777e-06	232	4.18729	0	1	16.4835	3	2	805.898	1610.79	1.87877	68.3547	21993	21993	MS2	19/24	B_oleracea.raw
	High	TGPQQcMcLLFKYPSLK	Unambiguous	1	1	A0A0D3CKV1	C6(Carbamidomethyl); C8(Carbamidomethyl)	CID	1	0	1	1		255021602	0	1.793e-05	206	4.18034	0	1	17.4065	1	3	691.014	2071.03	4.72012	98.2986	33728	33728	MS2	23/64	B_oleracea.raw
	High	cITAmNKNEWSLVQK	Unambiguous	1	1	A0A0D3CKV1	C1(Carbamidomethyl); M5(Oxidation)	CID	1	0	1	1		2.22138e+07	0	6.529e-05	201	3.97402	0	1	22.0173	13	2	919.453	1837.9	2.65782	48.5525	14166	14166	MS2	18/28	B_oleracea.raw
	High	TGPQQcMcLLFK	Unambiguous	1	1	A0A0D3CKV1	C6(Carbamidomethyl); C8(Carbamidomethyl)	CID	1	0	1	1		8.0127e+08	0	4.48e-05	206	3.82911	0	0	28.9071	2	2	741.851	1482.69	3.1109	89.4975	30346	30346	MS2	17/22	B_oleracea.raw
	High	TGPQQcMcLLFKYPSLK	Unambiguous	1	1	A0A0D3CKV1	C6(Carbamidomethyl); C8(Carbamidomethyl)	CID	1	0	1	1		255021602	0	2.313e-06	221	3.76793	0	1	49.0983	15	3	691.015	2071.03	5.69266	97.7656	33529	33529	MS2	19/64	B_oleracea.raw
	High	KTGPQQcMcLLFK	Unambiguous	1	1	A0A0D3CKV1	C7(Carbamidomethyl); C9(Carbamidomethyl)	CID	1	0	1	1		2.13824e+08	0	2.283e-05	233	3.66245	0	1	52.2923	4	2	805.898	1610.79	2.1819	67.8572	21797	21797	MS2	17/24	B_oleracea.raw
	High	cITAMNKNEWSLVQK	Unambiguous	1	1	A0A0D3CKV1	C1(Carbamidomethyl)	CID	1	0	1	1		2.9365e+09	0	2.48e-05	228	3.65609	0	1	1.23533	0	3	607.972	1821.9	1.99328	72.1065	23451	23451	MS2	22/56	B_oleracea.raw
	High	TGPQQcMcLLFK	Unambiguous	1	1	A0A0D3CKV1	C6(Carbamidomethyl); C8(Carbamidomethyl)	CID	1	0	1	1		8.0127e+08	0	9.712e-05	201	3.62474	0	0	10.3775	1	2	741.852	1482.7	4.83982	90.0476	30556	30556	MS2	15/22	B_oleracea.raw
	High	NEWSLVQKDccPR	Unambiguous	1	1	A0A0D3CKV1	C10(Carbamidomethyl); C11(Carbamidomethyl)	CID	1	0	1	1		1.12345e+08	0	3.405e-05	110	3.60747	0	1	28.413	2	2	846.387	1691.77	2.64356	45.9926	13138	13138	MS2	17/24	B_oleracea.raw
	High	KTGPQQcMcLLFK	Unambiguous	1	1	A0A0D3CKV1	C7(Carbamidomethyl); C9(Carbamidomethyl)	CID	1	0	1	1		2.13824e+08	0	0.0002114	231	3.48552	0	1	48.7609	19	2	805.899	1610.79	3.47021	68.7551	22145	22145	MS2	15/24	B_oleracea.raw
	High	TGPQQcMcLLFKYPSLK	Unambiguous	1	1	A0A0D3CKV1	C6(Carbamidomethyl); C8(Carbamidomethyl)	CID	1	0	1	1		255021602	0	0.0006439	214	3.26411	0	1	47.4586	14	3	691.014	2071.03	5.42742	97.7197	33511	33511	MS2	20/64	B_oleracea.raw
	High	NEWSLVQKDccPR	Unambiguous	1	1	A0A0D3CKV1	C10(Carbamidomethyl); C11(Carbamidomethyl)	CID	1	0	1	1		1.12345e+08	0	0.000193	120	3.24707	0	1	28.1926	1	2	846.388	1691.77	2.86002	46.0321	13154	13154	MS2	16/24	B_oleracea.raw
	High	KTGPQQcMcLLFK	Unambiguous	1	1	A0A0D3CKV1	C7(Carbamidomethyl); C9(Carbamidomethyl)	CID	1	0	1	1		4.8726e+08	0	0.001235	232	3.09107	0	1	12.2621	12	3	537.602	1610.79	2.93138	67.5457	21676	21676	MS2	20/48	B_oleracea.raw
	High	KTGPQQcMcLLFK	Unambiguous	1	1	A0A0D3CKV1	C7(Carbamidomethyl); C9(Carbamidomethyl)	CID	1	0	1	1		4.8726e+08	0	0.008471	239	2.97979	0	1	6.75329	1	3	537.601	1610.79	2.24934	68.2037	21936	21936	MS2	21/48	B_oleracea.raw
	High	TGPQQcmcLLFKYPSLK	Unambiguous	1	1	A0A0D3CKV1	C6(Carbamidomethyl); M7(Oxidation); C8(Carbamidomethyl)	CID	1	0	1	1		1.5769e+07	0	0.002638	212	2.97932	0	1	58.4911	13	3	696.345	2087.02	4.45913	86.3196	29108	29108	MS2	19/64	B_oleracea.raw
	High	TGPQQcmcLLFKYPSLK	Unambiguous	1	1	A0A0D3CKV1	C6(Carbamidomethyl); M7(Oxidation); C8(Carbamidomethyl)	CID	1	0	1	1		1.5769e+07	0	0.005003	217	2.7949	0	1	32.1443	14	3	696.346	2087.02	5.16101	86.4122	29145	29145	MS2	21/64	B_oleracea.raw
	High	YcQAPTPK	Unambiguous	1	1	A0A0D3CKV1	C2(Carbamidomethyl)	CID	1	0	1	1		3.3516e+06	0	0.002033	219	2.58636	0	0	21.9641	70	2	482.734	964.461	5.91734	13.4959	1442	1442	MS2	13/14	B_oleracea.raw
	High	NEWSLVQKDccPR	Unambiguous	1	1	A0A0D3CKV1	C10(Carbamidomethyl); C11(Carbamidomethyl)	CID	1	0	1	1		2.03777e+08	0	0.0008705	140	2.43036	0	1	20.6091	1	3	564.594	1691.77	3.10462	45.9734	13129	13129	MS2	24/48	B_oleracea.raw
	High	cITAMNKNEWSLVQK	Unambiguous	1	1	A0A0D3CKV1	C1(Carbamidomethyl)	CID	1	0	1	1		2.9365e+09	0	0.003443	232	2.3958	0	1	31.1114	13	3	607.972	1821.9	1.18927	72.4989	23613	23613	MS2	21/56	B_oleracea.raw
	High	KTGPQQcMcLLFK	Unambiguous	1	1	A0A0D3CKV1	C7(Carbamidomethyl); C9(Carbamidomethyl)	CID	1	0	1	1		4.8726e+08	0.001	0.03508	232	2.35236	0	1	7.25439	3	3	537.602	1610.79	3.7271	67.6701	21723	21723	MS2	17/48	B_oleracea.raw
	High	LIKYcQAPTPK	Unambiguous	1	1	A0A0D3CKV1	C5(Carbamidomethyl)	CID	1	0	1	1		1.33823e+07	0.002	0.05947	223	2.49706	0	1	14.0346	22	3	440.247	1318.73	6.78003	25.3332	5204	5204	MS2	15/40	B_oleracea.raw
	Medium	cITAMNKNEWSLVQK	Unambiguous	1	1	A0A0D3CKV1	C1(Carbamidomethyl)	CID	1	0	1	1		2.9365e+09	0.012	0.2102	229	2.3149	0	1	5.8876	3	3	607.973	1821.9	2.7973	71.5842	23240	23240	MS2	20/56	B_oleracea.raw
A0A0D3BE38	Uncharacterized protein OS=Brassica oleracea var. oleracea PE=4 SV=1 - [A0A0D3BE38_BRAOL]	89.146	19.14	1	6	6	25	1.2701e+10	209	23.3793	9.05615
	Confidence Level	Sequence	PSM Ambiguity	# Proteins	# Protein Groups	Protein Group Accessions	Modifications	Activation Type	ΔScore	ΔCn	Rank	Search Engine Rank	QuanResultID	Precursor Area	q-Value	PEP	Peptides Matched	XCorr	Probability	# Missed Cleavages	Isolation Interference [%]	Ion Inject Time [ms]	Charge	m/z [Da]	MH+ [Da]	ΔM [ppm]	RT [min]	First Scan	Last Scan	MS Order	Ions Matched	Spectrum File
	High	KLSYcAATLcLADcK	Unambiguous	1	1	A0A0D3BE38	C5(Carbamidomethyl); C10(Carbamidomethyl); C14(Carbamidomethyl)	CID	1	0	1	1		2783155749	0	6.002e-07	143	5.03964	0	1	0.247798	0	2	887.422	1773.84	2.48094	68.4979	22046	22046	MS2	24/28	B_oleracea.raw
	High	KLSYcAATLcLADcK	Unambiguous	1	1	A0A0D3BE38	C5(Carbamidomethyl); C10(Carbamidomethyl); C14(Carbamidomethyl)	CID	1	0	1	1		2783155749	0	5.598e-08	150	4.61625	0	1	2.95935	1	2	887.424	1773.84	4.27018	69.04	22254	22254	MS2	24/28	B_oleracea.raw
	High	LSYcAATLcLADcKK	Unambiguous	1	1	A0A0D3BE38	C4(Carbamidomethyl); C9(Carbamidomethyl); C13(Carbamidomethyl)	CID	1	0	1	1		6094401770	0	7.829e-06	151	4.26348	0	1	2.50516	0	2	887.423	1773.84	3.37556	66.9269	21435	21435	MS2	16/28	B_oleracea.raw
	High	LSYcAATLcLADcKK	Unambiguous	1	1	A0A0D3BE38	C4(Carbamidomethyl); C9(Carbamidomethyl); C13(Carbamidomethyl)	CID	1	0	1	1		6094401770	0	1.081e-05	147	4.03855	0	1	0	6	2	887.422	1773.84	2.13685	66.4358	21245	21245	MS2	16/28	B_oleracea.raw
	High	LSYcAATLcLADcK	Unambiguous	1	1	A0A0D3BE38	C4(Carbamidomethyl); C9(Carbamidomethyl); C13(Carbamidomethyl)	CID	1	0	1	1		4.9185e+09	0	8.043e-08	82	3.98484	0	0	17.4782	2	2	823.377	1645.75	5.04715	85.7447	28879	28879	MS2	20/26	B_oleracea.raw
	High	QHGADASGScSEEKGFcNcVANcK	Unambiguous	1	1	A0A0D3BE38	C10(Carbamidomethyl); C17(Carbamidomethyl); C19(Carbamidomethyl); C23(Carbamidomethyl)	CID	1	0	1	1		4.44885e+08	0	6.535e-07	14	3.96087	0	1	12.6076	4	3	891.695	2673.07	5.73203	28.5945	6366	6366	MS2	28/92	B_oleracea.raw
	High	QHGADASGScSEEKGFcNcVANcK	Unambiguous	1	1	A0A0D3BE38	C10(Carbamidomethyl); C17(Carbamidomethyl); C19(Carbamidomethyl); C23(Carbamidomethyl)	CID	1	0	1	1		1414238971	0	5.389e-06	13	3.95837	0	1	25.4259	1	4	669.023	2673.07	6.11516	28.581	6360	6360	MS2	38/138	B_oleracea.raw
	High	KLSYcAATLcLADcK	Unambiguous	1	1	A0A0D3BE38	C5(Carbamidomethyl); C10(Carbamidomethyl); C14(Carbamidomethyl)	CID	1	0	1	1		6656238849	0	1.659e-06	180	3.87357	0	1	11.3255	1	3	591.953	1773.84	6.39591	69.5335	22443	22443	MS2	28/56	B_oleracea.raw
	High	QHGADASGScSEEKGFcNcVANcK	Unambiguous	1	1	A0A0D3BE38	C10(Carbamidomethyl); C17(Carbamidomethyl); C19(Carbamidomethyl); C23(Carbamidomethyl)	CID	1	0	1	1		4.44885e+08	0	5.855e-05	14	3.867	0	1	16.2582	0	3	891.695	2673.07	5.45803	28.7437	6423	6423	MS2	25/92	B_oleracea.raw
	High	LSYcAATLcLADcK	Unambiguous	1	1	A0A0D3BE38	C4(Carbamidomethyl); C9(Carbamidomethyl); C13(Carbamidomethyl)	CID	1	0	1	1		4.9185e+09	0	4.548e-07	90	3.86007	0	0	36.8781	10	2	823.377	1645.75	4.52794	85.211	28674	28674	MS2	18/26	B_oleracea.raw
	High	QHGADASGScSEEKGFcNcVANcK	Unambiguous	1	1	A0A0D3BE38	C10(Carbamidomethyl); C17(Carbamidomethyl); C19(Carbamidomethyl); C23(Carbamidomethyl)	CID	1	0	1	1		7.10191e+07	0	0.0009625	11	3.77751	0	1	4.27612	7	2	1337.04	2673.07	5.07489	28.6742	6398	6398	MS2	14/46	B_oleracea.raw
	High	KLSYcAATLcLADcK	Unambiguous	1	1	A0A0D3BE38	C5(Carbamidomethyl); C10(Carbamidomethyl); C14(Carbamidomethyl)	CID	1	0	1	1		6656238849	0	7.791e-07	175	3.68639	0	1	1.31437	0	3	591.953	1773.84	5.57011	68.9866	22233	22233	MS2	29/56	B_oleracea.raw
	High	KLSYcAATLcLADcK	Unambiguous	1	1	A0A0D3BE38	C5(Carbamidomethyl); C10(Carbamidomethyl); C14(Carbamidomethyl)	CID	1	0	1	1		6656238849	0	1.674e-06	167	3.68367	0	1	1.85437	0	3	591.951	1773.84	3.09271	68.4618	22033	22033	MS2	29/56	B_oleracea.raw
	High	LSYcAATLcLADcKK	Unambiguous	1	1	A0A0D3BE38	C4(Carbamidomethyl); C9(Carbamidomethyl); C13(Carbamidomethyl)	CID	1	0	1	1		6094401770	0	4.603e-05	146	3.6789	0	1	1.75819	0	2	887.423	1773.84	2.54976	67.4535	21638	21638	MS2	15/28	B_oleracea.raw
	High	LSYcAATLcLADcKK	Unambiguous	1	1	A0A0D3BE38	C4(Carbamidomethyl); C9(Carbamidomethyl); C13(Carbamidomethyl)	CID	1	0	1	1		1.94424e+09	0	2.275e-05	148	3.445	0	1	0	1	2	887.422	1773.84	1.79277	67.9802	21847	21847	MS2	14/28	B_oleracea.raw
	High	KQHGADASGScSEEK	Unambiguous	1	1	A0A0D3BE38	C11(Carbamidomethyl)	CID	1	0	1	1		633371	0	0.0003659	97	3.39093	0	1	8.18254	100	3	530.901	1590.69	4.35112	11.4288	852	852	MS2	23/56	B_oleracea.raw
	High	QHGADASGScSEEK	Unambiguous	1	1	A0A0D3BE38	C10(Carbamidomethyl)	CID	1	0	1	1		132140	0	0.0001311	34	3.23471	0	0	7.82734	100	2	731.801	1462.59	5.57552	11.6077	889	889	MS2	13/26	B_oleracea.raw
	High	LSYcAATLcLADcK	Unambiguous	1	1	A0A0D3BE38	C4(Carbamidomethyl); C9(Carbamidomethyl); C13(Carbamidomethyl)	CID	1	0	1	1		6.36639e+08	0	4.062e-06	109	3.21684	0	0	4.56088	0	3	549.254	1645.75	6.26283	85.3658	28732	28732	MS2	25/52	B_oleracea.raw
	High	LSYcAATLcLADcKK	Unambiguous	1	1	A0A0D3BE38	C4(Carbamidomethyl); C9(Carbamidomethyl); C13(Carbamidomethyl)	CID	1	0	1	1		26528139664	0	7.865e-05	175	3.12293	0	1	4.04382	0	3	591.952	1773.84	4.64109	66.8749	21414	21414	MS2	22/56	B_oleracea.raw
	High	QHGADASGScSEEK	Unambiguous	1	1	A0A0D3BE38	C10(Carbamidomethyl)	CID	1	0	1	1		1.95127e+06	0	2.375e-05	32	3.10288	0	0	3.35826	22	3	488.203	1462.59	5.462	11.5541	873	873	MS2	23/52	B_oleracea.raw
	High	LSYcAATLcLADcKK	Unambiguous	1	1	A0A0D3BE38	C4(Carbamidomethyl); C9(Carbamidomethyl); C13(Carbamidomethyl)	CID	1	0	1	1		8.36245e+09	0	0.006319	164	3.00667	0	1	2.27615	0	3	591.951	1773.84	2.88626	67.9302	21826	21826	MS2	20/56	B_oleracea.raw
	High	LSYcAATLcLADcKK	Unambiguous	1	1	A0A0D3BE38	C4(Carbamidomethyl); C9(Carbamidomethyl); C13(Carbamidomethyl)	CID	1	0	1	1			0	0.006268	178	2.88135	0	1	36.6962	2	3	591.953	1773.84	5.57011	70.1565	22677	22677	MS2	19/56	B_oleracea.raw
	High	LSYcAATLcLADcKK	Unambiguous	1	1	A0A0D3BE38	C4(Carbamidomethyl); C9(Carbamidomethyl); C13(Carbamidomethyl)	CID	1	0	1	1		26528139664	0	0.00158	167	2.32801	0	1	3.50359	0	3	591.952	1773.84	3.91851	67.399	21616	21616	MS2	19/56	B_oleracea.raw
	High	KQHGADASGScSEEK	Unambiguous	1	1	A0A0D3BE38	C11(Carbamidomethyl)	CID	1	0	1	1		633371	0.002	0.06794	101	3.09543	0	1	6.94843	100	3	530.901	1590.69	4.69645	11.4144	850	850	MS2	23/56	B_oleracea.raw
	High	LSYcAATLcLADcKK	Unambiguous	1	1	A0A0D3BE38	C4(Carbamidomethyl); C9(Carbamidomethyl); C13(Carbamidomethyl)	CID	1	0	1	1			0.002	0.05972	161	2.03214	0	1	0	21	3	591.95	1773.84	1.85401	66.3079	21196	21196	MS2	18/56	B_oleracea.raw
A0A0D3D9Q2	Uncharacterized protein OS=Brassica oleracea var. oleracea PE=4 SV=1 - [A0A0D3D9Q2_BRAOL]	85.6039	53.23	1	10	10	25	5.44493e+09	186	21.062	8.47021
	Confidence Level	Sequence	PSM Ambiguity	# Proteins	# Protein Groups	Protein Group Accessions	Modifications	Activation Type	ΔScore	ΔCn	Rank	Search Engine Rank	QuanResultID	Precursor Area	q-Value	PEP	Peptides Matched	XCorr	Probability	# Missed Cleavages	Isolation Interference [%]	Ion Inject Time [ms]	Charge	m/z [Da]	MH+ [Da]	ΔM [ppm]	RT [min]	First Scan	Last Scan	MS Order	Ions Matched	Spectrum File
	High	GNLEKAQYEINDADEAPVFcELK	Unambiguous	1	1	A0A0D3D9Q2	C20(Carbamidomethyl)	CID	1	0	1	1		3.03814e+07	0	1.39e-07	158	5.1848	0	1	17.624	6	3	885.091	2653.26	5.50019	95.2862	32566	32566	MS2	28/88	B_oleracea.raw
	High	AQYEINDADEAPVFcELKFNGDNQQISPVK	Unambiguous	1	1	A0A0D3D9Q2	C15(Carbamidomethyl)	CID	1	0	1	1		4.08793e+07	0	6.888e-07	126	4.86165	0	1	3.76771	4	3	1147.22	3439.63	5.87782	106.13	36745	36745	MS2	29/116	B_oleracea.raw
	High	SVLVDTIPHFEKDcIESLK	Unambiguous	1	1	A0A0D3D9Q2	C14(Carbamidomethyl)	CID	1	0	1	1		23255617	0	4.508e-07	151	4.69776	0	1	19.6773	22	2	1115.58	2230.15	4.87528	94.1175	32116	32116	MS2	18/36	B_oleracea.raw
	High	AQYEINDADEAPVFcELK	Unambiguous	1	1	A0A0D3D9Q2	C15(Carbamidomethyl)	CID	1	0	1	1		3.94631e+09	0	1.503e-05	124	4.36442	0	0	9.12634	1	2	1056.49	2111.97	3.66444	99.7846	34310	34310	MS2	18/34	B_oleracea.raw
	High	SVLVDTIPHFEKDcIESLK	Unambiguous	1	1	A0A0D3D9Q2	C14(Carbamidomethyl)	CID	1	0	1	1		23255617	0	2.49e-05	134	4.16906	0	1	7.35576	33	2	1115.58	2230.16	5.96999	94.3445	32203	32203	MS2	18/36	B_oleracea.raw
	High	DcIESLKANPESQK	Unambiguous	1	1	A0A0D3D9Q2	C2(Carbamidomethyl)	CID	1	0	1	1		3.99478e+07	0	3.712e-07	213	4.12227	0	1	41.7048	8	2	809.893	1618.78	2.58381	32.7643	7952	7952	MS2	19/26	B_oleracea.raw
	High	ISKSVLVDTIPHFEK	Unambiguous	1	1	A0A0D3D9Q2		CID	1	0	1	1		1.12096e+08	0	3.599e-05	95	4.0948	0	1	5.80469	4	4	428.997	1712.97	4.23447	75.5377	24815	24815	MS2	34/84	B_oleracea.raw
	High	AQYEINDADEAPVFcELK	Unambiguous	1	1	A0A0D3D9Q2	C15(Carbamidomethyl)	CID	1	0	1	1		8.72133e+08	0	5.252e-05	146	4.03423	0	0	17.1932	0	3	704.661	2111.97	4.61176	99.9417	34372	34372	MS2	25/68	B_oleracea.raw
	High	SVLVDTIPHFEKDcIESLK	Unambiguous	1	1	A0A0D3D9Q2	C14(Carbamidomethyl)	CID	1	0	1	1		23255617	0	1.253e-05	131	3.83145	0	1	5.51677	9	2	1115.58	2230.16	6.18894	94.217	32153	32153	MS2	17/36	B_oleracea.raw
	High	ISKSVLVDTIPHFEK	Unambiguous	1	1	A0A0D3D9Q2		CID	1	0	1	1		7.06515e+07	0	0.0002533	105	3.69358	0	1	19.0444	2	3	571.66	1712.96	3.63659	75.6739	24870	24870	MS2	21/56	B_oleracea.raw
	High	SAHMLTSGLNYLK	Unambiguous	1	1	A0A0D3D9Q2		CID	1	0	1	1		3.94316e+08	0	3.641e-05	281	3.64682	0	0	3.03505	1	3	478.921	1434.75	5.2891	70.8532	22947	22947	MS2	21/48	B_oleracea.raw
	High	NIDDLImVGmNNAmSQLSNVK	Unambiguous	1	1	A0A0D3D9Q2	M7(Oxidation); M10(Oxidation); M14(Oxidation)	CID	1	0	1	1		11984200	0	0.0007583	176	3.62047	0	0	57.8115	83	3	785.707	2355.11	3.34609	105.442	36488	36488	MS2	22/80	B_oleracea.raw
	High	ISKSVLVDTIPHFEK	Unambiguous	1	1	A0A0D3D9Q2		CID	1	0	1	1		106405428	0	0.002039	105	3.45846	0	1	18.5117	2	3	571.66	1712.96	3.42281	76.1874	25078	25078	MS2	21/56	B_oleracea.raw
	High	SAHMLTSGLNYLKK	Unambiguous	1	1	A0A0D3D9Q2		CID	1	0	1	1		157343543	0	1.642e-06	213	3.32402	0	1	11.7033	1	3	521.619	1562.84	3.93828	46.6407	13403	13403	MS2	24/52	B_oleracea.raw
	High	SVLVDTIPHFEK	Unambiguous	1	1	A0A0D3D9Q2		CID	1	0	1	1		4.77725e+09	0	7.539e-05	142	3.20553	0	0	1.52436	0	2	692.879	1384.75	2.44418	79.3789	26361	26361	MS2	17/22	B_oleracea.raw
	High	ISKSVLVDTIPHFEK	Unambiguous	1	1	A0A0D3D9Q2		CID	1	0	1	1		244907788	0	0.008111	105	3.10837	0	1	2.29151	2	4	428.997	1712.96	3.66438	76.0386	25018	25018	MS2	30/84	B_oleracea.raw
	High	SAHMLTSGLNYLK	Unambiguous	1	1	A0A0D3D9Q2		CID	1	0	1	1		1.55822e+08	0	0.002192	285	3.00431	0	0	56.0492	3	2	717.877	1434.75	4.00099	70.6572	22869	22869	MS2	17/24	B_oleracea.raw
	High	SAHMLTSGLNYLK	Unambiguous	1	1	A0A0D3D9Q2		CID	1	0	1	1		3.94316e+08	0	2.68e-05	286	2.91318	0	0	25.8792	16	3	478.922	1434.75	6.24626	70.3505	22752	22752	MS2	22/48	B_oleracea.raw
	High	SVLVDTIPHFEKDcIESLK	Unambiguous	1	1	A0A0D3D9Q2	C14(Carbamidomethyl)	CID	1	0	1	1		2.02576e+08	0	7.451e-05	181	2.86809	0	1	29.612	2	3	744.056	2230.15	5.11556	94.2655	32171	32171	MS2	21/72	B_oleracea.raw
	High	SVLVDTIPHFEK	Unambiguous	1	1	A0A0D3D9Q2		CID	1	0	1	1		4.77725e+09	0	9.873e-06	140	2.8043	0	0	7.93329	2	2	692.879	1384.75	2.70864	78.8511	26152	26152	MS2	16/22	B_oleracea.raw
	High	SVLVDTIPHFEKDcIESLK	Unambiguous	1	1	A0A0D3D9Q2	C14(Carbamidomethyl)	CID	1	0	1	1		2.02576e+08	0	0.001315	179	2.67966	0	1	44.2735	6	3	744.056	2230.15	4.86925	93.9501	32050	32050	MS2	21/72	B_oleracea.raw
	High	SVLVDTIPHFEK	Unambiguous	1	1	A0A0D3D9Q2		CID	1	0	1	1		11994147712	0	0.001188	153	2.66041	0	0	3.63449	0	3	462.256	1384.75	4.57218	79.2233	26297	26297	MS2	21/44	B_oleracea.raw
	High	SVLVDTIPHFEK	Unambiguous	1	1	A0A0D3D9Q2		CID	1	0	1	1		11994147712	0	0.003522	154	1.70234	0	0	6.39014	0	3	462.256	1384.75	4.57218	79.7767	26520	26520	MS2	19/44	B_oleracea.raw
	High	SAHMLTSGLNYLKK	Unambiguous	1	1	A0A0D3D9Q2		CID	1	0	1	1		73527932	0.004	0.1253	209	2.6753	0	1	0	1	4	391.466	1562.84	3.6563	46.6943	13425	13425	MS2	24/78	B_oleracea.raw
	High	ISKSVLVDTIPHFEK	Unambiguous	1	1	A0A0D3D9Q2		CID	1	0	1	1		244907788	0.004	0.1171	101	2.58096	0	1	2.70031	2	4	428.997	1712.97	4.02069	76.5513	25225	25225	MS2	28/84	B_oleracea.raw
A0A0D3DIU7	Uncharacterized protein OS=Brassica oleracea var. oleracea PE=4 SV=1 - [A0A0D3DIU7_BRAOL]	84.6181	46.43	1	5	5	30	1.71429e+10	84	9.44276	9.31982
	Confidence Level	Sequence	PSM Ambiguity	# Proteins	# Protein Groups	Protein Group Accessions	Modifications	Activation Type	ΔScore	ΔCn	Rank	Search Engine Rank	QuanResultID	Precursor Area	q-Value	PEP	Peptides Matched	XCorr	Probability	# Missed Cleavages	Isolation Interference [%]	Ion Inject Time [ms]	Charge	m/z [Da]	MH+ [Da]	ΔM [ppm]	RT [min]	First Scan	Last Scan	MS Order	Ions Matched	Spectrum File
	High	TDNQcNLPLINKSGTcAANQcQAAcVK	Unambiguous	1	1	A0A0D3DIU7	C5(Carbamidomethyl); C16(Carbamidomethyl); C21(Carbamidomethyl); C25(Carbamidomethyl)	CID	1	0	1	1		135644467	0	8.726e-08	129	5.56345	0	1	15.1769	8	3	1012.8	3036.39	4.45428	61.9996	19471	19471	MS2	31/104	B_oleracea.raw
	High	TDNQcNLPLINKSGTcAANQcQAAcVK	Unambiguous	1	1	A0A0D3DIU7	C5(Carbamidomethyl); C16(Carbamidomethyl); C21(Carbamidomethyl); C25(Carbamidomethyl)	CID	1	0	1	1		135644467	0	4.103e-08	125	4.98396	0	1	17.2787	14	3	1012.8	3036.39	4.09246	61.9522	19453	19453	MS2	31/104	B_oleracea.raw
	High	TDNQcNLPLINK	Unambiguous	1	1	A0A0D3DIU7	C5(Carbamidomethyl)	CID	1	0	1	1		8.23423e+09	0	0.0001582	221	4.01851	0	0	4.54366	0	2	715.361	1429.71	2.51208	58.078	17911	17911	MS2	16/22	B_oleracea.raw
	High	MRcIcFYLcPR	Unambiguous	1	1	A0A0D3DIU7	C3(Carbamidomethyl); C5(Carbamidomethyl); C9(Carbamidomethyl)	CID	1	0	1	1		130108812	0	5.794e-05	113	3.87855	0	1	9.37411	7	2	788.358	1575.71	2.51363	80.0504	26631	26631	MS2	15/20	B_oleracea.raw
	High	TDNQcNLPLINK	Unambiguous	1	1	A0A0D3DIU7	C5(Carbamidomethyl)	CID	1	0	1	1		8.23423e+09	0	0.001689	213	3.85643	0	0	7.67667	0	2	715.361	1429.72	3.28051	57.5573	17702	17702	MS2	15/22	B_oleracea.raw
	High	MRcIcFYLcPR	Unambiguous	1	1	A0A0D3DIU7	C3(Carbamidomethyl); C5(Carbamidomethyl); C9(Carbamidomethyl)	CID	1	0	1	1			0	0.0001661	105	3.78289	0	1	0	4	2	788.358	1575.71	2.74604	79.3446	26348	26348	MS2	16/20	B_oleracea.raw
	High	TDNQcNLPLINK	Unambiguous	1	1	A0A0D3DIU7	C5(Carbamidomethyl)	CID	1	0	1	1		8.23423e+09	0	0.002235	229	3.13361	0	0	42.5985	4	2	715.361	1429.72	3.45127	57.361	17624	17624	MS2	16/22	B_oleracea.raw
	High	MRcIcFYLcPR	Unambiguous	1	1	A0A0D3DIU7	C3(Carbamidomethyl); C5(Carbamidomethyl); C9(Carbamidomethyl)	CID	1	0	1	1		754701060	0	0.0006067	131	3.05475	0	1	8.83537	0	3	525.909	1575.71	3.66714	79.779	26521	26521	MS2	22/40	B_oleracea.raw
	High	cIcFYLcPR	Unambiguous	1	1	A0A0D3DIU7	C1(Carbamidomethyl); C3(Carbamidomethyl); C7(Carbamidomethyl)	CID	1	0	1	1			0	0.001415	78	2.88673	0	0	11.1255	1	2	644.787	1288.57	2.42493	88.57	29990	29990	MS2	12/16	B_oleracea.raw
	High	SGTcAANQcQAAcVKR	Unambiguous	1	1	A0A0D3DIU7	C4(Carbamidomethyl); C9(Carbamidomethyl); C13(Carbamidomethyl)	CID	1	0	1	1		1.76873e+07	0	4.405e-05	102	2.86218	0	1	43.829	7	3	594.603	1781.79	5.46251	12.4258	1145	1145	MS2	24/60	B_oleracea.raw
	High	cIcFYLcPR	Unambiguous	1	1	A0A0D3DIU7	C1(Carbamidomethyl); C3(Carbamidomethyl); C7(Carbamidomethyl)	CID	1	0	1	1			0	0.001239	79	2.85607	0	0	91.5209	5	2	644.786	1288.57	1.28813	95.0718	32485	32485	MS2	13/16	B_oleracea.raw
	High	cIcFYLcPR	Unambiguous	1	1	A0A0D3DIU7	C1(Carbamidomethyl); C3(Carbamidomethyl); C7(Carbamidomethyl)	CID	1	0	1	1			0	0.0005651	75	2.67694	0	0	69.2544	13	2	644.787	1288.57	2.70913	95.6794	32721	32721	MS2	13/16	B_oleracea.raw
	High	cIcFYLcPR	Unambiguous	1	1	A0A0D3DIU7	C1(Carbamidomethyl); C3(Carbamidomethyl); C7(Carbamidomethyl)	CID	1	0	1	1		42439909144	0	0.006202	75	2.57417	0	0	4.70833	0	2	644.788	1288.57	4.69853	87.5159	29575	29575	MS2	13/16	B_oleracea.raw
	High	cIcFYLcPR	Unambiguous	1	1	A0A0D3DIU7	C1(Carbamidomethyl); C3(Carbamidomethyl); C7(Carbamidomethyl)	CID	1	0	1	1			0	0.00124	77	2.57014	0	0	44.4742	3	2	644.788	1288.57	3.56173	89.6439	30403	30403	MS2	12/16	B_oleracea.raw
	High	cIcFYLcPR	Unambiguous	1	1	A0A0D3DIU7	C1(Carbamidomethyl); C3(Carbamidomethyl); C7(Carbamidomethyl)	CID	1	0	1	1			0	0.0004587	73	2.56229	0	0	12.9075	2	2	644.787	1288.57	2.70913	89.1194	30205	30205	MS2	13/16	B_oleracea.raw
	High	cIcFYLcPR	Unambiguous	1	1	A0A0D3DIU7	C1(Carbamidomethyl); C3(Carbamidomethyl); C7(Carbamidomethyl)	CID	1	0	1	1		42439909144	0	0.007399	82	2.46108	0	0	5.24325	0	2	644.789	1288.57	5.07746	88.0357	29782	29782	MS2	13/16	B_oleracea.raw
	High	cIcFYLcPR	Unambiguous	1	1	A0A0D3DIU7	C1(Carbamidomethyl); C3(Carbamidomethyl); C7(Carbamidomethyl)	CID	1	0	1	1			0	0.001723	88	2.44987	0	0	90.5854	19	2	644.789	1288.57	5.74058	96.1356	32895	32895	MS2	11/16	B_oleracea.raw
	High	cIcFYLcPR	Unambiguous	1	1	A0A0D3DIU7	C1(Carbamidomethyl); C3(Carbamidomethyl); C7(Carbamidomethyl)	CID	1	0	1	1		42439909144	0	0.005278	89	2.42498	0	0	23.8925	0	2	644.789	1288.57	5.93005	86.975	29362	29362	MS2	13/16	B_oleracea.raw
	High	cIcFYLcPR	Unambiguous	1	1	A0A0D3DIU7	C1(Carbamidomethyl); C3(Carbamidomethyl); C7(Carbamidomethyl)	CID	1	0	1	1			0	0.0007044	92	2.31972	0	0	65.2391	14	2	644.789	1288.57	6.02478	93.1898	31762	31762	MS2	12/16	B_oleracea.raw
	High	cIcFYLcPR	Unambiguous	1	1	A0A0D3DIU7	C1(Carbamidomethyl); C3(Carbamidomethyl); C7(Carbamidomethyl)	CID	1	0	1	1			0	0.002667	77	2.27904	0	0	37.9087	4	2	644.788	1288.57	4.60379	90.1593	30600	30600	MS2	13/16	B_oleracea.raw
	High	cIcFYLcPR	Unambiguous	1	1	A0A0D3DIU7	C1(Carbamidomethyl); C3(Carbamidomethyl); C7(Carbamidomethyl)	CID	1	0	1	1			0	0.006188	76	2.27238	0	0	71.7377	7	2	644.786	1288.57	1.66707	92.0476	31327	31327	MS2	12/16	B_oleracea.raw
	High	cIcFYLcPR	Unambiguous	1	1	A0A0D3DIU7	C1(Carbamidomethyl); C3(Carbamidomethyl); C7(Carbamidomethyl)	CID	1	0	1	1			0	0.001503	80	2.2026	0	0	50.5198	7	2	644.787	1288.57	1.7618	91.3286	31052	31052	MS2	12/16	B_oleracea.raw
	High	cIcFYLcPR	Unambiguous	1	1	A0A0D3DIU7	C1(Carbamidomethyl); C3(Carbamidomethyl); C7(Carbamidomethyl)	CID	1	0	1	1			0	0.002927	89	2.18679	0	0	51.9777	13	2	644.789	1288.57	6.11951	93.5908	31914	31914	MS2	12/16	B_oleracea.raw
	High	cIcFYLcPR	Unambiguous	1	1	A0A0D3DIU7	C1(Carbamidomethyl); C3(Carbamidomethyl); C7(Carbamidomethyl)	CID	1	0	1	1			0	0.008685	83	2.17197	0	0	61.5815	13	2	644.788	1288.57	3.37227	92.5886	31535	31535	MS2	12/16	B_oleracea.raw
	High	cIcFYLcPR	Unambiguous	1	1	A0A0D3DIU7	C1(Carbamidomethyl); C3(Carbamidomethyl); C7(Carbamidomethyl)	CID	1	0	1	1		406297957	0	0.001219	86	2.11603	0	0	4.35083	1	3	430.194	1288.57	3.78813	87.5199	29577	29577	MS2	18/32	B_oleracea.raw
	High	cIcFYLcPR	Unambiguous	1	1	A0A0D3DIU7	C1(Carbamidomethyl); C3(Carbamidomethyl); C7(Carbamidomethyl)	CID	1	0	1	1			0.001	0.03457	83	2.05583	0	0	60.425	13	2	644.788	1288.57	3.94066	95.6214	32698	32698	MS2	12/16	B_oleracea.raw
	High	cIcFYLcPR	Unambiguous	1	1	A0A0D3DIU7	C1(Carbamidomethyl); C3(Carbamidomethyl); C7(Carbamidomethyl)	CID	1	0	1	1		3.45522e+07	0.001	0.02337	96	1.98542	0	0	45.9467	14	2	644.79	1288.57	7.2563	128.267	44566	44566	MS2	12/16	B_oleracea.raw
	High	cIcFYLcPR	Unambiguous	1	1	A0A0D3DIU7	C1(Carbamidomethyl); C3(Carbamidomethyl); C7(Carbamidomethyl)	CID	1	0	1	1		406297957	0.005	0.1387	86	2.50557	0	0	6.4973	3	3	430.195	1288.57	4.99597	88.0466	29787	29787	MS2	18/32	B_oleracea.raw
	High	cIcFYLcPR	Unambiguous	1	1	A0A0D3DIU7	C1(Carbamidomethyl); C3(Carbamidomethyl); C7(Carbamidomethyl)	CID	1	0	1	1			0.009	0.1723	79	1.91573	0	0	55.7171	24	2	644.789	1288.57	5.36165	97.5666	33452	33452	MS2	10/16	B_oleracea.raw
	Medium	cIcFYLcPR	Unambiguous	1	1	A0A0D3DIU7	C1(Carbamidomethyl); C3(Carbamidomethyl); C7(Carbamidomethyl)	CID	1	0	1	1		406297957	0.011	0.1909	96	2.01041	0	0	0	12	3	430.195	1288.57	5.70647	87.0086	29377	29377	MS2	19/32	B_oleracea.raw
A0A0D3CHE7	Uncharacterized protein OS=Brassica oleracea var. oleracea PE=4 SV=1 - [A0A0D3CHE7_BRAOL]	74.194	44.88	2	4	11	23	5.50803e+08	254	29.4785	8.41162
	Confidence Level	Sequence	PSM Ambiguity	# Proteins	# Protein Groups	Protein Group Accessions	Modifications	Activation Type	ΔScore	ΔCn	Rank	Search Engine Rank	QuanResultID	Precursor Area	q-Value	PEP	Peptides Matched	XCorr	Probability	# Missed Cleavages	Isolation Interference [%]	Ion Inject Time [ms]	Charge	m/z [Da]	MH+ [Da]	ΔM [ppm]	RT [min]	First Scan	Last Scan	MS Order	Ions Matched	Spectrum File
	High	KAcQEcLWYNSFHFQDcVNYFR	Unambiguous	1	1	A0A0D3CHE7	C3(Carbamidomethyl); C6(Carbamidomethyl); C17(Carbamidomethyl)	CID	1	0	1	1		9.59791e+07	0	2.126e-08	51	5.20271	0	1	16.7412	3	3	991.433	2972.28	4.64203	105.344	36449	36449	MS2	30/84	B_oleracea.raw
	High	GYDLFGDSTFTAVLQcR	Unambiguous	1	1	A0A0D3CHE7	C16(Carbamidomethyl)	CID	1	0	1	1		1.27946e+08	0	3.924e-10	181	4.58756	0	0	39.6536	35	2	975.463	1949.92	6.02643	124.804	43342	43342	MS2	25/32	B_oleracea.raw
	High	GYDLFGDSTFTAVLQcR	Unambiguous	1	1	A0A0D3CHE7	C16(Carbamidomethyl)	CID	1	0	1	1		1.27946e+08	0	1.897e-09	178	4.52359	0	0	20.3263	16	2	975.464	1949.92	7.15327	124.287	43159	43159	MS2	23/32	B_oleracea.raw
	High	IIWYDQcLLSMDSK	Unambiguous	2	2	A0A0D3CHE7;A0A0D3CHE6	C7(Carbamidomethyl)	CID	1	0	1	1		2.6683e+07	0	1.097e-08	141	4.37293	0	0	44.2857	24	2	886.429	1771.85	6.11904	112.487	39145	39145	MS2	21/26	B_oleracea.raw
	High	YSVGQIDYDNNFcMSNAK	Unambiguous	2	2	A0A0D3CHE7;A0A0D3CHE6	C13(Carbamidomethyl)	CID	1	0	1	1		1.00913e+07	0	5.068e-07	53	4.15765	0	0	35.379	11	2	1063.46	2125.9	4.30561	90.6771	30804	30804	MS2	17/34	B_oleracea.raw
	High	GYDLFGDSTFTAVLQcRGDSYGTK	Unambiguous	1	1	A0A0D3CHE7	C16(Carbamidomethyl)	CID	1	0	1	1		1.01326e+07	0	0.0001866	130	3.99342	0	1	23.1488	17	2	1329.62	2658.23	6.52224	113.717	39578	39578	MS2	14/46	B_oleracea.raw
	High	KAcQEcLWYNSFHFQDcVNYFR	Unambiguous	1	1	A0A0D3CHE7	C3(Carbamidomethyl); C6(Carbamidomethyl); C17(Carbamidomethyl)	CID	1	0	1	1		2.40072e+08	0	8.962e-06	53	3.87089	0	1	20.1354	2	4	743.827	2972.29	5.15087	105.289	36428	36428	MS2	31/126	B_oleracea.raw
	High	cRDcFVTALAALR	Unambiguous	2	2	A0A0D3CHE7;A0A0D3CHE6	C1(Carbamidomethyl); C4(Carbamidomethyl)	CID	1	0	1	1		119333430	0	2.532e-05	241	3.73327	0	1	53.3975	4	2	776.892	1552.78	2.45454	91.2481	31023	31023	MS2	19/24	B_oleracea.raw
	High	IIWYDQcLLSMDSK	Unambiguous	2	2	A0A0D3CHE7;A0A0D3CHE6	C7(Carbamidomethyl)	CID	1	0	1	1		2.6683e+07	0	4.609e-06	168	3.6797	0	0	21.9705	13	2	886.429	1771.85	6.80798	112.702	39222	39222	MS2	21/26	B_oleracea.raw
	High	GYDLFGDSTFTAVLQcRGDSYGTK	Unambiguous	1	1	A0A0D3CHE7	C16(Carbamidomethyl)	CID	1	0	1	1		1.01326e+07	0	0.0002217	126	3.5956	0	1	13.7958	25	2	1329.62	2658.23	6.15486	113.656	39557	39557	MS2	15/46	B_oleracea.raw
	High	IIWYDQcLLSMDSK	Unambiguous	2	2	A0A0D3CHE7;A0A0D3CHE6	C7(Carbamidomethyl)	CID	1	0	1	1		2.6683e+07	0	8.923e-06	159	3.4238	0	0	40.6173	100	2	886.428	1771.85	5.22342	112.862	39277	39277	MS2	17/26	B_oleracea.raw
	High	ScTFRFEFYPFIAK	Unambiguous	3	2	A0A0D3CHE7;A0A0D3CHE2	C2(Carbamidomethyl)	CID	1	0	1	2		2.03601e+08	0	4.471e-05	220	3.35689	0	1	30.6691	12	3	604.968	1812.89	6.827	110.494	38417	38417	MS2	22/52	B_oleracea.raw
	High	DcFVTALAALR	Unambiguous	2	2	A0A0D3CHE7;A0A0D3CHE6	C2(Carbamidomethyl)	CID	1	0	1	1		3.17556e+08	0	8.122e-05	273	3.35172	0	0	21.8662	15	2	618.829	1236.65	7.86872	109.887	38185	38185	MS2	17/20	B_oleracea.raw
	High	GYDLFGDSTFTAVLQcRGDSYGTK	Unambiguous	1	1	A0A0D3CHE7	C16(Carbamidomethyl)	CID	1	0	1	1		1.05651e+08	0	6.216e-07	136	3.32174	0	1	10.9936	5	3	886.747	2658.23	4.70328	113.586	39531	39531	MS2	28/92	B_oleracea.raw
	High	ScTFRFEFYPFIAK	Unambiguous	3	2	A0A0D3CHE7;A0A0D3CHE2	C2(Carbamidomethyl)	CID	1	0	1	2		2.03601e+08	0	0.0002431	221	2.93482	0	1	32.3518	13	3	604.968	1812.89	6.524	109.953	38211	38211	MS2	20/52	B_oleracea.raw
	High	mFYINSIR	Unambiguous	1	1	A0A0D3CHE7	M1(Oxidation)	CID	1	0	1	1		25964610	0	0.005182	242	2.44319	0	0	12.2425	3	2	530.27	1059.53	3.00126	63.7558	20174	20174	MS2	12/14	B_oleracea.raw
	High	MFYINSIR	Unambiguous	1	1	A0A0D3CHE7		CID	1	0	1	1		238428162	0	0.002869	165	2.37079	0	0	4.99256	2	2	522.272	1043.54	3.20444	79.5943	26448	26448	MS2	11/14	B_oleracea.raw
	High	FEFYPFIAK	Unambiguous	3	2	A0A0D3CHE7;A0A0D3CHE2		CID	1	0	1	2		1.09478e+09	0	0.01486	286	2.05329	0	0	4.26692	0	2	581.307	1161.61	8.29905	109.307	37971	37971	MS2	13/16	B_oleracea.raw
	High	ScTFRFEFYPFIAK	Unambiguous	3	2	A0A0D3CHE7;A0A0D3CHE2	C2(Carbamidomethyl)	CID	1	0	1	2		4.27038e+07	0.001	0.0373	210	3.40227	0	1	29.4335	14	2	906.949	1812.89	6.80075	110.062	38252	38252	MS2	16/26	B_oleracea.raw
	High	DcFVTALAALRR	Unambiguous	2	2	A0A0D3CHE7;A0A0D3CHE6	C2(Carbamidomethyl)	CID	1	0	1	1		182021371	0.001	0.02636	226	2.04549	0	1	17.3184	10	3	464.92	1392.75	3.37266	95.5693	32677	32677	MS2	17/44	B_oleracea.raw
	High	FEFYPFIAK	Unambiguous	3	2	A0A0D3CHE7;A0A0D3CHE2		CID	1	0	1	2		1.09478e+09	0.004	0.1103	262	1.75653	0	0	24.5232	3	2	581.306	1161.61	6.30241	108.759	37764	37764	MS2	12/16	B_oleracea.raw
	High	FEFYPFIAK	Unambiguous	3	2	A0A0D3CHE7;A0A0D3CHE2		CID	1	0	1	2		1.09478e+09	0.007	0.1591	287	2.01616	0	0	35.8004	15	2	581.307	1161.61	7.66853	109.713	38120	38120	MS2	10/16	B_oleracea.raw
	Medium	FEFYPFIAK	Unambiguous	3	2	A0A0D3CHE7;A0A0D3CHE2		CID	1	0	1	2		1.09478e+09	0.027	0.3531	298	1.59282	0	0	44.1942	16	2	581.307	1161.61	8.19397	108.722	37751	37751	MS2	10/16	B_oleracea.raw
A0A0D3BYC6	Uncharacterized protein OS=Brassica oleracea var. oleracea PE=4 SV=1 - [A0A0D3BYC6_BRAOL]	69.6902	24.52	1	3	5	29	3.81426e+10	155	17.32	8.06006
	Confidence Level	Sequence	PSM Ambiguity	# Proteins	# Protein Groups	Protein Group Accessions	Modifications	Activation Type	ΔScore	ΔCn	Rank	Search Engine Rank	QuanResultID	Precursor Area	q-Value	PEP	Peptides Matched	XCorr	Probability	# Missed Cleavages	Isolation Interference [%]	Ion Inject Time [ms]	Charge	m/z [Da]	MH+ [Da]	ΔM [ppm]	RT [min]	First Scan	Last Scan	MS Order	Ions Matched	Spectrum File
	High	INFADYGNPSGK	Unambiguous	2	2	A0A0D3BYC6;A0A0D3BYC3		CID	1	0	1	1		64347329024	0	5.202e-06	226	3.68945	0	0	7.53852	0	2	641.809	1282.61	2.91722	64.6556	20534	20534	MS2	19/22	B_oleracea.raw
	High	INFADYGNPSGK	Unambiguous	2	2	A0A0D3BYC6;A0A0D3BYC3		CID	1	0	1	1		64347329024	0	8.62e-06	220	3.67833	0	0	10.5	0	2	641.808	1282.61	2.251	63.546	20086	20086	MS2	18/22	B_oleracea.raw
	High	INFADYGNPSGK	Unambiguous	2	2	A0A0D3BYC6;A0A0D3BYC3		CID	1	0	1	1		64347329024	0	4.659e-07	222	3.62842	0	0	6.63335	0	2	641.809	1282.61	2.72687	64.1025	20311	20311	MS2	19/22	B_oleracea.raw
	High	INFADYGNPSGK	Unambiguous	2	2	A0A0D3BYC6;A0A0D3BYC3		CID	1	0	1	1		64347329024	0	1.683e-06	213	3.36152	0	0	9.432	0	2	641.809	1282.61	2.91722	65.1692	20743	20743	MS2	18/22	B_oleracea.raw
	High	FFVQVTcTK	Unambiguous	1	1	A0A0D3BYC6	C7(Carbamidomethyl)	CID	1	0	1	1			0	0.001018	197	2.9699	0	0	6.19765	0	2	565.291	1129.57	3.24842	60.2158	18767	18767	MS2	14/16	B_oleracea.raw
	High	FFVQVTcTKA	Unambiguous	1	1	A0A0D3BYC6	C7(Carbamidomethyl)	CID	1	0	1	1		543774913	0	0.009495	210	2.93301	0	1	3.63322	0	2	600.809	1200.61	2.43733	66.6757	21337	21337	MS2	14/18	B_oleracea.raw
	High	FFVQVTcTKA	Unambiguous	1	1	A0A0D3BYC6	C7(Carbamidomethyl)	CID	1	0	1	1			0	0.008469	216	2.9129	0	1	4.27239	0	2	600.81	1200.61	3.35239	65.2753	20786	20786	MS2	14/18	B_oleracea.raw
	High	FFVQVTcTK	Unambiguous	1	1	A0A0D3BYC6	C7(Carbamidomethyl)	CID	1	0	1	1		154162500	0	0.001875	181	2.87016	0	0	3.20178	3	2	565.292	1129.58	4.11295	62.7743	19777	19777	MS2	13/16	B_oleracea.raw
	High	FFVQVTcTKA	Unambiguous	1	1	A0A0D3BYC6	C7(Carbamidomethyl)	CID	1	0	1	1		38610412032	0	0.01953	216	2.74352	0	1	15.5816	1	2	600.81	1200.61	3.55573	63.696	20149	20149	MS2	13/18	B_oleracea.raw
	High	FFVQVTcTK	Unambiguous	1	1	A0A0D3BYC6	C7(Carbamidomethyl)	CID	1	0	1	1		1.14701e+10	0	0.00188	201	2.63658	0	0	4.63309	1	2	565.291	1129.57	2.92422	58.5992	18123	18123	MS2	14/16	B_oleracea.raw
	High	FFVQVTcTK	Unambiguous	1	1	A0A0D3BYC6	C7(Carbamidomethyl)	CID	1	0	1	1			0	0.001103	195	2.63007	0	0	26.5989	1	2	565.291	1129.58	3.78875	60.7475	18979	18979	MS2	14/16	B_oleracea.raw
	High	INFADYGNPSGKcEHYR	Unambiguous	2	2	A0A0D3BYC6;A0A0D3BYC3	C13(Carbamidomethyl)	CID	1	0	1	1		147223866	0	0.0004427	116	2.58895	0	1	11.9079	1	4	507.733	2027.91	3.53052	45.2645	12841	12841	MS2	30/96	B_oleracea.raw
	High	FFVQVTcTK	Unambiguous	1	1	A0A0D3BYC6	C7(Carbamidomethyl)	CID	1	0	1	1		1.14701e+10	0	0.001102	193	2.53812	0	0	3.69861	0	2	565.291	1129.57	2.92422	59.1514	18347	18347	MS2	14/16	B_oleracea.raw
	High	FFVQVTcTK	Unambiguous	1	1	A0A0D3BYC6	C7(Carbamidomethyl)	CID	1	0	1	1		1.14701e+10	0	0.0005663	198	2.48999	0	0	0.816939	0	2	565.291	1129.57	2.70808	59.6688	18553	18553	MS2	14/16	B_oleracea.raw
	High	FFVQVTcTKA	Unambiguous	1	1	A0A0D3BYC6	C7(Carbamidomethyl)	CID	1	0	1	1		5.9132e+07	0	0.005542	222	2.4527	0	1	25.3088	5	2	600.811	1200.62	5.79253	69.5868	22464	22464	MS2	14/18	B_oleracea.raw
	High	FFVQVTcTKA	Unambiguous	1	1	A0A0D3BYC6	C7(Carbamidomethyl)	CID	1	0	1	1		451917	0	0.002944	212	2.39603	0	1	64.8836	100	2	600.812	1200.62	7.52096	144.826	49391	49391	MS2	13/18	B_oleracea.raw
	High	FFVQVTcTK	Unambiguous	1	1	A0A0D3BYC6	C7(Carbamidomethyl)	CID	1	0	1	1			0	0.006258	221	2.39159	0	0	19.1094	6	2	565.292	1129.58	4.11295	61.6145	19320	19320	MS2	13/16	B_oleracea.raw
	High	FFVQVTcTKA	Unambiguous	1	1	A0A0D3BYC6	C7(Carbamidomethyl)	CID	1	0	1	1		9.85099e+07	0	0.01334	197	2.34356	0	1	15.3755	2	2	600.81	1200.61	4.57246	70.6511	22866	22866	MS2	14/18	B_oleracea.raw
	High	NcLGKHQcVFK	Unambiguous	1	1	A0A0D3BYC6	C2(Carbamidomethyl); C8(Carbamidomethyl)	CID	1	0	1	1		5.90991e+06	0	0.01391	232	2.06597	0	1	34.1689	36	3	464.232	1390.68	6.92674	16.647	2381	2381	MS2	17/40	B_oleracea.raw
	High	FFVQVTcTKA	Unambiguous	1	1	A0A0D3BYC6	C7(Carbamidomethyl)	CID	1	0	1	1		38610412032	0.001	0.02606	186	2.8557	0	1	4.25968	0	2	600.81	1200.61	3.86075	64.2507	20371	20371	MS2	14/18	B_oleracea.raw
	High	FFVQVTcTKA	Unambiguous	1	1	A0A0D3BYC6	C7(Carbamidomethyl)	CID	1	0	1	1		6.35624e+07	0.001	0.02713	227	2.25443	0	1	17.446	5	2	600.811	1200.62	5.89421	70.1052	22657	22657	MS2	13/18	B_oleracea.raw
	High	FFVQVTcTK	Unambiguous	1	1	A0A0D3BYC6	C7(Carbamidomethyl)	CID	1	0	1	1		154162500	0.001	0.05515	206	2.08172	0	0	28.5217	5	2	565.292	1129.58	4.97749	62.2694	19578	19578	MS2	11/16	B_oleracea.raw
	High	INFADYGNPSGK	Unambiguous	2	2	A0A0D3BYC6;A0A0D3BYC3		CID	1	0	1	1			0.001	0.03946	217	1.35491	0	0	63.4393	100	2	641.81	1282.61	5.39171	143.066	49016	49016	MS2	12/22	B_oleracea.raw
	High	FFVQVTcTKA	Unambiguous	1	1	A0A0D3BYC6	C7(Carbamidomethyl)	CID	1	0	1	1		543774913	0.003	0.09837	226	2.42658	0	1	1.82075	1	2	600.81	1200.61	3.55573	66.1426	21130	21130	MS2	12/18	B_oleracea.raw
	High	FFVQVTcTKA	Unambiguous	1	1	A0A0D3BYC6	C7(Carbamidomethyl)	CID	1	0	1	1			0.005	0.1395	223	2.25253	0	1	38.4533	8	2	600.811	1200.61	4.87748	74.9247	24568	24568	MS2	14/18	B_oleracea.raw
	High	FFVQVTcTKA	Unambiguous	1	1	A0A0D3BYC6	C7(Carbamidomethyl)	CID	1	0	1	1		38610412032	0.007	0.1542	213	2.46519	0	1	3.42846	0	2	600.81	1200.61	3.35239	64.7598	20577	20577	MS2	13/18	B_oleracea.raw
	Medium	INFADYGNPSGKcEHYR	Unambiguous	2	2	A0A0D3BYC6;A0A0D3BYC3	C13(Carbamidomethyl)	CID	1	0	1	1		5.5245e+07	0.01	0.1884	119	1.55991	0	1	51.6628	3	3	676.642	2027.91	4.34979	45.3307	12869	12869	MS2	13/64	B_oleracea.raw
	Medium	INFADYGNPSGK	Unambiguous	2	2	A0A0D3BYC6;A0A0D3BYC3		CID	1	0	1	1		256800	0.022	0.2848	227	1.23933	0	0	62.0048	100	2	641.81	1282.61	5.29654	144.869	49402	49402	MS2	13/22	B_oleracea.raw
	Medium	FFVQVTcTK	Unambiguous	1	1	A0A0D3BYC6	C7(Carbamidomethyl)	CID	1	0	1	1		1.8846e+07	0.027	0.3309	220	2.03325	0	0	22.1103	8	2	565.291	1129.58	3.89682	63.4343	20042	20042	MS2	9/16	B_oleracea.raw
A0A0D3D2Q3	Uncharacterized protein OS=Brassica oleracea var. oleracea PE=4 SV=1 - [A0A0D3D2Q3_BRAOL]	69.2356	31.61	1	2	5	18	8.5932e+08	174	18.7355	9.64209
	Confidence Level	Sequence	PSM Ambiguity	# Proteins	# Protein Groups	Protein Group Accessions	Modifications	Activation Type	ΔScore	ΔCn	Rank	Search Engine Rank	QuanResultID	Precursor Area	q-Value	PEP	Peptides Matched	XCorr	Probability	# Missed Cleavages	Isolation Interference [%]	Ion Inject Time [ms]	Charge	m/z [Da]	MH+ [Da]	ΔM [ppm]	RT [min]	First Scan	Last Scan	MS Order	Ions Matched	Spectrum File
	High	KTEGSGMQEITTGcISGNK	Unambiguous	3	2	A0A0D2ZR06;A0A0D3D2Q3	C14(Carbamidomethyl)	CID	1	0	1	1		1.81021e+08	0	5.167e-12	186	6.56326	0	1	0	12	2	999.469	1997.93	2.34181	38.4468	10154	10154	MS2	27/36	B_oleracea.raw
	High	KTEGSGMQEITTGcISGNK	Unambiguous	3	2	A0A0D2ZR06;A0A0D3D2Q3	C14(Carbamidomethyl)	CID	1	0	1	1		1.81021e+08	0	9.953e-12	189	6.22806	0	1	0	2	2	999.47	1997.93	3.13609	38.4796	10166	10166	MS2	26/36	B_oleracea.raw
	High	DTcPIYLENQKPEScQDKPAcLSAcK	Unambiguous	1	1	A0A0D3D2Q3	C3(Carbamidomethyl); C15(Carbamidomethyl); C21(Carbamidomethyl); C25(Carbamidomethyl)	CID	1	0	1	1		1265669124	0	7.747e-07	71	5.6244	0	0	28.623	4	3	1038.13	3112.39	1.3712	60.961	19066	19066	MS2	24/100	B_oleracea.raw
	High	DTcPIYLENQKPEScQDKPAcLSAcK	Unambiguous	1	1	A0A0D3D2Q3	C3(Carbamidomethyl); C15(Carbamidomethyl); C21(Carbamidomethyl); C25(Carbamidomethyl)	CID	1	0	1	1		1265669124	0	3.126e-07	80	5.04546	0	0	64.8549	10	3	1038.14	3112.39	3.01846	61.0531	19102	19102	MS2	27/100	B_oleracea.raw
	High	TEGSGmQEITTGcISGNKcAcYVPcPK	Unambiguous	3	2	A0A0D2ZR06;A0A0D3D2Q3	M6(Oxidation); C13(Carbamidomethyl); C19(Carbamidomethyl); C21(Carbamidomethyl); C25(Carbamidomethyl)	CID	1	0	1	1		30015457	0	3.951e-06	46	4.43709	0	1	0	22	3	1007.77	3021.29	1.43986	66.7958	21385	21385	MS2	30/104	B_oleracea.raw
	High	TEGSGMQEITTGcISGNK	Unambiguous	3	2	A0A0D2ZR06;A0A0D3D2Q3	C13(Carbamidomethyl)	CID	1	0	1	1		760347606	0	3.628e-08	143	4.43586	0	0	29.4859	3	2	935.423	1869.84	3.93811	57.3629	17625	17625	MS2	21/34	B_oleracea.raw
	High	DTcPIYLENQKPEScQDKPAcLSAcK	Unambiguous	1	1	A0A0D3D2Q3	C3(Carbamidomethyl); C15(Carbamidomethyl); C21(Carbamidomethyl); C25(Carbamidomethyl)	CID	1	0	1	1		1265669124	0	1.069e-05	78	4.29083	0	0	25.2368	1	3	1038.14	3112.39	2.66548	60.3759	18832	18832	MS2	23/100	B_oleracea.raw
	High	DTcPIYLENQKPEScQDKPAcLSAcKK	Unambiguous	1	1	A0A0D3D2Q3	C3(Carbamidomethyl); C15(Carbamidomethyl); C21(Carbamidomethyl); C25(Carbamidomethyl)	CID	1	0	1	1		50311373	0	0.0004267	140	4.22045	0	1	3.96468	3	3	1080.83	3240.49	3.05004	45.1068	12778	12778	MS2	20/104	B_oleracea.raw
	High	DTcPIYLENQKPEScQDKPAcLSAcK	Unambiguous	1	1	A0A0D3D2Q3	C3(Carbamidomethyl); C15(Carbamidomethyl); C21(Carbamidomethyl); C25(Carbamidomethyl)	CID	1	0	1	1		1265669124	0	8.001e-06	75	4.18828	0	0	24.7668	2	3	1038.14	3112.39	2.31249	60.335	18816	18816	MS2	18/100	B_oleracea.raw
	High	TEGSGMQEITTGcISGNK	Unambiguous	3	2	A0A0D2ZR06;A0A0D3D2Q3	C13(Carbamidomethyl)	CID	1	0	1	1		760347606	0	4.219e-07	133	4.1316	0	0	15.2751	1	2	935.422	1869.84	2.63243	57.8715	17829	17829	MS2	20/34	B_oleracea.raw
	High	TEGSGMQEITTGcISGNK	Unambiguous	3	2	A0A0D2ZR06;A0A0D3D2Q3	C13(Carbamidomethyl)	CID	1	0	1	1		760347606	0	2.457e-07	134	3.92187	0	0	29.4859	3	2	935.423	1869.84	3.93811	57.365	17626	17626	MS2	20/34	B_oleracea.raw
	High	TEGSGmQEITTGcISGNK	Unambiguous	3	2	A0A0D2ZR06;A0A0D3D2Q3	M6(Oxidation); C13(Carbamidomethyl)	CID	1	0	1	1		3.56519e+08	0	1.548e-05	90	3.89623	0	0	6.13508	5	2	943.421	1885.84	4.46503	34.8897	8775	8775	MS2	21/34	B_oleracea.raw
	High	TEGSGMQEITTGcISGNKcAcYVPcPK	Unambiguous	3	2	A0A0D2ZR06;A0A0D3D2Q3	C13(Carbamidomethyl); C19(Carbamidomethyl); C21(Carbamidomethyl); C25(Carbamidomethyl)	CID	1	0	1	1		54229429	0	6.001e-05	56	3.4948	0	1	5.8704	4	3	1002.44	3005.3	3.91889	78.5287	26022	26022	MS2	23/104	B_oleracea.raw
	High	KTEGSGMQEITTGcISGNK	Unambiguous	3	2	A0A0D2ZR06;A0A0D3D2Q3	C14(Carbamidomethyl)	CID	1	0	1	1		282781634	0	0.0002756	206	3.20125	0	1	23.525	2	3	666.649	1997.93	3.55705	38.416	10140	10140	MS2	27/72	B_oleracea.raw
	High	TEGSGMQEITTGcISGNK	Unambiguous	3	2	A0A0D2ZR06;A0A0D3D2Q3	C13(Carbamidomethyl)	CID	1	0	1	1		760347606	0	9.878e-05	136	2.93358	0	0	0	8	2	935.422	1869.84	2.17545	58.4298	18056	18056	MS2	16/34	B_oleracea.raw
	High	DTcPIYLENQKPEScQDKPAcLSAcK	Unambiguous	1	1	A0A0D3D2Q3	C3(Carbamidomethyl); C15(Carbamidomethyl); C21(Carbamidomethyl); C25(Carbamidomethyl)	CID	1	0	1	1		4.30285e+07	0.001	0.02143	64	2.62262	0	0	5.86941	4	2	1556.7	3112.4	3.74836	60.6092	18926	18926	MS2	12/50	B_oleracea.raw
	High	DTcPIYLENQKPEScQDKPAcLSAcK	Unambiguous	1	1	A0A0D3D2Q3	C3(Carbamidomethyl); C15(Carbamidomethyl); C21(Carbamidomethyl); C25(Carbamidomethyl)	CID	1	0	1	1		1.53483e+09	0.003	0.1021	68	1.72567	0	0	12.5481	1	4	778.852	3112.39	0.562849	60.9024	19042	19042	MS2	29/150	B_oleracea.raw
	High	DTcPIYLENQKPEScQDKPAcLSAcK	Unambiguous	1	1	A0A0D3D2Q3	C3(Carbamidomethyl); C15(Carbamidomethyl); C21(Carbamidomethyl); C25(Carbamidomethyl)	CID	1	0	1	1		1.53483e+09	0.009	0.1787	75	1.78551	0	0	16.9991	1	4	778.853	3112.39	2.367	60.3738	18831	18831	MS2	32/150	B_oleracea.raw
A0A0D3B058	Uncharacterized protein OS=Brassica oleracea var. oleracea PE=4 SV=1 - [A0A0D3B058_BRAOL]	65.8642	19.14	1	3	3	16	1.01915e+10	209	21.9769	10.1255
	Confidence Level	Sequence	PSM Ambiguity	# Proteins	# Protein Groups	Protein Group Accessions	Modifications	Activation Type	ΔScore	ΔCn	Rank	Search Engine Rank	QuanResultID	Precursor Area	q-Value	PEP	Peptides Matched	XCorr	Probability	# Missed Cleavages	Isolation Interference [%]	Ion Inject Time [ms]	Charge	m/z [Da]	MH+ [Da]	ΔM [ppm]	RT [min]	First Scan	Last Scan	MS Order	Ions Matched	Spectrum File
	High	MKEEIQNETAQTQLQR	Unambiguous	1	1	A0A0D3B058		CID	1	0	1	1		8.56912e+09	0	1.226e-09	209	5.32985	0	1	0	1	2	973.987	1946.97	3.14994	34.342	8560	8560	MS2	24/30	B_oleracea.raw
	High	mKEEIQNETAQTQLQR	Unambiguous	1	1	A0A0D3B058	M1(Oxidation)	CID	1	0	1	1		2.68855e+07	0	6.927e-10	209	5.30059	0	1	24.0288	12	2	981.988	1962.97	6.52315	27.9909	6140	6140	MS2	25/30	B_oleracea.raw
	High	MKEEIQNETAQTQLQR	Unambiguous	1	1	A0A0D3B058		CID	1	0	1	1		8.56912e+09	0	4.657e-09	205	5.2235	0	1	0	14	2	973.985	1946.96	1.14361	34.3174	8552	8552	MS2	25/30	B_oleracea.raw
	High	MKEEIQNETAQTQLQR	Unambiguous	1	1	A0A0D3B058		CID	1	0	1	1		8.56912e+09	0	2.097e-09	216	5.20469	0	1	6.55085	1	2	973.988	1946.97	4.52928	34.8656	8764	8764	MS2	25/30	B_oleracea.raw
	High	MKEEIQNETAQTQLQR	Unambiguous	1	1	A0A0D3B058		CID	1	0	1	1		8.56912e+09	0	9.738e-09	222	5.18234	0	1	6.62681	10	2	973.989	1946.97	5.40704	35.2837	8930	8930	MS2	24/30	B_oleracea.raw
	High	MKEEIQNETAQTQLQR	Unambiguous	1	1	A0A0D3B058		CID	1	0	1	1		1.96728e+10	0	8.288e-06	251	4.68302	0	1	5.00392	0	3	649.661	1946.97	4.0208	34.8124	8743	8743	MS2	28/60	B_oleracea.raw
	High	EEIQNETAQTQLQR	Unambiguous	1	1	A0A0D3B058		CID	1	0	1	1		1.08935e+10	0	4.863e-06	205	4.19073	0	0	2.91185	0	2	844.418	1687.83	2.53208	37.7339	9873	9873	MS2	20/26	B_oleracea.raw
	High	EEIQNETAQTQLQR	Unambiguous	1	1	A0A0D3B058		CID	1	0	1	1		1.08935e+10	0	1.178e-06	219	4.16745	0	0	3.49007	2	2	844.419	1687.83	3.39997	37.216	9675	9675	MS2	19/26	B_oleracea.raw
	High	mKEEIQNETAQTQLQR	Unambiguous	1	1	A0A0D3B058	M1(Oxidation)	CID	1	0	1	1		2.57647e+08	0	5.72e-06	231	3.93933	0	1	41.0041	3	3	654.993	1962.96	4.77508	27.9162	6111	6111	MS2	30/60	B_oleracea.raw
	High	MKEEIQNETAQTQLQR	Unambiguous	1	1	A0A0D3B058		CID	1	0	1	1		1.96728e+10	0	0.0005763	247	3.66017	0	1	37.9857	3	3	649.661	1946.97	5.0553	34.2921	8541	8541	MS2	25/60	B_oleracea.raw
	High	mKEEIQNETAQTQLQR	Unambiguous	1	1	A0A0D3B058	M1(Oxidation)	CID	1	0	1	1			0	0.0001632	245	3.57269	0	1	55.5265	6	3	654.992	1962.96	3.84229	29.8449	6843	6843	MS2	24/60	B_oleracea.raw
	High	EGAASAPAAQPSFLSLLEmPNFIK	Unambiguous	1	1	A0A0D3B058	M19(Oxidation)	CID	1	0	1	1		8.17622e+06	0	8.743e-05	119	3.47117	0	0	59.1383	10	2	1253.15	2505.29	6.84249	130.181	45314	45314	MS2	16/46	B_oleracea.raw
	High	EEIQNETAQTQLQR	Unambiguous	1	1	A0A0D3B058		CID	1	0	1	1		1257139781	0	0.004078	226	3.38807	0	0	26.8947	0	3	563.282	1687.83	3.89826	37.7889	9895	9895	MS2	19/52	B_oleracea.raw
	High	mKEEIQNETAQTQLQR	Unambiguous	1	1	A0A0D3B058	M1(Oxidation)	CID	1	0	1	1		10661080	0	2.98e-05	238	3.36059	0	1	33.7939	27	3	654.992	1962.96	3.00277	32.146	7716	7716	MS2	27/60	B_oleracea.raw
	High	EEIQNETAQTQLQR	Unambiguous	1	1	A0A0D3B058		CID	1	0	1	1		1.08935e+10	0	2.426e-06	229	3.13021	0	0	11.7578	6	2	844.419	1687.83	3.47229	38.2934	10094	10094	MS2	17/26	B_oleracea.raw
	Medium	mKEEIQNETAQTQLQR	Unambiguous	1	1	A0A0D3B058	M1(Oxidation)	CID	1	0	1	1			0.027	0.327	233	2.0598	0	1	55.7818	5	3	654.993	1962.96	4.6818	29.2999	6634	6634	MS2	17/60	B_oleracea.raw
A0A0D2ZR06	Uncharacterized protein OS=Brassica oleracea var. oleracea PE=4 SV=1 - [A0A0D2ZR06_BRAOL]	65.3953	63.64	1	3	6	16	4.53922e+09	88	9.4768	8.79248
	Confidence Level	Sequence	PSM Ambiguity	# Proteins	# Protein Groups	Protein Group Accessions	Modifications	Activation Type	ΔScore	ΔCn	Rank	Search Engine Rank	QuanResultID	Precursor Area	q-Value	PEP	Peptides Matched	XCorr	Probability	# Missed Cleavages	Isolation Interference [%]	Ion Inject Time [ms]	Charge	m/z [Da]	MH+ [Da]	ΔM [ppm]	RT [min]	First Scan	Last Scan	MS Order	Ions Matched	Spectrum File
	High	KTEGSGMQEITTGcISGNK	Unambiguous	3	2	A0A0D2ZR06;A0A0D3D2Q3	C14(Carbamidomethyl)	CID	1	0	1	1		1.81021e+08	0	5.167e-12	186	6.56326	0	1	0	12	2	999.469	1997.93	2.34181	38.4468	10154	10154	MS2	27/36	B_oleracea.raw
	High	KTEGSGMQEITTGcISGNK	Unambiguous	3	2	A0A0D2ZR06;A0A0D3D2Q3	C14(Carbamidomethyl)	CID	1	0	1	1		1.81021e+08	0	9.953e-12	189	6.22806	0	1	0	2	2	999.47	1997.93	3.13609	38.4796	10166	10166	MS2	26/36	B_oleracea.raw
	High	KNTcPIYLDNQKPEScQDKPAcLSAcK	Unambiguous	1	1	A0A0D2ZR06	C4(Carbamidomethyl); C16(Carbamidomethyl); C22(Carbamidomethyl); C26(Carbamidomethyl)	CID	1	0	1	1		8.9471e+08	0	5.61e-07	124	5.52886	0	1	31.3919	2	3	1075.84	3225.49	3.41606	40.1361	10817	10817	MS2	29/104	B_oleracea.raw
	High	NTcPIYLDNQKPEScQDKPAcLSAcK	Unambiguous	1	1	A0A0D2ZR06	C3(Carbamidomethyl); C15(Carbamidomethyl); C21(Carbamidomethyl); C25(Carbamidomethyl)	CID	1	0	1	1		6.10927e+09	0	3.583e-06	83	4.52702	0	0	7.69917	0	3	1033.14	3097.4	3.39947	50.5113	14946	14946	MS2	29/100	B_oleracea.raw
	High	TEGSGmQEITTGcISGNKcAcYVPcPK	Unambiguous	3	2	A0A0D2ZR06;A0A0D3D2Q3	M6(Oxidation); C13(Carbamidomethyl); C19(Carbamidomethyl); C21(Carbamidomethyl); C25(Carbamidomethyl)	CID	1	0	1	1		30015457	0	3.951e-06	46	4.43709	0	1	0	22	3	1007.77	3021.29	1.43986	66.7958	21385	21385	MS2	30/104	B_oleracea.raw
	High	TEGSGMQEITTGcISGNK	Unambiguous	3	2	A0A0D2ZR06;A0A0D3D2Q3	C13(Carbamidomethyl)	CID	1	0	1	1		760347606	0	3.628e-08	143	4.43586	0	0	29.4859	3	2	935.423	1869.84	3.93811	57.3629	17625	17625	MS2	21/34	B_oleracea.raw
	High	KNTcPIYLDNQKPEScQDKPAcLSAcK	Unambiguous	1	1	A0A0D2ZR06	C4(Carbamidomethyl); C16(Carbamidomethyl); C22(Carbamidomethyl); C26(Carbamidomethyl)	CID	1	0	1	1		3.75419e+09	0	2.538e-06	126	4.43171	0	1	2.70692	1	4	807.128	3225.49	2.78744	40.1649	10827	10827	MS2	37/156	B_oleracea.raw
	High	TEGSGMQEITTGcISGNK	Unambiguous	3	2	A0A0D2ZR06;A0A0D3D2Q3	C13(Carbamidomethyl)	CID	1	0	1	1		760347606	0	4.219e-07	133	4.1316	0	0	15.2751	1	2	935.422	1869.84	2.63243	57.8715	17829	17829	MS2	20/34	B_oleracea.raw
	High	NTcPIYLDNQKPEScQDKPAcLSAcKK	Unambiguous	1	1	A0A0D2ZR06	C3(Carbamidomethyl); C15(Carbamidomethyl); C21(Carbamidomethyl); C25(Carbamidomethyl)	CID	1	0	1	1		8.9471e+08	0	0.0007665	122	4.00867	0	1	2.31415	1	3	1075.84	3225.49	3.87021	39.6395	10622	10622	MS2	24/104	B_oleracea.raw
	High	TEGSGMQEITTGcISGNK	Unambiguous	3	2	A0A0D2ZR06;A0A0D3D2Q3	C13(Carbamidomethyl)	CID	1	0	1	1		760347606	0	2.457e-07	134	3.92187	0	0	29.4859	3	2	935.423	1869.84	3.93811	57.365	17626	17626	MS2	20/34	B_oleracea.raw
	High	TEGSGmQEITTGcISGNK	Unambiguous	3	2	A0A0D2ZR06;A0A0D3D2Q3	M6(Oxidation); C13(Carbamidomethyl)	CID	1	0	1	1		3.56519e+08	0	1.548e-05	90	3.89623	0	0	6.13508	5	2	943.421	1885.84	4.46503	34.8897	8775	8775	MS2	21/34	B_oleracea.raw
	High	KNTcPIYLDNQKPEScQDKPAcLSAcK	Unambiguous	1	1	A0A0D2ZR06	C4(Carbamidomethyl); C16(Carbamidomethyl); C22(Carbamidomethyl); C26(Carbamidomethyl)	CID	1	0	1	1		3.75419e+09	0	1.044e-05	124	3.65547	0	1	3.87559	3	4	807.128	3225.49	3.24159	40.273	10869	10869	MS2	31/156	B_oleracea.raw
	High	TEGSGMQEITTGcISGNKcAcYVPcPK	Unambiguous	3	2	A0A0D2ZR06;A0A0D3D2Q3	C13(Carbamidomethyl); C19(Carbamidomethyl); C21(Carbamidomethyl); C25(Carbamidomethyl)	CID	1	0	1	1		54229429	0	6.001e-05	56	3.4948	0	1	5.8704	4	3	1002.44	3005.3	3.91889	78.5287	26022	26022	MS2	23/104	B_oleracea.raw
	High	KTEGSGMQEITTGcISGNK	Unambiguous	3	2	A0A0D2ZR06;A0A0D3D2Q3	C14(Carbamidomethyl)	CID	1	0	1	1		282781634	0	0.0002756	206	3.20125	0	1	23.525	2	3	666.649	1997.93	3.55705	38.416	10140	10140	MS2	27/72	B_oleracea.raw
	High	TEGSGMQEITTGcISGNK	Unambiguous	3	2	A0A0D2ZR06;A0A0D3D2Q3	C13(Carbamidomethyl)	CID	1	0	1	1		760347606	0	9.878e-05	136	2.93358	0	0	0	8	2	935.422	1869.84	2.17545	58.4298	18056	18056	MS2	16/34	B_oleracea.raw
	High	NTcPIYLDNQKPEScQDKPAcLSAcKK	Unambiguous	1	1	A0A0D2ZR06	C3(Carbamidomethyl); C15(Carbamidomethyl); C21(Carbamidomethyl); C25(Carbamidomethyl)	CID	1	0	1	1		3.75419e+09	0	0.01734	123	2.39677	0	1	1.52587	0	4	807.128	3225.49	3.77142	39.6308	10618	10618	MS2	29/156	B_oleracea.raw
A0A0D3BYC3	Uncharacterized protein OS=Brassica oleracea var. oleracea PE=4 SV=1 - [A0A0D3BYC3_BRAOL]	61.2025	34.42	1	3	5	18	2.18573e+10	154	17.2032	8.27979
	Confidence Level	Sequence	PSM Ambiguity	# Proteins	# Protein Groups	Protein Group Accessions	Modifications	Activation Type	ΔScore	ΔCn	Rank	Search Engine Rank	QuanResultID	Precursor Area	q-Value	PEP	Peptides Matched	XCorr	Probability	# Missed Cleavages	Isolation Interference [%]	Ion Inject Time [ms]	Charge	m/z [Da]	MH+ [Da]	ΔM [ppm]	RT [min]	First Scan	Last Scan	MS Order	Ions Matched	Spectrum File
	High	SSSTDYGTDMGKQYIMcTESNLQDPWVLScK	Unambiguous	1	1	A0A0D3BYC3	C17(Carbamidomethyl); C30(Carbamidomethyl)	CID	1	0	1	1		1.96053e+07	0	2.125e-07	62	6.45502	0	1	3.34064	10	3	1201.2	3601.59	7.37097	115.547	40220	40220	MS2	25/120	B_oleracea.raw
	High	SSSTDYGTDMGKQYIMcTESNLQDPWVLScK	Unambiguous	1	1	A0A0D3BYC3	C17(Carbamidomethyl); C30(Carbamidomethyl)	CID	1	0	1	1		1.96053e+07	0	9.539e-08	58	5.50147	0	1	8.38393	22	3	1201.2	3601.58	5.84577	115.46	40188	40188	MS2	33/120	B_oleracea.raw
	High	QYIMcTESNLQDPWVLScK	Unambiguous	1	1	A0A0D3BYC3	C5(Carbamidomethyl); C18(Carbamidomethyl)	CID	1	0	1	1		1058773772	0	4.916e-08	129	5.15982	0	0	11.032	2	2	1186.55	2372.09	5.67329	107.258	37182	37182	MS2	23/36	B_oleracea.raw
	High	QYIMcTESNLQDPWVLScK	Unambiguous	1	1	A0A0D3BYC3	C5(Carbamidomethyl); C18(Carbamidomethyl)	CID	1	0	1	1		1058773772	0	3.12e-08	123	4.56519	0	0	3.01164	1	2	1186.54	2372.08	4.3353	107.286	37192	37192	MS2	23/36	B_oleracea.raw
	High	QYImcTESNLQDPWVLScK	Unambiguous	1	1	A0A0D3BYC3	M4(Oxidation); C5(Carbamidomethyl); C18(Carbamidomethyl)	CID	1	0	1	1		5.11383e+07	0	7.462e-08	91	4.5319	0	0	6.06915	7	2	1194.54	2388.08	3.57307	99.6949	34276	34276	MS2	20/36	B_oleracea.raw
	High	QYImcTESNLQDPWVLScK	Unambiguous	1	1	A0A0D3BYC3	M4(Oxidation); C5(Carbamidomethyl); C18(Carbamidomethyl)	CID	1	0	1	1		5.11383e+07	0	3.051e-07	97	4.38556	0	0	0	4	2	1194.54	2388.08	3.6753	99.737	34292	34292	MS2	21/36	B_oleracea.raw
	High	DVVTRINFADYGNPSGK	Unambiguous	1	1	A0A0D3BYC3		CID	1	0	1	1		5.2852e+07	0	2.871e-06	214	4.36867	0	1	51.5046	5	2	926.967	1852.93	4.67181	83.5524	28017	28017	MS2	20/32	B_oleracea.raw
	High	QYImcTESNLQDPWVLScK	Unambiguous	1	1	A0A0D3BYC3	M4(Oxidation); C5(Carbamidomethyl); C18(Carbamidomethyl)	CID	1	0	1	1		2.86109e+07	0	6.362e-07	103	3.97699	0	0	34.9757	4	3	796.696	2388.07	2.92848	99.7931	34314	34314	MS2	27/72	B_oleracea.raw
	High	INFADYGNPSGK	Unambiguous	2	2	A0A0D3BYC6;A0A0D3BYC3		CID	1	0	1	1		64347329024	0	5.202e-06	226	3.68945	0	0	7.53852	0	2	641.809	1282.61	2.91722	64.6556	20534	20534	MS2	19/22	B_oleracea.raw
	High	INFADYGNPSGK	Unambiguous	2	2	A0A0D3BYC6;A0A0D3BYC3		CID	1	0	1	1		64347329024	0	8.62e-06	220	3.67833	0	0	10.5	0	2	641.808	1282.61	2.251	63.546	20086	20086	MS2	18/22	B_oleracea.raw
	High	INFADYGNPSGK	Unambiguous	2	2	A0A0D3BYC6;A0A0D3BYC3		CID	1	0	1	1		64347329024	0	4.659e-07	222	3.62842	0	0	6.63335	0	2	641.809	1282.61	2.72687	64.1025	20311	20311	MS2	19/22	B_oleracea.raw
	High	INFADYGNPSGK	Unambiguous	2	2	A0A0D3BYC6;A0A0D3BYC3		CID	1	0	1	1		64347329024	0	1.683e-06	213	3.36152	0	0	9.432	0	2	641.809	1282.61	2.91722	65.1692	20743	20743	MS2	18/22	B_oleracea.raw
	High	QYIMcTESNLQDPWVLScK	Unambiguous	1	1	A0A0D3BYC3	C5(Carbamidomethyl); C18(Carbamidomethyl)	CID	1	0	1	1		364755029	0	1.513e-06	134	3.27474	0	0	10.8829	1	3	791.364	2372.08	2.76007	107.333	37211	37211	MS2	26/72	B_oleracea.raw
	High	INFADYGNPSGKcEHYR	Unambiguous	2	2	A0A0D3BYC6;A0A0D3BYC3	C13(Carbamidomethyl)	CID	1	0	1	1		147223866	0	0.0004427	116	2.58895	0	1	11.9079	1	4	507.733	2027.91	3.53052	45.2645	12841	12841	MS2	30/96	B_oleracea.raw
	High	INFADYGNPSGK	Unambiguous	2	2	A0A0D3BYC6;A0A0D3BYC3		CID	1	0	1	1			0.001	0.03946	217	1.35491	0	0	63.4393	100	2	641.81	1282.61	5.39171	143.066	49016	49016	MS2	12/22	B_oleracea.raw
	Medium	INFADYGNPSGKcEHYR	Unambiguous	2	2	A0A0D3BYC6;A0A0D3BYC3	C13(Carbamidomethyl)	CID	1	0	1	1		5.5245e+07	0.01	0.1884	119	1.55991	0	1	51.6628	3	3	676.642	2027.91	4.34979	45.3307	12869	12869	MS2	13/64	B_oleracea.raw
	Medium	INFADYGNPSGK	Unambiguous	2	2	A0A0D3BYC6;A0A0D3BYC3		CID	1	0	1	1		256800	0.022	0.2848	227	1.23933	0	0	62.0048	100	2	641.81	1282.61	5.29654	144.869	49402	49402	MS2	13/22	B_oleracea.raw
	Medium	DVVTRINFADYGNPSGK	Unambiguous	1	1	A0A0D3BYC3		CID	1	0	1	1		165946945	0.023	0.3085	232	2.03649	0	1	25.3835	4	3	618.313	1852.93	3.47873	83.4416	27973	27973	MS2	16/64	B_oleracea.raw
A0A0D3BR76	Uncharacterized protein OS=Brassica oleracea var. oleracea PE=4 SV=1 - [A0A0D3BR76_BRAOL]	56.9993	34.25	1	2	2	14	2.7003e+09	73	8.59998	6.97607
	Confidence Level	Sequence	PSM Ambiguity	# Proteins	# Protein Groups	Protein Group Accessions	Modifications	Activation Type	ΔScore	ΔCn	Rank	Search Engine Rank	QuanResultID	Precursor Area	q-Value	PEP	Peptides Matched	XCorr	Probability	# Missed Cleavages	Isolation Interference [%]	Ion Inject Time [ms]	Charge	m/z [Da]	MH+ [Da]	ΔM [ppm]	RT [min]	First Scan	Last Scan	MS Order	Ions Matched	Spectrum File
	High	LcVDETGcNHAcIFNEHFAGGHcR	Unambiguous	1	1	A0A0D3BR76	C2(Carbamidomethyl); C8(Carbamidomethyl); C12(Carbamidomethyl); C23(Carbamidomethyl)	CID	1	0	1	1		1.73083e+09	0	2.046e-08	27	5.98989	0	0	5.90629	1	3	954.4	2861.18	3.11877	60.7012	18961	18961	MS2	33/92	B_oleracea.raw
	High	LcVDETGcNHAcIFNEHFAGGHcR	Unambiguous	1	1	A0A0D3BR76	C2(Carbamidomethyl); C8(Carbamidomethyl); C12(Carbamidomethyl); C23(Carbamidomethyl)	CID	1	0	1	1		1.73083e+09	0	4.575e-09	27	5.18241	0	0	4.63499	1	3	954.399	2861.18	2.28682	61.2249	19168	19168	MS2	30/92	B_oleracea.raw
	High	LcVDETGcNHAcIFNEHFAGGHcR	Unambiguous	1	1	A0A0D3BR76	C2(Carbamidomethyl); C8(Carbamidomethyl); C12(Carbamidomethyl); C23(Carbamidomethyl)	CID	1	0	1	1		1.89319e+08	0	9.067e-07	25	5.13421	0	0	6.15321	14	2	1431.1	2861.19	4.44605	61.2854	19193	19193	MS2	19/46	B_oleracea.raw
	High	LcVDETGcNHAcIFNEHFAGGHcR	Unambiguous	1	1	A0A0D3BR76	C2(Carbamidomethyl); C8(Carbamidomethyl); C12(Carbamidomethyl); C23(Carbamidomethyl)	CID	1	0	1	1		1.73083e+09	0	1.124e-07	27	4.93869	0	0	13.8868	4	3	954.4	2861.18	3.05477	61.777	19383	19383	MS2	28/92	B_oleracea.raw
	High	LcVDETGcNHAcIFNEHFAGGHcR	Unambiguous	1	1	A0A0D3BR76	C2(Carbamidomethyl); C8(Carbamidomethyl); C12(Carbamidomethyl); C23(Carbamidomethyl)	CID	1	0	1	1		1.89319e+08	0	5.027e-06	17	4.82305	0	0	0	3	2	1431.09	2861.18	2.31285	61.0707	19107	19107	MS2	19/46	B_oleracea.raw
	High	RLcVDETGcNHAcIFNEHFAGGHcR	Unambiguous	1	1	A0A0D3BR76	C3(Carbamidomethyl); C9(Carbamidomethyl); C13(Carbamidomethyl); C24(Carbamidomethyl)	CID	1	0	1	1		673914189	0	1.077e-08	38	4.68683	0	1	10.2036	0	4	755.076	3017.28	1.96682	46.5166	13351	13351	MS2	41/144	B_oleracea.raw
	High	LcVDETGcNHAcIFNEHFAGGHcR	Unambiguous	1	1	A0A0D3BR76	C2(Carbamidomethyl); C8(Carbamidomethyl); C12(Carbamidomethyl); C23(Carbamidomethyl)	CID	1	0	1	1		1.89319e+08	0	1.494e-05	24	4.34989	0	0	12.4903	3	2	1431.09	2861.18	1.71555	60.9067	19044	19044	MS2	19/46	B_oleracea.raw
	High	LcVDETGcNHAcIFNEHFAGGHcR	Unambiguous	1	1	A0A0D3BR76	C2(Carbamidomethyl); C8(Carbamidomethyl); C12(Carbamidomethyl); C23(Carbamidomethyl)	CID	1	0	1	1		1.89319e+08	0	9.015e-05	22	4.25324	0	0	0	5	2	1431.09	2861.17	-2.63622	61.1893	19155	19155	MS2	19/46	B_oleracea.raw
	High	LcVDETGcNHAcIFNEHFAGGHcR	Unambiguous	1	1	A0A0D3BR76	C2(Carbamidomethyl); C8(Carbamidomethyl); C12(Carbamidomethyl); C23(Carbamidomethyl)	CID	1	0	1	1		1.89319e+08	0	4.718e-05	21	4.22002	0	0	6.05985	2	2	1431.1	2861.18	3.0808	60.8159	19008	19008	MS2	18/46	B_oleracea.raw
	High	RLcVDETGcNHAcIFNEHFAGGHcR	Unambiguous	1	1	A0A0D3BR76	C3(Carbamidomethyl); C9(Carbamidomethyl); C13(Carbamidomethyl); C24(Carbamidomethyl)	CID	1	0	1	1		673914189	0	1.132e-07	34	4.13592	0	1	53.5556	1	4	755.075	3017.28	0.348542	46.4677	13331	13331	MS2	43/144	B_oleracea.raw
	High	RLcVDETGcNHAcIFNEHFAGGHcR	Unambiguous	1	1	A0A0D3BR76	C3(Carbamidomethyl); C9(Carbamidomethyl); C13(Carbamidomethyl); C24(Carbamidomethyl)	CID	1	0	1	1		673914189	0	6.695e-07	42	3.79534	0	1	41.0287	1	4	755.077	3017.29	3.09962	46.6774	13417	13417	MS2	48/144	B_oleracea.raw
	High	LcVDETGcNHAcIFNEHFAGGHcR	Unambiguous	1	1	A0A0D3BR76	C2(Carbamidomethyl); C8(Carbamidomethyl); C12(Carbamidomethyl); C23(Carbamidomethyl)	CID	1	0	1	1		4.72668e+09	0	0.0001908	27	3.03203	0	0	23.6634	0	4	716.051	2861.18	2.26079	60.6927	18957	18957	MS2	30/138	B_oleracea.raw
	High	LcVDETGcNHAcIFNEHFAGGHcR	Unambiguous	1	1	A0A0D3BR76	C2(Carbamidomethyl); C8(Carbamidomethyl); C12(Carbamidomethyl); C23(Carbamidomethyl)	CID	1	0	1	1		4.72668e+09	0	0.0004067	27	2.45781	0	0	17.0744	1	4	716.052	2861.19	3.71137	61.8174	19398	19398	MS2	30/138	B_oleracea.raw
	High	LcVDETGcNHAcIFNEHFAGGHcR	Unambiguous	1	1	A0A0D3BR76	C2(Carbamidomethyl); C8(Carbamidomethyl); C12(Carbamidomethyl); C23(Carbamidomethyl)	CID	1	0	1	1		4.72668e+09	0	0.0003865	26	2.34351	0	0	4.2741	0	4	716.051	2861.18	1.91947	61.264	19183	19183	MS2	31/138	B_oleracea.raw
A0A0D3DZ37	Uncharacterized protein OS=Brassica oleracea var. oleracea PE=4 SV=1 - [A0A0D3DZ37_BRAOL]	55.6948	51.85	1	6	6	27	1.85195e+10	81	9.20668	9.11475
	Confidence Level	Sequence	PSM Ambiguity	# Proteins	# Protein Groups	Protein Group Accessions	Modifications	Activation Type	ΔScore	ΔCn	Rank	Search Engine Rank	QuanResultID	Precursor Area	q-Value	PEP	Peptides Matched	XCorr	Probability	# Missed Cleavages	Isolation Interference [%]	Ion Inject Time [ms]	Charge	m/z [Da]	MH+ [Da]	ΔM [ppm]	RT [min]	First Scan	Last Scan	MS Order	Ions Matched	Spectrum File
	High	ILAFTScIKENNGNMYcR	Unambiguous	1	1	A0A0D3DZ37	C7(Carbamidomethyl); C17(Carbamidomethyl)	CID	1	0	1	1		3.48348e+08	0	2.091e-08	141	5.47024	0	1	14.6263	2	2	1096.01	2191.02	3.54089	77.6179	25652	25652	MS2	22/34	B_oleracea.raw
	High	KPcYSQEPDKTcEVNR	Unambiguous	1	1	A0A0D3DZ37	C3(Carbamidomethyl); C12(Carbamidomethyl)	CID	1	0	1	1		6.09143e+06	0	5.25e-08	124	4.81921	0	1	46.9337	36	3	670.976	2010.91	5.55079	15.1007	1914	1914	MS2	26/60	B_oleracea.raw
	High	ILAFTScIKENNGNMYcR	Unambiguous	1	1	A0A0D3DZ37	C7(Carbamidomethyl); C17(Carbamidomethyl)	CID	1	0	1	1		2413714792	0	3.929e-06	177	3.96617	0	1	9.71826	1	3	731.011	2191.02	3.70189	77.5545	25626	25626	MS2	28/68	B_oleracea.raw
	High	KPcYSQEPDK	Unambiguous	1	1	A0A0D3DZ37	C3(Carbamidomethyl)	CID	1	0	1	1			0	0.004823	181	3.13251	0	0	48.4366	100	3	417.863	1251.57	4.57783	11.9623	1007	1007	MS2	20/36	B_oleracea.raw
	High	KPcYSQEPDKTcEVNR	Unambiguous	1	1	A0A0D3DZ37	C3(Carbamidomethyl); C12(Carbamidomethyl)	CID	1	0	1	1		1.13529e+07	0	1.061e-05	125	2.97706	0	1	23.7951	48	4	503.484	2010.91	5.84762	14.9704	1878	1878	MS2	34/90	B_oleracea.raw
	High	ILAFTScIKENNGNmYcR	Unambiguous	1	1	A0A0D3DZ37	C7(Carbamidomethyl); M15(Oxidation); C17(Carbamidomethyl)	CID	1	0	1	1		1.57598e+08	0	4.303e-05	131	2.9085	0	1	13.8968	1	3	736.341	2207.01	2.13503	67.8839	21807	21807	MS2	27/68	B_oleracea.raw
	High	ILAFTScIKENNGNmYcR	Unambiguous	1	1	A0A0D3DZ37	C7(Carbamidomethyl); M15(Oxidation); C17(Carbamidomethyl)	CID	1	0	1	1		359582313	0	0.002406	154	2.84417	0	1	46.3406	5	3	736.343	2207.02	4.87287	70.6199	22855	22855	MS2	19/68	B_oleracea.raw
	High	ILAFTScIKENNGNmYcR	Unambiguous	1	1	A0A0D3DZ37	C7(Carbamidomethyl); M15(Oxidation); C17(Carbamidomethyl)	CID	1	0	1	1		18622760	0	0.01064	113	2.83533	0	1	10.0042	14	2	1104.01	2207.01	2.72187	67.9994	21856	21856	MS2	12/34	B_oleracea.raw
	High	ILAFTScIK	Unambiguous	1	1	A0A0D3DZ37	C7(Carbamidomethyl)	CID	1	0	1	1		52778021360	0	0.01185	162	2.62948	0	0	5.16656	0	2	526.796	1052.59	4.34313	73.4032	23963	23963	MS2	12/16	B_oleracea.raw
	High	ILAFTScIK	Unambiguous	1	1	A0A0D3DZ37	C7(Carbamidomethyl)	CID	1	0	1	1			0	0.008389	155	2.28921	0	0	12.1273	0	2	526.796	1052.59	4.34313	75.5099	24802	24802	MS2	12/16	B_oleracea.raw
	High	ILAFTScIKENNGNmYcR	Unambiguous	1	1	A0A0D3DZ37	C7(Carbamidomethyl); M15(Oxidation); C17(Carbamidomethyl)	CID	1	0	1	1		1.57598e+08	0	0.0164	131	1.98411	0	1	29.4693	13	3	736.34	2207.01	0.890545	68.1727	21925	21925	MS2	16/68	B_oleracea.raw
	High	ILAFTScIKENNGNmYcR	Unambiguous	1	1	A0A0D3DZ37	C7(Carbamidomethyl); M15(Oxidation); C17(Carbamidomethyl)	CID	1	0	1	1		359582313	0	0.01805	160	1.75655	0	1	55.2228	8	3	736.343	2207.02	5.0388	69.593	22467	22467	MS2	14/68	B_oleracea.raw
	High	ILAFTScIK	Unambiguous	1	1	A0A0D3DZ37	C7(Carbamidomethyl)	CID	1	0	1	1		52778021360	0.001	0.04162	148	2.28201	0	0	5.69621	0	2	526.796	1052.58	3.18342	72.3627	23555	23555	MS2	12/16	B_oleracea.raw
	High	ILAFTScIK	Unambiguous	1	1	A0A0D3DZ37	C7(Carbamidomethyl)	CID	1	0	1	1			0.001	0.04852	151	2.11899	0	0	4.87748	0	2	526.797	1052.59	4.92299	74.9895	24592	24592	MS2	13/16	B_oleracea.raw
	High	ILAFTScIK	Unambiguous	1	1	A0A0D3DZ37	C7(Carbamidomethyl)	CID	1	0	1	1		52778021360	0.001	0.05613	161	1.95545	0	0	5.09085	0	2	526.796	1052.59	4.4591	72.8841	23761	23761	MS2	11/16	B_oleracea.raw
	High	ILAFTScIK	Unambiguous	1	1	A0A0D3DZ37	C7(Carbamidomethyl)	CID	1	0	1	1			0.001	0.02259	140	1.87933	0	0	4.73138	0	2	526.796	1052.58	2.95147	73.941	24172	24172	MS2	12/16	B_oleracea.raw
	High	KILAFTScIK	Unambiguous	1	1	A0A0D3DZ37	C8(Carbamidomethyl)	CID	1	0	1	1		182268474	0.003	0.08875	100	2.56281	0	1	19.6159	2	2	590.843	1180.68	2.2183	48.2858	14056	14056	MS2	11/18	B_oleracea.raw
	High	ILAFTScIK	Unambiguous	1	1	A0A0D3DZ37	C7(Carbamidomethyl)	CID	1	0	1	1			0.005	0.1311	155	2.29014	0	0	4.5822	0	2	526.797	1052.59	5.03896	74.4643	24382	24382	MS2	11/16	B_oleracea.raw
	High	ILAFTScIK	Unambiguous	1	1	A0A0D3DZ37	C7(Carbamidomethyl)	CID	1	0	1	1			0.007	0.1626	164	1.69328	0	0	32.4777	25	2	526.797	1052.59	6.43061	90.7356	30826	30826	MS2	11/16	B_oleracea.raw
	Medium	ILAFTScIK	Unambiguous	1	1	A0A0D3DZ37	C7(Carbamidomethyl)	CID	1	0	1	1			0.016	0.2413	155	1.8563	0	0	33.5017	14	2	526.798	1052.59	7.47435	85.977	28972	28972	MS2	11/16	B_oleracea.raw
	Medium	ILAFTScIK	Unambiguous	1	1	A0A0D3DZ37	C7(Carbamidomethyl)	CID	1	0	1	1		2.32502e+08	0.022	0.2841	143	1.89381	0	0	26.7517	1	2	526.796	1052.58	3.53133	77.0964	25441	25441	MS2	10/16	B_oleracea.raw
	Medium	cQYPcPP	Unambiguous	1	1	A0A0D3DZ37	C1(Carbamidomethyl); C5(Carbamidomethyl)	CID	1	0	1	1		366828890	0.022	0.2913	6	1.1495	0	0	3.74593	1	2	461.185	921.363	3.44717	42.8985	11895	11895	MS2	8/12	B_oleracea.raw
	Medium	ILAFTScIK	Unambiguous	1	1	A0A0D3DZ37	C7(Carbamidomethyl)	CID	1	0	1	1			0.027	0.3583	146	1.6122	0	0	52.9043	26	2	526.796	1052.58	3.29939	88.9531	30142	30142	MS2	9/16	B_oleracea.raw
	Medium	ILAFTScIK	Unambiguous	1	1	A0A0D3DZ37	C7(Carbamidomethyl)	CID	1	0	1	1			0.034	0.4202	162	1.5331	0	0	36.4223	24	2	526.797	1052.59	6.0827	86.6363	29233	29233	MS2	9/16	B_oleracea.raw
	Medium	ILAFTScIK	Unambiguous	1	1	A0A0D3DZ37	C7(Carbamidomethyl)	CID	1	0	1	1			0.038	0.4643	156	1.56829	0	0	23.6861	6	2	526.797	1052.59	5.38687	82.5592	27624	27624	MS2	10/16	B_oleracea.raw
	Medium	cQYPcPP	Unambiguous	1	1	A0A0D3DZ37	C1(Carbamidomethyl); C5(Carbamidomethyl)	CID	1	0	1	1		366828890	0.043	0.4906	8	1.39659	0	0	4.5479	2	2	461.185	921.362	2.98346	43.4294	12106	12106	MS2	8/12	B_oleracea.raw
	Medium	ILAFTScIK	Unambiguous	1	1	A0A0D3DZ37	C7(Carbamidomethyl)	CID	1	0	1	1			0.045	0.5106	195	1.67863	0	0	12.5665	8	2	526.796	1052.58	2.8355	81.418	27178	27178	MS2	9/16	B_oleracea.raw
A0A0D3DBH5	Uncharacterized protein OS=Brassica oleracea var. oleracea PE=4 SV=1 - [A0A0D3DBH5_BRAOL]	54.916	71.28	1	5	5	17	1.45384e+08	94	10.0941	7.57666
	Confidence Level	Sequence	PSM Ambiguity	# Proteins	# Protein Groups	Protein Group Accessions	Modifications	Activation Type	ΔScore	ΔCn	Rank	Search Engine Rank	QuanResultID	Precursor Area	q-Value	PEP	Peptides Matched	XCorr	Probability	# Missed Cleavages	Isolation Interference [%]	Ion Inject Time [ms]	Charge	m/z [Da]	MH+ [Da]	ΔM [ppm]	RT [min]	First Scan	Last Scan	MS Order	Ions Matched	Spectrum File
	High	LWIGHTLTSPNGHKLFAAcQVPFPScGN	Unambiguous	1	1	A0A0D3DBH5	C19(Carbamidomethyl); C26(Carbamidomethyl)	CID	1	0	1	1		4.46737e+07	0	4.85e-06	138	4.93883	0	1	18.6248	17	3	1037.18	3109.53	5.26868	100.795	34705	34705	MS2	29/108	B_oleracea.raw
	High	DLSPcLIPIAKLPEPPTAAccQILR	Unambiguous	1	1	A0A0D3DBH5	C5(Carbamidomethyl); C20(Carbamidomethyl); C21(Carbamidomethyl)	CID	1	0	1	1		1.20042e+08	0	2.123e-07	106	4.32112	0	1	32.9544	14	3	945.169	2833.49	5.69302	116.846	40661	40661	MS2	29/96	B_oleracea.raw
	High	LWIGHTLTSPNGHKLFAAcQVPFPScGN	Unambiguous	1	1	A0A0D3DBH5	C19(Carbamidomethyl); C26(Carbamidomethyl)	CID	1	0	1	1		4.46737e+07	0	3.74e-06	135	4.09578	0	1	7.21547	7	3	1037.18	3109.53	6.21084	100.834	34718	34718	MS2	32/108	B_oleracea.raw
	High	DQWPcLcVLINDSR	Unambiguous	1	1	A0A0D3DBH5	C5(Carbamidomethyl); C7(Carbamidomethyl)	CID	1	0	1	1		3.88173e+07	0	8.551e-07	154	4.05165	0	0	59.6889	63	2	888.418	1775.83	4.9103	120.258	41801	41801	MS2	20/26	B_oleracea.raw
	High	DQWPcLcVLINDSR	Unambiguous	1	1	A0A0D3DBH5	C5(Carbamidomethyl); C7(Carbamidomethyl)	CID	1	0	1	1		3.88173e+07	0	3.664e-06	154	3.79952	0	0	20.9088	17	2	888.419	1775.83	6.21635	120.824	41985	41985	MS2	19/26	B_oleracea.raw
	High	LWIGHTLTSPNGHKLFAAcQVPFPScGN	Unambiguous	1	1	A0A0D3DBH5	C19(Carbamidomethyl); C26(Carbamidomethyl)	CID	1	0	1	1		4.46737e+07	0	0.0006822	135	3.634	0	1	22.7899	24	3	1037.18	3109.53	4.91537	101.138	34829	34829	MS2	26/108	B_oleracea.raw
	High	LPEPPTAAccQILR	Unambiguous	1	1	A0A0D3DBH5	C9(Carbamidomethyl); C10(Carbamidomethyl)	CID	1	0	1	1		5.8929e+07	0	2.22e-06	198	3.61051	0	0	13.846	15	2	813.415	1625.82	5.10625	79.8434	26548	26548	MS2	19/26	B_oleracea.raw
	High	DLSPcLIPIAKLPEPPTAAccQILR	Unambiguous	1	1	A0A0D3DBH5	C5(Carbamidomethyl); C20(Carbamidomethyl); C21(Carbamidomethyl)	CID	1	0	1	1		1.20042e+08	0	0.0007115	104	3.46352	0	1	46.8235	32	3	945.17	2833.5	6.53309	116.726	40623	40623	MS2	24/96	B_oleracea.raw
	High	DQWPcLcVLINDSR	Unambiguous	1	1	A0A0D3DBH5	C5(Carbamidomethyl); C7(Carbamidomethyl)	CID	1	0	1	1		3.88173e+07	0	3.66e-06	164	3.44769	0	0	42.9886	60	2	888.42	1775.83	6.76627	120.311	41818	41818	MS2	17/26	B_oleracea.raw
	High	DLSPcLIPIAKLPEPPTAAccQILR	Unambiguous	1	1	A0A0D3DBH5	C5(Carbamidomethyl); C20(Carbamidomethyl); C21(Carbamidomethyl)	CID	1	0	1	1		1.20042e+08	0	0.0002006	106	3.41539	0	1	59.6155	26	3	945.168	2833.49	4.72369	116.695	40613	40613	MS2	24/96	B_oleracea.raw
	High	LPEPPTAAccQILR	Unambiguous	1	1	A0A0D3DBH5	C9(Carbamidomethyl); C10(Carbamidomethyl)	CID	1	0	1	1		5.8929e+07	0	2.559e-05	194	3.2742	0	0	54.6512	7	2	813.414	1625.82	4.80592	79.905	26573	26573	MS2	17/26	B_oleracea.raw
	High	LPEPPTAAccQILR	Unambiguous	1	1	A0A0D3DBH5	C9(Carbamidomethyl); C10(Carbamidomethyl)	CID	1	0	1	1		5.8929e+07	0	0.0001394	187	2.81447	0	0	11.8771	5	2	813.414	1625.82	4.65576	79.6888	26485	26485	MS2	15/26	B_oleracea.raw
	High	LPEPPTAAccQILR	Unambiguous	1	1	A0A0D3DBH5	C9(Carbamidomethyl); C10(Carbamidomethyl)	CID	1	0	1	1		20892879	0	0.001564	198	2.77455	0	0	0	9	2	813.414	1625.82	4.58068	78.9912	26209	26209	MS2	14/26	B_oleracea.raw
	High	DLSPcLIPIAKLPEPPTAAccQILR	Unambiguous	1	1	A0A0D3DBH5	C5(Carbamidomethyl); C20(Carbamidomethyl); C21(Carbamidomethyl)	CID	1	0	1	1		1.20042e+08	0.001	0.03968	105	2.69796	0	1	33.6984	20	3	945.169	2833.49	5.75764	117.417	40858	40858	MS2	21/96	B_oleracea.raw
	High	DLSPcLIPIAK	Unambiguous	1	1	A0A0D3DBH5	C5(Carbamidomethyl)	CID	1	0	1	1		1.39205e+08	0.004	0.1062	110	2.17029	0	0	25.619	3	2	613.847	1226.69	4.62548	95.8509	32785	32785	MS2	12/20	B_oleracea.raw
	Medium	LWIGHTLTSPNGHKLFAAcQVPFPScGN	Unambiguous	1	1	A0A0D3DBH5	C19(Carbamidomethyl); C26(Carbamidomethyl)	CID	1	0	1	1		1.76906e+08	0.01	0.1887	142	2.04682	0	1	35.0199	7	4	778.136	3109.52	2.26121	100.723	34677	34677	MS2	31/162	B_oleracea.raw
	Medium	LWIGHTLTSPNGHKLFAAcQVPFPScGN	Unambiguous	1	1	A0A0D3DBH5	C19(Carbamidomethyl); C26(Carbamidomethyl)	CID	1	0	1	1		1.76906e+08	0.027	0.3612	135	2.40652	0	1	10.4098	2	4	778.137	3109.53	4.14554	100.772	34695	34695	MS2	33/162	B_oleracea.raw
A0A0D3BZ11	Uncharacterized protein OS=Brassica oleracea var. oleracea PE=4 SV=1 - [A0A0D3BZ11_BRAOL]	54.4833	29.89	1	3	3	22	1.23711e+10	87	9.46574	8.96826
	Confidence Level	Sequence	PSM Ambiguity	# Proteins	# Protein Groups	Protein Group Accessions	Modifications	Activation Type	ΔScore	ΔCn	Rank	Search Engine Rank	QuanResultID	Precursor Area	q-Value	PEP	Peptides Matched	XCorr	Probability	# Missed Cleavages	Isolation Interference [%]	Ion Inject Time [ms]	Charge	m/z [Da]	MH+ [Da]	ΔM [ppm]	RT [min]	First Scan	Last Scan	MS Order	Ions Matched	Spectrum File
	High	GKIIcIcHYQcPG	Unambiguous	1	1	A0A0D3BZ11	C5(Carbamidomethyl); C7(Carbamidomethyl); C11(Carbamidomethyl)	CID	1	0	1	1		482630928	0	0.0008092	114	3.33765	0	1	9.8959	4	2	803.372	1605.74	2.47304	43.0032	11937	11937	MS2	17/24	B_oleracea.raw
	High	IIcIcHYQcPG	Unambiguous	1	1	A0A0D3BZ11	C3(Carbamidomethyl); C5(Carbamidomethyl); C9(Carbamidomethyl)	CID	1	0	1	1		29282260704	0	0.001863	68	3.16185	0	0	3.28739	0	2	710.814	1420.62	3.12839	60.3718	18830	18830	MS2	15/20	B_oleracea.raw
	High	IIcIcHYQcPG	Unambiguous	1	1	A0A0D3BZ11	C3(Carbamidomethyl); C5(Carbamidomethyl); C9(Carbamidomethyl)	CID	1	0	1	1		36111211320	0	0.002099	63	3.09985	0	0	2.90473	0	2	710.814	1420.62	2.18319	59.3073	18410	18410	MS2	15/20	B_oleracea.raw
	High	IIcIcHYQcPG	Unambiguous	1	1	A0A0D3BZ11	C3(Carbamidomethyl); C5(Carbamidomethyl); C9(Carbamidomethyl)	CID	1	0	1	1			0	0.0007683	78	3.04961	0	0	18.3088	3	2	710.814	1420.62	2.78468	63.2445	19964	19964	MS2	14/20	B_oleracea.raw
	High	IIcIcHYQcPG	Unambiguous	1	1	A0A0D3BZ11	C3(Carbamidomethyl); C5(Carbamidomethyl); C9(Carbamidomethyl)	CID	1	0	1	1		36111211320	0	0.001983	77	2.9633	0	0	2.5179	0	2	710.814	1420.62	2.87061	59.8183	18613	18613	MS2	15/20	B_oleracea.raw
	High	IIcIcHYQcPG	Unambiguous	1	1	A0A0D3BZ11	C3(Carbamidomethyl); C5(Carbamidomethyl); C9(Carbamidomethyl)	CID	1	0	1	1		36111211320	0	0.001678	69	2.94829	0	0	2.62562	0	2	710.814	1420.62	3.12839	58.7995	18204	18204	MS2	15/20	B_oleracea.raw
	High	IIcIcHYQcPG	Unambiguous	1	1	A0A0D3BZ11	C3(Carbamidomethyl); C5(Carbamidomethyl); C9(Carbamidomethyl)	CID	1	0	1	1			0	0.004026	69	2.90843	0	0	3.18581	0	2	710.814	1420.62	2.44097	60.8961	19039	19039	MS2	14/20	B_oleracea.raw
	High	IIcIcHYQcPG	Unambiguous	1	1	A0A0D3BZ11	C3(Carbamidomethyl); C5(Carbamidomethyl); C9(Carbamidomethyl)	CID	1	0	1	1		101595564	0	0.005082	68	2.85871	0	0	10.0638	2	2	710.815	1420.62	4.33137	61.9256	19441	19441	MS2	13/20	B_oleracea.raw
	High	IIcIcHYQcPG	Unambiguous	1	1	A0A0D3BZ11	C3(Carbamidomethyl); C5(Carbamidomethyl); C9(Carbamidomethyl)	CID	1	0	1	1		2.0408e+07	0	0.00274	67	2.80495	0	0	51.5604	35	2	710.814	1420.62	2.61283	68.9108	22206	22206	MS2	14/20	B_oleracea.raw
	High	IIcIcHYQcPG	Unambiguous	1	1	A0A0D3BZ11	C3(Carbamidomethyl); C5(Carbamidomethyl); C9(Carbamidomethyl)	CID	1	0	1	1			0	0.01607	72	2.32057	0	0	50.0085	4	2	710.814	1420.62	3.21432	62.7261	19757	19757	MS2	13/20	B_oleracea.raw
	High	IIcIcHYQcPG	Unambiguous	1	1	A0A0D3BZ11	C3(Carbamidomethyl); C5(Carbamidomethyl); C9(Carbamidomethyl)	CID	1	0	1	1			0.001	0.02827	76	2.51425	0	0	46.834	20	2	710.815	1420.62	4.24544	70.1928	22693	22693	MS2	13/20	B_oleracea.raw
	High	IIcIcHYQcPG	Unambiguous	1	1	A0A0D3BZ11	C3(Carbamidomethyl); C5(Carbamidomethyl); C9(Carbamidomethyl)	CID	1	0	1	1			0.001	0.04319	85	2.47175	0	0	52.8097	17	2	710.816	1420.62	5.36249	70.1206	22664	22664	MS2	13/20	B_oleracea.raw
	High	GKIIcIcHYQcPG	Unambiguous	1	1	A0A0D3BZ11	C5(Carbamidomethyl); C7(Carbamidomethyl); C11(Carbamidomethyl)	CID	1	0	1	1		1000824693	0.001	0.02676	173	2.45168	0	1	12.5474	1	3	535.918	1605.74	3.41493	43.4762	12125	12125	MS2	18/48	B_oleracea.raw
	High	IIcIcHYQcPG	Unambiguous	1	1	A0A0D3BZ11	C3(Carbamidomethyl); C5(Carbamidomethyl); C9(Carbamidomethyl)	CID	1	0	1	1		2.0408e+07	0.001	0.0555	63	2.40598	0	0	39.4506	13	2	710.814	1420.62	2.18319	68.7481	22142	22142	MS2	13/20	B_oleracea.raw
	High	IIcIcHYQcPG	Unambiguous	1	1	A0A0D3BZ11	C3(Carbamidomethyl); C5(Carbamidomethyl); C9(Carbamidomethyl)	CID	1	0	1	1			0.003	0.07838	74	2.34452	0	0	20.5181	7	2	710.813	1420.62	1.23799	63.9835	20265	20265	MS2	14/20	B_oleracea.raw
	Medium	IIcIcHYQcPG	Unambiguous	1	1	A0A0D3BZ11	C3(Carbamidomethyl); C5(Carbamidomethyl); C9(Carbamidomethyl)	CID	1	0	1	1		101595564	0.011	0.1945	76	2.41917	0	0	47.1246	3	2	710.815	1420.62	3.90173	62.508	19671	19671	MS2	13/20	B_oleracea.raw
	Medium	IIcIcHYQcPG	Unambiguous	1	1	A0A0D3BZ11	C3(Carbamidomethyl); C5(Carbamidomethyl); C9(Carbamidomethyl)	CID	1	0	1	1			0.024	0.3148	75	2.17913	0	0	33.651	7	2	710.814	1420.62	2.35505	63.782	20186	20186	MS2	12/20	B_oleracea.raw
	Medium	IIcIcHYQcPG	Unambiguous	1	1	A0A0D3BZ11	C3(Carbamidomethyl); C5(Carbamidomethyl); C9(Carbamidomethyl)	CID	1	0	1	1		36111211320	0.034	0.4272	78	1.98054	0	0	12.4929	2	2	710.814	1420.62	2.69876	58.2913	17998	17998	MS2	11/20	B_oleracea.raw
	Medium	GVNQcNETLQNKK	Unambiguous	1	1	A0A0D3BZ11	C5(Carbamidomethyl)	CID	1	0	1	1		1.40663e+06	0.034	0.4126	267	1.46089	0	1	14.2894	33	3	511.59	1532.76	4.38355	12.0858	1045	1045	MS2	16/48	B_oleracea.raw
	Medium	GKIIcIcHYQcPG	Unambiguous	1	1	A0A0D3BZ11	C5(Carbamidomethyl); C7(Carbamidomethyl); C11(Carbamidomethyl)	CID	1	0	1	1		482630928	0.035	0.4449	144	2.25958	0	1	38.3783	5	2	803.372	1605.74	1.56079	43.5327	12148	12148	MS2	12/24	B_oleracea.raw
	Medium	IIcIcHYQcPG	Unambiguous	1	1	A0A0D3BZ11	C3(Carbamidomethyl); C5(Carbamidomethyl); C9(Carbamidomethyl)	CID	1	0	1	1			0.038	0.4638	77	2.09969	0	0	54.6765	12	2	710.814	1420.62	3.04246	71.0962	23044	23044	MS2	12/20	B_oleracea.raw
	Medium	IIcIcHYQcPG	Unambiguous	1	1	A0A0D3BZ11	C3(Carbamidomethyl); C5(Carbamidomethyl); C9(Carbamidomethyl)	CID	1	0	1	1		1.48943e+07	0.038	0.464	77	1.90377	0	0	65.1505	5	2	710.814	1420.62	3.12839	64.3157	20398	20398	MS2	11/20	B_oleracea.raw
A0A0D3BF83	Uncharacterized protein OS=Brassica oleracea var. oleracea PE=4 SV=1 - [A0A0D3BF83_BRAOL]	51.2158	60.27	2	7	8	19	5.22352e+07	73	8.144	8.82178
	Confidence Level	Sequence	PSM Ambiguity	# Proteins	# Protein Groups	Protein Group Accessions	Modifications	Activation Type	ΔScore	ΔCn	Rank	Search Engine Rank	QuanResultID	Precursor Area	q-Value	PEP	Peptides Matched	XCorr	Probability	# Missed Cleavages	Isolation Interference [%]	Ion Inject Time [ms]	Charge	m/z [Da]	MH+ [Da]	ΔM [ppm]	RT [min]	First Scan	Last Scan	MS Order	Ions Matched	Spectrum File
	High	KQHGTLGScSEEK	Unambiguous	2	1	A0A0D3BF83	C9(Carbamidomethyl)	CID	1	0	1	1		2.08477e+07	0	1.278e-07	160	5.4579	0	1	4.32546	2	3	487.567	1460.69	5.41046	11.6866	912	912	MS2	27/48	B_oleracea.raw
	High	KQHGTLGScSEEK	Unambiguous	2	1	A0A0D3BF83	C9(Carbamidomethyl)	CID	1	0	1	1		2.08477e+07	0	6.961e-07	166	3.96359	0	1	44.0255	100	3	487.567	1460.69	5.47314	12.6982	1225	1225	MS2	24/48	B_oleracea.raw
	High	QHGTLGScSEEK	Unambiguous	2	1	A0A0D3BF83	C8(Carbamidomethyl)	CID	1	0	1	1		6.35412e+07	0	0.0003681	83	3.51859	0	0	9.28837	1	3	444.868	1332.59	4.32695	11.8042	954	954	MS2	19/44	B_oleracea.raw
	High	QHGTLGScSEEKGFcNcAcK	Unambiguous	2	1	A0A0D3BF83	C8(Carbamidomethyl); C15(Carbamidomethyl); C17(Carbamidomethyl); C19(Carbamidomethyl)	CID	1	0	1	1		2.07526e+07	0	0.0009729	17	3.41463	0	1	30.9982	7	4	583.245	2329.96	7.44642	23.5195	4570	4570	MS2	35/114	B_oleracea.raw
	High	KQHGTLGScSEEK	Unambiguous	2	1	A0A0D3BF83	C9(Carbamidomethyl)	CID	1	0	1	1		328004	0	0.003218	149	3.26138	0	1	46.7923	100	2	730.847	1460.69	4.16611	11.728	928	928	MS2	14/24	B_oleracea.raw
	High	GSYcIPTKcLDMcK	Unambiguous	1	1	A0A0D3BF83	C4(Carbamidomethyl); C9(Carbamidomethyl); C13(Carbamidomethyl)	CID	1	0	1	1		23540876	0	0.0003051	76	3.24043	0	1	55.447	10	2	866.883	1732.76	4.0905	62.3263	19601	19601	MS2	18/26	B_oleracea.raw
	High	QHGTLGScSEEKGFcNcAcK	Unambiguous	2	1	A0A0D3BF83	C8(Carbamidomethyl); C15(Carbamidomethyl); C17(Carbamidomethyl); C19(Carbamidomethyl)	CID	1	0	1	1		6.56886e+06	0	0.0002357	18	2.92651	0	1	43.4998	58	3	777.324	2329.96	7.08545	23.5587	4585	4585	MS2	21/76	B_oleracea.raw
	High	QHGTLGScSEEKGFcNcAcK	Unambiguous	2	1	A0A0D3BF83	C8(Carbamidomethyl); C15(Carbamidomethyl); C17(Carbamidomethyl); C19(Carbamidomethyl)	CID	1	0	1	1		6.56886e+06	0	0.005341	18	2.70413	0	1	26.2445	27	3	777.324	2329.96	6.61393	23.602	4600	4600	MS2	21/76	B_oleracea.raw
	High	NcPHKIPIK	Unambiguous	3	2	A0A0D3BF83;A0A0D3CX24	C2(Carbamidomethyl)	CID	1	0	1	1		618637	0	0.006368	185	2.67512	0	1	23.8842	100	2	553.813	1106.62	4.28751	12.1545	1066	1066	MS2	12/16	B_oleracea.raw
	High	QHGTLGScSEEKGFcNcAcK	Unambiguous	2	1	A0A0D3BF83	C8(Carbamidomethyl); C15(Carbamidomethyl); C17(Carbamidomethyl); C19(Carbamidomethyl)	CID	1	0	1	1		2.07526e+07	0	0.00401	15	2.45361	0	1	63.4097	20	4	583.243	2329.95	4.30294	23.4832	4559	4559	MS2	31/114	B_oleracea.raw
	High	GFcNcAcK	Unambiguous	2	1	A0A0D3BF83	C3(Carbamidomethyl); C5(Carbamidomethyl); C7(Carbamidomethyl)	CID	1	0	1	1			0	0.002998	7	2.36009	0	0	21.8722	56	2	508.694	1016.38	5.49334	15.5445	2044	2044	MS2	12/14	B_oleracea.raw
	High	GFcNcAcK	Unambiguous	2	1	A0A0D3BF83	C3(Carbamidomethyl); C5(Carbamidomethyl); C7(Carbamidomethyl)	CID	1	0	1	1		6.96236e+07	0	0.00399	7	2.3281	0	0	28.9743	41	2	508.694	1016.38	5.43329	14.9652	1876	1876	MS2	12/14	B_oleracea.raw
	High	GFcNcAcK	Unambiguous	2	1	A0A0D3BF83	C3(Carbamidomethyl); C5(Carbamidomethyl); C7(Carbamidomethyl)	CID	1	0	1	1		6.96236e+07	0	0.01066	7	2.2981	0	0	7.85102	9	2	508.694	1016.38	6.51421	13.9141	1565	1565	MS2	12/14	B_oleracea.raw
	High	GFcNcAcK	Unambiguous	2	1	A0A0D3BF83	C3(Carbamidomethyl); C5(Carbamidomethyl); C7(Carbamidomethyl)	CID	1	0	1	1		6.96236e+07	0	0.007055	8	2.23412	0	0	13.2508	36	2	508.694	1016.38	6.75441	14.4209	1712	1712	MS2	12/14	B_oleracea.raw
	High	cLDMcKK	Unambiguous	2	1	A0A0D3BF83	C1(Carbamidomethyl); C5(Carbamidomethyl)	CID	1	0	1	1		1.2532e+06	0.001	0.03518	145	2.4566	0	1	40.4087	100	2	477.717	954.426	5.46878	12.2404	1090	1090	MS2	12/12	B_oleracea.raw
	High	cLDMcKK	Unambiguous	2	1	A0A0D3BF83	C1(Carbamidomethyl); C5(Carbamidomethyl)	CID	1	0	1	1		2.34928e+06	0.001	0.02154	150	1.99967	0	1	13.2059	79	3	318.813	954.426	5.3268	12.2266	1086	1086	MS2	17/24	B_oleracea.raw
	Medium	QHGTLGScSEEK	Unambiguous	2	1	A0A0D3BF83	C8(Carbamidomethyl)	CID	1	0	1	1		7733306	0.011	0.1921	79	2.10612	0	0	5.78068	8	2	666.799	1332.59	3.65002	11.81	957	957	MS2	11/22	B_oleracea.raw
	Medium	cLDMcK	Unambiguous	2	1	A0A0D3BF83	C1(Carbamidomethyl); C5(Carbamidomethyl)	CID	1	0	1	1		727894	0.015	0.2325	30	2.07272	0	0	30.1663	100	2	413.669	826.331	6.16796	17.5712	2657	2657	MS2	10/10	B_oleracea.raw
	Medium	GFcNcAcK	Unambiguous	2	1	A0A0D3BF83	C3(Carbamidomethyl); C5(Carbamidomethyl); C7(Carbamidomethyl)	CID	1	0	1	1			0.016	0.234	11	1.7441	0	0	64.6739	98	2	508.695	1016.38	7.77528	21.3419	3852	3852	MS2	11/14	B_oleracea.raw
A0A0D3CTX4	Uncharacterized protein OS=Brassica oleracea var. oleracea PE=4 SV=1 - [A0A0D3CTX4_BRAOL]	51.0003	48.19	1	5	5	16	8.24053e+09	83	9.46572	8.98291
	Confidence Level	Sequence	PSM Ambiguity	# Proteins	# Protein Groups	Protein Group Accessions	Modifications	Activation Type	ΔScore	ΔCn	Rank	Search Engine Rank	QuanResultID	Precursor Area	q-Value	PEP	Peptides Matched	XCorr	Probability	# Missed Cleavages	Isolation Interference [%]	Ion Inject Time [ms]	Charge	m/z [Da]	MH+ [Da]	ΔM [ppm]	RT [min]	First Scan	Last Scan	MS Order	Ions Matched	Spectrum File
	High	SLFcTYNVPVDTKK	Unambiguous	1	1	A0A0D3CTX4	C4(Carbamidomethyl)	CID	1	0	1	1		3476347110	0	6.974e-06	211	4.40538	0	1	12.1955	2	2	836.427	1671.85	3.56982	70.9606	22990	22990	MS2	19/26	B_oleracea.raw
	High	SLFcTYNVPVDTKK	Unambiguous	1	1	A0A0D3CTX4	C4(Carbamidomethyl)	CID	1	0	1	1		3476347110	0	0.0006777	220	4.03044	0	1	4.01934	1	2	836.425	1671.84	1.16032	71.4758	23196	23196	MS2	16/26	B_oleracea.raw
	High	SLFcTYNVPVDTKK	Unambiguous	1	1	A0A0D3CTX4	C4(Carbamidomethyl)	CID	1	0	1	1		12326461253	0	1.089e-05	233	3.94884	0	1	5.70618	2	3	557.954	1671.85	3.74432	70.9122	22971	22971	MS2	28/52	B_oleracea.raw
	High	KSLFcTYNVPVDTK	Unambiguous	1	1	A0A0D3CTX4	C5(Carbamidomethyl)	CID	1	0	1	1		2.30604e+07	0	4.647e-07	243	3.92228	0	1	23.849	28	2	836.426	1671.84	1.59841	73.0428	23825	23825	MS2	19/26	B_oleracea.raw
	High	SLFcTYNVPVDTK	Unambiguous	1	1	A0A0D3CTX4	C4(Carbamidomethyl)	CID	1	0	1	1		1.48734e+09	0	0.0005021	182	3.69354	0	0	9.99822	2	2	772.381	1543.75	5.36797	88.2045	29848	29848	MS2	17/24	B_oleracea.raw
	High	ScDPLcNSLcVK	Unambiguous	1	1	A0A0D3CTX4	C2(Carbamidomethyl); C6(Carbamidomethyl); C10(Carbamidomethyl)	CID	1	0	1	1		10907787065	0	2.256e-05	90	3.53748	0	0	6.32129	0	2	726.82	1452.63	2.72767	64.1082	20314	20314	MS2	18/22	B_oleracea.raw
	High	SLFcTYNVPVDTK	Unambiguous	1	1	A0A0D3CTX4	C4(Carbamidomethyl)	CID	1	0	1	1		1.48734e+09	0	0.0002469	178	3.32954	0	0	31.9929	6	2	772.379	1543.75	3.07484	87.6947	29646	29646	MS2	15/24	B_oleracea.raw
	High	SLFcTYNVPVDTKK	Unambiguous	1	1	A0A0D3CTX4	C4(Carbamidomethyl)	CID	1	0	1	1		12326461253	0	0.002399	255	3.27112	0	1	23.5475	0	3	557.953	1671.84	1.22529	71.423	23174	23174	MS2	21/52	B_oleracea.raw
	High	ScDPLcNSLcVK	Unambiguous	1	1	A0A0D3CTX4	C2(Carbamidomethyl); C6(Carbamidomethyl); C10(Carbamidomethyl)	CID	1	0	1	1		10907787065	0	0.004344	93	3.14538	0	0	1.71334	0	2	726.82	1452.63	3.06381	63.5968	20107	20107	MS2	17/22	B_oleracea.raw
	High	SLFcTYNVPVDTK	Unambiguous	1	1	A0A0D3CTX4	C4(Carbamidomethyl)	CID	1	0	1	1		1.48734e+09	0	0.003999	173	2.88883	0	0	69.6163	21	2	772.378	1543.75	1.88874	88.4571	29946	29946	MS2	15/24	B_oleracea.raw
	High	EIKGFcQcSAFcK	Unambiguous	1	1	A0A0D3CTX4	C6(Carbamidomethyl); C8(Carbamidomethyl); C12(Carbamidomethyl)	CID	1	0	1	1		177083088	0	0.001284	79	2.67239	0	1	30.2947	2	2	817.862	1634.72	2.01414	45.7276	13029	13029	MS2	15/24	B_oleracea.raw
	High	ScDPLcNSLcVK	Unambiguous	1	1	A0A0D3CTX4	C2(Carbamidomethyl); C6(Carbamidomethyl); C10(Carbamidomethyl)	CID	1	0	1	1			0	0.01029	91	2.64102	0	0	10.4433	8	2	726.82	1452.63	2.64364	64.8949	20634	20634	MS2	16/22	B_oleracea.raw
	High	SLFcTYNVPVDTK	Unambiguous	1	1	A0A0D3CTX4	C4(Carbamidomethyl)	CID	1	0	1	1		4.60454e+07	0	0.005008	198	2.45933	0	0	29.3666	4	3	515.256	1543.75	4.09409	87.8554	29711	29711	MS2	19/48	B_oleracea.raw
	High	EIKGFcQcSAFcK	Unambiguous	1	1	A0A0D3CTX4	C6(Carbamidomethyl); C8(Carbamidomethyl); C12(Carbamidomethyl)	CID	1	0	1	1		356947422	0.001	0.03908	92	2.651	0	1	19.7886	0	3	545.577	1634.72	2.6033	45.7658	13044	13044	MS2	20/48	B_oleracea.raw
	High	ScDPLcNSLcVK	Unambiguous	1	1	A0A0D3CTX4	C2(Carbamidomethyl); C6(Carbamidomethyl); C10(Carbamidomethyl)	CID	1	0	1	1			0.001	0.02347	101	2.13281	0	0	35.7012	9	2	726.82	1452.63	3.23188	65.6598	20942	20942	MS2	15/22	B_oleracea.raw
	Medium	SLFcTYNVPVDTKK	Unambiguous	1	1	A0A0D3CTX4	C4(Carbamidomethyl)	CID	1	0	1	1		47229221	0.048	0.5266	240	2.27096	0	1	51.6407	10	3	557.953	1671.85	2.43005	73.3766	23954	23954	MS2	20/52	B_oleracea.raw
A0A0D3D248	Uncharacterized protein OS=Brassica oleracea var. oleracea PE=4 SV=1 - [A0A0D3D248_BRAOL]	48.8379	17.14	2	7	7	14	1.58077e+08	391	43.7771	9.20264
	Confidence Level	Sequence	PSM Ambiguity	# Proteins	# Protein Groups	Protein Group Accessions	Modifications	Activation Type	ΔScore	ΔCn	Rank	Search Engine Rank	QuanResultID	Precursor Area	q-Value	PEP	Peptides Matched	XCorr	Probability	# Missed Cleavages	Isolation Interference [%]	Ion Inject Time [ms]	Charge	m/z [Da]	MH+ [Da]	ΔM [ppm]	RT [min]	First Scan	Last Scan	MS Order	Ions Matched	Spectrum File
	High	SSFDGPLGSPYSIASLLKQ	Unambiguous	2	1	A0A0D3D248		CID	1	0	1	1		1.53958e+08	0	4.103e-10	177	5.92597	0	1	22.1554	18	2	984.017	1967.03	7.70603	125.871	43706	43706	MS2	24/36	B_oleracea.raw
	High	SSFDGPLGSPYSIASLLKQ	Unambiguous	2	1	A0A0D3D248		CID	1	0	1	1		1.53958e+08	0	1.194e-07	159	5.47068	0	1	36.0109	47	2	984.015	1967.02	4.97548	125.96	43741	43741	MS2	20/36	B_oleracea.raw
	High	SSFDGPLGSPYSIASLLKQ	Unambiguous	2	1	A0A0D3D248		CID	1	0	1	1		1.53958e+08	0	2.552e-09	157	5.06044	0	1	57.8463	55	2	984.016	1967.02	6.09253	125.277	43509	43509	MS2	21/36	B_oleracea.raw
	High	EVNTAVAIFNKNLEDLVK	Unambiguous	2	1	A0A0D3D248		CID	1	0	1	1		4.85185e+07	0	7.267e-09	96	4.76752	0	1	13.1581	17	2	1009.06	2017.11	6.69356	113.993	39675	39675	MS2	25/34	B_oleracea.raw
	High	SSFDGPLGSPYSIASLLKQ	Unambiguous	2	1	A0A0D3D248		CID	1	0	1	1		1.53958e+08	0	2.764e-09	169	4.61661	0	1	36.2392	22	2	984.015	1967.02	5.28577	125.31	43520	43520	MS2	25/36	B_oleracea.raw
	High	SSFDGPLGSPYSIASLLKQ	Unambiguous	2	1	A0A0D3D248		CID	1	0	1	1		2.49838e+07	0	0.0001391	193	4.07985	0	1	35.2261	29	3	656.347	1967.03	7.54405	125.382	43546	43546	MS2	22/72	B_oleracea.raw
	High	SSFDGPLGSPYSIASLLK	Unambiguous	2	1	A0A0D3D248		CID	1	0	1	1		7.07732e+07	0	5.562e-05	154	3.81429	0	0	22.5611	15	2	919.985	1838.96	5.51362	125.186	43476	43476	MS2	19/34	B_oleracea.raw
	High	FTYVDIFSGGDPLAFK	Unambiguous	2	1	A0A0D3D248		CID	1	0	1	1		4.72486e+07	0	6.733e-06	191	3.30258	0	0	26.2576	5	2	888.952	1776.9	6.48903	129.575	45068	45068	MS2	19/30	B_oleracea.raw
	High	AKVNFLPYGIDFAK	Unambiguous	1	1	A0A0D3D248		CID	1	0	1	1		3.31771e+07	0	0.003953	136	2.93463	0	1	53.0385	9	2	791.939	1582.87	4.38272	97.6391	33478	33478	MS2	16/26	B_oleracea.raw
	High	VNFLPYGIDFAK	Unambiguous	1	1	A0A0D3D248		CID	1	0	1	1		3.24321e+07	0	6.409e-05	188	2.38676	0	0	26.3309	5	2	692.373	1383.74	6.43208	112.31	39081	39081	MS2	16/22	B_oleracea.raw
	High	EVNTAVAIFNKNLEDLVK	Unambiguous	2	1	A0A0D3D248		CID	1	0	1	1		2.13683e+08	0.001	0.02815	124	2.21991	0	1	53.6452	32	3	673.041	2017.11	5.65811	114.492	39852	39852	MS2	18/68	B_oleracea.raw
	High	AKVNFLPYGIDFAK	Unambiguous	1	1	A0A0D3D248		CID	1	0	1	1		1.06591e+08	0.003	0.09479	142	2.07181	0	1	40.6246	11	3	528.295	1582.87	4.64414	97.5599	33449	33449	MS2	16/52	B_oleracea.raw
	High	EVNTAVAIFNK	Unambiguous	2	1	A0A0D3D248		CID	1	0	1	1		6.74375e+07	0.004	0.1096	239	2.1869	0	0	50.7453	9	2	603.333	1205.66	5.46084	69.6487	22487	22487	MS2	10/20	B_oleracea.raw
	High	EVNTAVAIFNKNLEDLVK	Unambiguous	2	1	A0A0D3D248		CID	1	0	1	1		2.13683e+08	0.004	0.1198	120	1.85928	0	1	33.5839	22	3	673.043	2017.11	8.47214	113.954	39662	39662	MS2	20/68	B_oleracea.raw
A0A0D3AKQ7	Uncharacterized protein OS=Brassica oleracea var. oleracea PE=4 SV=1 - [A0A0D3AKQ7_BRAOL]	45.5406	41.8	1	5	5	14	1.42438e+09	122	14.036	9.29053
	Confidence Level	Sequence	PSM Ambiguity	# Proteins	# Protein Groups	Protein Group Accessions	Modifications	Activation Type	ΔScore	ΔCn	Rank	Search Engine Rank	QuanResultID	Precursor Area	q-Value	PEP	Peptides Matched	XCorr	Probability	# Missed Cleavages	Isolation Interference [%]	Ion Inject Time [ms]	Charge	m/z [Da]	MH+ [Da]	ΔM [ppm]	RT [min]	First Scan	Last Scan	MS Order	Ions Matched	Spectrum File
	High	FNEKYQISFNEAGK	Unambiguous	1	1	A0A0D3AKQ7		CID	1	0	1	1		1.62465e+08	0	6.036e-07	195	4.73734	0	1	3.28618	1	2	837.913	1674.82	3.44483	62.4019	19629	19629	MS2	23/26	B_oleracea.raw
	High	SYTAKLDGIYLVTNNQPTNPK	Unambiguous	1	1	A0A0D3AKQ7		CID	1	0	1	1		175537355	0	2.315e-06	164	4.62237	0	1	11.8188	1	3	779.743	2337.21	2.72446	84.1802	28269	28269	MS2	29/80	B_oleracea.raw
	High	FNEKYQISFNEAGK	Unambiguous	1	1	A0A0D3AKQ7		CID	1	0	1	1		5.39884e+08	0	3.341e-07	226	4.47709	0	1	26.3584	2	3	558.945	1674.82	4.67585	62.2539	19571	19571	MS2	29/52	B_oleracea.raw
	High	SYTAKLDGIYLVTNNQPTNPK	Unambiguous	1	1	A0A0D3AKQ7		CID	1	0	1	1		175537355	0	2.258e-07	158	4.26401	0	1	13.1234	9	3	779.744	2337.22	3.82126	84.1421	28254	28254	MS2	35/80	B_oleracea.raw
	High	SYTAKLDGIYLVTNNQPTNPK	Unambiguous	1	1	A0A0D3AKQ7		CID	1	0	1	1		3.46495e+07	0	5.313e-07	121	4.08417	0	1	23.2986	5	2	1169.11	2337.21	2.07735	84.2409	28294	28294	MS2	21/40	B_oleracea.raw
	High	SYTAKLDGIYLVTNNQPTNPK	Unambiguous	1	1	A0A0D3AKQ7		CID	1	0	1	1		3.46495e+07	0	6.391e-06	123	3.89648	0	1	15.521	4	2	1169.11	2337.22	3.95758	84.2931	28315	28315	MS2	21/40	B_oleracea.raw
	High	LDGIYLVTNNQPTNPK	Unambiguous	1	1	A0A0D3AKQ7		CID	1	0	1	1		1952092112	0	4.881e-05	196	3.28554	0	0	7.11238	1	2	893.974	1786.94	3.86354	82.8595	27742	27742	MS2	19/30	B_oleracea.raw
	High	KMEHFQEVWSLYVTAR	Unambiguous	1	1	A0A0D3AKQ7		CID	1	0	1	1		55777061	0	0.001354	212	3.25226	0	1	68.1426	16	3	675.344	2024.02	4.96193	94.5671	32289	32289	MS2	18/60	B_oleracea.raw
	High	FNEKYQISFNEAGK	Unambiguous	1	1	A0A0D3AKQ7		CID	1	0	1	1		5.39884e+08	0	0.002026	214	2.95138	0	1	48.6235	1	3	558.945	1674.82	4.23854	62.5015	19668	19668	MS2	26/52	B_oleracea.raw
	High	YQISFNEAGK	Unambiguous	1	1	A0A0D3AKQ7		CID	1	0	1	1		1781153111	0	0.0001424	154	2.7464	0	0	12.8872	0	2	578.788	1156.57	4.16018	56.9246	17449	17449	MS2	16/18	B_oleracea.raw
	High	LDGIYLVTNNQPTNPK	Unambiguous	1	1	A0A0D3AKQ7		CID	1	0	1	1		1952092112	0	0.007346	214	2.67105	0	0	41.9377	4	2	893.973	1786.94	3.45367	83.3447	27936	27936	MS2	14/30	B_oleracea.raw
	High	LDGIYLVTNNQPTNPK	Unambiguous	1	1	A0A0D3AKQ7		CID	1	0	1	1		1952092112	0	0.0204	207	2.46234	0	0	37.0422	9	2	893.973	1786.94	3.31704	83.4482	27976	27976	MS2	11/30	B_oleracea.raw
	High	YQISFNEAGK	Unambiguous	1	1	A0A0D3AKQ7		CID	1	0	1	1		1781153111	0	0.00032	174	2.09017	0	0	30.07	2	2	578.789	1156.57	6.37662	56.3842	17240	17240	MS2	14/18	B_oleracea.raw
	High	KmEHFQEVWSLYVTAR	Unambiguous	1	1	A0A0D3AKQ7	M2(Oxidation)	CID	1	0	1	1			0.001	0.03347	216	1.71541	0	1	76.3262	19	3	680.668	2039.99	-5.35982	88.7038	30045	30045	MS2	19/60	B_oleracea.raw
A0A0D3D8Z5	Uncharacterized protein OS=Brassica oleracea var. oleracea PE=4 SV=1 - [A0A0D3D8Z5_BRAOL]	42.0551	26.62	1	4	4	13	4.12391e+09	154	17.3436	8.20654
	Confidence Level	Sequence	PSM Ambiguity	# Proteins	# Protein Groups	Protein Group Accessions	Modifications	Activation Type	ΔScore	ΔCn	Rank	Search Engine Rank	QuanResultID	Precursor Area	q-Value	PEP	Peptides Matched	XCorr	Probability	# Missed Cleavages	Isolation Interference [%]	Ion Inject Time [ms]	Charge	m/z [Da]	MH+ [Da]	ΔM [ppm]	RT [min]	First Scan	Last Scan	MS Order	Ions Matched	Spectrum File
	High	INFADYGNPISGcKDNR	Unambiguous	1	1	A0A0D3D8Z5	C13(Carbamidomethyl)	CID	1	0	1	1		490352921	0	6.053e-07	141	4.55081	0	1	23.601	3	2	970.954	1940.9	4.46549	76.5622	25230	25230	MS2	22/32	B_oleracea.raw
	High	EYTScISVGAEIPK	Unambiguous	1	1	A0A0D3D8Z5	C5(Carbamidomethyl)	CID	1	0	1	1		3.9038e+09	0	7.297e-06	214	3.92894	0	0	7.17034	0	2	777.382	1553.76	3.52846	79.9244	26579	26579	MS2	16/26	B_oleracea.raw
	High	INFADYGNPISGcK	Unambiguous	1	1	A0A0D3D8Z5	C13(Carbamidomethyl)	CID	1	0	1	1		4.50992e+07	0	8.109e-06	199	3.85229	0	0	13.4258	5	3	519.248	1555.73	5.27461	88.0904	29804	29804	MS2	25/52	B_oleracea.raw
	High	EYTScISVGAEIPK	Unambiguous	1	1	A0A0D3D8Z5	C5(Carbamidomethyl)	CID	1	0	1	1		3.9038e+09	0	5.545e-06	213	3.757	0	0	35.641	2	2	777.382	1553.76	3.4499	80.3249	26738	26738	MS2	18/26	B_oleracea.raw
	High	EYTScISVGAEIPK	Unambiguous	1	1	A0A0D3D8Z5	C5(Carbamidomethyl)	CID	1	0	1	1		3.9038e+09	0	6.764e-06	219	3.68813	0	0	2.8495	0	2	777.382	1553.76	2.82139	79.3809	26362	26362	MS2	18/26	B_oleracea.raw
	High	INFADYGNPISGcK	Unambiguous	1	1	A0A0D3D8Z5	C13(Carbamidomethyl)	CID	1	0	1	1		1248486133	0	2.733e-05	161	3.64625	0	0	25.397	4	2	778.367	1555.73	3.36087	87.9428	29745	29745	MS2	20/26	B_oleracea.raw
	High	INFADYGNPISGcK	Unambiguous	1	1	A0A0D3D8Z5	C13(Carbamidomethyl)	CID	1	0	1	1		1248486133	0	2.388e-05	162	3.60748	0	0	42.4234	8	2	778.367	1555.73	3.12547	88.4815	29955	29955	MS2	20/26	B_oleracea.raw
	High	INFADYGNPISGcK	Unambiguous	1	1	A0A0D3D8Z5	C13(Carbamidomethyl)	CID	1	0	1	1		1248486133	0	0.0001024	172	3.57075	0	0	32.0179	6	2	778.367	1555.73	3.20394	88.5353	29977	29977	MS2	17/26	B_oleracea.raw
	High	LYLFcDESPK	Unambiguous	1	1	A0A0D3D8Z5	C5(Carbamidomethyl)	CID	1	0	1	1		6.28608e+09	0	0.0001391	156	3.09596	0	0	4.20513	0	2	636.305	1271.6	3.36663	81.4915	27206	27206	MS2	15/18	B_oleracea.raw
	High	LYLFcDESPK	Unambiguous	1	1	A0A0D3D8Z5	C5(Carbamidomethyl)	CID	1	0	1	1		6.28608e+09	0	6.314e-05	153	3.02126	0	0	9.57866	1	2	636.304	1271.6	2.21466	80.973	26996	26996	MS2	14/18	B_oleracea.raw
	High	EYTScISVGAEIPK	Unambiguous	1	1	A0A0D3D8Z5	C5(Carbamidomethyl)	CID	1	0	1	1		3.9038e+09	0	0.0005881	202	2.77622	0	0	59.4651	5	2	777.381	1553.75	1.72148	78.8746	26163	26163	MS2	13/26	B_oleracea.raw
	High	INFADYGNPISGcKDNR	Unambiguous	1	1	A0A0D3D8Z5	C13(Carbamidomethyl)	CID	1	0	1	1		2181864355	0	0.0003055	161	2.56001	0	1	3.88939	0	3	647.638	1940.9	4.0183	76.6908	25280	25280	MS2	25/64	B_oleracea.raw
	High	INFADYGNPISGcKDNR	Unambiguous	1	1	A0A0D3D8Z5	C13(Carbamidomethyl)	CID	1	0	1	1		405193	0.004	0.1182	160	1.81935	0	1	21.7334	58	3	647.639	1940.9	6.09378	144.608	49339	49339	MS2	17/64	B_oleracea.raw
A0A0D3DEA7	Pectate lyase OS=Brassica oleracea var. oleracea PE=3 SV=1 - [A0A0D3DEA7_BRAOL]	40.8861	24.36	1	5	5	12	1.65399e+08	390	42.2384	9.48096
	Confidence Level	Sequence	PSM Ambiguity	# Proteins	# Protein Groups	Protein Group Accessions	Modifications	Activation Type	ΔScore	ΔCn	Rank	Search Engine Rank	QuanResultID	Precursor Area	q-Value	PEP	Peptides Matched	XCorr	Probability	# Missed Cleavages	Isolation Interference [%]	Ion Inject Time [ms]	Charge	m/z [Da]	MH+ [Da]	ΔM [ppm]	RT [min]	First Scan	Last Scan	MS Order	Ions Matched	Spectrum File
	High	FPVAPGAQVPALTASAGPLR	Unambiguous	1	1	A0A0D3DEA7		CID	1	0	1	1		2.1646e+08	0	2.674e-07	57	4.71637	0	0	13.6339	4	2	960.543	1920.08	4.30582	100.559	34615	34615	MS2	24/38	B_oleracea.raw
	High	FPVAPGAQVPALTASAGPLR	Unambiguous	1	1	A0A0D3DEA7		CID	1	0	1	1		2.1646e+08	0	1.475e-07	55	4.34669	0	0	46.1245	7	2	960.543	1920.08	4.24224	100.049	34415	34415	MS2	23/38	B_oleracea.raw
	High	WSTNKDVFINGAFFTPSGGPGVPPPYAAGER	Unambiguous	1	1	A0A0D3DEA7		CID	1	0	1	1		2.18689e+07	0	0.0001127	113	3.81707	0	1	20.5623	13	3	1079.54	3236.6	6.27377	109.777	38144	38144	MS2	25/120	B_oleracea.raw
	High	DVFINGAFFTPSGGPGVPPPYAAGERFPVAPGAQVPALTASAGPLR	Unambiguous	1	1	A0A0D3DEA7		CID	1	0	1	1			0	0.00078	29	3.81616	0	1	22.2713	22	3	1507.8	4521.37	7.81035	129.022	44850	44850	MS2	33/180	B_oleracea.raw
	High	AALGGSKGPIYVVTSPADDVGKPKPGTLR	Unambiguous	1	1	A0A0D3DEA7		CID	1	0	1	1			0	0.00026	39	3.77828	0	1	55.5739	10	4	713.65	2851.58	3.59532	70.1829	22689	22689	MS2	39/168	B_oleracea.raw
	High	AALGGSKGPIYVVTSPADDVGKPKPGTLR	Unambiguous	1	1	A0A0D3DEA7		CID	1	0	1	1		2.0039e+08	0	0.0007195	32	3.45676	0	1	28.6694	7	4	713.652	2851.58	5.99255	69.3317	22367	22367	MS2	40/168	B_oleracea.raw
	High	FGATQPNPLWITFAR	Unambiguous	1	1	A0A0D3DEA7		CID	1	0	1	1		7.93474e+07	0	7.692e-06	159	3.31125	0	0	30.6297	8	2	859.96	1718.91	6.55295	114.234	39762	39762	MS2	17/28	B_oleracea.raw
	High	AALGGSKGPIYVVTSPADDVGKPKPGTLR	Unambiguous	1	1	A0A0D3DEA7		CID	1	0	1	1			0	0.0001953	39	3.05937	0	1	21.7123	3	4	713.651	2851.58	4.45148	69.9389	22593	22593	MS2	40/168	B_oleracea.raw
	High	FGATQPNPLWITFAR	Unambiguous	1	1	A0A0D3DEA7		CID	1	0	1	1		7.93474e+07	0	3.135e-06	158	2.90597	0	0	29.6255	12	2	859.959	1718.91	5.70077	114.591	39882	39882	MS2	19/28	B_oleracea.raw
	High	FPVAPGAQVPALTASAGPLR	Unambiguous	1	1	A0A0D3DEA7		CID	1	0	1	1		1.65233e+08	0	0.01422	70	2.57394	0	0	32.6104	3	3	640.698	1920.08	4.77563	100.163	34461	34461	MS2	21/76	B_oleracea.raw
	High	DVFINGAFFTPSGGPGVPPPYAAGERFPVAPGAQVPALTASAGPLR	Unambiguous	1	1	A0A0D3DEA7		CID	1	0	1	1		1.72562e+07	0.001	0.0346	32	3.08206	0	1	25.8987	9	4	1131.1	4521.37	8.52283	128.996	44839	44839	MS2	39/270	B_oleracea.raw
	High	FPVAPGAQVPALTASAGPLR	Unambiguous	1	1	A0A0D3DEA7		CID	1	0	1	1		1.65233e+08	0.001	0.02333	70	2.02224	0	0	24.8577	3	3	640.698	1920.08	4.77563	100.666	34655	34655	MS2	23/76	B_oleracea.raw
A0A0D3BAI1	Non-specific lipid-transfer protein OS=Brassica oleracea var. oleracea PE=3 SV=1 - [A0A0D3BAI1_BRAOL]	37.349	38.26	1	3	3	8	2.50279e+07	115	12.0898	8.1333
	Confidence Level	Sequence	PSM Ambiguity	# Proteins	# Protein Groups	Protein Group Accessions	Modifications	Activation Type	ΔScore	ΔCn	Rank	Search Engine Rank	QuanResultID	Precursor Area	q-Value	PEP	Peptides Matched	XCorr	Probability	# Missed Cleavages	Isolation Interference [%]	Ion Inject Time [ms]	Charge	m/z [Da]	MH+ [Da]	ΔM [ppm]	RT [min]	First Scan	Last Scan	MS Order	Ions Matched	Spectrum File
	High	NAIGGASYSSSNLNNALSLPAK	Unambiguous	1	1	A0A0D3BAI1		CID	1	0	1	1		2.33642e+07	0	1.683e-11	174	5.9575	0	0	10.5794	16	2	1075.05	2149.09	2.7056	89.4378	30325	30325	MS2	26/42	B_oleracea.raw
	High	NAIGGASYSSSNLNNALSLPAK	Unambiguous	1	1	A0A0D3BAI1		CID	1	0	1	1		2.33642e+07	0	1.644e-10	173	5.69354	0	0	12.0886	6	2	1075.05	2149.09	2.7056	89.4625	30333	30333	MS2	25/42	B_oleracea.raw
	High	NAIGGASYSSSNLNNALSLPAK	Unambiguous	1	1	A0A0D3BAI1		CID	1	0	1	1		2.33642e+07	0	7.356e-11	174	5.12235	0	0	10.6555	42	2	1075.05	2149.09	2.9328	89.6234	30397	30397	MS2	25/42	B_oleracea.raw
	High	cGVNLPFSISPSTNcNSIH	Unambiguous	1	1	A0A0D3BAI1	C1(Carbamidomethyl); C15(Carbamidomethyl)	CID	1	0	1	1		1.86222e+07	0	4.069e-07	107	4.76324	0	0	19.5294	13	2	1052.49	2103.97	6.76752	101.897	35116	35116	MS2	20/36	B_oleracea.raw
	High	cIKNAIGGASYSSSNLNNALSLPAK	Unambiguous	1	1	A0A0D3BAI1	C1(Carbamidomethyl)	CID	1	0	1	1		3.30972e+07	0	1.377e-07	169	4.64783	0	1	31.2907	6	3	850.775	2550.31	4.4854	84.8292	28525	28525	MS2	33/96	B_oleracea.raw
	High	NAIGGASYSSSNLNNALSLPAK	Unambiguous	1	1	A0A0D3BAI1		CID	1	0	1	1		1.42092e+07	0	2.495e-05	200	4.25129	0	0	54.8322	20	3	717.036	2149.09	2.07453	89.4403	30326	30326	MS2	26/84	B_oleracea.raw
	High	cGVNLPFSISPSTNcNSIH	Unambiguous	1	1	A0A0D3BAI1	C1(Carbamidomethyl); C15(Carbamidomethyl)	CID	1	0	1	1		1.86222e+07	0	2.498e-06	103	4.10254	0	0	48.1997	26	2	1052.49	2103.97	7.11564	101.689	35040	35040	MS2	18/36	B_oleracea.raw
	High	NAIGGASYSSSNLNNALSLPAK	Unambiguous	1	1	A0A0D3BAI1		CID	1	0	1	1		1.42092e+07	0	0.01891	206	2.81075	0	0	36.283	11	3	717.036	2149.09	2.50054	89.5194	30356	30356	MS2	21/84	B_oleracea.raw
A0A0D3AI34	Uncharacterized protein OS=Brassica oleracea var. oleracea PE=4 SV=1 - [A0A0D3AI34_BRAOL]	37.0714	5.95	1	6	6	9	6.25266e+07	2352	234.905	10.3159
	Confidence Level	Sequence	PSM Ambiguity	# Proteins	# Protein Groups	Protein Group Accessions	Modifications	Activation Type	ΔScore	ΔCn	Rank	Search Engine Rank	QuanResultID	Precursor Area	q-Value	PEP	Peptides Matched	XCorr	Probability	# Missed Cleavages	Isolation Interference [%]	Ion Inject Time [ms]	Charge	m/z [Da]	MH+ [Da]	ΔM [ppm]	RT [min]	First Scan	Last Scan	MS Order	Ions Matched	Spectrum File
	High	SKFSGSSGSSIDGGSSNEDK	Unambiguous	1	1	A0A0D3AI34		CID	1	0	1	1		1.2424e+07	0	1.438e-10	87	5.45578	0	1	32.6476	30	3	644.956	1932.85	5.34168	15.4703	2022	2022	MS2	32/76	B_oleracea.raw
	High	AYDDSSNNENSPmNGGSPNGGNSSVGESSRR	Unambiguous	1	1	A0A0D3AI34	M13(Oxidation)	CID	1	0	1	1		2.12148e+07	0	2.225e-08	13	5.40027	0	1	8.15041	11	3	1053.78	3159.31	6.44245	20.5018	3583	3583	MS2	29/120	B_oleracea.raw
	High	SGSSDGGSSPmSESSPSGGSSLGGGSTPK	Unambiguous	1	1	A0A0D3AI34	M11(Oxidation)	CID	1	0	1	1		8.84985e+06	0	6.103e-08	79	5.08265	0	0	28.0379	59	3	848.697	2544.08	4.50312	27.1246	5842	5842	MS2	30/112	B_oleracea.raw
	High	AYDDSSNNENSPmNGGSPNGGNSSVGESSRR	Unambiguous	1	1	A0A0D3AI34	M13(Oxidation)	CID	1	0	1	1		1.7764e+07	0	9.68e-08	13	4.74708	0	1	2.98164	9	3	1053.78	3159.31	6.44245	21.0199	3751	3751	MS2	26/120	B_oleracea.raw
	High	AYDDSSNNENSPMNGGSPNGGNSSVGESSRR	Unambiguous	1	1	A0A0D3AI34		CID	1	0	1	1		2.11192e+07	0	2.238e-06	16	4.6894	0	1	0	9	3	1048.44	3143.3	0.508007	31.6481	7530	7530	MS2	25/120	B_oleracea.raw
	High	AYDDSSNNENSPmNGGSPNGGNSSVGESSR	Unambiguous	1	1	A0A0D3AI34	M13(Oxidation)	CID	1	0	1	1		2.39446e+06	0	4.228e-05	21	4.13176	0	0	28.5644	100	3	1001.74	3003.21	7.34128	27.3267	5909	5909	MS2	27/116	B_oleracea.raw
	High	SKFSGSSGSSIDGGSSNEDK	Unambiguous	1	1	A0A0D3AI34		CID	1	0	1	1		1.2424e+07	0	2.313e-07	101	3.82149	0	1	55.743	100	3	644.956	1932.85	6.47847	16.073	2206	2206	MS2	31/76	B_oleracea.raw
	High	AHDVSSDGEGLPISGGSPNGESSPR	Unambiguous	1	1	A0A0D3AI34		CID	1	0	1	1		153940929	0	0.000168	154	3.74302	0	0	38.5675	1	3	803.704	2409.1	2.77961	45.9904	13137	13137	MS2	23/96	B_oleracea.raw
	High	AENcFR	Unambiguous	1	1	A0A0D3AI34	C4(Carbamidomethyl)	CID	1	0	1	1		2.86391e+06	0.005	0.1329	65	1.58075	0	0	19.7651	87	2	398.676	796.345	5.67104	12.9467	1293	1293	MS2	9/10	B_oleracea.raw
A0A0D3D6V2	Uncharacterized protein (Fragment) OS=Brassica oleracea var. oleracea GN=RNS3 PE=3 SV=1 - [A0A0D3D6V2_BRAOL]	36.3045	31.62	1	5	5	10	1.42503e+08	253	29.101	6.72705
	Confidence Level	Sequence	PSM Ambiguity	# Proteins	# Protein Groups	Protein Group Accessions	Modifications	Activation Type	ΔScore	ΔCn	Rank	Search Engine Rank	QuanResultID	Precursor Area	q-Value	PEP	Peptides Matched	XCorr	Probability	# Missed Cleavages	Isolation Interference [%]	Ion Inject Time [ms]	Charge	m/z [Da]	MH+ [Da]	ΔM [ppm]	RT [min]	First Scan	Last Scan	MS Order	Ions Matched	Spectrum File
	High	ANLLHALTNAGIKPDDKFYEIK	Unambiguous	1	1	A0A0D3D6V2		CID	1	0	1	1		1.23157e+08	0	8.037e-09	73	4.67493	0	1	45.6311	2	4	618.592	2471.34	6.06543	93.4572	31862	31862	MS2	42/126	B_oleracea.raw
	High	HGTcAESELDQHDYFEAGLK	Unambiguous	1	1	A0A0D3D6V2	C4(Carbamidomethyl)	CID	1	0	1	1		3.79315e+07	0	6.222e-08	72	4.44139	0	0	87.4899	11	3	769.674	2307.01	4.28155	70.6245	22857	22857	MS2	29/76	B_oleracea.raw
	High	TGGWPQNcNPDSTFDELR	Unambiguous	1	1	A0A0D3D6V2	C8(Carbamidomethyl)	CID	1	0	1	1		3.95903e+07	0	1.846e-07	92	4.34718	0	0	33.5338	34	2	1047.46	2093.91	4.43334	92.8231	31627	31627	MS2	23/34	B_oleracea.raw
	High	TGGWPQNcNPDSTFDELR	Unambiguous	1	1	A0A0D3D6V2	C8(Carbamidomethyl)	CID	1	0	1	1		3.95903e+07	0	6.585e-07	88	4.05191	0	0	23.4551	11	2	1047.46	2093.91	4.66653	92.9072	31659	31659	MS2	20/34	B_oleracea.raw
	High	TGGWPQNcNPDSTFDELR	Unambiguous	1	1	A0A0D3D6V2	C8(Carbamidomethyl)	CID	1	0	1	1		3.95903e+07	0	1.171e-06	80	3.94351	0	0	27.6376	12	2	1047.46	2093.91	6.18226	93.2435	31782	31782	MS2	22/34	B_oleracea.raw
	High	TGKPAADFGIHGLWPNYK	Unambiguous	1	1	A0A0D3D6V2		CID	1	0	1	1		216888136	0	1.22e-05	209	3.1919	0	0	9.44558	2	4	493.76	1972.02	5.54462	85.8041	28903	28903	MS2	37/102	B_oleracea.raw
	High	HGTcAESELDQHDYFEAGLKLK	Unambiguous	1	1	A0A0D3D6V2	C4(Carbamidomethyl)	CID	1	0	1	1		8.74635e+07	0	2.289e-05	172	3.16955	0	1	38.5186	2	4	637.802	2548.18	2.97542	76.137	25058	25058	MS2	32/126	B_oleracea.raw
	High	TGKPAADFGIHGLWPNYK	Unambiguous	1	1	A0A0D3D6V2		CID	1	0	1	1		216888136	0	1.212e-06	209	3.0598	0	0	37.2156	10	4	493.76	1972.02	6.22553	85.2948	28707	28707	MS2	36/102	B_oleracea.raw
	High	TGKPAADFGIHGLWPNYK	Unambiguous	1	1	A0A0D3D6V2		CID	1	0	1	1		1.07537e+08	0	3.547e-05	204	2.8904	0	0	45.946	10	3	658.01	1972.02	3.97296	85.34	28724	28724	MS2	19/68	B_oleracea.raw
	High	TGKPAADFGIHGLWPNYK	Unambiguous	1	1	A0A0D3D6V2		CID	1	0	1	1		1.07537e+08	0.001	0.04731	211	2.53396	0	0	54.8076	7	3	658.011	1972.02	4.90148	85.8773	28933	28933	MS2	14/68	B_oleracea.raw
A0A0D3B8I9	Uncharacterized protein OS=Brassica oleracea var. oleracea PE=3 SV=1 - [A0A0D3B8I9_BRAOL]	31.6568	17.3	2	6	6	11	2.15345e+08	503	55.0113	7.51807
	Confidence Level	Sequence	PSM Ambiguity	# Proteins	# Protein Groups	Protein Group Accessions	Modifications	Activation Type	ΔScore	ΔCn	Rank	Search Engine Rank	QuanResultID	Precursor Area	q-Value	PEP	Peptides Matched	XCorr	Probability	# Missed Cleavages	Isolation Interference [%]	Ion Inject Time [ms]	Charge	m/z [Da]	MH+ [Da]	ΔM [ppm]	RT [min]	First Scan	Last Scan	MS Order	Ions Matched	Spectrum File
	High	NYLDAQYYGDITIGTPPQK	Unambiguous	1	1	A0A0D3B8I9		CID	1	0	1	1		2.45462e+07	0	2.932e-09	179	4.62506	0	0	7.56984	10	2	1079.04	2157.06	6.18838	101.837	35094	35094	MS2	25/36	B_oleracea.raw
	High	NPQDQEGGEIVFGGVDPK	Unambiguous	1	1	A0A0D3B8I9		CID	1	0	1	1		4.24002e+07	0	2.356e-08	203	4.29929	0	0	33.1361	19	2	943.454	1885.9	4.14072	82.2596	27509	27509	MS2	23/34	B_oleracea.raw
	High	KVcSQIGLcGFDQR	Unambiguous	1	1	A0A0D3B8I9	C3(Carbamidomethyl); C9(Carbamidomethyl)	CID	1	0	1	1		2.14099e+08	0	1.746e-05	197	3.46517	0	1	46.5053	4	2	834.406	1667.81	3.55202	55.9602	17075	17075	MS2	18/26	B_oleracea.raw
	High	KVcSQIGLcGFDQR	Unambiguous	1	1	A0A0D3B8I9	C3(Carbamidomethyl); C9(Carbamidomethyl)	CID	1	0	1	1		512885395	0	8.57e-06	219	3.09939	0	1	6.31811	1	3	556.607	1667.81	4.0563	55.7933	17009	17009	MS2	25/52	B_oleracea.raw
	High	KVcSQIGLcGFDQR	Unambiguous	1	1	A0A0D3B8I9	C3(Carbamidomethyl); C9(Carbamidomethyl)	CID	1	0	1	1		512885395	0	7.18e-06	219	2.92572	0	1	39.918	3	3	556.607	1667.81	4.16609	55.2788	16804	16804	MS2	25/52	B_oleracea.raw
	High	YGTGAISGYFSNDDVK	Unambiguous	2	1	A0A0D3B8I9		CID	1	0	1	1		54161350	0	0.001021	156	2.77951	0	0	29.8683	3	2	847.392	1693.78	3.15457	86.3358	29113	29113	MS2	17/30	B_oleracea.raw
	High	FDGILGLGFK	Unambiguous	2	1	A0A0D3B8I9		CID	1	0	1	1		7.89885e+07	0	0.00907	117	2.30819	0	0	15.6171	11	2	533.804	1066.6	7.86498	109.092	37893	37893	MS2	15/18	B_oleracea.raw
	High	KVcSQIGLcGFDQR	Unambiguous	1	1	A0A0D3B8I9	C3(Carbamidomethyl); C9(Carbamidomethyl)	CID	1	0	1	1		2.31815e+06	0	0.007458	218	2.19732	0	1	14.0645	11	3	556.607	1667.81	4.0563	54.4907	16499	16499	MS2	22/52	B_oleracea.raw
	High	EQIFSFWLNR	Unambiguous	1	1	A0A0D3B8I9		CID	1	0	1	1		5.8171e+06	0	0.009893	231	1.82837	0	0	51.4367	33	2	670.347	1339.69	5.62516	117.541	40904	40904	MS2	13/18	B_oleracea.raw
	High	NPQDQEGGEIVFGGVDPK	Unambiguous	1	1	A0A0D3B8I9		CID	1	0	1	1		1.94209e+07	0.003	0.09674	204	2.36119	0	0	26.6423	9	3	629.305	1885.9	3.58341	82.4613	27586	27586	MS2	20/68	B_oleracea.raw
	High	EQIFSFWLNR	Unambiguous	1	1	A0A0D3B8I9		CID	1	0	1	1		5.8171e+06	0.003	0.08284	248	1.76757	0	0	52.7958	32	2	670.348	1339.69	6.62745	117.646	40939	40939	MS2	9/18	B_oleracea.raw
A0A0D3CHE1	Uncharacterized protein OS=Brassica oleracea var. oleracea PE=4 SV=1 - [A0A0D3CHE1_BRAOL]	31.3914	28.63	1	5	5	10	1.88862e+08	262	29.6739	8.41162
	Confidence Level	Sequence	PSM Ambiguity	# Proteins	# Protein Groups	Protein Group Accessions	Modifications	Activation Type	ΔScore	ΔCn	Rank	Search Engine Rank	QuanResultID	Precursor Area	q-Value	PEP	Peptides Matched	XCorr	Probability	# Missed Cleavages	Isolation Interference [%]	Ion Inject Time [ms]	Charge	m/z [Da]	MH+ [Da]	ΔM [ppm]	RT [min]	First Scan	Last Scan	MS Order	Ions Matched	Spectrum File
	High	DLSPEAcEEcLVFNSLHFQDcLNDKR	Unambiguous	1	1	A0A0D3CHE1	C7(Carbamidomethyl); C10(Carbamidomethyl); C21(Carbamidomethyl)	CID	1	0	1	1		5.48195e+07	0	4.627e-07	80	4.94657	0	1	11.3693	22	3	1066.15	3196.43	5.20691	114.484	39849	39849	MS2	27/100	B_oleracea.raw
	High	DLSPEAcEEcLVFNSLHFQDcLNDKR	Unambiguous	1	1	A0A0D3CHE1	C7(Carbamidomethyl); C10(Carbamidomethyl); C21(Carbamidomethyl)	CID	1	0	1	1		5.48195e+07	0	4.191e-06	81	4.67971	0	1	5.19242	5	3	1066.15	3196.43	5.66518	114.348	39799	39799	MS2	29/100	B_oleracea.raw
	High	DLSPEAcEEcLVFNSLHFQDcLNDKR	Unambiguous	1	1	A0A0D3CHE1	C7(Carbamidomethyl); C10(Carbamidomethyl); C21(Carbamidomethyl)	CID	1	0	1	1		5.48195e+07	0	1.162e-08	93	4.60641	0	1	18.4748	19	3	1066.15	3196.45	9.90418	114.116	39720	39720	MS2	29/100	B_oleracea.raw
	High	cRDcFVTSLAVLR	Unambiguous	1	1	A0A0D3CHE1	C1(Carbamidomethyl); C4(Carbamidomethyl)	CID	1	0	1	1		3.50579e+07	0	0.0001284	240	3.24835	0	1	10.0632	4	3	532.941	1596.81	5.68762	85.8107	28906	28906	MS2	22/48	B_oleracea.raw
	High	TGYDLLGSDTLSAILQcRGDSYGPK	Unambiguous	1	1	A0A0D3CHE1	C17(Carbamidomethyl)	CID	1	0	1	1		6.47694e+07	0	0.0001289	205	3.21894	0	1	8.15882	3	3	896.442	2687.31	5.07476	119.265	41477	41477	MS2	28/96	B_oleracea.raw
	High	TGYDLLGSDTLSAILQcRGDSYGPK	Unambiguous	1	1	A0A0D3CHE1	C17(Carbamidomethyl)	CID	1	0	1	1		6.47694e+07	0	0.008413	198	2.97576	0	1	18.917	10	3	896.445	2687.32	8.41345	119.2	41456	41456	MS2	23/96	B_oleracea.raw
	High	FEFYPFIAVR	Unambiguous	1	1	A0A0D3CHE1		CID	1	0	1	1		2.9526e+08	0	0.0003471	248	2.52531	0	0	8.18606	2	2	644.843	1288.68	5.1242	119.011	41394	41394	MS2	15/18	B_oleracea.raw
	High	FEFYPFIAVR	Unambiguous	1	1	A0A0D3CHE1		CID	1	0	1	1		2.9526e+08	0	0.0005205	256	2.32336	0	0	54.599	29	2	644.844	1288.68	6.45034	118.498	41228	41228	MS2	15/18	B_oleracea.raw
	High	DLSPEAcEEcLVFNSLHFQDcLNDKR	Unambiguous	1	1	A0A0D3CHE1	C7(Carbamidomethyl); C10(Carbamidomethyl); C21(Carbamidomethyl)	CID	1	0	1	1		2.06558e+08	0.001	0.04197	90	2.867	0	1	22.7168	7	4	799.865	3196.44	7.20764	114.05	39695	39695	MS2	25/150	B_oleracea.raw
	Medium	DcFVTSLAVLRR	Unambiguous	1	1	A0A0D3CHE1	C2(Carbamidomethyl)	CID	1	0	1	1		2.53341e+07	0.034	0.4127	209	1.14546	0	1	9.88875	4	3	479.596	1436.77	4.12213	91.0473	30944	30944	MS2	17/44	B_oleracea.raw
A0A0D3ABP0	Uncharacterized protein OS=Brassica oleracea var. oleracea PE=4 SV=1 - [A0A0D3ABP0_BRAOL]	31.292	17.6	1	5	5	12	1.04983e+09	267	30.9735	9.17334
	Confidence Level	Sequence	PSM Ambiguity	# Proteins	# Protein Groups	Protein Group Accessions	Modifications	Activation Type	ΔScore	ΔCn	Rank	Search Engine Rank	QuanResultID	Precursor Area	q-Value	PEP	Peptides Matched	XCorr	Probability	# Missed Cleavages	Isolation Interference [%]	Ion Inject Time [ms]	Charge	m/z [Da]	MH+ [Da]	ΔM [ppm]	RT [min]	First Scan	Last Scan	MS Order	Ions Matched	Spectrum File
	High	ISDDLYNQVKPR	Unambiguous	1	1	A0A0D3ABP0		CID	1	0	1	1		2.90161e+08	0	2.704e-05	263	3.54349	0	0	32.9703	1	2	724.382	1447.76	1.80838	46.4098	13307	13307	MS2	17/22	B_oleracea.raw
	High	ScSFRYEFYPFILPK	Unambiguous	1	1	A0A0D3ABP0	C2(Carbamidomethyl)	CID	1	0	1	1		9.74906e+07	0	0.002589	201	3.35463	0	1	34.9073	3	2	977.488	1953.97	6.50201	110.319	38348	38348	MS2	16/28	B_oleracea.raw
	High	YEFYPFILPK	Unambiguous	1	1	A0A0D3ABP0		CID	1	0	1	1		1.87976e+09	0	0.0001125	247	3.0507	0	0	66.1975	49	2	658.854	1316.7	6.10452	115.452	40185	40185	MS2	15/18	B_oleracea.raw
	High	YEFYPFILPK	Unambiguous	1	1	A0A0D3ABP0		CID	1	0	1	1			0	0.002574	260	2.80671	0	0	45.1052	33	2	658.853	1316.7	5.36285	116.987	40708	40708	MS2	12/18	B_oleracea.raw
	High	cFWDKLGAR	Unambiguous	1	1	A0A0D3ABP0	C1(Carbamidomethyl)	CID	1	0	1	1		2.329e+08	0	0.01876	231	2.72624	0	1	5.26303	2	3	384.86	1152.57	3.56455	71.2881	23120	23120	MS2	16/32	B_oleracea.raw
	High	YEFYPFILPK	Unambiguous	1	1	A0A0D3ABP0		CID	1	0	1	1		1.87976e+09	0	0.001684	243	2.71187	0	0	10.9748	5	2	658.852	1316.7	3.8795	116.296	40471	40471	MS2	13/18	B_oleracea.raw
	High	YEFYPFILPK	Unambiguous	1	1	A0A0D3ABP0		CID	1	0	1	1		1.87976e+09	0	0.0001316	251	2.67089	0	0	4.66009	1	2	658.856	1316.7	8.88577	115.976	40365	40365	MS2	14/18	B_oleracea.raw
	High	ISDDLYNQVKPR	Unambiguous	1	1	A0A0D3ABP0		CID	1	0	1	1		1036814192	0	0.001237	292	2.64401	0	0	23.0287	1	3	483.258	1447.76	2.97953	46.3369	13279	13279	MS2	19/44	B_oleracea.raw
	High	cFWDKLGAR	Unambiguous	1	1	A0A0D3ABP0	C1(Carbamidomethyl)	CID	1	0	1	1		121841505	0	0.001172	240	2.60891	0	1	14.5267	10	2	576.786	1152.56	2.43766	71.6251	23256	23256	MS2	14/16	B_oleracea.raw
	High	YEFYPFILPK	Unambiguous	1	1	A0A0D3ABP0		CID	1	0	1	1			0	0.003746	244	2.60169	0	0	36.332	31	2	658.854	1316.7	5.54827	116.858	40666	40666	MS2	14/18	B_oleracea.raw
	High	cFWDKLGAR	Unambiguous	1	1	A0A0D3ABP0	C1(Carbamidomethyl)	CID	1	0	1	1		121841505	0	0.007654	260	2.57289	0	1	29.9994	3	2	576.786	1152.56	1.9081	71.3242	23134	23134	MS2	12/16	B_oleracea.raw
	High	cLERNNFYFAR	Unambiguous	1	1	A0A0D3ABP0	C1(Carbamidomethyl)	CID	1	0	1	1		1.21483e+08	0	0.01752	183	1.93756	0	1	5.25445	4	3	497.24	1489.7	2.77889	49.3653	14488	14488	MS2	19/40	B_oleracea.raw
A0A0D3CKX5	Uncharacterized protein OS=Brassica oleracea var. oleracea PE=4 SV=1 - [A0A0D3CKX5_BRAOL]	31.2343	18.27	1	5	5	9	3.8167e+08	323	36.2235	9.02686
	Confidence Level	Sequence	PSM Ambiguity	# Proteins	# Protein Groups	Protein Group Accessions	Modifications	Activation Type	ΔScore	ΔCn	Rank	Search Engine Rank	QuanResultID	Precursor Area	q-Value	PEP	Peptides Matched	XCorr	Probability	# Missed Cleavages	Isolation Interference [%]	Ion Inject Time [ms]	Charge	m/z [Da]	MH+ [Da]	ΔM [ppm]	RT [min]	First Scan	Last Scan	MS Order	Ions Matched	Spectrum File
	High	KHFNNPDLLSTWSPATDccTSWTGIEcTNGR	Unambiguous	1	1	A0A0D3CKX5	C18(Carbamidomethyl); C19(Carbamidomethyl); C27(Carbamidomethyl)	CID	1	0	1	1		4.41012e+07	0	5.671e-09	56	5.78591	0	1	6.56466	4	3	1209.21	3625.6	4.10688	99.9132	34362	34362	MS2	37/120	B_oleracea.raw
	High	KHFNNPDLLSTWSPATDccTSWTGIEcTNGR	Unambiguous	1	1	A0A0D3CKX5	C18(Carbamidomethyl); C19(Carbamidomethyl); C27(Carbamidomethyl)	CID	1	0	1	1		1.26973e+08	0	3.75e-06	59	4.88785	0	1	11.8837	4	4	907.157	3625.61	4.72605	99.8488	34336	34336	MS2	42/180	B_oleracea.raw
	High	LKHLDFIFLK	Unambiguous	1	1	A0A0D3CKX5		CID	1	0	1	1		3.66059e+07	0	7.356e-07	39	4.64392	0	1	9.80114	6	3	425.263	1273.77	6.1785	84.8939	28551	28551	MS2	24/36	B_oleracea.raw
	High	KHFNNPDLLSTWSPATDccTSWTGIEcTNGR	Unambiguous	1	1	A0A0D3CKX5	C18(Carbamidomethyl); C19(Carbamidomethyl); C27(Carbamidomethyl)	CID	1	0	1	1		1.26973e+08	0	0.0004817	58	3.74966	0	1	11.1927	2	4	907.156	3625.6	3.10994	99.9026	34357	34357	MS2	36/180	B_oleracea.raw
	High	LKHLDFIFLK	Unambiguous	1	1	A0A0D3CKX5		CID	1	0	1	1		3.66059e+07	0	0.00371	39	3.41458	0	1	0	35	3	425.263	1273.77	5.96288	85.2448	28688	28688	MS2	18/36	B_oleracea.raw
	High	ELTELPLQR	Unambiguous	1	1	A0A0D3CKX5		CID	1	0	1	1		9.50857e+08	0	0.002804	108	2.44303	0	0	0.426937	1	2	549.814	1098.62	4.66922	67.1363	21516	21516	MS2	14/16	B_oleracea.raw
	High	HLDFIFLK	Unambiguous	1	1	A0A0D3CKX5		CID	1	0	1	1		4.67713e+07	0	0.008899	224	2.3095	0	0	34.8916	11	2	516.801	1032.59	6.00272	93.3619	31827	31827	MS2	11/14	B_oleracea.raw
	High	ELTELPLQR	Unambiguous	1	1	A0A0D3CKX5		CID	1	0	1	1		9.50857e+08	0	0.0095	106	2.15154	0	0	0.748395	1	2	549.813	1098.62	3.5581	67.6682	21722	21722	MS2	13/16	B_oleracea.raw
	Medium	NKFEFDLSK	Unambiguous	1	1	A0A0D3CKX5		CID	1	0	1	1		6.71791e+07	0.038	0.4576	185	1.84826	0	1	8.07559	4	2	564.292	1127.58	2.78495	47.9537	13923	13923	MS2	10/16	B_oleracea.raw
A0A0D2ZWK9	Uncharacterized protein OS=Brassica oleracea var. oleracea PE=4 SV=1 - [A0A0D2ZWK9_BRAOL]	31.0084	33.33	1	5	5	12	2.25063e+09	90	10.2721	8.48486
	Confidence Level	Sequence	PSM Ambiguity	# Proteins	# Protein Groups	Protein Group Accessions	Modifications	Activation Type	ΔScore	ΔCn	Rank	Search Engine Rank	QuanResultID	Precursor Area	q-Value	PEP	Peptides Matched	XCorr	Probability	# Missed Cleavages	Isolation Interference [%]	Ion Inject Time [ms]	Charge	m/z [Da]	MH+ [Da]	ΔM [ppm]	RT [min]	First Scan	Last Scan	MS Order	Ions Matched	Spectrum File
	High	KAcYcWQFNc	Unambiguous	1	1	A0A0D2ZWK9	C3(Carbamidomethyl); C5(Carbamidomethyl); C10(Carbamidomethyl)	CID	1	0	1	1		3867602450	0	0.001862	14	3.22353	0	1	10.0444	0	2	718.784	1436.56	3.84309	77.5482	25623	25623	MS2	13/18	B_oleracea.raw
	High	KAcYcWQFNc	Unambiguous	1	1	A0A0D2ZWK9	C3(Carbamidomethyl); C5(Carbamidomethyl); C10(Carbamidomethyl)	CID	1	0	1	1		162210	0	0.0003727	14	3.19916	0	1	40.3333	100	2	718.784	1436.56	4.26795	144.775	49377	49377	MS2	12/18	B_oleracea.raw
	High	AcYcWQFNc	Unambiguous	1	1	A0A0D2ZWK9	C2(Carbamidomethyl); C4(Carbamidomethyl); C9(Carbamidomethyl)	CID	1	0	1	1		7.30071e+08	0	0.000226	1	3.11514	0	0	14.6012	5	2	654.736	1308.47	4.31207	97.5354	33438	33438	MS2	12/16	B_oleracea.raw
	High	DADALcKNTcWTR	Unambiguous	1	1	A0A0D2ZWK9	C6(Carbamidomethyl); C10(Carbamidomethyl)	CID	1	0	1	1		1510112406	0	3.648e-05	91	3.09113	0	1	40.5816	2	2	805.858	1610.71	2.84535	44.9471	12714	12714	MS2	17/24	B_oleracea.raw
	High	KAcYcWQFNc	Unambiguous	1	1	A0A0D2ZWK9	C3(Carbamidomethyl); C5(Carbamidomethyl); C10(Carbamidomethyl)	CID	1	0	1	1		3867602450	0	0.0005225	13	3.04288	0	1	21.57	3	2	718.783	1436.56	3.24827	78.0712	25836	25836	MS2	14/18	B_oleracea.raw
	High	KAcYcWQFNc	Unambiguous	1	1	A0A0D2ZWK9	C3(Carbamidomethyl); C5(Carbamidomethyl); C10(Carbamidomethyl)	CID	1	0	1	1		3867602450	0	0.001354	14	2.90518	0	1	47.8197	8	2	718.783	1436.56	3.41822	78.1192	25856	25856	MS2	12/18	B_oleracea.raw
	High	DADALcKNTcWTR	Unambiguous	1	1	A0A0D2ZWK9	C6(Carbamidomethyl); C10(Carbamidomethyl)	CID	1	0	1	1			0	0.001649	83	2.89309	0	1	36.505	3	2	805.858	1610.71	2.84535	45.4214	12905	12905	MS2	11/24	B_oleracea.raw
	High	AcYcWQFNc	Unambiguous	1	1	A0A0D2ZWK9	C2(Carbamidomethyl); C4(Carbamidomethyl); C9(Carbamidomethyl)	CID	1	0	1	1			0	0.0009086	1	2.76786	0	0	60.6514	100	2	654.736	1308.46	3.9389	144.771	49376	49376	MS2	11/16	B_oleracea.raw
	High	KAcYcWQFNc	Unambiguous	1	1	A0A0D2ZWK9	C3(Carbamidomethyl); C5(Carbamidomethyl); C10(Carbamidomethyl)	CID	1	0	1	1		41723.8	0	0.001002	13	2.76573	0	1	54.9752	100	2	718.783	1436.56	3.58816	144.112	49225	49225	MS2	13/18	B_oleracea.raw
	High	DADALcKNTcWTR	Unambiguous	1	1	A0A0D2ZWK9	C6(Carbamidomethyl); C10(Carbamidomethyl)	CID	1	0	1	1		2154202185	0.001	0.02218	98	2.34452	0	1	32.5551	1	3	537.576	1610.71	4.61798	44.9407	12711	12711	MS2	20/48	B_oleracea.raw
	Medium	ETYIEGK	Unambiguous	1	1	A0A0D2ZWK9		CID	1	0	1	1		1.16605e+06	0.016	0.2366	176	1.21788	0	0	24.4463	79	2	420.214	839.42	6.60009	16.5343	2346	2346	MS2	10/12	B_oleracea.raw
	Medium	NTcWTR	Unambiguous	1	1	A0A0D2ZWK9	C3(Carbamidomethyl)	CID	1	0	1	1		674915	0.041	0.4822	174	1.66018	0	0	19.1106	100	2	419.19	837.373	7.08192	16.3352	2286	2286	MS2	9/10	B_oleracea.raw
A0A0D3C3T8	Uncharacterized protein OS=Brassica oleracea var. oleracea PE=4 SV=1 - [A0A0D3C3T8_BRAOL]	30.937	38.1	1	4	4	13	1.42962e+10	84	9.29063	8.96826
	Confidence Level	Sequence	PSM Ambiguity	# Proteins	# Protein Groups	Protein Group Accessions	Modifications	Activation Type	ΔScore	ΔCn	Rank	Search Engine Rank	QuanResultID	Precursor Area	q-Value	PEP	Peptides Matched	XCorr	Probability	# Missed Cleavages	Isolation Interference [%]	Ion Inject Time [ms]	Charge	m/z [Da]	MH+ [Da]	ΔM [ppm]	RT [min]	First Scan	Last Scan	MS Order	Ions Matched	Spectrum File
	High	cGPLNcLNLcK	Unambiguous	1	1	A0A0D3C3T8	C1(Carbamidomethyl); C6(Carbamidomethyl); C10(Carbamidomethyl)	CID	1	0	1	1			0	7.941e-05	126	3.64057	0	0	3.53889	0	2	674.814	1348.62	2.73749	73.3527	23943	23943	MS2	16/20	B_oleracea.raw
	High	cGPLNcLNLcK	Unambiguous	1	1	A0A0D3C3T8	C1(Carbamidomethyl); C6(Carbamidomethyl); C10(Carbamidomethyl)	CID	1	0	1	1			0	5.177e-05	131	3.57517	0	0	21.2641	2	2	674.814	1348.62	2.37543	73.8954	24154	24154	MS2	17/20	B_oleracea.raw
	High	cGPLNcLNLcK	Unambiguous	1	1	A0A0D3C3T8	C1(Carbamidomethyl); C6(Carbamidomethyl); C10(Carbamidomethyl)	CID	1	0	1	1			0	1.782e-06	161	3.47764	0	0	30.319	6	2	674.815	1348.62	4.45727	74.4244	24367	24367	MS2	18/20	B_oleracea.raw
	High	cGPLNcLNLcK	Unambiguous	1	1	A0A0D3C3T8	C1(Carbamidomethyl); C6(Carbamidomethyl); C10(Carbamidomethyl)	CID	1	0	1	1		31314486846	0	0.0002096	131	3.29996	0	0	2.23442	0	2	674.814	1348.62	2.37543	72.8411	23744	23744	MS2	18/20	B_oleracea.raw
	High	cGPLNcLNLcK	Unambiguous	1	1	A0A0D3C3T8	C1(Carbamidomethyl); C6(Carbamidomethyl); C10(Carbamidomethyl)	CID	1	0	1	1		31314486846	0	0.0008914	124	2.80736	0	0	2.26385	0	2	674.814	1348.62	2.46595	72.3135	23535	23535	MS2	17/20	B_oleracea.raw
	High	cGPLNcLNLcK	Unambiguous	1	1	A0A0D3C3T8	C1(Carbamidomethyl); C6(Carbamidomethyl); C10(Carbamidomethyl)	CID	1	0	1	1		31314486846	0	0.001551	147	2.35373	0	0	26.1333	2	2	674.813	1348.62	1.01771	71.8044	23328	23328	MS2	14/20	B_oleracea.raw
	High	cGPLNcLNLcK	Unambiguous	1	1	A0A0D3C3T8	C1(Carbamidomethyl); C6(Carbamidomethyl); C10(Carbamidomethyl)	CID	1	0	1	1			0	0.01212	160	2.34033	0	0	35.7415	8	2	674.815	1348.62	4.0047	74.9502	24577	24577	MS2	12/20	B_oleracea.raw
	High	EcPYKLPIDK	Unambiguous	1	1	A0A0D3C3T8	C2(Carbamidomethyl)	CID	1	0	1	1		11450835308	0	0.007004	314	2.29118	0	1	37.424	3	3	421.555	1262.65	3.65541	44.7675	12644	12644	MS2	19/36	B_oleracea.raw
	High	EcPYKLPIDK	Unambiguous	1	1	A0A0D3C3T8	C2(Carbamidomethyl)	CID	1	0	1	1		11450835308	0	0.002136	310	2.17781	0	1	2.60497	0	3	421.555	1262.65	3.87294	45.2474	12833	12833	MS2	21/36	B_oleracea.raw
	High	GFcNcTAHcK	Unambiguous	1	1	A0A0D3C3T8	C3(Carbamidomethyl); C5(Carbamidomethyl); C9(Carbamidomethyl)	CID	1	0	1	1		3.13646e+06	0	0.01043	17	1.92048	0	0	10.1844	11	3	418.833	1254.49	3.69213	12.0072	1019	1019	MS2	17/36	B_oleracea.raw
	High	EcPYKLPIDK	Unambiguous	1	1	A0A0D3C3T8	C2(Carbamidomethyl)	CID	1	0	1	1		4497523276	0.001	0.04735	296	2.90128	0	1	4.15458	0	2	631.828	1262.65	3.44854	45.4556	12918	12918	MS2	14/18	B_oleracea.raw
	High	RcGPLNcLNLcK	Unambiguous	1	1	A0A0D3C3T8	C2(Carbamidomethyl); C7(Carbamidomethyl); C11(Carbamidomethyl)	CID	1	0	1	1		1.23229e+08	0.001	0.05185	222	2.072	0	1	51.6633	4	3	502.246	1504.72	2.94145	46.2624	13250	13250	MS2	19/44	B_oleracea.raw
	High	EcPYKLPIDK	Unambiguous	1	1	A0A0D3C3T8	C2(Carbamidomethyl)	CID	1	0	1	1		11450835308	0.004	0.1205	314	1.91912	0	1	1.09442	0	3	421.554	1262.65	2.85782	45.7639	13043	13043	MS2	21/36	B_oleracea.raw
A0A0D3EH61	Oleosin OS=Brassica oleracea var. oleracea PE=3 SV=1 - [A0A0D3EH61_BRAOL]	30.4214	38.6	1	3	3	8	4.20941e+08	171	16.6561	10.3892
	Confidence Level	Sequence	PSM Ambiguity	# Proteins	# Protein Groups	Protein Group Accessions	Modifications	Activation Type	ΔScore	ΔCn	Rank	Search Engine Rank	QuanResultID	Precursor Area	q-Value	PEP	Peptides Matched	XCorr	Probability	# Missed Cleavages	Isolation Interference [%]	Ion Inject Time [ms]	Charge	m/z [Da]	MH+ [Da]	ΔM [ppm]	RT [min]	First Scan	Last Scan	MS Order	Ions Matched	Spectrum File
	High	FSGGFGGSWGGKPFSGTFGNK	Unambiguous	1	1	A0A0D3EH61		CID	1	0	1	1		1.57893e+07	0	7.935e-10	177	5.98436	0	0	41.9634	28	2	1040	2078.98	5.26529	92.867	31644	31644	MS2	21/40	B_oleracea.raw
	High	FSGGFGGSWGGKPFSGTFGNK	Unambiguous	1	1	A0A0D3EH61		CID	1	0	1	1		1.57893e+07	0	5.994e-09	169	5.08468	0	0	12.8744	11	2	1040	2078.98	5.96989	92.9693	31683	31683	MS2	22/40	B_oleracea.raw
	High	FSGGFGGSWGGKPFSGTFGNK	Unambiguous	1	1	A0A0D3EH61		CID	1	0	1	1		1.57893e+07	0	2.627e-08	155	5.02463	0	0	17.0503	21	2	1040	2078.98	5.61759	92.9342	31670	31670	MS2	20/40	B_oleracea.raw
	High	FSGGFGGSWGGKPFSGTFGNK	Unambiguous	1	1	A0A0D3EH61		CID	1	0	1	1		6.16925e+07	0	1.599e-05	199	3.30205	0	0	21.8529	5	3	693.665	2078.98	4.73038	93.0014	31694	31694	MS2	23/80	B_oleracea.raw
	High	GSQSSGNIPGWLK	Unambiguous	1	1	A0A0D3EH61		CID	1	0	1	1		954854444	0	6.866e-06	226	3.17999	0	0	29.7861	5	2	665.843	1330.68	3.15291	71.062	23029	23029	MS2	18/24	B_oleracea.raw
	High	NLLNGIPGGGAAPAAGGAAPAPAAPAPAAPPG	Unambiguous	1	1	A0A0D3EH61		CID	1	0	1	1		2.46275e+08	0	0.002984	98	3.05777	0	0	17.6683	2	3	872.133	2614.38	3.71665	102.958	35534	35534	MS2	22/124	B_oleracea.raw
	High	NLLNGIPGGGAAPAAGGAAPAPAAPAPAAPPG	Unambiguous	1	1	A0A0D3EH61		CID	1	0	1	1		2.46275e+08	0.001	0.04074	99	2.6921	0	0	13.4326	3	3	872.132	2614.38	2.73612	103.313	35675	35675	MS2	27/124	B_oleracea.raw
	Medium	NLLNGIPGGGAAPAAGGAAPAPAAPAPAAPPG	Unambiguous	1	1	A0A0D3EH61		CID	1	0	1	1		2.46275e+08	0.013	0.2243	107	2.09584	0	0	25.1508	1	3	872.127	2614.37	-2.58676	103.014	35557	35557	MS2	20/124	B_oleracea.raw
A0A0D3EH62	Oleosin OS=Brassica oleracea var. oleracea PE=3 SV=1 - [A0A0D3EH62_BRAOL]	29.9714	18.28	1	2	2	9	2.81527e+08	186	18.8094	10.9019
	Confidence Level	Sequence	PSM Ambiguity	# Proteins	# Protein Groups	Protein Group Accessions	Modifications	Activation Type	ΔScore	ΔCn	Rank	Search Engine Rank	QuanResultID	Precursor Area	q-Value	PEP	Peptides Matched	XCorr	Probability	# Missed Cleavages	Isolation Interference [%]	Ion Inject Time [ms]	Charge	m/z [Da]	MH+ [Da]	ΔM [ppm]	RT [min]	First Scan	Last Scan	MS Order	Ions Matched	Spectrum File
	High	LRGmSSGGAAPAAEAAPAAAPADGAAPAAAPAPT	Unambiguous	1	1	A0A0D3EH62	M4(Oxidation)	CID	1	0	1	1		184982802	0	2.915e-05	129	4.61663	0	1	10.8478	7	2	1451.21	2901.42	1.73497	60.0216	18693	18693	MS2	22/66	B_oleracea.raw
	High	LRGmSSGGAAPAAEAAPAAAPADGAAPAAAPAPT	Unambiguous	1	1	A0A0D3EH62	M4(Oxidation)	CID	1	0	1	1		184982802	0	0.0002271	124	4.35461	0	1	5.98084	6	2	1451.21	2901.42	1.14595	60.5539	18904	18904	MS2	20/66	B_oleracea.raw
	High	LRGmSSGGAAPAAEAAPAAAPADGAAPAAAPAPT	Unambiguous	1	1	A0A0D3EH62	M4(Oxidation)	CID	1	0	1	1		184982802	0	0.002391	120	3.75611	0	1	0	2	2	1451.22	2901.42	2.913	60.1791	18753	18753	MS2	23/66	B_oleracea.raw
	High	LRGmSSGGAAPAAEAAPAAAPADGAAPAAAPAPT	Unambiguous	1	1	A0A0D3EH62	M4(Oxidation)	CID	1	0	1	1		184982802	0	0.00054	124	3.7422	0	1	62.1453	4	2	1451.22	2901.43	5.35319	60.0766	18712	18712	MS2	22/66	B_oleracea.raw
	High	GMSSGGAAPAAEAAPAAAPADGAAPAAAPAPT	Unambiguous	1	1	A0A0D3EH62		CID	1	0	1	1		7.17293e+07	0	0.00939	136	3.36512	0	0	0	4	3	872.752	2616.24	1.51862	77.1749	25475	25475	MS2	26/124	B_oleracea.raw
	High	GMSSGGAAPAAEAAPAAAPADGAAPAAAPAPT	Unambiguous	1	1	A0A0D3EH62		CID	1	0	1	1		7.17293e+07	0	0.002576	136	3.14843	0	0	12.3984	2	3	872.751	2616.24	1.44864	77.2087	25488	25488	MS2	26/124	B_oleracea.raw
	High	GMSSGGAAPAAEAAPAAAPADGAAPAAAPAPT	Unambiguous	1	1	A0A0D3EH62		CID	1	0	1	1		3.78071e+08	0	0.005079	123	2.64867	0	0	0	3	2	1308.63	2616.25	3.85669	54.1408	16363	16363	MS2	16/62	B_oleracea.raw
	High	GMSSGGAAPAAEAAPAAAPADGAAPAAAPAPT	Unambiguous	1	1	A0A0D3EH62		CID	1	0	1	1		3.78071e+08	0	8.48e-05	120	2.47735	0	0	0	20	2	1308.63	2616.24	2.8302	54.0615	16333	16333	MS2	14/62	B_oleracea.raw
	Medium	GMSSGGAAPAAEAAPAAAPADGAAPAAAPAPT	Unambiguous	1	1	A0A0D3EH62		CID	1	0	1	1		3.78071e+08	0.027	0.3422	120	1.86232	0	0	13.3264	7	2	1308.63	2616.24	3.20347	54.0992	16347	16347	MS2	13/62	B_oleracea.raw
A0A0D3BD82	Uncharacterized protein OS=Brassica oleracea var. oleracea PE=4 SV=1 - [A0A0D3BD82_BRAOL]	29.918	39.13	1	5	5	11	2.89343e+07	92	10.6543	9.15869
	Confidence Level	Sequence	PSM Ambiguity	# Proteins	# Protein Groups	Protein Group Accessions	Modifications	Activation Type	ΔScore	ΔCn	Rank	Search Engine Rank	QuanResultID	Precursor Area	q-Value	PEP	Peptides Matched	XCorr	Probability	# Missed Cleavages	Isolation Interference [%]	Ion Inject Time [ms]	Charge	m/z [Da]	MH+ [Da]	ΔM [ppm]	RT [min]	First Scan	Last Scan	MS Order	Ions Matched	Spectrum File
	High	VNQKFEScEcTNR	Unambiguous	1	1	A0A0D3BD82	C8(Carbamidomethyl); C10(Carbamidomethyl)	CID	1	0	1	1		2.753e+07	0	4.386e-06	108	4.04766	0	1	43.5212	55	3	557.916	1671.73	6.34042	14.4888	1734	1734	MS2	24/48	B_oleracea.raw
	High	DHHDcNcAVKAPcR	Unambiguous	1	1	A0A0D3BD82	C5(Carbamidomethyl); C7(Carbamidomethyl); C13(Carbamidomethyl)	CID	1	0	1	1		3.58395e+07	0	3.885e-05	54	3.89946	0	1	10.6474	12	4	435.687	1739.73	5.53728	11.8678	979	979	MS2	32/78	B_oleracea.raw
	High	VNQKFEScEcTNR	Unambiguous	1	1	A0A0D3BD82	C8(Carbamidomethyl); C10(Carbamidomethyl)	CID	1	0	1	1		2.753e+07	0	1.169e-05	111	3.67092	0	1	17.6844	49	3	557.915	1671.73	5.46418	15.0371	1897	1897	MS2	25/48	B_oleracea.raw
	High	DHHDcNcAVKAPcR	Unambiguous	1	1	A0A0D3BD82	C5(Carbamidomethyl); C7(Carbamidomethyl); C13(Carbamidomethyl)	CID	1	0	1	1		3.12159e+06	0	2.311e-09	54	3.45485	0	1	5.83603	100	3	580.58	1739.72	5.15909	11.8872	986	986	MS2	29/52	B_oleracea.raw
	High	DHHDcNcAVKAPcR	Unambiguous	1	1	A0A0D3BD82	C5(Carbamidomethyl); C7(Carbamidomethyl); C13(Carbamidomethyl)	CID	1	0	1	1		3.58395e+07	0	0.0001832	63	3.38283	0	1	34.9009	100	4	435.687	1739.73	6.7301	12.5205	1176	1176	MS2	32/78	B_oleracea.raw
	High	DHHDcNcAVKAPcR	Unambiguous	1	1	A0A0D3BD82	C5(Carbamidomethyl); C7(Carbamidomethyl); C13(Carbamidomethyl)	CID	1	0	1	1		3.58395e+07	0	1.91e-05	62	3.10263	0	1	31.764	100	4	435.687	1739.73	6.58977	12.5873	1195	1195	MS2	30/78	B_oleracea.raw
	High	DHHDcNcAVK	Unambiguous	1	1	A0A0D3BD82	C5(Carbamidomethyl); C7(Carbamidomethyl)	CID	1	0	1	1		1.52281e+06	0	2.791e-05	23	3.10069	0	0	7.8257	21	3	419.172	1255.5	6.04254	11.5518	872	872	MS2	22/36	B_oleracea.raw
	High	FEScEcTNR	Unambiguous	1	1	A0A0D3BD82	C4(Carbamidomethyl); C6(Carbamidomethyl)	CID	1	0	1	1		1.20956e+07	0	0.0004257	18	2.65685	0	0	22.8368	8	2	601.735	1202.46	5.43135	13.7152	1502	1502	MS2	14/16	B_oleracea.raw
	High	DHHDcNcAVKAPcR	Unambiguous	1	1	A0A0D3BD82	C5(Carbamidomethyl); C7(Carbamidomethyl); C13(Carbamidomethyl)	CID	1	0	1	1			0	0.000782	55	2.60208	0	1	49.779	100	4	435.687	1739.73	5.25661	13.614	1475	1475	MS2	29/78	B_oleracea.raw
	High	DHHDcNcAVKAPcR	Unambiguous	1	1	A0A0D3BD82	C5(Carbamidomethyl); C7(Carbamidomethyl); C13(Carbamidomethyl)	CID	1	0	1	1			0	0.00982	54	2.323	0	1	29.0501	100	4	435.687	1739.73	5.88811	13.3764	1410	1410	MS2	29/78	B_oleracea.raw
	Medium	cHVEVQRPR	Unambiguous	1	1	A0A0D3BD82	C1(Carbamidomethyl)	CID	1	0	1	1		2.34334e+07	0.034	0.4196	268	1.97783	0	0	4.47091	7	3	394.206	1180.6	3.54275	12.0052	1018	1018	MS2	14/32	B_oleracea.raw
A0A0D3D2S0	Uncharacterized protein OS=Brassica oleracea var. oleracea PE=4 SV=1 - [A0A0D3D2S0_BRAOL]	28.9061	50.51	1	3	5	10	7.35106e+09	99	10.8515	9.01221
	Confidence Level	Sequence	PSM Ambiguity	# Proteins	# Protein Groups	Protein Group Accessions	Modifications	Activation Type	ΔScore	ΔCn	Rank	Search Engine Rank	QuanResultID	Precursor Area	q-Value	PEP	Peptides Matched	XCorr	Probability	# Missed Cleavages	Isolation Interference [%]	Ion Inject Time [ms]	Charge	m/z [Da]	MH+ [Da]	ΔM [ppm]	RT [min]	First Scan	Last Scan	MS Order	Ions Matched	Spectrum File
	High	cSIGKIcAcYAPcPK	Unambiguous	1	1	A0A0D3D2S0	C1(Carbamidomethyl); C7(Carbamidomethyl); C9(Carbamidomethyl); C13(Carbamidomethyl)	CID	1	0	1	1		9.52446e+08	0	1.075e-07	122	4.84346	0	1	15.5594	1	3	595.605	1784.8	3.04458	45.9797	13132	13132	MS2	28/56	B_oleracea.raw
	High	INLDNQMPGScQNK	Unambiguous	1	1	A0A0D3D2S0	C11(Carbamidomethyl)	CID	1	0	1	1		600437342	0	2.033e-05	107	4.20954	0	0	36.4148	3	2	809.872	1618.74	2.92464	45.3266	12867	12867	MS2	18/26	B_oleracea.raw
	High	cSIGKIcAcYAPcPK	Unambiguous	1	1	A0A0D3D2S0	C1(Carbamidomethyl); C7(Carbamidomethyl); C9(Carbamidomethyl); C13(Carbamidomethyl)	CID	1	0	1	1		247808180	0	4.052e-06	114	3.72285	0	1	27.7671	2	2	892.904	1784.8	3.25729	46.0386	13157	13157	MS2	21/28	B_oleracea.raw
	High	RVEGSAIQEINAR	Unambiguous	2	2	A0A0D2ZR09;A0A0D3D2S0		CID	1	0	1	1		6.74143e+08	0	0.001248	178	3.2082	0	1	32.0389	2	3	481.598	1442.78	5.83792	30.1607	6962	6962	MS2	21/48	B_oleracea.raw
	High	VEGSAIQEINAR	Unambiguous	2	2	A0A0D2ZR09;A0A0D3D2S0		CID	1	0	1	1		2.04266e+10	0	9.648e-06	240	3.11182	0	0	4.78543	0	2	643.842	1286.68	4.55247	39.8986	10722	10722	MS2	20/22	B_oleracea.raw
	High	VEGSAIQEINAR	Unambiguous	2	2	A0A0D2ZR09;A0A0D3D2S0		CID	1	0	1	1		2.04266e+10	0	9.988e-05	226	2.95473	0	0	6.14779	0	2	643.841	1286.68	4.36272	40.4233	10929	10929	MS2	17/22	B_oleracea.raw
	High	INLDNQMPGScQNK	Unambiguous	1	1	A0A0D3D2S0	C11(Carbamidomethyl)	CID	1	0	1	1		600437342	0.001	0.03603	113	2.99109	0	0	26.3427	0	2	809.872	1618.74	3.00005	45.5081	12939	12939	MS2	14/26	B_oleracea.raw
	High	VEGSAIQEINAR	Unambiguous	2	2	A0A0D2ZR09;A0A0D3D2S0		CID	1	0	1	2		64566045	0.003	0.091	244	1.37721	0	0	62.5636	4	3	429.563	1286.68	4.09137	40.3044	10883	10883	MS2	17/44	B_oleracea.raw
	High	SAcLSAcK	Unambiguous	2	1	A0A0D3D2S0	C3(Carbamidomethyl); C7(Carbamidomethyl)	CID	1	0	1	1		1.7549e+06	0.005	0.135	150	1.65066	0	0	22.9031	32	2	448.704	896.401	4.95002	12.4401	1151	1151	MS2	12/14	B_oleracea.raw
	Medium	RVEGSAIQEINAR	Unambiguous	2	2	A0A0D2ZR09;A0A0D3D2S0		CID	1	0	1	1		6.74143e+08	0.019	0.2681	173	2.21379	0	1	37.1728	2	3	481.598	1442.78	6.1552	29.6134	6752	6752	MS2	19/48	B_oleracea.raw
A0A0D3CHE6	Uncharacterized protein OS=Brassica oleracea var. oleracea PE=4 SV=1 - [A0A0D3CHE6_BRAOL]	28.3328	27.67	1	1	6	8	2.06303e+08	253	29.1286	8.89502
	Confidence Level	Sequence	PSM Ambiguity	# Proteins	# Protein Groups	Protein Group Accessions	Modifications	Activation Type	ΔScore	ΔCn	Rank	Search Engine Rank	QuanResultID	Precursor Area	q-Value	PEP	Peptides Matched	XCorr	Probability	# Missed Cleavages	Isolation Interference [%]	Ion Inject Time [ms]	Charge	m/z [Da]	MH+ [Da]	ΔM [ppm]	RT [min]	First Scan	Last Scan	MS Order	Ions Matched	Spectrum File
	High	IIWYDQcLLSMDSK	Unambiguous	2	2	A0A0D3CHE7;A0A0D3CHE6	C7(Carbamidomethyl)	CID	1	0	1	1		2.6683e+07	0	1.097e-08	141	4.37293	0	0	44.2857	24	2	886.429	1771.85	6.11904	112.487	39145	39145	MS2	21/26	B_oleracea.raw
	High	YSVGQIDYDNNFcMSNAK	Unambiguous	2	2	A0A0D3CHE7;A0A0D3CHE6	C13(Carbamidomethyl)	CID	1	0	1	1		1.00913e+07	0	5.068e-07	53	4.15765	0	0	35.379	11	2	1063.46	2125.9	4.30561	90.6771	30804	30804	MS2	17/34	B_oleracea.raw
	High	cRDcFVTALAALR	Unambiguous	2	2	A0A0D3CHE7;A0A0D3CHE6	C1(Carbamidomethyl); C4(Carbamidomethyl)	CID	1	0	1	1		119333430	0	2.532e-05	241	3.73327	0	1	53.3975	4	2	776.892	1552.78	2.45454	91.2481	31023	31023	MS2	19/24	B_oleracea.raw
	High	IIWYDQcLLSMDSK	Unambiguous	2	2	A0A0D3CHE7;A0A0D3CHE6	C7(Carbamidomethyl)	CID	1	0	1	1		2.6683e+07	0	4.609e-06	168	3.6797	0	0	21.9705	13	2	886.429	1771.85	6.80798	112.702	39222	39222	MS2	21/26	B_oleracea.raw
	High	GYDLFGDSTFTAILQcRGDSYGPK	Unambiguous	1	1	A0A0D3CHE6	C16(Carbamidomethyl)	CID	1	0	1	1		3.03951e+06	0	0.0004103	158	3.56821	0	1	44.8377	68	3	890.089	2668.25	6.97754	120.001	41720	41720	MS2	23/92	B_oleracea.raw
	High	IIWYDQcLLSMDSK	Unambiguous	2	2	A0A0D3CHE7;A0A0D3CHE6	C7(Carbamidomethyl)	CID	1	0	1	1		2.6683e+07	0	8.923e-06	159	3.4238	0	0	40.6173	100	2	886.428	1771.85	5.22342	112.862	39277	39277	MS2	17/26	B_oleracea.raw
	High	DcFVTALAALR	Unambiguous	2	2	A0A0D3CHE7;A0A0D3CHE6	C2(Carbamidomethyl)	CID	1	0	1	1		3.17556e+08	0	8.122e-05	273	3.35172	0	0	21.8662	15	2	618.829	1236.65	7.86872	109.887	38185	38185	MS2	17/20	B_oleracea.raw
	High	DcFVTALAALRR	Unambiguous	2	2	A0A0D3CHE7;A0A0D3CHE6	C2(Carbamidomethyl)	CID	1	0	1	1		182021371	0.001	0.02636	226	2.04549	0	1	17.3184	10	3	464.92	1392.75	3.37266	95.5693	32677	32677	MS2	17/44	B_oleracea.raw
A0A0D3CGX6	Uncharacterized protein OS=Brassica oleracea var. oleracea PE=4 SV=1 - [A0A0D3CGX6_BRAOL]	27.7704	20.65	1	2	2	6	54151825	92	10.1701	5.22412
	Confidence Level	Sequence	PSM Ambiguity	# Proteins	# Protein Groups	Protein Group Accessions	Modifications	Activation Type	ΔScore	ΔCn	Rank	Search Engine Rank	QuanResultID	Precursor Area	q-Value	PEP	Peptides Matched	XCorr	Probability	# Missed Cleavages	Isolation Interference [%]	Ion Inject Time [ms]	Charge	m/z [Da]	MH+ [Da]	ΔM [ppm]	RT [min]	First Scan	Last Scan	MS Order	Ions Matched	Spectrum File
	High	KLTASPSNEDLLILYGLYK	Unambiguous	1	1	A0A0D3CGX6		CID	1	0	1	1		2.65899e+07	0	7.509e-10	57	5.51632	0	1	8.78466	15	2	1069.6	2138.19	6.25316	109.499	38043	38043	MS2	24/36	B_oleracea.raw
	High	KLTASPSNEDLLILYGLYK	Unambiguous	1	1	A0A0D3CGX6		CID	1	0	1	1		2.65899e+07	0	1.226e-09	52	5.4943	0	1	13.0834	22	2	1069.6	2138.19	7.73751	109.719	38123	38123	MS2	24/36	B_oleracea.raw
	High	LTASPSNEDLLILYGLYK	Unambiguous	1	1	A0A0D3CGX6		CID	1	0	1	1		1.68604e+07	0	5.194e-08	89	4.99049	0	0	35.0951	19	2	1005.55	2010.09	6.6513	122.822	42657	42657	MS2	23/34	B_oleracea.raw
	High	LTASPSNEDLLILYGLYK	Unambiguous	1	1	A0A0D3CGX6		CID	1	0	1	1		1.68604e+07	0	2.629e-07	85	4.53862	0	0	24.3851	11	2	1005.55	2010.09	7.56223	122.888	42677	42677	MS2	18/34	B_oleracea.raw
	High	KLTASPSNEDLLILYGLYK	Unambiguous	1	1	A0A0D3CGX6		CID	1	0	1	1		9.14432e+07	0	0.0001108	64	3.87529	0	1	12.2049	2	3	713.401	2138.19	6.73214	109.533	38055	38055	MS2	29/72	B_oleracea.raw
	High	KLTASPSNEDLLILYGLYK	Unambiguous	1	1	A0A0D3CGX6		CID	1	0	1	1		9.14432e+07	0	5.735e-05	64	3.35541	0	1	41.1336	13	3	713.401	2138.19	6.47524	109.434	38019	38019	MS2	26/72	B_oleracea.raw
A0A0D3CPJ8	Uncharacterized protein OS=Brassica oleracea var. oleracea PE=4 SV=1 - [A0A0D3CPJ8_BRAOL]	26.9469	18.27	1	6	6	8	4.73904e+07	416	46.3355	7.6792
	Confidence Level	Sequence	PSM Ambiguity	# Proteins	# Protein Groups	Protein Group Accessions	Modifications	Activation Type	ΔScore	ΔCn	Rank	Search Engine Rank	QuanResultID	Precursor Area	q-Value	PEP	Peptides Matched	XCorr	Probability	# Missed Cleavages	Isolation Interference [%]	Ion Inject Time [ms]	Charge	m/z [Da]	MH+ [Da]	ΔM [ppm]	RT [min]	First Scan	Last Scan	MS Order	Ions Matched	Spectrum File
	High	QGLLSGcSAGGLAAIFQcDDFKSSLLSSTR	Unambiguous	1	1	A0A0D3CPJ8	C7(Carbamidomethyl); C18(Carbamidomethyl)	CID	1	0	1	1		3.63778e+06	0	1.822e-08	149	5.48661	0	1	27.3844	49	3	1049.52	3146.54	4.53014	125.16	43468	43468	MS2	38/116	B_oleracea.raw
	High	QGLLSGcSAGGLAAIFQcDDFK	Unambiguous	1	1	A0A0D3CPJ8	C7(Carbamidomethyl); C18(Carbamidomethyl)	CID	1	0	1	1		6.03882e+06	0	3.409e-07	165	4.80329	0	0	29.8376	34	2	1158.05	2315.1	7.6093	124.913	43381	43381	MS2	24/42	B_oleracea.raw
	High	QGLLSGcSAGGLAAIFQcDDFK	Unambiguous	1	1	A0A0D3CPJ8	C7(Carbamidomethyl); C18(Carbamidomethyl)	CID	1	0	1	1		6.03882e+06	0	2.827e-05	174	3.97077	0	0	69.1758	28	2	1158.05	2315.1	9.40203	124.97	43401	43401	MS2	21/42	B_oleracea.raw
	High	NWLVHLEGGGWcSDTEScEYSKR	Unambiguous	1	1	A0A0D3CPJ8	C12(Carbamidomethyl); C18(Carbamidomethyl)	CID	1	0	1	1		3.46153e+07	0	3.681e-06	72	3.88502	0	1	20.1754	5	4	693.309	2770.22	6.11704	90.4367	30707	30707	MS2	34/132	B_oleracea.raw
	High	IAVAVGDWFFER	Unambiguous	1	1	A0A0D3CPJ8		CID	1	0	1	1		4.18707e+07	0	8.64e-07	221	3.52602	0	0	45.0998	40	2	705.37	1409.73	8.53542	117.72	40966	40966	MS2	19/22	B_oleracea.raw
	High	KIPFTGILSDK	Unambiguous	1	1	A0A0D3CPJ8		CID	1	0	1	1		65685230	0	2.355e-05	92	3.22403	0	1	0	4	3	406.909	1218.71	3.7663	76.9135	25370	25370	MS2	26/40	B_oleracea.raw
	High	IPFTGILSDK	Unambiguous	1	1	A0A0D3CPJ8		CID	1	0	1	1		2.95699e+07	0.001	0.02184	219	2.05114	0	0	25.738	6	2	545.813	1090.62	4.22034	89.6481	30405	30405	MS2	14/18	B_oleracea.raw
	High	NWLVHLEGGGWcSDTEScEYSKR	Unambiguous	1	1	A0A0D3CPJ8	C12(Carbamidomethyl); C18(Carbamidomethyl)	CID	1	0	1	1		3.46153e+07	0.003	0.1023	67	2.39759	0	1	37.9146	8	4	693.307	2770.2	2.06304	90.5743	30763	30763	MS2	28/132	B_oleracea.raw
A0A0D3AKV6	Uncharacterized protein OS=Brassica oleracea var. oleracea PE=4 SV=1 - [A0A0D3AKV6_BRAOL]	26.7472	31.46	2	2	2	10	1.15888e+10	89	9.93061	8.47021
	Confidence Level	Sequence	PSM Ambiguity	# Proteins	# Protein Groups	Protein Group Accessions	Modifications	Activation Type	ΔScore	ΔCn	Rank	Search Engine Rank	QuanResultID	Precursor Area	q-Value	PEP	Peptides Matched	XCorr	Probability	# Missed Cleavages	Isolation Interference [%]	Ion Inject Time [ms]	Charge	m/z [Da]	MH+ [Da]	ΔM [ppm]	RT [min]	First Scan	Last Scan	MS Order	Ions Matched	Spectrum File
	High	cNYcVPSGTYGNKDEcPcYR	Unambiguous	1	1	A0A0D3AKV6	C1(Carbamidomethyl); C4(Carbamidomethyl); C16(Carbamidomethyl); C18(Carbamidomethyl)	CID	1	0	1	1		3698864441	0	5.549e-05	5	4.23088	0	1	26.6404	7	2	1250.5	2499.99	4.99486	53.9028	16268	16268	MS2	19/38	B_oleracea.raw
	High	cNYcVPSGTYGNKDEcPcYR	Unambiguous	1	1	A0A0D3AKV6	C1(Carbamidomethyl); C4(Carbamidomethyl); C16(Carbamidomethyl); C18(Carbamidomethyl)	CID	1	0	1	1		3698864441	0	0.0008652	8	4.13359	0	1	0	1	2	1250.5	2499.99	3.53001	53.9242	16275	16275	MS2	18/38	B_oleracea.raw
	High	cNYcVPSGTYGNKDEcPcYR	Unambiguous	1	1	A0A0D3AKV6	C1(Carbamidomethyl); C4(Carbamidomethyl); C16(Carbamidomethyl); C18(Carbamidomethyl)	CID	1	0	1	1		3698864441	0	0.0001167	7	4.10567	0	1	7.75765	0	2	1250.5	2499.99	4.40892	54.4552	16483	16483	MS2	18/38	B_oleracea.raw
	High	cNYcVPSGTYGNKDEcPcYR	Unambiguous	1	1	A0A0D3AKV6	C1(Carbamidomethyl); C4(Carbamidomethyl); C16(Carbamidomethyl); C18(Carbamidomethyl)	CID	1	0	1	1		2.31745e+10	0	7.662e-05	9	3.32552	0	1	2.57866	1	3	834	2499.99	2.69455	53.8673	16252	16252	MS2	23/76	B_oleracea.raw
	High	cNYcVPSGTYGNKDEcPcYR	Unambiguous	1	1	A0A0D3AKV6	C1(Carbamidomethyl); C4(Carbamidomethyl); C16(Carbamidomethyl); C18(Carbamidomethyl)	CID	1	0	1	1		2.31745e+10	0	5.983e-05	8	3.31876	0	1	4.2401	0	3	834.002	2499.99	4.96506	54.4003	16462	16462	MS2	20/76	B_oleracea.raw
	High	cNYcVPSGTYGNKDEcPcYR	Unambiguous	1	1	A0A0D3AKV6	C1(Carbamidomethyl); C4(Carbamidomethyl); C16(Carbamidomethyl); C18(Carbamidomethyl)	CID	1	0	1	1		2.31745e+10	0	0.00635	8	2.978	0	1	25.032	2	3	834.001	2499.99	3.93967	55.0685	16719	16719	MS2	19/76	B_oleracea.raw
	High	cNYcVPSGTYGNKDEcPcYR	Unambiguous	1	1	A0A0D3AKV6	C1(Carbamidomethyl); C4(Carbamidomethyl); C16(Carbamidomethyl); C18(Carbamidomethyl)	CID	1	0	1	1		2.31745e+10	0	0.004622	8	2.7039	0	1	12.9115	1	3	834.001	2499.99	4.1594	54.9594	16674	16674	MS2	20/76	B_oleracea.raw
	High	YcNIccEK	Unambiguous	2	1	A0A0D3AKV6	C2(Carbamidomethyl); C5(Carbamidomethyl); C6(Carbamidomethyl)	CID	1	0	1	1		3.08488e+06	0	0.01899	12	1.95089	0	0	55.4181	55	2	573.726	1146.44	5.30326	18.2873	2878	2878	MS2	11/14	B_oleracea.raw
	High	cNYcVPSGTYGNKDEcPcYR	Unambiguous	1	1	A0A0D3AKV6	C1(Carbamidomethyl); C4(Carbamidomethyl); C16(Carbamidomethyl); C18(Carbamidomethyl)	CID	1	0	1	1		3.60222e+07	0	0.001181	8	1.93381	0	1	69.0605	13	3	834.001	2499.99	3.93967	56.3001	17209	17209	MS2	19/76	B_oleracea.raw
	High	cNYcVPSGTYGNKDEcPcYR	Unambiguous	1	1	A0A0D3AKV6	C1(Carbamidomethyl); C4(Carbamidomethyl); C16(Carbamidomethyl); C18(Carbamidomethyl)	CID	1	0	1	1			0	0.007902	9	1.92544	0	1	33.497	4	3	834	2499.99	2.84104	55.3551	16836	16836	MS2	18/76	B_oleracea.raw
A0A0D3DE00	Non-specific lipid-transfer protein OS=Brassica oleracea var. oleracea PE=3 SV=1 - [A0A0D3DE00_BRAOL]	26.5137	42.02	1	3	3	7	3.94325e+07	119	12.4681	6.32861
	Confidence Level	Sequence	PSM Ambiguity	# Proteins	# Protein Groups	Protein Group Accessions	Modifications	Activation Type	ΔScore	ΔCn	Rank	Search Engine Rank	QuanResultID	Precursor Area	q-Value	PEP	Peptides Matched	XCorr	Probability	# Missed Cleavages	Isolation Interference [%]	Ion Inject Time [ms]	Charge	m/z [Da]	MH+ [Da]	ΔM [ppm]	RT [min]	First Scan	Last Scan	MS Order	Ions Matched	Spectrum File
	High	cIGYLTNSGSLPSDccVGVK	Unambiguous	1	1	A0A0D3DE00	C1(Carbamidomethyl); C15(Carbamidomethyl); C16(Carbamidomethyl)	CID	1	0	1	1		7.94512e+07	0	2.163e-10	108	5.10614	0	0	31.2242	7	2	1094	2187	6.0791	86.9972	29372	29372	MS2	22/38	B_oleracea.raw
	High	SAAKDITGLNTDLVATLPTTcGVSVPYPIR	Unambiguous	1	1	A0A0D3DE00	C21(Carbamidomethyl)	CID	1	0	1	1		1.24797e+07	0	2.011e-05	83	4.38922	0	1	6.48661	15	3	1044.23	3130.67	6.53259	115.309	40136	40136	MS2	33/116	B_oleracea.raw
	High	DITGLNTDLVATLPTTcGVSVPYPIR	Unambiguous	1	1	A0A0D3DE00	C17(Carbamidomethyl)	CID	1	0	1	1		1.83436e+07	0	1.54e-07	74	4.31986	0	0	15.7367	5	2	1387.24	2773.47	9.49398	129.371	44987	44987	MS2	21/50	B_oleracea.raw
	High	SAAKDITGLNTDLVATLPTTcGVSVPYPIR	Unambiguous	1	1	A0A0D3DE00	C21(Carbamidomethyl)	CID	1	0	1	1		1.24797e+07	0	1.837e-05	82	4.12298	0	1	10.8985	12	3	1044.23	3130.67	7.35142	115.374	40157	40157	MS2	31/116	B_oleracea.raw
	High	SAAKDITGLNTDLVATLPTTcGVSVPYPIR	Unambiguous	1	1	A0A0D3DE00	C21(Carbamidomethyl)	CID	1	0	1	1		1.24797e+07	0	7.823e-08	79	4.1129	0	1	42.9617	100	3	1044.23	3130.67	8.75511	115.287	40130	40130	MS2	37/116	B_oleracea.raw
	High	DITGLNTDLVATLPTTcGVSVPYPIR	Unambiguous	1	1	A0A0D3DE00	C17(Carbamidomethyl)	CID	1	0	1	1		2.63666e+07	0.001	0.04801	89	2.34835	0	0	22.5038	4	3	925.161	2773.47	9.027	129.364	44984	44984	MS2	22/100	B_oleracea.raw
	Medium	cIGYLTNSGSLPSDccVGVK	Unambiguous	1	1	A0A0D3DE00	C1(Carbamidomethyl); C15(Carbamidomethyl); C16(Carbamidomethyl)	CID	1	0	1	2		4.9409e+07	0.034	0.4055	125	2.11429	0	0	79.8415	4	3	729.67	2187	3.22633	87.1015	29413	29413	MS2	18/76	B_oleracea.raw
A0A0D3A219	Uncharacterized protein OS=Brassica oleracea var. oleracea PE=4 SV=1 - [A0A0D3A219_BRAOL]	26.3794	24.51	1	3	3	8	3750446678	102	11.9007	8.48486
	Confidence Level	Sequence	PSM Ambiguity	# Proteins	# Protein Groups	Protein Group Accessions	Modifications	Activation Type	ΔScore	ΔCn	Rank	Search Engine Rank	QuanResultID	Precursor Area	q-Value	PEP	Peptides Matched	XCorr	Probability	# Missed Cleavages	Isolation Interference [%]	Ion Inject Time [ms]	Charge	m/z [Da]	MH+ [Da]	ΔM [ppm]	RT [min]	First Scan	Last Scan	MS Order	Ions Matched	Spectrum File
	High	INYFNcTcDNIYMLR	Unambiguous	1	1	A0A0D3A219	C6(Carbamidomethyl); C8(Carbamidomethyl)	CID	1	0	1	1		1.30562e+07	0	2.068e-08	92	4.60944	0	0	35.3036	14	2	998.944	1996.88	4.54782	104.625	36183	36183	MS2	21/28	B_oleracea.raw
	High	INYFNcTcDNIYMLR	Unambiguous	1	1	A0A0D3A219	C6(Carbamidomethyl); C8(Carbamidomethyl)	CID	1	0	1	1		1.30562e+07	0	3.11e-07	94	4.17882	0	0	24.0631	41	2	998.943	1996.88	3.26409	104.741	36228	36228	MS2	21/28	B_oleracea.raw
	High	INYFNcTcDNIYMLR	Unambiguous	1	1	A0A0D3A219	C6(Carbamidomethyl); C8(Carbamidomethyl)	CID	1	0	1	1		1.30562e+07	0	3.852e-05	99	3.74573	0	0	29.3643	15	2	998.944	1996.88	4.79235	104.589	36170	36170	MS2	14/28	B_oleracea.raw
	High	YcLcQSLcR	Unambiguous	1	1	A0A0D3A219	C2(Carbamidomethyl); C4(Carbamidomethyl); C8(Carbamidomethyl)	CID	1	0	1	1		1.12047e+10	0	0.00101	48	3.27956	0	0	4.65294	0	2	630.272	1259.54	3.01497	50.1187	14786	14786	MS2	14/16	B_oleracea.raw
	High	YcLcQSLcR	Unambiguous	1	1	A0A0D3A219	C2(Carbamidomethyl); C4(Carbamidomethyl); C8(Carbamidomethyl)	CID	1	0	1	1		1.12047e+10	0	0.005514	52	3.18728	0	0	1.7669	0	2	630.272	1259.54	3.01497	49.5827	14572	14572	MS2	13/16	B_oleracea.raw
	High	INYFNcTcDNIYMLRK	Unambiguous	1	1	A0A0D3A219	C6(Carbamidomethyl); C8(Carbamidomethyl)	CID	1	0	1	1		3.35608e+07	0	0.0002827	158	3.00684	0	1	25.9066	4	3	708.998	2124.98	6.62293	90.697	30810	30810	MS2	21/60	B_oleracea.raw
	High	INYFNcTcDNIYMLRK	Unambiguous	1	1	A0A0D3A219	C6(Carbamidomethyl); C8(Carbamidomethyl)	CID	1	0	1	1		3.35608e+07	0	0.007065	160	2.13678	0	1	50.482	9	3	708.997	2124.98	4.38257	90.8247	30858	30858	MS2	22/60	B_oleracea.raw
	High	YcLcQSLcR	Unambiguous	1	1	A0A0D3A219	C2(Carbamidomethyl); C4(Carbamidomethyl); C8(Carbamidomethyl)	CID	1	0	1	1		1.12047e+10	0.003	0.09254	52	2.235	0	0	0	11	2	630.272	1259.54	2.43347	49.0831	14376	14376	MS2	11/16	B_oleracea.raw
A0A0D3CX24	Uncharacterized protein OS=Brassica oleracea var. oleracea PE=4 SV=1 - [A0A0D3CX24_BRAOL]	25.964	29.31	1	4	5	9	3.91602e+09	116	12.898	8.52881
	Confidence Level	Sequence	PSM Ambiguity	# Proteins	# Protein Groups	Protein Group Accessions	Modifications	Activation Type	ΔScore	ΔCn	Rank	Search Engine Rank	QuanResultID	Precursor Area	q-Value	PEP	Peptides Matched	XCorr	Probability	# Missed Cleavages	Isolation Interference [%]	Ion Inject Time [ms]	Charge	m/z [Da]	MH+ [Da]	ΔM [ppm]	RT [min]	First Scan	Last Scan	MS Order	Ions Matched	Spectrum File
	High	KQHGTVGScSEEK	Unambiguous	1	1	A0A0D3CX24	C9(Carbamidomethyl)	CID	1	0	1	1		2.84561e+06	0	3.967e-07	137	4.39603	0	1	23.5253	17	3	482.896	1446.67	5.48016	11.6206	892	892	MS2	25/48	B_oleracea.raw
	High	QHGTVGScSEEK	Unambiguous	1	1	A0A0D3CX24	C8(Carbamidomethyl)	CID	1	0	1	1		6.75762e+06	0	0.0004356	67	3.39822	0	0	6.12122	5	3	440.197	1318.58	5.91943	11.6185	891	891	MS2	19/44	B_oleracea.raw
	High	GSYcAPTIcLDK	Unambiguous	1	1	A0A0D3CX24	C4(Carbamidomethyl); C9(Carbamidomethyl)	CID	1	0	1	1		11551662314	0	5.806e-05	148	3.05536	0	0	10.782	3	2	692.817	1384.63	2.80921	66.8792	21416	21416	MS2	16/22	B_oleracea.raw
	High	GSYcAPTIcLDK	Unambiguous	1	1	A0A0D3CX24	C4(Carbamidomethyl); C9(Carbamidomethyl)	CID	1	0	1	1		11551662314	0	8.793e-05	157	2.98488	0	0	4.27742	0	2	692.818	1384.63	3.51449	66.3686	21217	21217	MS2	17/22	B_oleracea.raw
	High	IPIKGSYcAPTIcLDK	Unambiguous	1	1	A0A0D3CX24	C8(Carbamidomethyl); C13(Carbamidomethyl)	CID	1	0	1	1		1.89635e+08	0	0.002296	218	2.72219	0	1	26.6535	2	3	612.653	1835.95	3.3288	75.4708	24787	24787	MS2	24/60	B_oleracea.raw
	High	NcPHKIPIK	Unambiguous	3	2	A0A0D3BF83;A0A0D3CX24	C2(Carbamidomethyl)	CID	1	0	1	1		618637	0	0.006368	185	2.67512	0	1	23.8842	100	2	553.813	1106.62	4.28751	12.1545	1066	1066	MS2	12/16	B_oleracea.raw
	High	GSYcAPTIcLDK	Unambiguous	1	1	A0A0D3CX24	C4(Carbamidomethyl); C9(Carbamidomethyl)	CID	1	0	1	1			0	6.213e-05	140	2.62785	0	0	20.7589	8	2	692.817	1384.63	1.83944	67.4142	21623	21623	MS2	14/22	B_oleracea.raw
	High	GSYcAPTIcLDK	Unambiguous	1	1	A0A0D3CX24	C4(Carbamidomethyl); C9(Carbamidomethyl)	CID	1	0	1	1		6.17187e+06	0.001	0.05197	140	1.89261	0	0	59.8028	26	2	692.819	1384.63	4.92506	69.0761	22270	22270	MS2	12/22	B_oleracea.raw
	High	QHGTVGScSEEK	Unambiguous	1	1	A0A0D3CX24	C8(Carbamidomethyl)	CID	1	0	1	1		808549	0.004	0.1253	65	2.21175	0	0	6.53072	54	2	659.792	1318.58	5.09643	11.6349	898	898	MS2	9/22	B_oleracea.raw
A0A0D3A650	Uncharacterized protein OS=Brassica oleracea var. oleracea PE=4 SV=1 - [A0A0D3A650_BRAOL]	25.6915	39.39	1	3	3	10	3.59971e+09	66	7.46068	8.89502
	Confidence Level	Sequence	PSM Ambiguity	# Proteins	# Protein Groups	Protein Group Accessions	Modifications	Activation Type	ΔScore	ΔCn	Rank	Search Engine Rank	QuanResultID	Precursor Area	q-Value	PEP	Peptides Matched	XCorr	Probability	# Missed Cleavages	Isolation Interference [%]	Ion Inject Time [ms]	Charge	m/z [Da]	MH+ [Da]	ΔM [ppm]	RT [min]	First Scan	Last Scan	MS Order	Ions Matched	Spectrum File
	High	GSKVEcDAIcKPK	Unambiguous	1	1	A0A0D3A650	C6(Carbamidomethyl); C10(Carbamidomethyl)	CID	1	0	1	1		8.02342e+06	0	1.786e-07	260	3.60717	0	1	16.1048	14	3	497.918	1491.74	5.753	12.8711	1271	1271	MS2	27/48	B_oleracea.raw
	High	VEcDAIcKPK	Unambiguous	1	1	A0A0D3A650	C3(Carbamidomethyl); C7(Carbamidomethyl)	CID	1	0	1	1		5.73677e+06	0	0.0001664	233	3.2932	0	0	34.8011	46	2	610.298	1219.59	5.87335	14.6159	1772	1772	MS2	15/18	B_oleracea.raw
	High	LPNSNWccNTTPR	Unambiguous	1	1	A0A0D3A650	C7(Carbamidomethyl); C8(Carbamidomethyl)	CID	1	0	1	1		1.07478e+10	0	0.0004975	65	3.21524	0	0	19.256	0	2	810.359	1619.71	3.15953	45.5578	12959	12959	MS2	15/24	B_oleracea.raw
	High	VEcDAIcKPK	Unambiguous	1	1	A0A0D3A650	C3(Carbamidomethyl); C7(Carbamidomethyl)	CID	1	0	1	1		4.32911e+07	0	0.000187	241	2.88508	0	0	12.9761	22	3	407.201	1219.59	6.66305	14.5443	1749	1749	MS2	19/36	B_oleracea.raw
	High	VEcDAIcKPK	Unambiguous	1	1	A0A0D3A650	C3(Carbamidomethyl); C7(Carbamidomethyl)	CID	1	0	1	1		4.32911e+07	0	0.0008363	240	2.75534	0	0	11.2482	40	3	407.201	1219.59	5.68716	15.1063	1916	1916	MS2	19/36	B_oleracea.raw
	High	VEcDAIcKPK	Unambiguous	1	1	A0A0D3A650	C3(Carbamidomethyl); C7(Carbamidomethyl)	CID	1	0	1	1		4.32911e+07	0	0.0001465	234	2.70853	0	0	15.8388	60	3	407.201	1219.59	5.61209	15.6256	2068	2068	MS2	20/36	B_oleracea.raw
	High	VEcDAIcKPK	Unambiguous	1	1	A0A0D3A650	C3(Carbamidomethyl); C7(Carbamidomethyl)	CID	1	0	1	1			0	0.0005378	241	2.56024	0	0	42.7599	100	3	407.201	1219.59	6.66305	17.4947	2635	2635	MS2	17/36	B_oleracea.raw
	High	VEcDAIcKPK	Unambiguous	1	1	A0A0D3A650	C3(Carbamidomethyl); C7(Carbamidomethyl)	CID	1	0	1	1			0	0.001911	241	2.51365	0	0	32.8921	100	3	407.201	1219.59	6.66305	16.266	2265	2265	MS2	17/36	B_oleracea.raw
	High	VEcDAIcKPK	Unambiguous	1	1	A0A0D3A650	C3(Carbamidomethyl); C7(Carbamidomethyl)	CID	1	0	1	1			0	0.006266	241	2.15305	0	0	7.28394	100	3	407.201	1219.59	6.36278	16.8742	2454	2454	MS2	16/36	B_oleracea.raw
	High	GSKVEcDAIcKPK	Unambiguous	1	1	A0A0D3A650	C6(Carbamidomethyl); C10(Carbamidomethyl)	CID	1	0	1	1		2.722e+06	0.002	0.06074	269	2.36418	0	1	29.5903	37	4	373.69	1491.74	6.56229	12.881	1275	1275	MS2	26/72	B_oleracea.raw
A0A0D3CKX7	Uncharacterized protein OS=Brassica oleracea var. oleracea PE=4 SV=1 - [A0A0D3CKX7_BRAOL]	23.9795	13.46	1	3	3	6	4.13476e+07	327	36.5059	9.24658
	Confidence Level	Sequence	PSM Ambiguity	# Proteins	# Protein Groups	Protein Group Accessions	Modifications	Activation Type	ΔScore	ΔCn	Rank	Search Engine Rank	QuanResultID	Precursor Area	q-Value	PEP	Peptides Matched	XCorr	Probability	# Missed Cleavages	Isolation Interference [%]	Ion Inject Time [ms]	Charge	m/z [Da]	MH+ [Da]	ΔM [ppm]	RT [min]	First Scan	Last Scan	MS Order	Ions Matched	Spectrum File
	High	LLSSWDPQTDccTSWTGIEcTNGR	Unambiguous	1	1	A0A0D3CKX7	C11(Carbamidomethyl); C12(Carbamidomethyl); C20(Carbamidomethyl)	CID	1	0	1	1		4.87449e+07	0	1.854e-08	34	5.49759	0	0	11.615	9	3	948.744	2844.22	4.89322	105.316	36440	36440	MS2	30/92	B_oleracea.raw
	High	LLSSWDPQTDccTSWTGIEcTNGR	Unambiguous	1	1	A0A0D3CKX7	C11(Carbamidomethyl); C12(Carbamidomethyl); C20(Carbamidomethyl)	CID	1	0	1	1		4.87449e+07	0	4.442e-07	36	5.01293	0	0	9.51017	4	3	948.744	2844.22	5.27949	105.463	36494	36494	MS2	25/92	B_oleracea.raw
	High	LLSSWDPQTDccTSWTGIEcTNGR	Unambiguous	1	1	A0A0D3CKX7	C11(Carbamidomethyl); C12(Carbamidomethyl); C20(Carbamidomethyl)	CID	1	0	1	1		3.6518e+07	0	3.569e-07	37	4.7549	0	0	4.10924	4	2	1422.61	2844.22	7.08679	105.402	36471	36471	MS2	23/46	B_oleracea.raw
	High	LLSSWDPQTDccTSWTGIEcTNGR	Unambiguous	1	1	A0A0D3CKX7	C11(Carbamidomethyl); C12(Carbamidomethyl); C20(Carbamidomethyl)	CID	1	0	1	1		3.6518e+07	0	1.613e-07	33	4.50333	0	0	14.9224	10	2	1422.62	2844.22	7.25846	105.314	36439	36439	MS2	22/46	B_oleracea.raw
	High	IDFQAVVLK	Unambiguous	1	1	A0A0D3CKX7		CID	1	0	1	1		4.71348e+07	0	0.002071	134	2.44399	0	0	20.9867	7	2	516.811	1032.61	5.50859	90.2169	30623	30623	MS2	14/16	B_oleracea.raw
	High	NLFEFDLSKVK	Unambiguous	1	1	A0A0D3CKX7		CID	1	0	1	1		2.81631e+07	0	0.009922	153	1.76672	0	1	42.8564	9	2	670.368	1339.73	2.69035	97.1145	33276	33276	MS2	11/20	B_oleracea.raw
A0A0D2ZT39	Uncharacterized protein OS=Brassica oleracea var. oleracea PE=4 SV=1 - [A0A0D2ZT39_BRAOL]	23.9177	16.41	1	2	5	11	1.64136e+09	262	29.3377	8.74854
	Confidence Level	Sequence	PSM Ambiguity	# Proteins	# Protein Groups	Protein Group Accessions	Modifications	Activation Type	ΔScore	ΔCn	Rank	Search Engine Rank	QuanResultID	Precursor Area	q-Value	PEP	Peptides Matched	XCorr	Probability	# Missed Cleavages	Isolation Interference [%]	Ion Inject Time [ms]	Charge	m/z [Da]	MH+ [Da]	ΔM [ppm]	RT [min]	First Scan	Last Scan	MS Order	Ions Matched	Spectrum File
	High	NIPPDTAFVMLQcR	Unambiguous	2	2	A0A0D3BCP0;A0A0D2ZT39	C13(Carbamidomethyl)	CID	1	0	1	1		2.06678e+07	0	0.0004616	200	2.75524	0	0	39.1332	43	2	831.414	1661.82	4.33092	99.4023	34163	34163	MS2	16/26	B_oleracea.raw
	High	FELYPFLRT	Unambiguous	2	2	A0A0D3BCP0;A0A0D2ZT39		CID	1	0	1	1		1.71266e+09	0	0.001792	143	2.5421	0	1	4.11626	0	2	593.323	1185.64	7.09168	112.822	39262	39262	MS2	14/16	B_oleracea.raw
	High	ScLATALSGLR	Unambiguous	1	1	A0A0D2ZT39	C2(Carbamidomethyl)	CID	1	0	1	1		567376007	0	0.0001911	249	2.45745	0	0	12.2196	3	2	574.811	1148.62	5.44204	81.4323	27182	27182	MS2	16/20	B_oleracea.raw
	High	NIPPDTAFVMLQcR	Unambiguous	2	2	A0A0D3BCP0;A0A0D2ZT39	C13(Carbamidomethyl)	CID	1	0	1	1		2.06678e+07	0	0.0157	206	2.3155	0	0	52.3314	17	2	831.414	1661.82	3.52291	99.3488	34142	34142	MS2	15/26	B_oleracea.raw
	High	FELYPFLRT	Unambiguous	2	2	A0A0D3BCP0;A0A0D2ZT39		CID	1	0	1	1		1.71266e+09	0	0.0009888	136	2.29528	0	1	5.84998	1	2	593.323	1185.64	6.67986	112.308	39080	39080	MS2	14/16	B_oleracea.raw
	High	FELYPFLR	Unambiguous	2	2	A0A0D3BCP0;A0A0D2ZT39		CID	1	0	1	1		2644030038	0	0.01222	150	2.07466	0	0	31.8299	5	2	542.799	1084.59	6.80637	111.862	38912	38912	MS2	13/14	B_oleracea.raw
	High	FELYPFLR	Unambiguous	2	2	A0A0D3BCP0;A0A0D2ZT39		CID	1	0	1	1		2644030038	0	0.01854	151	1.60526	0	0	3.57949	0	2	542.8	1084.59	8.83225	111.341	38722	38722	MS2	12/14	B_oleracea.raw
	High	FELYPFLR	Unambiguous	2	2	A0A0D3BCP0;A0A0D2ZT39		CID	1	0	1	1		2644030038	0.001	0.02727	158	2.14577	0	0	37.3656	3	2	542.799	1084.59	7.14402	110.819	38534	38534	MS2	11/14	B_oleracea.raw
	High	FELYPFLR	Unambiguous	2	2	A0A0D3BCP0;A0A0D2ZT39		CID	1	0	1	1			0.004	0.1223	155	1.72065	0	0	45.0585	20	2	542.799	1084.59	7.03147	112.436	39128	39128	MS2	11/14	B_oleracea.raw
	Medium	ScLATALSGLR	Unambiguous	1	1	A0A0D2ZT39	C2(Carbamidomethyl)	CID	1	0	1	1		567376007	0.021	0.2789	242	1.90885	0	0	48.6343	6	2	574.81	1148.61	3.84791	80.9393	26983	26983	MS2	14/20	B_oleracea.raw
	Medium	ILYDNYFcK	Unambiguous	1	1	A0A0D2ZT39	C8(Carbamidomethyl)	CID	1	0	1	1		8.83726e+07	0.027	0.3498	180	2.09693	0	0	38.7021	6	2	618.295	1235.58	4.4785	82.8838	27753	27753	MS2	9/16	B_oleracea.raw
A0A0D3CF87	Uncharacterized protein OS=Brassica oleracea var. oleracea PE=4 SV=1 - [A0A0D3CF87_BRAOL]	23.6584	22.58	1	2	2	6	1.87729e+07	93	10.2972	5.50342
	Confidence Level	Sequence	PSM Ambiguity	# Proteins	# Protein Groups	Protein Group Accessions	Modifications	Activation Type	ΔScore	ΔCn	Rank	Search Engine Rank	QuanResultID	Precursor Area	q-Value	PEP	Peptides Matched	XCorr	Probability	# Missed Cleavages	Isolation Interference [%]	Ion Inject Time [ms]	Charge	m/z [Da]	MH+ [Da]	ΔM [ppm]	RT [min]	First Scan	Last Scan	MS Order	Ions Matched	Spectrum File
	High	VKTLTTKPSDADLLILYGLFK	Unambiguous	1	1	A0A0D3CF87		CID	1	0	1	1		1.24789e+07	0	2.627e-10	18	5.9621	0	1	42.5879	32	3	779.461	2336.37	9.12971	116.003	40376	40376	MS2	32/80	B_oleracea.raw
	High	VKTLTTKPSDADLLILYGLFK	Unambiguous	1	1	A0A0D3CF87		CID	1	0	1	1		1.24789e+07	0	6.599e-06	21	4.29531	0	1	86.4404	20	3	779.458	2336.36	5.44626	116.174	40433	40433	MS2	26/80	B_oleracea.raw
	High	TLTTKPSDADLLILYGLFK	Unambiguous	1	1	A0A0D3CF87		CID	1	0	1	1		1.74603e+07	0	0.0002211	43	3.58015	0	0	23.4152	9	3	703.738	2109.2	7.76854	127.008	44108	44108	MS2	23/72	B_oleracea.raw
	High	VKTLTTKPSDADLLILYGLFK	Unambiguous	1	1	A0A0D3CF87		CID	1	0	1	1		2.00854e+07	0	0.0008981	18	3.51689	0	1	21.8579	13	4	584.848	2336.37	9.04558	115.983	40368	40368	MS2	33/120	B_oleracea.raw
	High	TLTTKPSDADLLILYGLFK	Unambiguous	1	1	A0A0D3CF87		CID	1	0	1	1		1.74603e+07	0	9.84e-05	40	3.44168	0	0	36.9676	32	3	703.739	2109.2	8.54985	126.89	44069	44069	MS2	23/72	B_oleracea.raw
	High	VKTLTTKPSDADLLILYGLFK	Unambiguous	1	1	A0A0D3CF87		CID	1	0	1	1		2.00854e+07	0	0.002141	20	2.86231	0	1	43.1863	53	4	584.847	2336.37	8.6276	115.895	40340	40340	MS2	32/120	B_oleracea.raw
A0A0D3BT08	Glutathione peroxidase OS=Brassica oleracea var. oleracea PE=3 SV=1 - [A0A0D3BT08_BRAOL]	23.5688	40.24	4	4	4	7	3.85693e+07	169	18.9187	6.69775
	Confidence Level	Sequence	PSM Ambiguity	# Proteins	# Protein Groups	Protein Group Accessions	Modifications	Activation Type	ΔScore	ΔCn	Rank	Search Engine Rank	QuanResultID	Precursor Area	q-Value	PEP	Peptides Matched	XCorr	Probability	# Missed Cleavages	Isolation Interference [%]	Ion Inject Time [ms]	Charge	m/z [Da]	MH+ [Da]	ΔM [ppm]	RT [min]	First Scan	Last Scan	MS Order	Ions Matched	Spectrum File
	High	YKEQGLEILAFPcNQFLGQEPGNNEEIQQTVcTR	Unambiguous	1	1	A0A0D3BT08	C13(Carbamidomethyl); C32(Carbamidomethyl)	CID	1	0	1	1		7.5139e+06	0	1.01e-05	101	4.85108	0	1	2.20194	15	3	1337.65	4010.93	7.80392	115.61	40243	40243	MS2	27/132	B_oleracea.raw
	High	YKEQGLEILAFPcNQFLGQEPGNNEEIQQTVcTR	Unambiguous	1	1	A0A0D3BT08	C13(Carbamidomethyl); C32(Carbamidomethyl)	CID	1	0	1	1		7.5139e+06	0	9.459e-07	101	4.62881	0	1	3.67973	27	3	1337.65	4010.94	8.44304	115.686	40270	40270	MS2	29/132	B_oleracea.raw
	High	DISGNDVSLSQFK	Unambiguous	1	1	A0A0D3BT08		CID	1	0	1	1		66926904	0	4.359e-06	218	3.92811	0	0	21.5449	16	2	705.351	1409.69	2.65611	83.9494	28177	28177	MS2	19/24	B_oleracea.raw
	High	DISGNDVSLSQFK	Unambiguous	1	1	A0A0D3BT08		CID	1	0	1	1		66926904	0	1.374e-05	216	3.72454	0	0	24.8074	3	2	705.351	1409.69	2.39633	83.9725	28185	28185	MS2	19/24	B_oleracea.raw
	High	FKAEFPIFDK	Unambiguous	4	1	A0A0D3BT08		CID	1	0	1	1		38492089	0.001	0.02747	163	2.62022	0	1	15.2642	15	3	414.559	1241.66	4.57756	86.0494	29001	29001	MS2	21/36	B_oleracea.raw
	High	DIQALLGQASS	Unambiguous	1	1	A0A0D3BT08		CID	1	0	1	1		1.02889e+07	0.002	0.06067	312	2.1723	0	0	39.6995	26	2	551.795	1102.58	7.94308	109.225	37945	37945	MS2	14/20	B_oleracea.raw
	Medium	DISGNDVSLSQFK	Unambiguous	1	1	A0A0D3BT08		CID	1	0	1	1		66926904	0.016	0.2363	215	1.64374	0	0	56.5714	9	2	705.353	1409.7	5.08072	84.2588	28302	28302	MS2	10/24	B_oleracea.raw
A0A0D3E433	Uncharacterized protein OS=Brassica oleracea var. oleracea PE=3 SV=1 - [A0A0D3E433_BRAOL]	23.2414	19.62	1	3	3	7	5.7346e+08	265	28.8915	8.26514
	Confidence Level	Sequence	PSM Ambiguity	# Proteins	# Protein Groups	Protein Group Accessions	Modifications	Activation Type	ΔScore	ΔCn	Rank	Search Engine Rank	QuanResultID	Precursor Area	q-Value	PEP	Peptides Matched	XCorr	Probability	# Missed Cleavages	Isolation Interference [%]	Ion Inject Time [ms]	Charge	m/z [Da]	MH+ [Da]	ΔM [ppm]	RT [min]	First Scan	Last Scan	MS Order	Ions Matched	Spectrum File
	High	ScLTSAVKVcFDGIAR	Unambiguous	1	1	A0A0D3E433	C2(Carbamidomethyl); C10(Carbamidomethyl)	CID	1	0	1	1		3.07661e+07	0	1.725e-07	216	4.24535	0	1	45.6496	11	2	892.449	1783.89	4.82645	86.4522	29160	29160	MS2	21/30	B_oleracea.raw
	High	GAPVKPAccASLKEHHTcLcDIIK	Unambiguous	1	1	A0A0D3E433	C8(Carbamidomethyl); C9(Carbamidomethyl); C18(Carbamidomethyl); C20(Carbamidomethyl)	CID	1	0	1	1		2.35842e+08	0	0.004545	168	3.85277	0	1	4.19027	2	3	922.452	2765.34	2.63631	45.1664	12802	12802	MS2	22/92	B_oleracea.raw
	High	ScLTSAVKVcFDGIAR	Unambiguous	1	1	A0A0D3E433	C2(Carbamidomethyl); C10(Carbamidomethyl)	CID	1	0	1	1		1.69761e+08	0	7.141e-05	237	3.26315	0	1	53.0018	3	3	595.302	1783.89	5.0242	86.3837	29132	29132	MS2	25/60	B_oleracea.raw
	High	ScLTSAVKVcFDGIAR	Unambiguous	1	1	A0A0D3E433	C2(Carbamidomethyl); C10(Carbamidomethyl)	CID	1	0	1	1		3.07661e+07	0	0.0001295	208	3.19578	0	1	51.8888	18	2	892.449	1783.89	4.68959	86.6852	29252	29252	MS2	16/30	B_oleracea.raw
	High	GAPVKPAccASLKEHHTcLcDIIK	Unambiguous	1	1	A0A0D3E433	C8(Carbamidomethyl); C9(Carbamidomethyl); C18(Carbamidomethyl); C20(Carbamidomethyl)	CID	1	0	1	1		1113439594	0	7.815e-05	176	3.05487	0	1	19.0903	1	4	692.092	2765.35	3.47016	45.0913	12771	12771	MS2	33/138	B_oleracea.raw
	High	MVDTSVLSSSLK	Unambiguous	1	1	A0A0D3E433		CID	1	0	1	1		4.3718e+08	0	0.003168	265	2.87268	0	0	4.3399	1	2	633.835	1266.66	1.07354	78.5406	26025	26025	MS2	16/22	B_oleracea.raw
	High	GAPVKPAccASLKEHHTcLcDIIK	Unambiguous	1	1	A0A0D3E433	C8(Carbamidomethyl); C9(Carbamidomethyl); C18(Carbamidomethyl); C20(Carbamidomethyl)	CID	1	0	1	1		2.35842e+08	0.001	0.02355	176	2.75676	0	1	3.33097	1	3	922.453	2765.35	3.5633	45.1973	12813	12813	MS2	19/92	B_oleracea.raw
A0A0D3CHE2	Uncharacterized protein OS=Brassica oleracea var. oleracea PE=4 SV=1 - [A0A0D3CHE2_BRAOL]	22.847	10.73	2	1	3	9	4.34351e+08	261	29.8847	8.646
	Confidence Level	Sequence	PSM Ambiguity	# Proteins	# Protein Groups	Protein Group Accessions	Modifications	Activation Type	ΔScore	ΔCn	Rank	Search Engine Rank	QuanResultID	Precursor Area	q-Value	PEP	Peptides Matched	XCorr	Probability	# Missed Cleavages	Isolation Interference [%]	Ion Inject Time [ms]	Charge	m/z [Da]	MH+ [Da]	ΔM [ppm]	RT [min]	First Scan	Last Scan	MS Order	Ions Matched	Spectrum File
	High	IIWYDQcLLSFDTK	Unambiguous	1	1	A0A0D3CHE2	C7(Carbamidomethyl)	CID	1	0	1	1		4.67113e+06	0	1.759e-06	158	3.89689	0	0	30.1399	47	2	901.452	1801.9	7.91893	120.953	42031	42031	MS2	20/26	B_oleracea.raw
	High	IIWYDQcLLSFDTK	Unambiguous	1	1	A0A0D3CHE2	C7(Carbamidomethyl)	CID	1	0	1	1		4.67113e+06	0	1.966e-06	189	3.43019	0	0	28.9046	92	2	901.45	1801.89	5.81883	121.026	42053	42053	MS2	20/26	B_oleracea.raw
	High	ScTFRFEFYPFIAK	Unambiguous	3	2	A0A0D3CHE7;A0A0D3CHE2	C2(Carbamidomethyl)	CID	1	0	1	2		2.03601e+08	0	4.471e-05	220	3.35689	0	1	30.6691	12	3	604.968	1812.89	6.827	110.494	38417	38417	MS2	22/52	B_oleracea.raw
	High	ScTFRFEFYPFIAK	Unambiguous	3	2	A0A0D3CHE7;A0A0D3CHE2	C2(Carbamidomethyl)	CID	1	0	1	2		2.03601e+08	0	0.0002431	221	2.93482	0	1	32.3518	13	3	604.968	1812.89	6.524	109.953	38211	38211	MS2	20/52	B_oleracea.raw
	High	FEFYPFIAK	Unambiguous	3	2	A0A0D3CHE7;A0A0D3CHE2		CID	1	0	1	2		1.09478e+09	0	0.01486	286	2.05329	0	0	4.26692	0	2	581.307	1161.61	8.29905	109.307	37971	37971	MS2	13/16	B_oleracea.raw
	High	ScTFRFEFYPFIAK	Unambiguous	3	2	A0A0D3CHE7;A0A0D3CHE2	C2(Carbamidomethyl)	CID	1	0	1	2		4.27038e+07	0.001	0.0373	210	3.40227	0	1	29.4335	14	2	906.949	1812.89	6.80075	110.062	38252	38252	MS2	16/26	B_oleracea.raw
	High	FEFYPFIAK	Unambiguous	3	2	A0A0D3CHE7;A0A0D3CHE2		CID	1	0	1	2		1.09478e+09	0.004	0.1103	262	1.75653	0	0	24.5232	3	2	581.306	1161.61	6.30241	108.759	37764	37764	MS2	12/16	B_oleracea.raw
	High	FEFYPFIAK	Unambiguous	3	2	A0A0D3CHE7;A0A0D3CHE2		CID	1	0	1	2		1.09478e+09	0.007	0.1591	287	2.01616	0	0	35.8004	15	2	581.307	1161.61	7.66853	109.713	38120	38120	MS2	10/16	B_oleracea.raw
	Medium	FEFYPFIAK	Unambiguous	3	2	A0A0D3CHE7;A0A0D3CHE2		CID	1	0	1	2		1.09478e+09	0.027	0.3531	298	1.59282	0	0	44.1942	16	2	581.307	1161.61	8.19397	108.722	37751	37751	MS2	10/16	B_oleracea.raw
A0A0D3CU35	Uncharacterized protein (Fragment) OS=Brassica oleracea var. oleracea PE=4 SV=1 - [A0A0D3CU35_BRAOL]	22.0111	19.02	2	3	3	7	7.909e+07	163	17.7312	5.26221
	Confidence Level	Sequence	PSM Ambiguity	# Proteins	# Protein Groups	Protein Group Accessions	Modifications	Activation Type	ΔScore	ΔCn	Rank	Search Engine Rank	QuanResultID	Precursor Area	q-Value	PEP	Peptides Matched	XCorr	Probability	# Missed Cleavages	Isolation Interference [%]	Ion Inject Time [ms]	Charge	m/z [Da]	MH+ [Da]	ΔM [ppm]	RT [min]	First Scan	Last Scan	MS Order	Ions Matched	Spectrum File
	High	VTVKGNVEPEAVFQTVSK	Unambiguous	1	1	A0A0D3CU35		CID	1	0	1	1		20704182	0	5.499e-08	114	4.55217	0	1	15.8079	7	2	966.528	1932.05	2.58397	76.5192	25213	25213	MS2	22/34	B_oleracea.raw
	High	GNVEPEAVFQTVSK	Unambiguous	1	1	A0A0D3CU35		CID	1	0	1	1		6.10492e+07	0	1.638e-06	233	3.30894	0	0	23.3989	4	2	752.888	1504.77	2.55369	80.6834	26881	26881	MS2	21/26	B_oleracea.raw
	High	GNVEPEAVFQTVSK	Unambiguous	1	1	A0A0D3CU35		CID	1	0	1	1		6.10492e+07	0	4.596e-05	206	3.29224	0	0	21.3665	7	2	752.888	1504.77	3.36491	80.6469	26867	26867	MS2	17/26	B_oleracea.raw
	High	TSYWPVEAEAEPK	Unambiguous	2	1	A0A0D3CU35		CID	1	0	1	1		65263835	0	5.342e-05	185	2.94534	0	0	9.00873	6	2	753.862	1506.72	3.04274	79.7061	26493	26493	MS2	18/24	B_oleracea.raw
	High	VTVKGNVEPEAVFQTVSK	Unambiguous	1	1	A0A0D3CU35		CID	1	0	1	1		1.10957e+08	0	0.0003116	120	2.70482	0	1	32.0177	3	3	644.688	1932.05	3.39837	76.4078	25167	25167	MS2	21/68	B_oleracea.raw
	High	TSYWPVEAEAEPK	Unambiguous	2	1	A0A0D3CU35		CID	1	0	1	1		65263835	0	0.0001334	201	2.65342	0	0	9.34195	4	2	753.861	1506.72	2.8807	79.7382	26505	26505	MS2	16/24	B_oleracea.raw
	High	TSYWPVEAEAEPK	Unambiguous	2	1	A0A0D3CU35		CID	1	0	1	1		65263835	0	0.007101	202	2.55416	0	0	0	5	2	753.861	1506.72	2.8807	79.9506	26591	26591	MS2	13/24	B_oleracea.raw
A0A0D2ZR09	Uncharacterized protein OS=Brassica oleracea var. oleracea PE=4 SV=1 - [A0A0D2ZR09_BRAOL]	21.6885	64.81	1	1	3	8	7.45788e+09	54	5.82581	8.86572
	Confidence Level	Sequence	PSM Ambiguity	# Proteins	# Protein Groups	Protein Group Accessions	Modifications	Activation Type	ΔScore	ΔCn	Rank	Search Engine Rank	QuanResultID	Precursor Area	q-Value	PEP	Peptides Matched	XCorr	Probability	# Missed Cleavages	Isolation Interference [%]	Ion Inject Time [ms]	Charge	m/z [Da]	MH+ [Da]	ΔM [ppm]	RT [min]	First Scan	Last Scan	MS Order	Ions Matched	Spectrum File
	High	INLDNQKPGScQNKPAcLSAcK	Unambiguous	1	1	A0A0D2ZR09	C11(Carbamidomethyl); C17(Carbamidomethyl); C21(Carbamidomethyl)	CID	1	0	1	1		1.50794e+07	0	2.479e-06	143	3.89518	0	0	16.4015	9	2	1252.1	2503.2	4.57315	30.4757	7082	7082	MS2	19/42	B_oleracea.raw
	High	INLDNQKPGScQNKPAcLSAcK	Unambiguous	1	1	A0A0D2ZR09	C11(Carbamidomethyl); C17(Carbamidomethyl); C21(Carbamidomethyl)	CID	1	0	1	1		1.2729e+09	0	0.00156	183	3.22531	0	0	6.05633	0	4	626.555	2503.2	4.51364	30.3482	7032	7032	MS2	27/126	B_oleracea.raw
	High	RVEGSAIQEINAR	Unambiguous	2	2	A0A0D2ZR09;A0A0D3D2S0		CID	1	0	1	1		6.74143e+08	0	0.001248	178	3.2082	0	1	32.0389	2	3	481.598	1442.78	5.83792	30.1607	6962	6962	MS2	21/48	B_oleracea.raw
	High	VEGSAIQEINAR	Unambiguous	2	2	A0A0D2ZR09;A0A0D3D2S0		CID	1	0	1	1		2.04266e+10	0	9.648e-06	240	3.11182	0	0	4.78543	0	2	643.842	1286.68	4.55247	39.8986	10722	10722	MS2	20/22	B_oleracea.raw
	High	INLDNQKPGScQNKPAcLSAcK	Unambiguous	1	1	A0A0D2ZR09	C11(Carbamidomethyl); C17(Carbamidomethyl); C21(Carbamidomethyl)	CID	1	0	1	1		3.00134e+08	0	4.353e-06	188	3.07944	0	0	100	9	3	835.071	2503.2	5.00667	30.33	7027	7027	MS2	19/84	B_oleracea.raw
	High	VEGSAIQEINAR	Unambiguous	2	2	A0A0D2ZR09;A0A0D3D2S0		CID	1	0	1	1		2.04266e+10	0	9.988e-05	226	2.95473	0	0	6.14779	0	2	643.841	1286.68	4.36272	40.4233	10929	10929	MS2	17/22	B_oleracea.raw
	High	VEGSAIQEINAR	Unambiguous	2	2	A0A0D2ZR09;A0A0D3D2S0		CID	1	0	1	2		64566045	0.003	0.091	244	1.37721	0	0	62.5636	4	3	429.563	1286.68	4.09137	40.3044	10883	10883	MS2	17/44	B_oleracea.raw
	Medium	RVEGSAIQEINAR	Unambiguous	2	2	A0A0D2ZR09;A0A0D3D2S0		CID	1	0	1	1		6.74143e+08	0.019	0.2681	173	2.21379	0	1	37.1728	2	3	481.598	1442.78	6.1552	29.6134	6752	6752	MS2	19/48	B_oleracea.raw
A0A0D3DAP2	Uncharacterized protein OS=Brassica oleracea var. oleracea PE=4 SV=1 - [A0A0D3DAP2_BRAOL]	21.5436	10.45	1	1	1	5	80819817	201	21.8811	5.69385
	Confidence Level	Sequence	PSM Ambiguity	# Proteins	# Protein Groups	Protein Group Accessions	Modifications	Activation Type	ΔScore	ΔCn	Rank	Search Engine Rank	QuanResultID	Precursor Area	q-Value	PEP	Peptides Matched	XCorr	Probability	# Missed Cleavages	Isolation Interference [%]	Ion Inject Time [ms]	Charge	m/z [Da]	MH+ [Da]	ΔM [ppm]	RT [min]	First Scan	Last Scan	MS Order	Ions Matched	Spectrum File
	High	GSEVGHLTAHEGQEVLDHIQR	Unambiguous	1	1	A0A0D3DAP2		CID	1	0	1	1		1.49766e+07	0	9.603e-12	206	5.28262	0	0	42.9433	31	3	771.388	2312.15	4.91915	69.8578	22566	22566	MS2	35/80	B_oleracea.raw
	High	GSEVGHLTAHEGQEVLDHIQR	Unambiguous	1	1	A0A0D3DAP2		CID	1	0	1	1		1.49766e+07	0	2.47e-11	205	4.51613	0	0	48.4769	28	3	771.389	2312.15	5.79027	69.8953	22579	22579	MS2	32/80	B_oleracea.raw
	High	GSEVGHLTAHEGQEVLDHIQR	Unambiguous	1	1	A0A0D3DAP2		CID	1	0	1	1		80819817	0	8.288e-09	207	4.40383	0	0	45.2275	21	4	578.793	2312.15	5.78445	69.6222	22479	22479	MS2	42/120	B_oleracea.raw
	High	GSEVGHLTAHEGQEVLDHIQR	Unambiguous	1	1	A0A0D3DAP2		CID	1	0	1	1		80819817	0	3.482e-06	212	3.85437	0	0	36.9861	8	4	578.792	2312.15	4.30619	70.1877	22691	22691	MS2	29/120	B_oleracea.raw
	High	GSEVGHLTAHEGQEVLDHIQR	Unambiguous	1	1	A0A0D3DAP2		CID	1	0	1	1		80819817	0	8.294e-07	207	3.4867	0	0	44.5906	11	4	578.793	2312.15	5.15091	69.6623	22493	22493	MS2	34/120	B_oleracea.raw
A0A0D3BF77	Uncharacterized protein OS=Brassica oleracea var. oleracea PE=4 SV=1 - [A0A0D3BF77_BRAOL]	21.5361	8.02	1	2	2	6	8.50405e+08	187	18.5983	7.6499
	Confidence Level	Sequence	PSM Ambiguity	# Proteins	# Protein Groups	Protein Group Accessions	Modifications	Activation Type	ΔScore	ΔCn	Rank	Search Engine Rank	QuanResultID	Precursor Area	q-Value	PEP	Peptides Matched	XCorr	Probability	# Missed Cleavages	Isolation Interference [%]	Ion Inject Time [ms]	Charge	m/z [Da]	MH+ [Da]	ΔM [ppm]	RT [min]	First Scan	Last Scan	MS Order	Ions Matched	Spectrum File
	High	TVLKADAEcLcEAFK	Unambiguous	1	1	A0A0D3BF77	C9(Carbamidomethyl); C11(Carbamidomethyl)	CID	1	0	1	1		5.57166e+08	0	1.21e-08	169	4.67532	0	1	10.4016	3	2	877.929	1754.85	3.13206	84.5146	28401	28401	MS2	24/28	B_oleracea.raw
	High	TVLKADAEcLcEAFK	Unambiguous	1	1	A0A0D3BF77	C9(Carbamidomethyl); C11(Carbamidomethyl)	CID	1	0	1	1		5.57166e+08	0	1.815e-07	197	4.4304	0	1	48.9326	21	2	877.93	1754.85	4.66241	85.2271	28681	28681	MS2	22/28	B_oleracea.raw
	High	TVLKADAEcLcEAFK	Unambiguous	1	1	A0A0D3BF77	C9(Carbamidomethyl); C11(Carbamidomethyl)	CID	1	0	1	1		1.29882e+09	0	1.037e-06	196	4.06627	0	1	13.6389	1	3	585.623	1754.85	4.48085	84.5054	28397	28397	MS2	28/56	B_oleracea.raw
	High	TVLKADAEcLcEAFK	Unambiguous	1	1	A0A0D3BF77	C9(Carbamidomethyl); C11(Carbamidomethyl)	CID	1	0	1	1		1.29882e+09	0	0.001851	219	3.17212	0	1	39.8006	8	3	585.623	1754.85	5.52427	85.4017	28748	28748	MS2	21/56	B_oleracea.raw
	High	TVLKADAEcLcEAFK	Unambiguous	1	1	A0A0D3BF77	C9(Carbamidomethyl); C11(Carbamidomethyl)	CID	1	0	1	1		1.29882e+09	0	0.004836	220	2.91127	0	1	60.5191	6	3	585.624	1754.86	6.56768	85.2713	28697	28697	MS2	20/56	B_oleracea.raw
	High	ADAEcLcEAFK	Unambiguous	1	1	A0A0D3BF77	C5(Carbamidomethyl); C7(Carbamidomethyl)	CID	1	0	1	1		401994965	0.001	0.02583	61	2.28075	0	0	37.6416	1	2	657.279	1313.55	0.911902	68.1622	21920	21920	MS2	14/20	B_oleracea.raw
A0A0D3DAB5	Uncharacterized protein OS=Brassica oleracea var. oleracea GN=LCR72 PE=4 SV=1 - [A0A0D3DAB5_BRAOL]	20.7335	27.4	1	1	1	4	3.32474e+08	73	7.68176	8.32373
	Confidence Level	Sequence	PSM Ambiguity	# Proteins	# Protein Groups	Protein Group Accessions	Modifications	Activation Type	ΔScore	ΔCn	Rank	Search Engine Rank	QuanResultID	Precursor Area	q-Value	PEP	Peptides Matched	XCorr	Probability	# Missed Cleavages	Isolation Interference [%]	Ion Inject Time [ms]	Charge	m/z [Da]	MH+ [Da]	ΔM [ppm]	RT [min]	First Scan	Last Scan	MS Order	Ions Matched	Spectrum File
	High	NcAGVcTGEGFTGGQcSSLK	Unambiguous	1	1	A0A0D3DAB5	C2(Carbamidomethyl); C6(Carbamidomethyl); C16(Carbamidomethyl)	CID	1	0	1	1		3.32474e+08	0	3.7878e-12	29	5.55007	0	0	7.82172	9	2	1045.44	2089.88	3.69014	55.7201	16982	16982	MS2	28/38	B_oleracea.raw
	High	NcAGVcTGEGFTGGQcSSLK	Unambiguous	1	1	A0A0D3DAB5	C2(Carbamidomethyl); C6(Carbamidomethyl); C16(Carbamidomethyl)	CID	1	0	1	1		3.32474e+08	0	1.425e-10	30	5.32312	0	0	0	2	2	1045.44	2089.88	3.10604	55.8457	17030	17030	MS2	24/38	B_oleracea.raw
	High	NcAGVcTGEGFTGGQcSSLK	Unambiguous	1	1	A0A0D3DAB5	C2(Carbamidomethyl); C6(Carbamidomethyl); C16(Carbamidomethyl)	CID	1	0	1	1		3.32474e+08	0	1.477e-10	29	5.06136	0	0	4.33744	4	2	1045.44	2089.88	3.22286	55.7466	16991	16991	MS2	26/38	B_oleracea.raw
	High	NcAGVcTGEGFTGGQcSSLK	Unambiguous	1	1	A0A0D3DAB5	C2(Carbamidomethyl); C6(Carbamidomethyl); C16(Carbamidomethyl)	CID	1	0	1	1		3.32474e+08	0	3.927e-11	26	4.79891	0	0	15.2019	3	2	1045.45	2089.88	4.50788	56.2752	17198	17198	MS2	27/38	B_oleracea.raw
A0A0D3BE74	Uncharacterized protein OS=Brassica oleracea var. oleracea PE=4 SV=1 - [A0A0D3BE74_BRAOL]	20.3052	30.5	1	7	7	7	2.26636e+08	259	29.5798	8.92432
	Confidence Level	Sequence	PSM Ambiguity	# Proteins	# Protein Groups	Protein Group Accessions	Modifications	Activation Type	ΔScore	ΔCn	Rank	Search Engine Rank	QuanResultID	Precursor Area	q-Value	PEP	Peptides Matched	XCorr	Probability	# Missed Cleavages	Isolation Interference [%]	Ion Inject Time [ms]	Charge	m/z [Da]	MH+ [Da]	ΔM [ppm]	RT [min]	First Scan	Last Scan	MS Order	Ions Matched	Spectrum File
	High	cLDTIIGELPNccDGK	Unambiguous	1	1	A0A0D3BE74	C1(Carbamidomethyl); C12(Carbamidomethyl); C13(Carbamidomethyl)	CID	1	0	1	1		135972198	0	7.555e-09	95	4.02293	0	0	17.8203	5	2	932.918	1864.83	2.76368	97.0878	33264	33264	MS2	20/30	B_oleracea.raw
	High	cNTcLSTAYSELR	Unambiguous	1	1	A0A0D3BE74	C1(Carbamidomethyl); C4(Carbamidomethyl)	CID	1	0	1	1		194749169	0	1.564e-05	98	3.45932	0	0	39.2834	2	2	787.852	1574.7	1.99893	71.7056	23288	23288	MS2	17/24	B_oleracea.raw
	High	GDSYGSKcNTcLSTAYSELR	Unambiguous	1	1	A0A0D3BE74	C8(Carbamidomethyl); C11(Carbamidomethyl)	CID	1	0	1	1		8.86394e+07	0	0.006672	81	2.88355	0	1	71.1532	6	3	757.004	2269	4.50008	70.6153	22853	22853	MS2	19/76	B_oleracea.raw
	High	MTLYGMVQcTR	Unambiguous	1	1	A0A0D3BE74	C9(Carbamidomethyl)	CID	1	0	1	1		1.35687e+07	0	0.001322	125	2.74709	0	0	41.3957	9	2	680.316	1359.63	2.5422	83.4551	27979	27979	MS2	17/20	B_oleracea.raw
	High	YEIYPFLDTQR	Unambiguous	1	1	A0A0D3BE74		CID	1	0	1	1		275972689	0	4.056e-06	196	2.7199	0	0	12.7632	1	2	722.864	1444.72	6.5903	101.719	35050	35050	MS2	16/20	B_oleracea.raw
	High	ISPTTFINEmDLK	Unambiguous	1	1	A0A0D3BE74	M10(Oxidation)	CID	1	0	1	1		1.2736e+07	0	0.01737	239	2.25665	0	0	60.844	9	2	762.888	1524.77	5.14072	90.0563	30560	30560	MS2	12/24	B_oleracea.raw
	High	GAIVWFDR	Unambiguous	1	1	A0A0D3BE74		CID	1	0	1	1		2.09186e+08	0	0.008804	228	2.21578	0	0	16.4942	11	2	482.259	963.51	5.90785	86.6133	29223	29223	MS2	11/14	B_oleracea.raw
A0A0D3AD58	Uncharacterized protein OS=Brassica oleracea var. oleracea PE=4 SV=1 - [A0A0D3AD58_BRAOL]	20.1862	35.85	1	4	4	7	6.04455e+08	106	12.0297	7.84033
	Confidence Level	Sequence	PSM Ambiguity	# Proteins	# Protein Groups	Protein Group Accessions	Modifications	Activation Type	ΔScore	ΔCn	Rank	Search Engine Rank	QuanResultID	Precursor Area	q-Value	PEP	Peptides Matched	XCorr	Probability	# Missed Cleavages	Isolation Interference [%]	Ion Inject Time [ms]	Charge	m/z [Da]	MH+ [Da]	ΔM [ppm]	RT [min]	First Scan	Last Scan	MS Order	Ions Matched	Spectrum File
	High	HSHEHTEHQHIcQcLR	Unambiguous	1	1	A0A0D3AD58	C12(Carbamidomethyl); C14(Carbamidomethyl)	CID	1	0	1	1		4.46037e+06	0	5.174e-06	106	3.82798	0	0	42.378	65	4	527.989	2108.94	5.17061	14.7943	1827	1827	MS2	27/90	B_oleracea.raw
	High	HSHEHTEHQHIcQcLR	Unambiguous	1	1	A0A0D3AD58	C12(Carbamidomethyl); C14(Carbamidomethyl)	CID	1	0	1	1		4.46037e+06	0	3.127e-06	116	3.66598	0	0	48.2472	100	4	527.99	2108.94	6.90707	14.6622	1786	1786	MS2	31/90	B_oleracea.raw
	High	VVAGDcLPYGK	Unambiguous	1	1	A0A0D3AD58	C6(Carbamidomethyl)	CID	1	0	1	1		553970409	0	0.0004365	246	2.95964	0	0	42.6737	1	2	589.8	1178.59	3.81069	44.2614	12439	12439	MS2	16/20	B_oleracea.raw
	High	VVAGDcLPYGKA	Unambiguous	1	1	A0A0D3AD58	C6(Carbamidomethyl)	CID	1	0	1	1		249240844	0	0.0002636	260	2.89806	0	1	0	2	2	625.318	1249.63	3.2925	46.545	13364	13364	MS2	14/22	B_oleracea.raw
	High	cNcINWEPDK	Unambiguous	1	1	A0A0D3AD58	C1(Carbamidomethyl); C3(Carbamidomethyl)	CID	1	0	1	1		1010153460	0	0.005363	31	2.7901	0	0	25.7882	2	2	668.279	1335.55	3.20846	46.5953	13385	13385	MS2	13/18	B_oleracea.raw
	High	VVAGDcLPYGKA	Unambiguous	1	1	A0A0D3AD58	C6(Carbamidomethyl)	CID	1	0	1	1		249240844	0.004	0.1226	258	2.27554	0	1	0	2	2	625.318	1249.63	3.2925	46.5512	13367	13367	MS2	11/22	B_oleracea.raw
	Medium	cNcINWEPDK	Unambiguous	1	1	A0A0D3AD58	C1(Carbamidomethyl); C3(Carbamidomethyl)	CID	1	0	1	1		1010153460	0.027	0.3293	32	1.7689	0	0	0	3	2	668.278	1335.55	2.93426	47.1211	13592	13592	MS2	12/18	B_oleracea.raw
A0A0D3B7X7	Uncharacterized protein OS=Brassica oleracea var. oleracea PE=4 SV=1 - [A0A0D3B7X7_BRAOL]	20.1491	42.78	1	5	5	7	9.39061e+07	180	20.1508	8.01611
	Confidence Level	Sequence	PSM Ambiguity	# Proteins	# Protein Groups	Protein Group Accessions	Modifications	Activation Type	ΔScore	ΔCn	Rank	Search Engine Rank	QuanResultID	Precursor Area	q-Value	PEP	Peptides Matched	XCorr	Probability	# Missed Cleavages	Isolation Interference [%]	Ion Inject Time [ms]	Charge	m/z [Da]	MH+ [Da]	ΔM [ppm]	RT [min]	First Scan	Last Scan	MS Order	Ions Matched	Spectrum File
	High	FGDNIFKGTYWDcFIQHGPK	Unambiguous	1	1	A0A0D3B7X7	C13(Carbamidomethyl)	CID	1	0	1	1		4.427e+07	0	9.709e-06	201	3.79853	0	1	28.022	4	4	608.293	2430.15	7.14622	109.316	37975	37975	MS2	29/114	B_oleracea.raw
	High	EDGIYFSENGKPEEK	Unambiguous	1	1	A0A0D3B7X7		CID	1	0	1	1		1.76842e+07	0	4.952e-05	130	3.49487	0	0	0	8	2	871.4	1741.79	0.946834	42.0164	11554	11554	MS2	15/28	B_oleracea.raw
	High	SGDDDLGVHFVK	Unambiguous	1	1	A0A0D3B7X7		CID	1	0	1	1		8.07276e+07	0	6.21e-07	196	3.35732	0	0	0	4	3	430.212	1288.62	2.71117	51.5933	15374	15374	MS2	25/44	B_oleracea.raw
	High	SGDDDLGVHFVK	Unambiguous	1	1	A0A0D3B7X7		CID	1	0	1	1		8.07276e+07	0	0.0001309	197	2.86786	0	0	40.068	5	3	430.212	1288.62	3.0664	51.4595	15321	15321	MS2	22/44	B_oleracea.raw
	High	QVLAFQNSFASSHDTLQVHcK	Unambiguous	1	1	A0A0D3B7X7	C20(Carbamidomethyl)	CID	1	0	1	1		87320420	0	0.0001606	225	2.65291	0	0	21.1478	3	4	605.049	2417.17	3.39742	75.9315	24975	24975	MS2	33/120	B_oleracea.raw
	High	FGDPVYSIR	Unambiguous	1	1	A0A0D3B7X7		CID	1	0	1	1		113670194	0	0.000971	228	2.33245	0	0	0	14	2	527.273	1053.54	2.44578	68.0041	21858	21858	MS2	13/16	B_oleracea.raw
	High	FGDPVYSIR	Unambiguous	1	1	A0A0D3B7X7		CID	1	0	1	1		113670194	0	0.01891	200	1.6452	0	0	6.01993	5	2	527.273	1053.54	2.56165	68.0366	21870	21870	MS2	9/16	B_oleracea.raw
A0A0D2ZWA1	Uncharacterized protein OS=Brassica oleracea var. oleracea PE=4 SV=1 - [A0A0D2ZWA1_BRAOL]	20.0481	54.64	1	6	6	11	400702828	97	11.1676	8.47021
	Confidence Level	Sequence	PSM Ambiguity	# Proteins	# Protein Groups	Protein Group Accessions	Modifications	Activation Type	ΔScore	ΔCn	Rank	Search Engine Rank	QuanResultID	Precursor Area	q-Value	PEP	Peptides Matched	XCorr	Probability	# Missed Cleavages	Isolation Interference [%]	Ion Inject Time [ms]	Charge	m/z [Da]	MH+ [Da]	ΔM [ppm]	RT [min]	First Scan	Last Scan	MS Order	Ions Matched	Spectrum File
	High	VEYcSTGAIDKVPGcYDSLK	Unambiguous	1	1	A0A0D2ZWA1	C4(Carbamidomethyl); C15(Carbamidomethyl)	CID	1	0	1	1		28434909	0	2.094e-08	111	5.18964	0	1	19.9666	6	2	1131.53	2262.05	2.59752	76.821	25334	25334	MS2	21/38	B_oleracea.raw
	High	VEYcSTGAIDKVPGcYDSLK	Unambiguous	1	1	A0A0D2ZWA1	C4(Carbamidomethyl); C15(Carbamidomethyl)	CID	1	0	1	1		209179822	0	4.447e-05	137	3.80593	0	1	46.725	1	3	754.687	2262.05	1.67418	76.8503	25344	25344	MS2	27/76	B_oleracea.raw
	High	VVYSFPHHcLLPVMNR	Unambiguous	1	1	A0A0D2ZWA1	C9(Carbamidomethyl)	CID	1	0	1	1		139925336	0	0.0002694	203	2.7044	0	0	41.1048	14	3	657.005	1969	3.12528	83.3738	27949	27949	MS2	22/60	B_oleracea.raw
	High	VVYSFPHHcLLPVmNR	Unambiguous	1	1	A0A0D2ZWA1	C9(Carbamidomethyl); M14(Oxidation)	CID	1	0	1	1		2.37368e+07	0	0.0185	206	2.28059	0	0	39.9543	12	3	662.336	1984.99	3.04821	71.0983	23045	23045	MS2	17/60	B_oleracea.raw
	High	VVYSFPHHcLLPVMNRR	Unambiguous	1	1	A0A0D2ZWA1	C9(Carbamidomethyl)	CID	1	0	1	1		106819669	0	0.002599	197	1.93378	0	1	29.1076	6	3	709.039	2125.1	3.56347	70.9781	22998	22998	MS2	20/64	B_oleracea.raw
	High	VVYSFPHHcLLPVMNR	Unambiguous	1	1	A0A0D2ZWA1	C9(Carbamidomethyl)	CID	1	0	1	1		435577323	0.001	0.03221	197	2.21531	0	0	6.79456	1	4	493.006	1969	3.76941	82.9725	27788	27788	MS2	27/90	B_oleracea.raw
	High	IcDNVYGPI	Unambiguous	1	1	A0A0D2ZWA1	C2(Carbamidomethyl)	CID	1	0	1	1		515229475	0.003	0.07843	193	1.78051	0	0	23.8073	2	2	525.753	1050.5	6.14343	85.3109	28711	28711	MS2	11/16	B_oleracea.raw
	High	VVYSFPHHcLLPVmNR	Unambiguous	1	1	A0A0D2ZWA1	C9(Carbamidomethyl); M14(Oxidation)	CID	1	0	1	1		1.10831e+08	0.005	0.139	211	2.27156	0	0	29.8948	12	4	497.005	1985	5.56278	70.5258	22819	22819	MS2	24/90	B_oleracea.raw
	Medium	KIcDNVYGPI	Unambiguous	1	1	A0A0D2ZWA1	C3(Carbamidomethyl)	CID	1	0	1	1		251301686	0.015	0.2321	260	2.25597	0	1	22.7914	2	2	589.8	1178.59	3.92274	64.6135	20517	20517	MS2	11/18	B_oleracea.raw
	Medium	VVYSFPHHcLLPVMNR	Unambiguous	1	1	A0A0D2ZWA1	C9(Carbamidomethyl)	CID	1	0	1	1		435577323	0.016	0.2444	205	2.17698	0	0	20.2545	3	4	493.006	1969	4.38937	83.5042	27998	27998	MS2	22/90	B_oleracea.raw
	Medium	DINFFK	Unambiguous	1	1	A0A0D2ZWA1		CID	1	0	1	1		2.56466e+07	0.027	0.3391	168	2.03101	0	0	0	8	2	392.207	783.406	3.44176	81.1532	27071	27071	MS2	9/10	B_oleracea.raw
A0A0D3DM93	Uncharacterized protein OS=Brassica oleracea var. oleracea PE=4 SV=1 - [A0A0D3DM93_BRAOL]	19.4906	25.44	1	3	3	7	2.45263e+08	114	13.5152	9.51025
	Confidence Level	Sequence	PSM Ambiguity	# Proteins	# Protein Groups	Protein Group Accessions	Modifications	Activation Type	ΔScore	ΔCn	Rank	Search Engine Rank	QuanResultID	Precursor Area	q-Value	PEP	Peptides Matched	XCorr	Probability	# Missed Cleavages	Isolation Interference [%]	Ion Inject Time [ms]	Charge	m/z [Da]	MH+ [Da]	ΔM [ppm]	RT [min]	First Scan	Last Scan	MS Order	Ions Matched	Spectrum File
	High	NSEDWSEIYEASVFDK	Unambiguous	1	1	A0A0D3DM93		CID	1	0	1	1		3.96404e+08	0	1.434e-07	99	5.07553	0	0	7.02031	1	2	959.927	1918.85	6.71872	111.974	38954	38954	MS2	23/30	B_oleracea.raw
	High	NSEDWSEIYEASVFDKEHK	Unambiguous	1	1	A0A0D3DM93		CID	1	0	1	1		13190473	0	1.69e-07	91	4.91269	0	1	51.1914	53	2	1157.03	2313.05	6.81051	90.7843	30844	30844	MS2	21/36	B_oleracea.raw
	High	NSEDWSEIYEASVFDKEHK	Unambiguous	1	1	A0A0D3DM93		CID	1	0	1	1		13190473	0	1.842e-06	103	4.46976	0	1	21.119	21	2	1157.03	2313.05	7.54935	90.7154	30818	30818	MS2	20/36	B_oleracea.raw
	High	NSEDWSEIYEASVFDK	Unambiguous	1	1	A0A0D3DM93		CID	1	0	1	1		2.36353e+07	0	0.0003846	118	2.94356	0	0	35.2753	11	3	640.288	1918.85	8.55658	111.985	38959	38959	MS2	18/60	B_oleracea.raw
	High	NAPILEFFRK	Unambiguous	1	1	A0A0D3DM93		CID	1	0	1	1		1.18596e+08	0	0.008766	142	2.08908	0	1	1.1243	3	3	412.239	1234.7	5.41963	88.0884	29803	29803	MS2	15/36	B_oleracea.raw
	High	NSEDWSEIYEASVFDKEHK	Unambiguous	1	1	A0A0D3DM93		CID	1	0	1	1		220789480	0.001	0.05227	110	2.39531	0	1	7.44945	1	4	579.017	2313.04	6.00726	90.5388	30747	30747	MS2	28/108	B_oleracea.raw
	High	NAPILEFFRK	Unambiguous	1	1	A0A0D3DM93		CID	1	0	1	1		1.18596e+08	0.001	0.03942	143	1.93568	0	1	29.4661	9	3	412.238	1234.7	4.15909	87.7655	29675	29675	MS2	15/36	B_oleracea.raw
A0A0D3DZ39	Uncharacterized protein OS=Brassica oleracea var. oleracea PE=4 SV=1 - [A0A0D3DZ39_BRAOL]	19.4723	41.67	1	4	4	10	6.8284e+09	84	9.50879	8.66064
	Confidence Level	Sequence	PSM Ambiguity	# Proteins	# Protein Groups	Protein Group Accessions	Modifications	Activation Type	ΔScore	ΔCn	Rank	Search Engine Rank	QuanResultID	Precursor Area	q-Value	PEP	Peptides Matched	XCorr	Probability	# Missed Cleavages	Isolation Interference [%]	Ion Inject Time [ms]	Charge	m/z [Da]	MH+ [Da]	ΔM [ppm]	RT [min]	First Scan	Last Scan	MS Order	Ions Matched	Spectrum File
	High	IPIcIcFYDcPP	Unambiguous	1	1	A0A0D3DZ39	C4(Carbamidomethyl); C6(Carbamidomethyl); C10(Carbamidomethyl)	CID	1	0	1	1		1.5586e+09	0	0.002102	107	2.49969	0	0	3.69864	0	2	777.848	1554.69	6.58864	121.136	42086	42086	MS2	13/22	B_oleracea.raw
	High	ScEAEcVR	Unambiguous	1	1	A0A0D3DZ39	C2(Carbamidomethyl); C6(Carbamidomethyl)	CID	1	0	1	1		1.19056e+06	0	0.007757	31	2.13434	0	0	30.552	36	2	505.708	1010.41	4.7953	12.4378	1150	1150	MS2	12/14	B_oleracea.raw
	High	HKPGTGHcGQGTGKIPIcIcFYDcPP	Unambiguous	1	1	A0A0D3DZ39	C8(Carbamidomethyl); C18(Carbamidomethyl); C20(Carbamidomethyl); C24(Carbamidomethyl)	CID	1	0	1	1		18921181000	0.001	0.05279	126	3.46012	0	1	5.91019	1	3	986.453	2957.34	3.88977	76.593	25241	25241	MS2	21/100	B_oleracea.raw
	High	HKPGTGHcGQGTGKIPIcIcFYDcPP	Unambiguous	1	1	A0A0D3DZ39	C8(Carbamidomethyl); C18(Carbamidomethyl); C20(Carbamidomethyl); C24(Carbamidomethyl)	CID	1	0	1	1		18921181000	0.005	0.1324	113	3.70552	0	1	3.08482	0	3	986.451	2957.34	2.7753	77.6003	25644	25644	MS2	22/100	B_oleracea.raw
	High	HKPGTGHcGQGTGKIPIcIcFYDcPP	Unambiguous	1	1	A0A0D3DZ39	C8(Carbamidomethyl); C18(Carbamidomethyl); C20(Carbamidomethyl); C24(Carbamidomethyl)	CID	1	0	1	1		18921181000	0.009	0.1834	112	2.24857	0	1	4.10214	1	3	986.451	2957.34	2.34189	77.7589	25708	25708	MS2	18/100	B_oleracea.raw
	Medium	HKPGTGHcGQGTGKIPIcIcFYDcPP	Unambiguous	1	1	A0A0D3DZ39	C8(Carbamidomethyl); C18(Carbamidomethyl); C20(Carbamidomethyl); C24(Carbamidomethyl)	CID	1	0	1	1		371242380	0.016	0.2384	115	2.84178	0	1	26.2603	1	2	1479.18	2957.35	6.55667	76.7482	25303	25303	MS2	15/50	B_oleracea.raw
	Medium	HKPGTGHcGQGTGKIPIcIcFYDcPP	Unambiguous	1	1	A0A0D3DZ39	C8(Carbamidomethyl); C18(Carbamidomethyl); C20(Carbamidomethyl); C24(Carbamidomethyl)	CID	1	0	1	1		82152544	0.022	0.2957	108	2.5823	0	1	26.5651	2	2	1479.17	2957.34	3.33708	77.6396	25662	25662	MS2	12/50	B_oleracea.raw
	Medium	IPIcIcFYDcPP	Unambiguous	1	1	A0A0D3DZ39	C4(Carbamidomethyl); C6(Carbamidomethyl); C10(Carbamidomethyl)	CID	1	0	1	1		227800	0.031	0.3819	112	1.26154	0	0	40.1223	100	2	777.846	1554.69	4.31164	143.798	49167	49167	MS2	11/22	B_oleracea.raw
	Medium	IPIcIcFYDcPP	Unambiguous	1	1	A0A0D3DZ39	C4(Carbamidomethyl); C6(Carbamidomethyl); C10(Carbamidomethyl)	CID	1	0	1	1			0.034	0.4219	106	1.57883	0	0	34.6221	100	2	777.848	1554.69	5.88198	144.57	49330	49330	MS2	10/22	B_oleracea.raw
	Medium	ScEAEcVRR	Unambiguous	1	1	A0A0D3DZ39	C2(Carbamidomethyl); C6(Carbamidomethyl)	CID	1	0	1	1		5.41071e+06	0.038	0.4624	102	1.08833	0	1	6.25564	6	3	389.508	1166.51	5.0708	11.8613	976	976	MS2	9/32	B_oleracea.raw
A0A0D3A9C5	Uncharacterized protein OS=Brassica oleracea var. oleracea PE=4 SV=1 - [A0A0D3A9C5_BRAOL]	19.3534	20.88	1	2	2	5	1.58214e+09	91	10.108	8.95361
	Confidence Level	Sequence	PSM Ambiguity	# Proteins	# Protein Groups	Protein Group Accessions	Modifications	Activation Type	ΔScore	ΔCn	Rank	Search Engine Rank	QuanResultID	Precursor Area	q-Value	PEP	Peptides Matched	XCorr	Probability	# Missed Cleavages	Isolation Interference [%]	Ion Inject Time [ms]	Charge	m/z [Da]	MH+ [Da]	ΔM [ppm]	RT [min]	First Scan	Last Scan	MS Order	Ions Matched	Spectrum File
	High	NSGDAVcTQYcVAETNPK	Unambiguous	1	1	A0A0D3A9C5	C7(Carbamidomethyl); C11(Carbamidomethyl)	CID	1	0	1	1		115537678	0	2.131e-09	66	4.58451	0	0	22.2412	1	2	1007.44	2013.87	3.29507	45.7789	13050	13050	MS2	24/34	B_oleracea.raw
	High	NSGDAVcTQYcVAETNPK	Unambiguous	1	1	A0A0D3A9C5	C7(Carbamidomethyl); C11(Carbamidomethyl)	CID	1	0	1	1		115537678	0	5.763e-07	73	4.38526	0	0	30.6616	2	2	1007.44	2013.87	2.93138	45.9011	13101	13101	MS2	19/34	B_oleracea.raw
	High	NSGDAVcTQYcVAETNPKR	Unambiguous	1	1	A0A0D3A9C5	C7(Carbamidomethyl); C11(Carbamidomethyl)	CID	1	0	1	1		3.66207e+08	0	3.258e-05	89	3.85132	0	1	0	7	2	1085.49	2169.97	2.98068	35.479	9006	9006	MS2	22/36	B_oleracea.raw
	High	NSGDAVcTQYcVAETNPKR	Unambiguous	1	1	A0A0D3A9C5	C7(Carbamidomethyl); C11(Carbamidomethyl)	CID	1	0	1	1		3.66207e+08	0	3.078e-05	86	3.57147	0	1	2.46629	2	2	1085.49	2169.97	3.88074	35.5212	9022	9022	MS2	22/36	B_oleracea.raw
	High	NSGDAVcTQYcVAETNPKR	Unambiguous	1	1	A0A0D3A9C5	C7(Carbamidomethyl); C11(Carbamidomethyl)	CID	1	0	1	1		3048732489	0	7.606e-05	103	2.96085	0	1	20.1178	2	3	723.996	2169.97	3.56515	35.4166	8981	8981	MS2	20/72	B_oleracea.raw
A0A0D3DR35	Uncharacterized protein OS=Brassica oleracea var. oleracea PE=4 SV=1 - [A0A0D3DR35_BRAOL]	19.1362	5.59	1	1	2	6	1.07827e+08	537	61.237	6.90283
	Confidence Level	Sequence	PSM Ambiguity	# Proteins	# Protein Groups	Protein Group Accessions	Modifications	Activation Type	ΔScore	ΔCn	Rank	Search Engine Rank	QuanResultID	Precursor Area	q-Value	PEP	Peptides Matched	XCorr	Probability	# Missed Cleavages	Isolation Interference [%]	Ion Inject Time [ms]	Charge	m/z [Da]	MH+ [Da]	ΔM [ppm]	RT [min]	First Scan	Last Scan	MS Order	Ions Matched	Spectrum File
	High	NNPSWIDQPPKVQVK	Unambiguous	1	1	A0A0D3DR35		CID	1	0	1	1		4.41689e+07	0	3.258e-06	148	4.61436	0	1	32.1142	8	2	875.472	1749.94	4.29577	62.4395	19646	19646	MS2	20/28	B_oleracea.raw
	High	NNPSWIDQPPKVQVK	Unambiguous	1	1	A0A0D3DR35		CID	1	0	1	1		4.41689e+07	0	5.291e-05	150	3.8959	0	1	18.427	4	2	875.471	1749.93	3.5982	62.4636	19654	19654	MS2	19/28	B_oleracea.raw
	High	TTESmIEDLLAEAAR	Unambiguous	2	2	A0A0D3DR35;A0A0D3D732	M5(Oxidation)	CID	1	0	1	1		2.59071e+06	0	1.086e-05	270	3.469	0	0	76.6377	100	2	833.409	1665.81	6.8211	117.259	40802	40802	MS2	18/28	B_oleracea.raw
	High	TTESmIEDLLAEAAR	Unambiguous	2	2	A0A0D3DR35;A0A0D3D732	M5(Oxidation)	CID	1	0	1	1		1.5676e+06	0	9.142e-06	265	2.80733	0	0	71.3139	63	2	833.409	1665.81	6.67454	116.508	40548	40548	MS2	17/28	B_oleracea.raw
	High	TTESmIEDLLAEAAR	Unambiguous	2	2	A0A0D3DR35;A0A0D3D732	M5(Oxidation)	CID	1	0	1	1		2.59071e+06	0	0.005765	271	1.88665	0	0	80.2543	81	2	833.41	1665.81	7.77373	117.384	40846	40846	MS2	13/28	B_oleracea.raw
	High	NNPSWIDQPPKVQVK	Unambiguous	1	1	A0A0D3DR35		CID	1	0	1	1		2.13062e+08	0.005	0.1309	164	2.46295	0	1	15.8225	1	3	583.983	1749.93	3.55564	62.404	19630	19630	MS2	21/56	B_oleracea.raw
A0A0D3BPK4	Uncharacterized protein OS=Brassica oleracea var. oleracea PE=4 SV=1 - [A0A0D3BPK4_BRAOL]	18.9917	38.64	2	3	3	5	1.61962e+08	88	9.8977	7.50342
	Confidence Level	Sequence	PSM Ambiguity	# Proteins	# Protein Groups	Protein Group Accessions	Modifications	Activation Type	ΔScore	ΔCn	Rank	Search Engine Rank	QuanResultID	Precursor Area	q-Value	PEP	Peptides Matched	XCorr	Probability	# Missed Cleavages	Isolation Interference [%]	Ion Inject Time [ms]	Charge	m/z [Da]	MH+ [Da]	ΔM [ppm]	RT [min]	First Scan	Last Scan	MS Order	Ions Matched	Spectrum File
	High	cRWGQGTNVTcLcDYcNDQP	Unambiguous	1	1	A0A0D3BPK4	C1(Carbamidomethyl); C11(Carbamidomethyl); C13(Carbamidomethyl); C16(Carbamidomethyl)	CID	1	0	1	1		14665429	0	7.849e-07	7	4.865	0	1	33.7968	7	2	1252.51	2504.01	8.4703	87.1575	29436	29436	MS2	18/38	B_oleracea.raw
	High	EYGGDVGFGFcAPR	Unambiguous	2	1	A0A0D3BPK4	C11(Carbamidomethyl)	CID	1	0	1	1		4.55897e+08	0	1.116e-05	98	3.64665	0	0	41.9209	3	2	766.342	1531.68	9.15502	90.3194	30662	30662	MS2	16/26	B_oleracea.raw
	High	EYGGDVGFGFcAPR	Unambiguous	2	1	A0A0D3BPK4	C11(Carbamidomethyl)	CID	1	0	1	1		4.55897e+08	0	4.695e-06	86	3.62074	0	0	19.9049	4	2	766.339	1531.67	4.93109	89.9969	30537	30537	MS2	19/26	B_oleracea.raw
	High	WGQGTNVTcLcDYcNDQP	Unambiguous	1	1	A0A0D3BPK4	C9(Carbamidomethyl); C11(Carbamidomethyl); C14(Carbamidomethyl)	CID	1	0	1	1		1.53251e+07	0	8.104e-07	17	3.56607	0	0	24.1617	21	2	1094.44	2187.87	6.31826	97.8558	33563	33563	MS2	19/34	B_oleracea.raw
	High	EYGGDVGFGFcAPR	Unambiguous	2	1	A0A0D3BPK4	C11(Carbamidomethyl)	CID	1	0	1	1		2.71288e+07	0	2.763e-05	95	3.29328	0	0	13.6543	5	3	511.229	1531.67	5.30087	90.1137	30583	30583	MS2	23/52	B_oleracea.raw
A0A0D3DKE5	Uncharacterized protein OS=Brassica oleracea var. oleracea PE=4 SV=1 - [A0A0D3DKE5_BRAOL]	18.7827	19.67	1	2	2	6	3.52812e+07	183	20.7072	4.80518
	Confidence Level	Sequence	PSM Ambiguity	# Proteins	# Protein Groups	Protein Group Accessions	Modifications	Activation Type	ΔScore	ΔCn	Rank	Search Engine Rank	QuanResultID	Precursor Area	q-Value	PEP	Peptides Matched	XCorr	Probability	# Missed Cleavages	Isolation Interference [%]	Ion Inject Time [ms]	Charge	m/z [Da]	MH+ [Da]	ΔM [ppm]	RT [min]	First Scan	Last Scan	MS Order	Ions Matched	Spectrum File
	High	cSAcNAVAEELESQLLK	Unambiguous	1	1	A0A0D3DKE5	C1(Carbamidomethyl); C4(Carbamidomethyl)	CID	1	0	1	1		4.06944e+07	0	2.945e-06	183	4.23048	0	0	18.5002	5	2	961.46	1921.91	7.29505	112.649	39202	39202	MS2	24/32	B_oleracea.raw
	High	LLEETEDELAEVIKNGTLK	Unambiguous	1	1	A0A0D3DKE5		CID	1	0	1	1		2.05837e+06	0	1.585e-06	109	3.66932	0	1	25.3533	70	2	1072.57	2144.14	4.19761	116.211	40447	40447	MS2	17/36	B_oleracea.raw
	High	cSAcNAVAEELESQLLK	Unambiguous	1	1	A0A0D3DKE5	C1(Carbamidomethyl); C4(Carbamidomethyl)	CID	1	0	1	1		4.63138e+07	0	0.0002277	209	3.26921	0	0	54.5351	21	3	641.31	1921.91	7.92319	112.561	39171	39171	MS2	21/64	B_oleracea.raw
	High	LLEETEDELAEVIKNGTLK	Unambiguous	1	1	A0A0D3DKE5		CID	1	0	1	1		2.42486e+07	0	3.957e-06	106	2.87205	0	1	54.4929	53	3	715.389	2144.15	8.85973	116.01	40378	40378	MS2	24/72	B_oleracea.raw
	High	LLEETEDELAEVIKNGTLK	Unambiguous	1	1	A0A0D3DKE5		CID	1	0	1	1		2.42486e+07	0	0.002639	125	2.57389	0	1	29.9422	11	3	715.386	2144.14	5.27305	116.047	40389	40389	MS2	20/72	B_oleracea.raw
	Medium	LLEETEDELAEVIKNGTLK	Unambiguous	1	1	A0A0D3DKE5		CID	1	0	1	1		2.42486e+07	0.011	0.1932	124	2.16777	0	1	32.2792	24	3	715.386	2144.14	4.16288	116.334	40488	40488	MS2	19/72	B_oleracea.raw
A0A0D3E648	Uncharacterized protein OS=Brassica oleracea var. oleracea PE=4 SV=1 - [A0A0D3E648_BRAOL]	18.1691	30.08	1	3	3	6	1.39762e+08	123	13.5092	9.34912
	Confidence Level	Sequence	PSM Ambiguity	# Proteins	# Protein Groups	Protein Group Accessions	Modifications	Activation Type	ΔScore	ΔCn	Rank	Search Engine Rank	QuanResultID	Precursor Area	q-Value	PEP	Peptides Matched	XCorr	Probability	# Missed Cleavages	Isolation Interference [%]	Ion Inject Time [ms]	Charge	m/z [Da]	MH+ [Da]	ΔM [ppm]	RT [min]	First Scan	Last Scan	MS Order	Ions Matched	Spectrum File
	High	KLGFEEVTYIVDLK	Unambiguous	1	1	A0A0D3E648		CID	1	0	1	1		24243682	0	2.436e-08	108	4.16489	0	1	56.7801	9	2	827.462	1653.92	4.11283	104.531	36148	36148	MS2	21/26	B_oleracea.raw
	High	IGLVYQINVAPK	Unambiguous	1	1	A0A0D3E648		CID	1	0	1	1		2.43974e+08	0	0.0001771	63	4.03393	0	0	14.6028	1	2	657.894	1314.78	2.74761	89.3653	30296	30296	MS2	17/22	B_oleracea.raw
	High	KLGFEEVTYIVDLK	Unambiguous	1	1	A0A0D3E648		CID	1	0	1	1		24243682	0	9.5e-08	109	3.78191	0	1	40.417	8	2	827.462	1653.92	4.11283	104.436	36111	36111	MS2	20/26	B_oleracea.raw
	High	IGLVYQINVAPK	Unambiguous	1	1	A0A0D3E648		CID	1	0	1	1		2.43974e+08	0	0.0001599	59	3.69645	0	0	34.1345	12	2	657.895	1314.78	4.14027	89.2557	30258	30258	MS2	16/22	B_oleracea.raw
	High	KLGFEEVTYIVDLK	Unambiguous	1	1	A0A0D3E648		CID	1	0	1	1		8.15413e+07	0	0.01938	109	2.4919	0	1	0	10	3	551.978	1653.92	5.50702	104.34	36073	36073	MS2	18/52	B_oleracea.raw
	Medium	FTPDIFPKPSK	Unambiguous	1	1	A0A0D3E648		CID	1	0	1	1		93771449	0.034	0.4333	238	1.38027	0	0	18.0595	5	3	426.238	1276.7	3.68653	63.1106	19912	19912	MS2	13/40	B_oleracea.raw
A0A0D3D732	Uncharacterized protein OS=Brassica oleracea var. oleracea PE=4 SV=1 - [A0A0D3D732_BRAOL]	17.8753	8.48	1	2	3	6	8.14888e+07	507	58.9161	9.42236
	Confidence Level	Sequence	PSM Ambiguity	# Proteins	# Protein Groups	Protein Group Accessions	Modifications	Activation Type	ΔScore	ΔCn	Rank	Search Engine Rank	QuanResultID	Precursor Area	q-Value	PEP	Peptides Matched	XCorr	Probability	# Missed Cleavages	Isolation Interference [%]	Ion Inject Time [ms]	Charge	m/z [Da]	MH+ [Da]	ΔM [ppm]	RT [min]	First Scan	Last Scan	MS Order	Ions Matched	Spectrum File
	High	TTESmIEDLLAEAAR	Unambiguous	2	2	A0A0D3DR35;A0A0D3D732	M5(Oxidation)	CID	1	0	1	1		2.59071e+06	0	1.086e-05	270	3.469	0	0	76.6377	100	2	833.409	1665.81	6.8211	117.259	40802	40802	MS2	18/28	B_oleracea.raw
	High	SFENNDVFVWISK	Unambiguous	1	1	A0A0D3D732		CID	1	0	1	1		2.50205e+07	0	0.0001885	228	3.33463	0	0	62.3495	22	2	792.892	1584.78	5.22735	113.136	39371	39371	MS2	18/24	B_oleracea.raw
	High	DNPSWIDQPPNVQVK	Unambiguous	1	1	A0A0D3D732		CID	1	0	1	1		2.16855e+08	0	1.71e-05	228	3.2242	0	0	18.9585	9	2	868.938	1736.87	4.76523	88.0966	29807	29807	MS2	19/28	B_oleracea.raw
	High	DNPSWIDQPPNVQVK	Unambiguous	1	1	A0A0D3D732		CID	1	0	1	1		5.89516e+07	0	7.342e-05	269	3.15346	0	0	36.7906	4	3	579.628	1736.87	5.03861	88.253	29866	29866	MS2	22/56	B_oleracea.raw
	High	TTESmIEDLLAEAAR	Unambiguous	2	2	A0A0D3DR35;A0A0D3D732	M5(Oxidation)	CID	1	0	1	1		1.5676e+06	0	9.142e-06	265	2.80733	0	0	71.3139	63	2	833.409	1665.81	6.67454	116.508	40548	40548	MS2	17/28	B_oleracea.raw
	High	TTESmIEDLLAEAAR	Unambiguous	2	2	A0A0D3DR35;A0A0D3D732	M5(Oxidation)	CID	1	0	1	1		2.59071e+06	0	0.005765	271	1.88665	0	0	80.2543	81	2	833.41	1665.81	7.77373	117.384	40846	40846	MS2	13/28	B_oleracea.raw
A0A0D3C3D3	Uncharacterized protein OS=Brassica oleracea var. oleracea PE=3 SV=1 - [A0A0D3C3D3_BRAOL]	17.3874	6.04	7	1	2	5	2.7154e+07	646	70.755	5.18604
	Confidence Level	Sequence	PSM Ambiguity	# Proteins	# Protein Groups	Protein Group Accessions	Modifications	Activation Type	ΔScore	ΔCn	Rank	Search Engine Rank	QuanResultID	Precursor Area	q-Value	PEP	Peptides Matched	XCorr	Probability	# Missed Cleavages	Isolation Interference [%]	Ion Inject Time [ms]	Charge	m/z [Da]	MH+ [Da]	ΔM [ppm]	RT [min]	First Scan	Last Scan	MS Order	Ions Matched	Spectrum File
	High	EQVFSTYSDNQPGVLIQVFEGER	Unambiguous	2	1	A0A0D3C3D3		CID	1	0	1	1		1.71283e+07	0	6.887e-05	202	4.36787	0	0	38.1717	31	3	881.437	2642.3	8.39235	125.425	43560	43560	MS2	27/88	B_oleracea.raw
	High	EQVFSTYSDNQPGVLIQVFEGER	Unambiguous	2	1	A0A0D3C3D3		CID	1	0	1	1		7.64286e+06	0	2.855e-06	167	4.33056	0	0	9.74552	31	2	1321.65	2642.3	9.73719	125.493	43580	43580	MS2	19/44	B_oleracea.raw
	High	EQVFSTYSDNQPGVLIQVFEGER	Unambiguous	2	1	A0A0D3C3D3		CID	1	0	1	1		1.71283e+07	0	6.117e-06	205	4.29102	0	0	26.4953	15	3	881.436	2642.29	8.11516	125.557	43601	43601	MS2	29/88	B_oleracea.raw
	High	ATAGDTHLGGEDFDNR	Unambiguous	11	2	A0A0D3BUX9;A0A0D3C3D3		CID	1	0	1	1		37179719	0	0.01616	121	2.35015	0	0	35.7276	22	3	559.25	1675.74	3.12983	34.4872	8618	8618	MS2	20/60	B_oleracea.raw
	High	ATAGDTHLGGEDFDNR	Unambiguous	11	2	A0A0D3BUX9;A0A0D3C3D3		CID	1	0	1	1		37179719	0.003	0.08545	121	2.04778	0	0	19.7517	3	3	559.25	1675.74	3.12983	34.5599	8645	8645	MS2	20/60	B_oleracea.raw
A0A0D3BWS5	Uncharacterized protein OS=Brassica oleracea var. oleracea PE=4 SV=1 - [A0A0D3BWS5_BRAOL]	17.0805	9.38	1	2	3	5	3.14112e+08	341	37.6736	9.90576
	Confidence Level	Sequence	PSM Ambiguity	# Proteins	# Protein Groups	Protein Group Accessions	Modifications	Activation Type	ΔScore	ΔCn	Rank	Search Engine Rank	QuanResultID	Precursor Area	q-Value	PEP	Peptides Matched	XCorr	Probability	# Missed Cleavages	Isolation Interference [%]	Ion Inject Time [ms]	Charge	m/z [Da]	MH+ [Da]	ΔM [ppm]	RT [min]	First Scan	Last Scan	MS Order	Ions Matched	Spectrum File
	High	TGVcFASGGAGVDPVTSR	Unambiguous	2	2	A0A0D3AQX0;A0A0D3BWS5	C4(Carbamidomethyl)	CID	1	0	1	1		5.47325e+08	0	8.157e-09	150	4.60516	0	0	23.3821	0	2	869.419	1737.83	4.28601	74.2516	24298	24298	MS2	23/34	B_oleracea.raw
	High	VFSDVIAEGLGIKK	Unambiguous	1	1	A0A0D3BWS5		CID	1	0	1	1		4.75636e+07	0	3.687e-07	66	3.83093	0	1	20.7888	6	2	738.432	1475.86	6.34037	95.9052	32806	32806	MS2	22/26	B_oleracea.raw
	High	VFSDVIAEGLGIK	Unambiguous	1	1	A0A0D3BWS5		CID	1	0	1	1		2.44821e+07	0	2.709e-07	140	3.8235	0	0	24.2086	8	2	674.384	1347.76	7.21417	110.102	38267	38267	MS2	19/24	B_oleracea.raw
	High	VFSDVIAEGLGIKK	Unambiguous	1	1	A0A0D3BWS5		CID	1	0	1	1		3.70527e+08	0	3.551e-05	72	2.47577	0	1	9.01197	3	3	492.623	1475.85	4.28416	95.808	32769	32769	MS2	21/52	B_oleracea.raw
	High	VFSDVIAEGLGIKK	Unambiguous	1	1	A0A0D3BWS5		CID	1	0	1	1		3.70527e+08	0	0.004377	75	2.34512	0	1	60.9794	20	3	492.623	1475.85	5.40076	96.3658	32983	32983	MS2	20/52	B_oleracea.raw
A0A0D3CW61	Uncharacterized protein OS=Brassica oleracea var. oleracea GN=LACS9 PE=4 SV=1 - [A0A0D3CW61_BRAOL]	16.5819	5.19	1	3	3	7	2.24558e+08	693	75.8872	6.66846
	Confidence Level	Sequence	PSM Ambiguity	# Proteins	# Protein Groups	Protein Group Accessions	Modifications	Activation Type	ΔScore	ΔCn	Rank	Search Engine Rank	QuanResultID	Precursor Area	q-Value	PEP	Peptides Matched	XCorr	Probability	# Missed Cleavages	Isolation Interference [%]	Ion Inject Time [ms]	Charge	m/z [Da]	MH+ [Da]	ΔM [ppm]	RT [min]	First Scan	Last Scan	MS Order	Ions Matched	Spectrum File
	High	GVVVDDVGGEPGHTVR	Unambiguous	1	1	A0A0D3CW61		CID	1	0	1	1		1.14143e+08	0	5.318e-06	192	4.09295	0	0	24.1013	2	2	796.908	1592.81	3.74315	36.0054	9213	9213	MS2	20/30	B_oleracea.raw
	High	GVVVDDVGGEPGHTVR	Unambiguous	1	1	A0A0D3CW61		CID	1	0	1	1		1.14143e+08	0	1.993e-05	204	3.89261	0	0	20.4731	3	2	796.908	1592.81	3.81979	35.9029	9173	9173	MS2	21/30	B_oleracea.raw
	High	VGAPLPcSFVK	Unambiguous	1	1	A0A0D3CW61	C7(Carbamidomethyl)	CID	1	0	1	1		40904110	0	0.001275	307	2.4125	0	0	0	14	2	587.819	1174.63	1.97329	72.7342	23704	23704	MS2	16/20	B_oleracea.raw
	High	GVVVDDVGGEPGHTVR	Unambiguous	1	1	A0A0D3CW61		CID	1	0	1	1		619338574	0	0.000749	253	2.36485	0	0	35.7855	0	3	531.608	1592.81	4.80764	36.0425	9227	9227	MS2	20/60	B_oleracea.raw
	High	VGAPLPcSFVK	Unambiguous	1	1	A0A0D3CW61	C7(Carbamidomethyl)	CID	1	0	1	1		40904110	0	0.01193	256	1.77389	0	0	18.2118	10	2	587.819	1174.63	1.45368	72.9201	23778	23778	MS2	12/20	B_oleracea.raw
	High	LHLGDYEWK	Unambiguous	1	1	A0A0D3CW61		CID	1	0	1	1		1.34309e+07	0.001	0.04535	237	2.04512	0	0	0	14	3	387.53	1160.58	2.44475	72.0946	23448	23448	MS2	17/32	B_oleracea.raw
	Medium	LHLGDYEWK	Unambiguous	1	1	A0A0D3CW61		CID	1	0	1	1		1.34309e+07	0.038	0.4613	218	1.84331	0	0	56.9567	5	3	387.531	1160.58	3.31249	72.3457	23550	23550	MS2	13/32	B_oleracea.raw
A0A0D2ZQY0	Uncharacterized protein OS=Brassica oleracea var. oleracea PE=4 SV=1 - [A0A0D2ZQY0_BRAOL]	16.1166	33.01	1	4	4	6	2.1524e+09	103	11.4625	7.63525
	Confidence Level	Sequence	PSM Ambiguity	# Proteins	# Protein Groups	Protein Group Accessions	Modifications	Activation Type	ΔScore	ΔCn	Rank	Search Engine Rank	QuanResultID	Precursor Area	q-Value	PEP	Peptides Matched	XCorr	Probability	# Missed Cleavages	Isolation Interference [%]	Ion Inject Time [ms]	Charge	m/z [Da]	MH+ [Da]	ΔM [ppm]	RT [min]	First Scan	Last Scan	MS Order	Ions Matched	Spectrum File
	High	FLTcTcINR	Unambiguous	1	1	A0A0D2ZQY0	C4(Carbamidomethyl); C6(Carbamidomethyl)	CID	1	0	1	1		5521864608	0	0.001582	170	3.05516	0	0	4.15223	0	2	592.783	1184.56	3.59161	44.6728	12604	12604	MS2	13/16	B_oleracea.raw
	High	DGDcYDQIPFPGK	Unambiguous	1	1	A0A0D2ZQY0	C4(Carbamidomethyl)	CID	1	0	1	1		7.84555e+08	0	0.0002527	66	2.9842	0	0	4.00281	0	2	756.33	1511.65	3.6862	91.026	30934	30934	MS2	18/24	B_oleracea.raw
	High	FLTcTcINR	Unambiguous	1	1	A0A0D2ZQY0	C4(Carbamidomethyl); C6(Carbamidomethyl)	CID	1	0	1	1		5521864608	0	0.0002857	161	2.77094	0	0	60.7252	2	2	592.784	1184.56	4.10686	44.1867	12411	12411	MS2	15/16	B_oleracea.raw
	High	DMLSNNITR	Unambiguous	1	1	A0A0D2ZQY0		CID	1	0	1	1		150790128	0	0.007415	286	2.34524	0	0	17.3973	1	2	532.265	1063.52	3.16288	48.5808	14176	14176	MS2	14/16	B_oleracea.raw
	High	DGDcYDQIPFPGK	Unambiguous	1	1	A0A0D2ZQY0	C4(Carbamidomethyl)	CID	1	0	1	1		7.84555e+08	0	0.0007355	76	2.27101	0	0	28.8452	16	2	756.329	1511.65	1.9904	91.5212	31126	31126	MS2	17/24	B_oleracea.raw
	Medium	cFRDMLSNNITR	Unambiguous	1	1	A0A0D2ZQY0	C1(Carbamidomethyl)	CID	1	0	1	1		2.74697e+07	0.015	0.2306	224	2.69005	0	1	42.2845	6	3	509.58	1526.73	3.3347	66.892	21422	21422	MS2	16/44	B_oleracea.raw
A0A0D3CX23	Uncharacterized protein OS=Brassica oleracea var. oleracea PE=4 SV=1 - [A0A0D3CX23_BRAOL]	15.679	12.12	1	3	3	8	2.69839e+07	165	18.6291	9.14404
	Confidence Level	Sequence	PSM Ambiguity	# Proteins	# Protein Groups	Protein Group Accessions	Modifications	Activation Type	ΔScore	ΔCn	Rank	Search Engine Rank	QuanResultID	Precursor Area	q-Value	PEP	Peptides Matched	XCorr	Probability	# Missed Cleavages	Isolation Interference [%]	Ion Inject Time [ms]	Charge	m/z [Da]	MH+ [Da]	ΔM [ppm]	RT [min]	First Scan	Last Scan	MS Order	Ions Matched	Spectrum File
	High	KQHGTLGScAEK	Unambiguous	1	1	A0A0D3CX23	C9(Carbamidomethyl)	CID	1	0	1	1		1.42668e+07	0	8.58e-06	196	3.24704	0	1	11.2099	3	3	439.221	1315.65	5.26761	11.6887	913	913	MS2	24/44	B_oleracea.raw
	High	QHGTLGScAEK	Unambiguous	1	1	A0A0D3CX23	C8(Carbamidomethyl)	CID	1	0	1	1		3.25482e+07	0	0.002703	116	2.87701	0	0	3.67128	1	3	396.522	1187.55	4.49892	11.8062	955	955	MS2	22/40	B_oleracea.raw
	High	GIcScAcK	Unambiguous	1	1	A0A0D3CX23	C3(Carbamidomethyl); C5(Carbamidomethyl); C7(Carbamidomethyl)	CID	1	0	1	1		3.41367e+07	0.001	0.04218	44	1.80307	0	0	30.1934	100	2	478.196	955.385	5.98307	13.4301	1425	1425	MS2	12/14	B_oleracea.raw
	High	GIcScAcK	Unambiguous	1	1	A0A0D3CX23	C3(Carbamidomethyl); C5(Carbamidomethyl); C7(Carbamidomethyl)	CID	1	0	1	1		3.41367e+07	0.001	0.05339	42	1.74925	0	0	36.3124	87	2	478.197	955.386	6.55803	12.8837	1276	1276	MS2	10/14	B_oleracea.raw
	High	GIcScAcK	Unambiguous	1	1	A0A0D3CX23	C3(Carbamidomethyl); C5(Carbamidomethyl); C7(Carbamidomethyl)	CID	1	0	1	1			0.003	0.07831	44	1.55224	0	0	70.6629	100	2	478.196	955.385	6.17472	14.1803	1645	1645	MS2	10/14	B_oleracea.raw
	High	QHGTLGScAEK	Unambiguous	1	1	A0A0D3CX23	C8(Carbamidomethyl)	CID	1	0	1	1		3.25482e+07	0.004	0.1223	125	2.33811	0	0	44.2123	100	3	396.523	1187.55	5.34695	12.4069	1140	1140	MS2	17/40	B_oleracea.raw
	Medium	QHGTLGScAEK	Unambiguous	1	1	A0A0D3CX23	C8(Carbamidomethyl)	CID	1	0	1	1		7.50072e+06	0.012	0.2166	128	1.90798	0	0	12.5154	7	2	594.28	1187.55	3.71362	11.8081	956	956	MS2	12/20	B_oleracea.raw
	Medium	GIcScAcK	Unambiguous	1	1	A0A0D3CX23	C3(Carbamidomethyl); C5(Carbamidomethyl); C7(Carbamidomethyl)	CID	1	0	1	1		3.41367e+07	0.019	0.2682	42	1.75655	0	0	10.3872	3	2	478.196	955.385	5.79141	12.3552	1122	1122	MS2	11/14	B_oleracea.raw
A0A0D3DUF8	Uncharacterized protein OS=Brassica oleracea var. oleracea PE=3 SV=1 - [A0A0D3DUF8_BRAOL]	15.312	1.9	1	1	3	5	4.28434e+07	1688	185.311	6.771
	Confidence Level	Sequence	PSM Ambiguity	# Proteins	# Protein Groups	Protein Group Accessions	Modifications	Activation Type	ΔScore	ΔCn	Rank	Search Engine Rank	QuanResultID	Precursor Area	q-Value	PEP	Peptides Matched	XCorr	Probability	# Missed Cleavages	Isolation Interference [%]	Ion Inject Time [ms]	Charge	m/z [Da]	MH+ [Da]	ΔM [ppm]	RT [min]	First Scan	Last Scan	MS Order	Ions Matched	Spectrum File
	High	VTLAGYcPVSEDLEPcR	Unambiguous	1	1	A0A0D3DUF8	C7(Carbamidomethyl); C16(Carbamidomethyl)	CID	1	0	1	1		28081680	0	2.453e-06	156	4.38677	0	0	19.4631	8	2	983.459	1965.91	2.74703	92.1108	31352	31352	MS2	18/32	B_oleracea.raw
	High	VTLAGYcPVSEDLEPcR	Unambiguous	1	1	A0A0D3DUF8	C7(Carbamidomethyl); C16(Carbamidomethyl)	CID	1	0	1	1		28081680	0	0.0002337	163	3.44401	0	0	38.0178	8	2	983.457	1965.91	1.31888	91.971	31299	31299	MS2	17/32	B_oleracea.raw
	High	VTLAGYcPVSEDLEPcR	Unambiguous	1	1	A0A0D3DUF8	C7(Carbamidomethyl); C16(Carbamidomethyl)	CID	1	0	1	1		28081680	0	0.000216	171	3.23812	0	0	38.136	14	2	983.46	1965.91	4.48564	91.9099	31275	31275	MS2	14/32	B_oleracea.raw
	High	WEILPADGKDAPQFR	Unambiguous	2	2	A0A0D3DUF8;A0A0D3CUV4		CID	1	0	1	1		60539451	0.009	0.1803	225	2.2017	0	1	27.6271	4	3	581.636	1742.89	4.37815	88.6277	30014	30014	MS2	19/56	B_oleracea.raw
	Medium	WEILPADGK	Unambiguous	2	2	A0A0D3DUF8;A0A0D3CUV4		CID	1	0	1	1		3.9909e+07	0.022	0.2914	176	2.04136	0	0	27.7659	4	2	514.776	1028.54	3.08963	76.8986	25363	25363	MS2	9/16	B_oleracea.raw
A0A0D3DH92	Uncharacterized protein OS=Brassica oleracea var. oleracea PE=4 SV=1 - [A0A0D3DH92_BRAOL]	14.8503	5.83	1	1	1	3	1.62611e+07	532	58.2771	8.83643
	Confidence Level	Sequence	PSM Ambiguity	# Proteins	# Protein Groups	Protein Group Accessions	Modifications	Activation Type	ΔScore	ΔCn	Rank	Search Engine Rank	QuanResultID	Precursor Area	q-Value	PEP	Peptides Matched	XCorr	Probability	# Missed Cleavages	Isolation Interference [%]	Ion Inject Time [ms]	Charge	m/z [Da]	MH+ [Da]	ΔM [ppm]	RT [min]	First Scan	Last Scan	MS Order	Ions Matched	Spectrum File
	High	DESGVGVNETDGVLGEEGLPLSGVEADGPKK	Unambiguous	1	1	A0A0D3DH92		CID	1	0	1	1		1.62611e+07	0	1.823e-11	155	5.54011	0	1	32.2984	45	3	1018.83	3054.49	4.55282	101.694	35042	35042	MS2	36/120	B_oleracea.raw
	High	DESGVGVNETDGVLGEEGLPLSGVEADGPKK	Unambiguous	1	1	A0A0D3DH92		CID	1	0	1	1		1.62611e+07	0	1.005e-06	158	5.04194	0	1	33.1398	11	3	1018.84	3054.49	5.93157	101.735	35057	35057	MS2	35/120	B_oleracea.raw
	High	DESGVGVNETDGVLGEEGLPLSGVEADGPKK	Unambiguous	1	1	A0A0D3DH92		CID	1	0	1	1		1.62611e+07	0	4.247e-06	164	4.26825	0	1	20.941	13	3	1018.84	3054.49	6.47109	101.789	35077	35077	MS2	30/120	B_oleracea.raw
A0A0D3CUV4	Uncharacterized protein OS=Brassica oleracea var. oleracea PE=4 SV=1 - [A0A0D3CUV4_BRAOL]	14.844	34.78	1	1	3	5	4.35859e+07	92	9.9339	4.93213
	Confidence Level	Sequence	PSM Ambiguity	# Proteins	# Protein Groups	Protein Group Accessions	Modifications	Activation Type	ΔScore	ΔCn	Rank	Search Engine Rank	QuanResultID	Precursor Area	q-Value	PEP	Peptides Matched	XCorr	Probability	# Missed Cleavages	Isolation Interference [%]	Ion Inject Time [ms]	Charge	m/z [Da]	MH+ [Da]	ΔM [ppm]	RT [min]	First Scan	Last Scan	MS Order	Ions Matched	Spectrum File
	High	VTLAGYcPVSDDLEPcR	Unambiguous	1	1	A0A0D3CUV4	C7(Carbamidomethyl); C16(Carbamidomethyl)	CID	1	0	1	1		3.03094e+07	0	6.109e-07	161	3.97392	0	0	16.1637	21	2	976.451	1951.9	3.1548	91.5651	31143	31143	MS2	20/32	B_oleracea.raw
	High	VTLAGYcPVSDDLEPcR	Unambiguous	1	1	A0A0D3CUV4	C7(Carbamidomethyl); C16(Carbamidomethyl)	CID	1	0	1	1		3.03094e+07	0	2.696e-05	155	3.33589	0	0	28.1282	20	2	976.453	1951.9	4.53066	91.4363	31093	31093	MS2	17/32	B_oleracea.raw
	High	VTLAGYcPVSDDLEPcR	Unambiguous	1	1	A0A0D3CUV4	C7(Carbamidomethyl); C16(Carbamidomethyl)	CID	1	0	1	1		3.03094e+07	0	9.971e-07	150	3.29114	0	0	18.4474	7	2	976.451	1951.9	3.27987	91.4719	31106	31106	MS2	19/32	B_oleracea.raw
	High	WEILPADGKDAPQFR	Unambiguous	2	2	A0A0D3DUF8;A0A0D3CUV4		CID	1	0	1	1		60539451	0.009	0.1803	225	2.2017	0	1	27.6271	4	3	581.636	1742.89	4.37815	88.6277	30014	30014	MS2	19/56	B_oleracea.raw
	Medium	WEILPADGK	Unambiguous	2	2	A0A0D3DUF8;A0A0D3CUV4		CID	1	0	1	1		3.9909e+07	0.022	0.2914	176	2.04136	0	0	27.7659	4	2	514.776	1028.54	3.08963	76.8986	25363	25363	MS2	9/16	B_oleracea.raw
A0A0D3A2I2	Uncharacterized protein OS=Brassica oleracea var. oleracea PE=4 SV=1 - [A0A0D3A2I2_BRAOL]	14.7922	26.85	1	2	3	8	5.2432e+09	108	12.552	6.91748
	Confidence Level	Sequence	PSM Ambiguity	# Proteins	# Protein Groups	Protein Group Accessions	Modifications	Activation Type	ΔScore	ΔCn	Rank	Search Engine Rank	QuanResultID	Precursor Area	q-Value	PEP	Peptides Matched	XCorr	Probability	# Missed Cleavages	Isolation Interference [%]	Ion Inject Time [ms]	Charge	m/z [Da]	MH+ [Da]	ΔM [ppm]	RT [min]	First Scan	Last Scan	MS Order	Ions Matched	Spectrum File
	High	NYFNcTcDNVYMIHK	Unambiguous	1	1	A0A0D3A2I2	C5(Carbamidomethyl); C7(Carbamidomethyl)	CID	1	0	1	1		46043009	0	6.255e-08	37	4.49648	0	0	13.3303	3	2	989.92	1978.83	4.20044	77.7854	25720	25720	MS2	21/28	B_oleracea.raw
	High	IEDIEGNcKVDGLK	Unambiguous	1	1	A0A0D3A2I2	C8(Carbamidomethyl)	CID	1	0	1	1		3653471477	0	2.71e-05	241	3.67207	0	1	1.17787	0	2	795.397	1589.79	1.73323	42.4364	11715	11715	MS2	21/26	B_oleracea.raw
	High	IEDIEGNcKVDGLK	Unambiguous	1	1	A0A0D3A2I2	C8(Carbamidomethyl)	CID	1	0	1	1		15681646016	0	0.0156	261	2.31797	0	1	1.16431	1	3	530.601	1589.79	3.14527	42.9023	11897	11897	MS2	21/52	B_oleracea.raw
	High	IEDIEGNcKVDGLK	Unambiguous	1	1	A0A0D3A2I2	C8(Carbamidomethyl)	CID	1	0	1	1		3653471477	0	0.003069	236	2.20899	0	1	37.5833	11	2	795.396	1589.79	0.735036	41.9028	11511	11511	MS2	16/26	B_oleracea.raw
	High	IEDIEGNcK	Unambiguous	3	2	A0A0D3BYT4;A0A0D3A2I2	C8(Carbamidomethyl)	CID	1	0	1	1		1.92482e+06	0	0.003776	121	2.09669	0	0	39.6921	69	2	539.251	1077.49	5.9389	20.4775	3576	3576	MS2	13/16	B_oleracea.raw
	High	NYFNcTcDNVYmIHK	Unambiguous	1	1	A0A0D3A2I2	C5(Carbamidomethyl); C7(Carbamidomethyl); M12(Oxidation)	CID	1	0	1	1		4.26713e+07	0	0.001952	31	1.90112	0	0	55.1832	9	3	665.615	1994.83	5.7912	70.3363	22746	22746	MS2	16/56	B_oleracea.raw
	High	IEDIEGNcKVDGLK	Unambiguous	1	1	A0A0D3A2I2	C8(Carbamidomethyl)	CID	1	0	1	1		15681646016	0	0.0009524	246	1.48252	0	1	2.73715	0	3	530.602	1589.79	3.9515	42.3772	11691	11691	MS2	22/52	B_oleracea.raw
	Medium	IEDIEGNcKVDGLK	Unambiguous	1	1	A0A0D3A2I2	C8(Carbamidomethyl)	CID	1	0	1	2		15681646016	0.036	0.4479	248	1.37246	0	1	31.4733	7	3	530.6	1589.79	1.53281	41.8631	11496	11496	MS2	16/52	B_oleracea.raw
A0A0D3DHG1	Uncharacterized protein OS=Brassica oleracea var. oleracea PE=4 SV=1 - [A0A0D3DHG1_BRAOL]	13.9345	5.82	2	4	4	5	4.27697e+07	1186	132.249	8.77783
	Confidence Level	Sequence	PSM Ambiguity	# Proteins	# Protein Groups	Protein Group Accessions	Modifications	Activation Type	ΔScore	ΔCn	Rank	Search Engine Rank	QuanResultID	Precursor Area	q-Value	PEP	Peptides Matched	XCorr	Probability	# Missed Cleavages	Isolation Interference [%]	Ion Inject Time [ms]	Charge	m/z [Da]	MH+ [Da]	ΔM [ppm]	RT [min]	First Scan	Last Scan	MS Order	Ions Matched	Spectrum File
	High	ALAGTSVFTVSNTNNEFVLISDPTGEK	Unambiguous	1	1	A0A0D3DHG1		CID	1	0	1	1		1.13839e+07	0	5.541e-06	141	3.95189	0	0	4.76591	12	2	1406.21	2811.42	6.08279	118.452	41211	41211	MS2	19/52	B_oleracea.raw
	High	ALAGTSVFTVSNTNNEFVLISDPTGEK	Unambiguous	1	1	A0A0D3DHG1		CID	1	0	1	1		4.02676e+07	0	0.0002957	171	3.15701	0	0	21.8087	12	3	937.81	2811.41	3.51627	118.313	41164	41164	MS2	24/104	B_oleracea.raw
	High	QEDAEAFLAQAR	Unambiguous	2	1	A0A0D3DHG1		CID	1	0	1	1		28110329	0	0.0003294	233	2.68312	0	0	40.0462	4	2	674.83	1348.65	3.0598	78.1129	25853	25853	MS2	15/22	B_oleracea.raw
	High	SSSSKNGFDGVPVFQSELLVVR	Unambiguous	1	1	A0A0D3DHG1		CID	1	0	1	1		2.18402e+07	0	0.01343	147	2.17409	0	1	53.9318	12	3	784.75	2352.23	6.2297	105.746	36599	36599	MS2	17/84	B_oleracea.raw
	High	SIGLLcFR	Selected	2	1	A0A0D3DHG1	C6(Carbamidomethyl)	CID		0.0051	2	2		5.99312e+07	0.005	0.144	190	1.96833	0	0	38.0887	11	2	483.269	965.53	6.24157	90.4458	30711	30711	MS2	12/14	B_oleracea.raw
A0A0D2ZUE9	Uncharacterized protein OS=Brassica oleracea var. oleracea PE=4 SV=1 - [A0A0D2ZUE9_BRAOL]	13.6411	9.39	1	1	1	5	3610523069	213	23.4829	8.77783
	Confidence Level	Sequence	PSM Ambiguity	# Proteins	# Protein Groups	Protein Group Accessions	Modifications	Activation Type	ΔScore	ΔCn	Rank	Search Engine Rank	QuanResultID	Precursor Area	q-Value	PEP	Peptides Matched	XCorr	Probability	# Missed Cleavages	Isolation Interference [%]	Ion Inject Time [ms]	Charge	m/z [Da]	MH+ [Da]	ΔM [ppm]	RT [min]	First Scan	Last Scan	MS Order	Ions Matched	Spectrum File
	High	AGcLVEcSLTLFVPGFGDIR	Unambiguous	1	1	A0A0D2ZUE9	C3(Carbamidomethyl); C7(Carbamidomethyl)	CID	1	0	1	1		3610523069	0.001	0.05483	168	2.62403	0	0	14.5833	2	3	737.708	2211.11	7.17467	91.419	31085	31085	MS2	24/76	B_oleracea.raw
	High	AGcLVEcSLTLFVPGFGDIR	Unambiguous	1	1	A0A0D2ZUE9	C3(Carbamidomethyl); C7(Carbamidomethyl)	CID	1	0	1	1		3610523069	0.002	0.07087	170	3.01481	0	0	8.55725	1	3	737.708	2211.11	6.84343	91.954	31291	31291	MS2	22/76	B_oleracea.raw
	High	AGcLVEcSLTLFVPGFGDIR	Unambiguous	1	1	A0A0D2ZUE9	C3(Carbamidomethyl); C7(Carbamidomethyl)	CID	1	0	1	1		7.49905e+08	0.002	0.06606	126	2.8236	0	0	9.41182	10	2	1106.06	2211.11	7.29117	91.9801	31303	31303	MS2	16/38	B_oleracea.raw
	High	AGcLVEcSLTLFVPGFGDIR	Unambiguous	1	1	A0A0D2ZUE9	C3(Carbamidomethyl); C7(Carbamidomethyl)	CID	1	0	1	1		3610523069	0.005	0.1436	169	2.28585	0	0	41.4914	13	3	737.708	2211.11	7.3403	92.3332	31439	31439	MS2	21/76	B_oleracea.raw
	Medium	AGcLVEcSLTLFVPGFGDIR	Unambiguous	1	1	A0A0D2ZUE9	C3(Carbamidomethyl); C7(Carbamidomethyl)	CID	1	0	1	1		7.49905e+08	0.019	0.2638	128	2.89283	0	0	6.60853	2	2	1106.06	2211.11	7.07034	91.4697	31105	31105	MS2	15/38	B_oleracea.raw
A0A0D3CCS1	Uncharacterized protein OS=Brassica oleracea var. oleracea PE=4 SV=1 - [A0A0D3CCS1_BRAOL]	13.3909	10.29	1	2	2	4	6.47199e+07	272	31.6326	9.71533
	Confidence Level	Sequence	PSM Ambiguity	# Proteins	# Protein Groups	Protein Group Accessions	Modifications	Activation Type	ΔScore	ΔCn	Rank	Search Engine Rank	QuanResultID	Precursor Area	q-Value	PEP	Peptides Matched	XCorr	Probability	# Missed Cleavages	Isolation Interference [%]	Ion Inject Time [ms]	Charge	m/z [Da]	MH+ [Da]	ΔM [ppm]	RT [min]	First Scan	Last Scan	MS Order	Ions Matched	Spectrum File
	High	LLGQLQIKPWYIDSDKYcTAR	Unambiguous	1	1	A0A0D3CCS1	C18(Carbamidomethyl)	CID	1	0	1	1		3.528e+07	0	2.82e-08	134	5.55149	0	1	22.2792	7	3	856.784	2568.34	3.676	96.2536	32940	32940	MS2	26/80	B_oleracea.raw
	High	LLGQLQIKPWYIDSDKYcTAR	Unambiguous	1	1	A0A0D3CCS1	C18(Carbamidomethyl)	CID	1	0	1	1		3.528e+07	0	1.042e-09	131	5.37035	0	1	41.9117	35	3	856.787	2568.35	6.88418	96.4883	33030	33030	MS2	32/80	B_oleracea.raw
	High	LLGQLQIKPWYIDSDKYcTAR	Unambiguous	1	1	A0A0D3CCS1	C18(Carbamidomethyl)	CID	1	0	1	1		1.24991e+08	0	0.004949	135	2.46907	0	1	27.2034	4	4	642.84	2568.34	4.38369	96.1809	32911	32911	MS2	27/120	B_oleracea.raw
	Medium	DLLTLFR	Unambiguous	1	1	A0A0D3CCS1		CID	1	0	1	1		4.44868e+06	0.034	0.3919	206	1.34346	0	0	7.64299	30	2	439.264	877.521	7.21819	114.012	39683	39683	MS2	9/12	B_oleracea.raw
A0A0D3BSW2	Uncharacterized protein (Fragment) OS=Brassica oleracea var. oleracea PE=4 SV=1 - [A0A0D3BSW2_BRAOL]	13.3807	13.22	1	3	3	5	2.99899e+08	174	19.5586	10.2427
	Confidence Level	Sequence	PSM Ambiguity	# Proteins	# Protein Groups	Protein Group Accessions	Modifications	Activation Type	ΔScore	ΔCn	Rank	Search Engine Rank	QuanResultID	Precursor Area	q-Value	PEP	Peptides Matched	XCorr	Probability	# Missed Cleavages	Isolation Interference [%]	Ion Inject Time [ms]	Charge	m/z [Da]	MH+ [Da]	ΔM [ppm]	RT [min]	First Scan	Last Scan	MS Order	Ions Matched	Spectrum File
	High	TDTAVLSPLKFSR	Unambiguous	1	1	A0A0D3BSW2		CID	1	0	1	1		1.80651e+08	0	4.516e-05	127	3.67482	0	1	28.9451	6	2	717.904	1434.8	3.26247	75.2365	24693	24693	MS2	17/24	B_oleracea.raw
	High	TDTAVLSPLKFSR	Unambiguous	1	1	A0A0D3BSW2		CID	1	0	1	1		270854760	0	0.0005214	133	2.99437	0	1	0	4	3	478.939	1434.8	4.55053	75.2298	24690	24690	MS2	20/48	B_oleracea.raw
	High	TDTAVLSPLK	Unambiguous	1	1	A0A0D3BSW2		CID	1	0	1	1		567373044	0	0.0003705	271	2.55798	0	0	24.2184	2	2	522.802	1044.6	2.87567	49.2505	14441	14441	MS2	15/18	B_oleracea.raw
	High	TDTAVLSPLK	Unambiguous	1	1	A0A0D3BSW2		CID	1	0	1	1		567373044	0	0.0002697	273	2.48114	0	0	17.9762	2	2	522.802	1044.6	2.87567	48.7377	14239	14239	MS2	15/18	B_oleracea.raw
	Medium	TNMEIQELGR	Unambiguous	1	1	A0A0D3BSW2		CID	1	0	1	1		61469356	0.04	0.4767	237	1.67243	0	0	49.393	8	2	595.797	1190.59	2.01727	51.8229	15467	15467	MS2	10/18	B_oleracea.raw
A0A0D3C500	Non-specific lipid-transfer protein OS=Brassica oleracea var. oleracea PE=3 SV=1 - [A0A0D3C500_BRAOL]	13.3619	13.68	1	1	1	3	9.46003e+07	117	11.879	8.98291
	Confidence Level	Sequence	PSM Ambiguity	# Proteins	# Protein Groups	Protein Group Accessions	Modifications	Activation Type	ΔScore	ΔCn	Rank	Search Engine Rank	QuanResultID	Precursor Area	q-Value	PEP	Peptides Matched	XCorr	Probability	# Missed Cleavages	Isolation Interference [%]	Ion Inject Time [ms]	Charge	m/z [Da]	MH+ [Da]	ΔM [ppm]	RT [min]	First Scan	Last Scan	MS Order	Ions Matched	Spectrum File
	High	cLVGAANSFPTLNAAR	Unambiguous	1	1	A0A0D3C500	C1(Carbamidomethyl)	CID	1	0	1	1		9.46003e+07	0	2.788e-08	225	4.61291	0	0	25.0438	25	2	831.427	1661.85	2.23842	88.8655	30109	30109	MS2	24/30	B_oleracea.raw
	High	cLVGAANSFPTLNAAR	Unambiguous	1	1	A0A0D3C500	C1(Carbamidomethyl)	CID	1	0	1	1		9.46003e+07	0	1.942e-08	228	4.42652	0	0	15.4829	6	2	831.427	1661.85	2.45879	89.1766	30228	30228	MS2	22/30	B_oleracea.raw
	High	cLVGAANSFPTLNAAR	Unambiguous	1	1	A0A0D3C500	C1(Carbamidomethyl)	CID	1	0	1	1		9.46003e+07	0	1.954e-09	235	4.32249	0	0	25.168	7	2	831.428	1661.85	3.04642	88.8892	30117	30117	MS2	21/30	B_oleracea.raw
A0A0D2ZX73	Non-specific lipid-transfer protein OS=Brassica oleracea var. oleracea PE=3 SV=1 - [A0A0D2ZX73_BRAOL]	13.2148	16.95	1	1	1	3	1.32295e+08	118	11.8139	8.66064
	Confidence Level	Sequence	PSM Ambiguity	# Proteins	# Protein Groups	Protein Group Accessions	Modifications	Activation Type	ΔScore	ΔCn	Rank	Search Engine Rank	QuanResultID	Precursor Area	q-Value	PEP	Peptides Matched	XCorr	Probability	# Missed Cleavages	Isolation Interference [%]	Ion Inject Time [ms]	Charge	m/z [Da]	MH+ [Da]	ΔM [ppm]	RT [min]	First Scan	Last Scan	MS Order	Ions Matched	Spectrum File
	High	AcGVSVPFPISTNTNcNNVK	Unambiguous	1	1	A0A0D2ZX73	C2(Carbamidomethyl); C16(Carbamidomethyl)	CID	1	0	1	1		5.62168e+07	0	1.853e-06	184	4.87562	0	0	26.7541	4	3	727.016	2179.03	2.37833	88.8342	30095	30095	MS2	30/76	B_oleracea.raw
	High	AcGVSVPFPISTNTNcNNVK	Unambiguous	1	1	A0A0D2ZX73	C2(Carbamidomethyl); C16(Carbamidomethyl)	CID	1	0	1	1		5.62168e+07	0	2.916e-08	173	4.24731	0	0	26.0193	13	3	727.015	2179.03	1.11787	88.7958	30081	30081	MS2	28/76	B_oleracea.raw
	High	AcGVSVPFPISTNTNcNNVK	Unambiguous	1	1	A0A0D2ZX73	C2(Carbamidomethyl); C16(Carbamidomethyl)	CID	1	0	1	1		1.32295e+08	0	2.348e-07	158	4.09182	0	0	2.34971	3	2	1090.02	2179.03	3.02873	88.7805	30074	30074	MS2	22/38	B_oleracea.raw
A0A0D3B5U8	Uncharacterized protein OS=Brassica oleracea var. oleracea PE=4 SV=1 - [A0A0D3B5U8_BRAOL]	12.8102	26.03	1	2	2	4	2.56592e+08	73	7.64868	8.11865
	Confidence Level	Sequence	PSM Ambiguity	# Proteins	# Protein Groups	Protein Group Accessions	Modifications	Activation Type	ΔScore	ΔCn	Rank	Search Engine Rank	QuanResultID	Precursor Area	q-Value	PEP	Peptides Matched	XCorr	Probability	# Missed Cleavages	Isolation Interference [%]	Ion Inject Time [ms]	Charge	m/z [Da]	MH+ [Da]	ΔM [ppm]	RT [min]	First Scan	Last Scan	MS Order	Ions Matched	Spectrum File
	High	TGGDDEPFNPGcEPGSGR	Unambiguous	1	1	A0A0D3B5U8	C12(Carbamidomethyl)	CID	1	0	1	1		70236920	0	3.574e-05	14	4.03715	0	0	0	17	2	924.879	1848.75	2.36276	51.7704	15446	15446	MS2	20/34	B_oleracea.raw
	High	TGGDDEPFNPGcEPGSGR	Unambiguous	1	1	A0A0D3B5U8	C12(Carbamidomethyl)	CID	1	0	1	1		70236920	0	8.13e-05	12	3.55459	0	0	0	6	2	924.879	1848.75	3.1551	51.6214	15387	15387	MS2	16/34	B_oleracea.raw
	High	TGGDDEPFNPGcEPGSGRR	Unambiguous	1	1	A0A0D3B5U8	C12(Carbamidomethyl)	CID	1	0	1	1		4.42946e+08	0	0.001062	36	2.72712	0	1	21.465	1	3	668.956	2004.85	3.88454	35.0812	8848	8848	MS2	24/72	B_oleracea.raw
	Medium	TGGDDEPFNPGcEPGSGRR	Unambiguous	1	1	A0A0D3B5U8	C12(Carbamidomethyl)	CID	1	0	1	1		7.17582e+07	0.048	0.5359	33	2.49133	0	1	0	8	2	1002.93	2004.85	3.55637	35.1591	8880	8880	MS2	13/36	B_oleracea.raw
A0A0D3BYU3	Uncharacterized protein OS=Brassica oleracea var. oleracea PE=4 SV=1 - [A0A0D3BYU3_BRAOL]	12.1565	31.34	3	3	3	5	5.76064e+06	134	14.8259	8.52881
	Confidence Level	Sequence	PSM Ambiguity	# Proteins	# Protein Groups	Protein Group Accessions	Modifications	Activation Type	ΔScore	ΔCn	Rank	Search Engine Rank	QuanResultID	Precursor Area	q-Value	PEP	Peptides Matched	XCorr	Probability	# Missed Cleavages	Isolation Interference [%]	Ion Inject Time [ms]	Charge	m/z [Da]	MH+ [Da]	ΔM [ppm]	RT [min]	First Scan	Last Scan	MS Order	Ions Matched	Spectrum File
	High	SGKPLWcHK	Unambiguous	2	1	A0A0D3BYU3	C7(Carbamidomethyl)	CID	1	0	1	1		1.05822e+07	0	0.005356	199	3.07885	0	0	33.243	9	3	371.53	1112.57	6.2674	13.3506	1402	1402	MS2	17/32	B_oleracea.raw
	High	SKDEcTLR	Unambiguous	3	1	A0A0D3BYU3	C5(Carbamidomethyl)	CID	1	0	1	1		2.19396e+06	0	0.01238	230	2.56097	0	1	16.3753	42	2	504.745	1008.48	4.45535	11.7786	946	946	MS2	12/14	B_oleracea.raw
	High	ScSccVTK	Unambiguous	3	1	A0A0D3BYU3	C2(Carbamidomethyl); C4(Carbamidomethyl); C5(Carbamidomethyl)	CID	1	0	1	1		3.88797e+06	0.004	0.1252	16	2.02178	0	0	3.86636	10	2	501.198	1001.39	4.57328	11.7575	937	937	MS2	10/14	B_oleracea.raw
	High	SKDEcTLR	Unambiguous	3	1	A0A0D3BYU3	C5(Carbamidomethyl)	CID	1	0	1	1		2.81174e+06	0.007	0.1521	237	2.64397	0	1	7.54872	27	3	336.832	1008.48	4.95645	11.7739	944	944	MS2	16/28	B_oleracea.raw
	High	SGKPLWcHK	Unambiguous	2	1	A0A0D3BYU3	C7(Carbamidomethyl)	CID	1	0	1	1		296342	0.009	0.1691	197	1.85095	0	0	65.3308	100	2	556.791	1112.57	6.30691	13.3995	1416	1416	MS2	11/16	B_oleracea.raw
A0A0D3BUX9	Uncharacterized protein OS=Brassica oleracea var. oleracea PE=3 SV=1 - [A0A0D3BUX9_BRAOL]	11.8122	7.22	11	1	2	4	2.69805e+07	540	59.1537	5.10986
	Confidence Level	Sequence	PSM Ambiguity	# Proteins	# Protein Groups	Protein Group Accessions	Modifications	Activation Type	ΔScore	ΔCn	Rank	Search Engine Rank	QuanResultID	Precursor Area	q-Value	PEP	Peptides Matched	XCorr	Probability	# Missed Cleavages	Isolation Interference [%]	Ion Inject Time [ms]	Charge	m/z [Da]	MH+ [Da]	ΔM [ppm]	RT [min]	First Scan	Last Scan	MS Order	Ions Matched	Spectrum File
	High	EQVFSTYSDNQPGVLIQVYEGER	Unambiguous	6	1	A0A0D3BUX9		CID	1	0	1	1		1.67814e+07	0	1.46e-05	194	4.4104	0	0	29.2777	15	3	886.767	2658.29	6.79339	112.062	38989	38989	MS2	22/88	B_oleracea.raw
	High	EQVFSTYSDNQPGVLIQVYEGER	Unambiguous	6	1	A0A0D3BUX9		CID	1	0	1	1		1.67814e+07	0	0.002004	189	3.00387	0	0	18.4759	27	3	886.767	2658.29	6.65563	111.999	38965	38965	MS2	23/88	B_oleracea.raw
	High	ATAGDTHLGGEDFDNR	Unambiguous	11	2	A0A0D3BUX9;A0A0D3C3D3		CID	1	0	1	1		37179719	0	0.01616	121	2.35015	0	0	35.7276	22	3	559.25	1675.74	3.12983	34.4872	8618	8618	MS2	20/60	B_oleracea.raw
	High	ATAGDTHLGGEDFDNR	Unambiguous	11	2	A0A0D3BUX9;A0A0D3C3D3		CID	1	0	1	1		37179719	0.003	0.08545	121	2.04778	0	0	19.7517	3	3	559.25	1675.74	3.12983	34.5599	8645	8645	MS2	20/60	B_oleracea.raw
A0A0D3AJH8	Uncharacterized protein OS=Brassica oleracea var. oleracea PE=4 SV=1 - [A0A0D3AJH8_BRAOL]	11.6158	9.7	1	1	1	4	7.8428e+07	165	18.3758	7.88428
	Confidence Level	Sequence	PSM Ambiguity	# Proteins	# Protein Groups	Protein Group Accessions	Modifications	Activation Type	ΔScore	ΔCn	Rank	Search Engine Rank	QuanResultID	Precursor Area	q-Value	PEP	Peptides Matched	XCorr	Probability	# Missed Cleavages	Isolation Interference [%]	Ion Inject Time [ms]	Charge	m/z [Da]	MH+ [Da]	ΔM [ppm]	RT [min]	First Scan	Last Scan	MS Order	Ions Matched	Spectrum File
	High	TVFGAYHNPFFDYFVK	Unambiguous	1	1	A0A0D3AJH8		CID	1	0	1	1		1.95202e+07	0	5.322e-06	184	4.48644	0	0	54.1069	74	2	976.48	1951.95	7.37453	120.005	41721	41721	MS2	22/30	B_oleracea.raw
	High	TVFGAYHNPFFDYFVK	Unambiguous	1	1	A0A0D3AJH8		CID	1	0	1	1		1.95202e+07	0	5.202e-05	181	3.63864	0	0	48.8031	62	2	976.478	1951.95	5.93618	119.937	41700	41700	MS2	17/30	B_oleracea.raw
	High	TVFGAYHNPFFDYFVK	Unambiguous	1	1	A0A0D3AJH8		CID	1	0	1	1		1.95202e+07	0	0.0001581	188	3.49076	0	0	51.6457	100	2	976.478	1951.95	5.18573	120.541	41891	41891	MS2	18/30	B_oleracea.raw
	Medium	TVFGAYHNPFFDYFVK	Unambiguous	1	1	A0A0D3AJH8		CID	1	0	1	1		7.8428e+07	0.018	0.2613	195	1.24906	0	0	52.6504	9	3	651.322	1951.95	7.02369	119.971	41709	41709	MS2	15/60	B_oleracea.raw
A0A0D3E795	Uncharacterized protein OS=Brassica oleracea var. oleracea PE=4 SV=1 - [A0A0D3E795_BRAOL]	11.5375	22.61	1	2	2	5	3.76907e+08	115	12.5336	8.96826
	Confidence Level	Sequence	PSM Ambiguity	# Proteins	# Protein Groups	Protein Group Accessions	Modifications	Activation Type	ΔScore	ΔCn	Rank	Search Engine Rank	QuanResultID	Precursor Area	q-Value	PEP	Peptides Matched	XCorr	Probability	# Missed Cleavages	Isolation Interference [%]	Ion Inject Time [ms]	Charge	m/z [Da]	MH+ [Da]	ΔM [ppm]	RT [min]	First Scan	Last Scan	MS Order	Ions Matched	Spectrum File
	High	WSPISNVKDPHVVEVGK	Unambiguous	1	1	A0A0D3E795		CID	1	0	1	1		7.00041e+07	0	3.492e-05	127	3.56849	0	1	0	3	2	946.008	1891.01	1.1294	65.182	20749	20749	MS2	19/32	B_oleracea.raw
	High	NYEAIVWEK	Unambiguous	1	1	A0A0D3E795		CID	1	0	1	1		340799022	0.001	0.05013	309	2.07787	0	0	15.4568	5	2	576.292	1151.58	3.58361	74.4881	24393	24393	MS2	13/16	B_oleracea.raw
	High	NYEAIVWEK	Unambiguous	1	1	A0A0D3E795		CID	1	0	1	1		340799022	0.001	0.05319	293	1.74216	0	0	26.2509	3	2	576.292	1151.58	2.73559	73.9606	24181	24181	MS2	12/16	B_oleracea.raw
	High	NYEAIVWEK	Unambiguous	1	1	A0A0D3E795		CID	1	0	1	1		340799022	0.003	0.0841	302	2.081	0	0	34.1909	7	2	576.292	1151.58	2.73559	73.9267	24168	24168	MS2	12/16	B_oleracea.raw
	High	WSPISNVKDPHVVEVGK	Unambiguous	1	1	A0A0D3E795		CID	1	0	1	1		413014941	0.009	0.1812	160	2.06793	0	1	21.9343	4	3	631.01	1891.01	3.63985	65.0318	20689	20689	MS2	19/64	B_oleracea.raw
A0A0D3CJN0	Uncharacterized protein OS=Brassica oleracea var. oleracea PE=4 SV=1 - [A0A0D3CJN0_BRAOL]	11.422	32.97	1	2	2	3	2.42901e+08	91	10.6449	8.35303
	Confidence Level	Sequence	PSM Ambiguity	# Proteins	# Protein Groups	Protein Group Accessions	Modifications	Activation Type	ΔScore	ΔCn	Rank	Search Engine Rank	QuanResultID	Precursor Area	q-Value	PEP	Peptides Matched	XCorr	Probability	# Missed Cleavages	Isolation Interference [%]	Ion Inject Time [ms]	Charge	m/z [Da]	MH+ [Da]	ΔM [ppm]	RT [min]	First Scan	Last Scan	MS Order	Ions Matched	Spectrum File
	High	cTITGFWGHQHGcYcR	Unambiguous	1	1	A0A0D3CJN0	C1(Carbamidomethyl); C13(Carbamidomethyl); C15(Carbamidomethyl)	CID	1	0	1	1		6.08879e+07	0	9.805e-08	27	4.01979	0	0	36.2979	4	2	1020.43	2039.85	3.0458	46.7933	13465	13465	MS2	20/30	B_oleracea.raw
	High	DTDcWDYITFPEGK	Unambiguous	1	1	A0A0D3CJN0	C4(Carbamidomethyl)	CID	1	0	1	1		9.75877e+07	0	9.593e-07	64	3.85964	0	0	53.7639	7	2	873.876	1746.75	7.8097	111.118	38643	38643	MS2	20/26	B_oleracea.raw
	High	cTITGFWGHQHGcYcR	Unambiguous	1	1	A0A0D3CJN0	C1(Carbamidomethyl); C13(Carbamidomethyl); C15(Carbamidomethyl)	CID	1	0	1	1		388214960	0	0.0005643	30	3.54259	0	0	11.2904	0	4	510.718	2039.85	3.09246	46.7266	13437	13437	MS2	29/90	B_oleracea.raw
A0A0D3BCY3	Uncharacterized protein OS=Brassica oleracea var. oleracea PE=4 SV=1 - [A0A0D3BCY3_BRAOL]	11.305	35.23	1	3	3	5	1.33797e+09	88	10.2169	8.73389
	Confidence Level	Sequence	PSM Ambiguity	# Proteins	# Protein Groups	Protein Group Accessions	Modifications	Activation Type	ΔScore	ΔCn	Rank	Search Engine Rank	QuanResultID	Precursor Area	q-Value	PEP	Peptides Matched	XCorr	Probability	# Missed Cleavages	Isolation Interference [%]	Ion Inject Time [ms]	Charge	m/z [Da]	MH+ [Da]	ΔM [ppm]	RT [min]	First Scan	Last Scan	MS Order	Ions Matched	Spectrum File
	High	cDcVNTIFR	Unambiguous	1	1	A0A0D3BCY3	C1(Carbamidomethyl); C3(Carbamidomethyl)	CID	1	0	1	1		1.83124e+09	0	7.107e-05	97	3.29452	0	0	8.13224	1	2	592.765	1184.52	3.59429	57.6612	17744	17744	MS2	15/16	B_oleracea.raw
	High	DYHDcTcYIKPPcR	Unambiguous	1	1	A0A0D3BCY3	C5(Carbamidomethyl); C7(Carbamidomethyl); C13(Carbamidomethyl)	CID	1	0	1	1			0	4.137e-05	29	3.23655	0	0	55.4808	9	3	628.934	1884.79	2.49011	41.2637	11266	11266	MS2	21/52	B_oleracea.raw
	High	VSIVTFER	Unambiguous	1	1	A0A0D3BCY3		CID	1	0	1	1		844706559	0	0.003429	180	2.54963	0	0	11.1445	1	2	475.771	950.534	3.3652	63.4503	20047	20047	MS2	12/14	B_oleracea.raw
	High	VSIVTFER	Unambiguous	1	1	A0A0D3BCY3		CID	1	0	1	1		844706559	0	0.006891	188	2.22428	0	0	26.1638	3	2	475.771	950.535	4.26416	62.9248	19836	19836	MS2	11/14	B_oleracea.raw
	High	DYHDcTcYIKPPcR	Unambiguous	1	1	A0A0D3BCY3	C5(Carbamidomethyl); C7(Carbamidomethyl); C13(Carbamidomethyl)	CID	1	0	1	1			0.001	0.02749	29	1.951	0	0	32.7755	4	3	628.934	1884.79	2.39296	41.1175	11208	11208	MS2	15/52	B_oleracea.raw
A0A0D3D9Q3	Uncharacterized protein OS=Brassica oleracea var. oleracea PE=4 SV=1 - [A0A0D3D9Q3_BRAOL]	11.2163	20	1	3	3	4	4.54706e+07	195	22.0495	9.26123
	Confidence Level	Sequence	PSM Ambiguity	# Proteins	# Protein Groups	Protein Group Accessions	Modifications	Activation Type	ΔScore	ΔCn	Rank	Search Engine Rank	QuanResultID	Precursor Area	q-Value	PEP	Peptides Matched	XCorr	Probability	# Missed Cleavages	Isolation Interference [%]	Ion Inject Time [ms]	Charge	m/z [Da]	MH+ [Da]	ΔM [ppm]	RT [min]	First Scan	Last Scan	MS Order	Ions Matched	Spectrum File
	High	KFTGLVSQWPNFEK	Unambiguous	1	1	A0A0D3D9Q3		CID	1	0	1	1		107367431	0	0.0002201	195	3.51903	0	1	48.3435	4	2	840.942	1680.88	1.56555	91.1465	30984	30984	MS2	19/26	B_oleracea.raw
	High	KFTGLVSQWPNFEK	Unambiguous	1	1	A0A0D3D9Q3		CID	1	0	1	1		107367431	0	2.08e-05	192	3.24865	0	1	34.443	4	2	840.942	1680.88	1.56555	91.3515	31060	31060	MS2	20/26	B_oleracea.raw
	High	SSHFLISGLNYLK	Unambiguous	1	1	A0A0D3D9Q3		CID	1	0	1	1		1.14692e+07	0	0.0008527	145	2.45047	0	0	42.4599	23	3	493.607	1478.81	3.26348	92.2406	31403	31403	MS2	19/48	B_oleracea.raw
	High	DAQEAPIFcELK	Unambiguous	1	1	A0A0D3D9Q3	C9(Carbamidomethyl)	CID	1	0	1	1		1.75751e+07	0	0.01932	175	1.99818	0	0	58.5846	30	2	710.845	1420.68	2.93314	92.4909	31499	31499	MS2	15/22	B_oleracea.raw
A0A0D2ZUE8	Uncharacterized protein OS=Brassica oleracea var. oleracea PE=4 SV=1 - [A0A0D2ZUE8_BRAOL]	10.5072	28.7	2	2	2	3	8.10083e+07	108	11.3354	8.30908
	Confidence Level	Sequence	PSM Ambiguity	# Proteins	# Protein Groups	Protein Group Accessions	Modifications	Activation Type	ΔScore	ΔCn	Rank	Search Engine Rank	QuanResultID	Precursor Area	q-Value	PEP	Peptides Matched	XCorr	Probability	# Missed Cleavages	Isolation Interference [%]	Ion Inject Time [ms]	Charge	m/z [Da]	MH+ [Da]	ΔM [ppm]	RT [min]	First Scan	Last Scan	MS Order	Ions Matched	Spectrum File
	High	FASFGNPSGQcGSFAAGScEGAK	Unambiguous	2	1	A0A0D2ZUE8	C11(Carbamidomethyl); C19(Carbamidomethyl)	CID	1	0	1	1		1.17462e+08	0	1.069e-06	27	4.28296	0	0	6.48812	4	2	1147.49	2293.97	3.31815	76.4529	25185	25185	MS2	22/44	B_oleracea.raw
	High	FASFGNPSGQcGSFAAGScEGAK	Unambiguous	2	1	A0A0D2ZUE8	C11(Carbamidomethyl); C19(Carbamidomethyl)	CID	1	0	1	1		1.17462e+08	0	1.875e-06	31	4.27206	0	0	1.92218	2	2	1147.49	2293.97	3.95671	76.5003	25204	25204	MS2	24/44	B_oleracea.raw
	Medium	RLFVEVEc	Unambiguous	2	1	A0A0D2ZUE8	C8(Carbamidomethyl)	CID	1	0	1	1		4.45544e+07	0.035	0.4442	292	1.95217	0	1	25.1934	7	2	526.269	1051.53	6.91788	69.5421	22447	22447	MS2	10/14	B_oleracea.raw
A0A0D3CZK9	Uncharacterized protein OS=Brassica oleracea var. oleracea PE=4 SV=1 - [A0A0D3CZK9_BRAOL]	10.4371	9.56	7	2	2	4	8.16002e+07	136	15.6158	5.30029
	Confidence Level	Sequence	PSM Ambiguity	# Proteins	# Protein Groups	Protein Group Accessions	Modifications	Activation Type	ΔScore	ΔCn	Rank	Search Engine Rank	QuanResultID	Precursor Area	q-Value	PEP	Peptides Matched	XCorr	Probability	# Missed Cleavages	Isolation Interference [%]	Ion Inject Time [ms]	Charge	m/z [Da]	MH+ [Da]	ΔM [ppm]	RT [min]	First Scan	Last Scan	MS Order	Ions Matched	Spectrum File
	High	DELHRmLNEDELR	Unambiguous	7	1	A0A0D3CZK9	M6(Oxidation)	CID	1	0	1	1		6.72592e+07	0	1.844e-05	196	3.89815	0	1	35.6597	3	3	562.604	1685.8	3.685	40.0898	10799	10799	MS2	23/48	B_oleracea.raw
	High	DELHRmLNEDELR	Unambiguous	7	1	A0A0D3CZK9	M6(Oxidation)	CID	1	0	1	1		6.72592e+07	0.003	0.08442	196	2.74615	0	1	58.7901	8	3	562.604	1685.8	3.90224	39.8264	10696	10696	MS2	13/48	B_oleracea.raw
	Medium	MLNEDELR	Unambiguous	7	1	A0A0D3CZK9		CID	1	0	1	1		95941190	0.016	0.2568	196	1.96241	0	0	45.4272	3	2	510.248	1019.49	5.30012	38.9525	10354	10354	MS2	10/14	B_oleracea.raw
	Medium	MLNEDELR	Unambiguous	7	1	A0A0D3CZK9		CID	1	0	1	1		95941190	0.027	0.3319	198	1.83037	0	0	32.2537	8	2	510.248	1019.49	6.0784	39.3855	10525	10525	MS2	10/14	B_oleracea.raw
A0A0D3DV99	Chalcone-flavonone isomerase family protein OS=Brassica oleracea var. oleracea PE=3 SV=1 - [A0A0D3DV99_BRAOL]	10.4157	10.65	1	2	3	4	2.93894e+07	338	37.4193	9.24658
	Confidence Level	Sequence	PSM Ambiguity	# Proteins	# Protein Groups	Protein Group Accessions	Modifications	Activation Type	ΔScore	ΔCn	Rank	Search Engine Rank	QuanResultID	Precursor Area	q-Value	PEP	Peptides Matched	XCorr	Probability	# Missed Cleavages	Isolation Interference [%]	Ion Inject Time [ms]	Charge	m/z [Da]	MH+ [Da]	ΔM [ppm]	RT [min]	First Scan	Last Scan	MS Order	Ions Matched	Spectrum File
	High	EDFLNNVASIAVDDK	Unambiguous	1	1	A0A0D3DV99		CID	1	0	1	1		5.57475e+07	0	6.89e-08	252	4.22049	0	0	49.3943	5	2	825.408	1649.81	4.00405	108.042	37484	37484	MS2	21/28	B_oleracea.raw
	High	SILDLYIGEEPFDK	Unambiguous	2	2	A0A0D3BW42;A0A0D3DV99		CID	1	0	1	1		2.16959e+07	0	3.111e-06	255	3.22264	0	0	39.3036	25	2	819.923	1638.84	7.16174	121.776	42305	42305	MS2	19/26	B_oleracea.raw
	High	EDFLNNVASIAVDDK	Unambiguous	1	1	A0A0D3DV99		CID	1	0	1	1		5.57475e+07	0	0.000163	260	2.97261	0	0	55.8056	9	2	825.409	1649.81	5.77981	108.253	37569	37569	MS2	15/28	B_oleracea.raw
	Medium	EDFLNNVASIAVDDKAAHEIQK	Unambiguous	1	1	A0A0D3DV99		CID	1	0	1	1		1.07247e+07	0.012	0.2147	202	1.76442	0	1	44.2065	7	4	607.564	2427.23	7.17004	94.1053	32111	32111	MS2	26/126	B_oleracea.raw
A0A0D3CPP4	Uncharacterized protein OS=Brassica oleracea var. oleracea PE=4 SV=1 - [A0A0D3CPP4_BRAOL]	10.4042	40.7	1	3	3	4	1.1166e+07	86	9.54775	9.15869
	Confidence Level	Sequence	PSM Ambiguity	# Proteins	# Protein Groups	Protein Group Accessions	Modifications	Activation Type	ΔScore	ΔCn	Rank	Search Engine Rank	QuanResultID	Precursor Area	q-Value	PEP	Peptides Matched	XCorr	Probability	# Missed Cleavages	Isolation Interference [%]	Ion Inject Time [ms]	Charge	m/z [Da]	MH+ [Da]	ΔM [ppm]	RT [min]	First Scan	Last Scan	MS Order	Ions Matched	Spectrum File
	High	cQDIGKGDFQcR	Unambiguous	1	1	A0A0D3CPP4	C1(Carbamidomethyl); C11(Carbamidomethyl)	CID	1	0	1	1		1.29012e+07	0	8.946e-06	119	2.90102	0	1	27.3619	15	3	495.222	1483.65	6.45737	24.4933	4915	4915	MS2	23/44	B_oleracea.raw
	High	TcVEAYPNNTGKcDPK	Unambiguous	1	1	A0A0D3CPP4	C2(Carbamidomethyl); C13(Carbamidomethyl)	CID	1	0	1	1		1.16777e+07	0	0.0001116	124	2.84158	0	1	30.3577	14	3	618.615	1853.83	7.42928	19.6388	3310	3310	MS2	25/60	B_oleracea.raw
	High	cYYHcRP	Unambiguous	1	1	A0A0D3CPP4	C1(Carbamidomethyl); C5(Carbamidomethyl)	CID	1	0	1	1		8.91928e+06	0	0.01229	27	2.52483	0	0	9.37488	21	3	352.48	1055.43	6.52856	13.9185	1567	1567	MS2	15/24	B_oleracea.raw
	High	cYYHcRP	Unambiguous	1	1	A0A0D3CPP4	C1(Carbamidomethyl); C5(Carbamidomethyl)	CID	1	0	1	1		1.24905e+06	0.001	0.03992	25	2.13674	0	0	40.3691	68	2	528.216	1055.43	6.7437	14.0101	1596	1596	MS2	11/12	B_oleracea.raw
A0A0D3BW42	Chalcone-flavonone isomerase family protein OS=Brassica oleracea var. oleracea PE=3 SV=1 - [A0A0D3BW42_BRAOL]	10.2188	14.44	1	2	3	3	3.71634e+07	284	31.0833	9.0415
	Confidence Level	Sequence	PSM Ambiguity	# Proteins	# Protein Groups	Protein Group Accessions	Modifications	Activation Type	ΔScore	ΔCn	Rank	Search Engine Rank	QuanResultID	Precursor Area	q-Value	PEP	Peptides Matched	XCorr	Probability	# Missed Cleavages	Isolation Interference [%]	Ion Inject Time [ms]	Charge	m/z [Da]	MH+ [Da]	ΔM [ppm]	RT [min]	First Scan	Last Scan	MS Order	Ions Matched	Spectrum File
	High	EDFLDNVASIAVDK	Unambiguous	1	1	A0A0D3BW42		CID	1	0	1	1		3.01637e+07	0	4.587e-08	290	4.30292	0	0	44.6691	7	2	768.389	1535.77	7.85294	113.929	39651	39651	MS2	22/26	B_oleracea.raw
	High	SILDLYIGEEPFDK	Unambiguous	2	2	A0A0D3BW42;A0A0D3DV99		CID	1	0	1	1		2.16959e+07	0	3.111e-06	255	3.22264	0	0	39.3036	25	2	819.923	1638.84	7.16174	121.776	42305	42305	MS2	19/26	B_oleracea.raw
	High	TGFSFPATIGESR	Unambiguous	1	1	A0A0D3BW42		CID	1	0	1	1		5.96306e+07	0	0.0004391	185	2.69321	0	0	38.5804	4	2	685.345	1369.68	5.53214	90.5454	30750	30750	MS2	17/24	B_oleracea.raw
A0A0D2ZQZ3	Uncharacterized protein OS=Brassica oleracea var. oleracea PE=4 SV=1 - [A0A0D2ZQZ3_BRAOL]	10.2131	21.55	1	1	1	3	6.81457e+07	116	12.7079	8.96826
	Confidence Level	Sequence	PSM Ambiguity	# Proteins	# Protein Groups	Protein Group Accessions	Modifications	Activation Type	ΔScore	ΔCn	Rank	Search Engine Rank	QuanResultID	Precursor Area	q-Value	PEP	Peptides Matched	XCorr	Probability	# Missed Cleavages	Isolation Interference [%]	Ion Inject Time [ms]	Charge	m/z [Da]	MH+ [Da]	ΔM [ppm]	RT [min]	First Scan	Last Scan	MS Order	Ions Matched	Spectrum File
	High	EYSIPGGGVLDSAPcSDSScVLLcR	Unambiguous	1	1	A0A0D2ZQZ3	C15(Carbamidomethyl); C20(Carbamidomethyl); C24(Carbamidomethyl)	CID	1	0	1	1		6.81457e+07	0	7.054e-07	87	4.48339	0	0	40.0009	2	3	900.414	2699.23	6.40308	108.233	37560	37560	MS2	28/96	B_oleracea.raw
	High	EYSIPGGGVLDSAPcSDSScVLLcR	Unambiguous	1	1	A0A0D2ZQZ3	C15(Carbamidomethyl); C20(Carbamidomethyl); C24(Carbamidomethyl)	CID	1	0	1	1		59635354	0	6.201e-05	68	2.89433	0	0	28.2004	3	2	1350.12	2699.23	6.4759	108.184	37540	37540	MS2	20/48	B_oleracea.raw
	High	EYSIPGGGVLDSAPcSDSScVLLcR	Unambiguous	1	1	A0A0D2ZQZ3	C15(Carbamidomethyl); C20(Carbamidomethyl); C24(Carbamidomethyl)	CID	1	0	1	1		6.81457e+07	0	0.002144	97	2.8354	0	0	53.0188	27	3	900.416	2699.23	8.64165	108.374	37617	37617	MS2	26/96	B_oleracea.raw
A0A0D3CSD2	Uncharacterized protein OS=Brassica oleracea var. oleracea PE=4 SV=1 - [A0A0D3CSD2_BRAOL]	10.097	17.95	1	2	2	5	1.90588e+07	156	16.7016	7.23975
	Confidence Level	Sequence	PSM Ambiguity	# Proteins	# Protein Groups	Protein Group Accessions	Modifications	Activation Type	ΔScore	ΔCn	Rank	Search Engine Rank	QuanResultID	Precursor Area	q-Value	PEP	Peptides Matched	XCorr	Probability	# Missed Cleavages	Isolation Interference [%]	Ion Inject Time [ms]	Charge	m/z [Da]	MH+ [Da]	ΔM [ppm]	RT [min]	First Scan	Last Scan	MS Order	Ions Matched	Spectrum File
	High	SLPASIFNNVPScSK	Unambiguous	1	1	A0A0D3CSD2	C13(Carbamidomethyl)	CID	1	0	1	1			0	0.003815	279	2.7863	0	0	54.6124	9	2	810.908	1620.81	2.7212	88.994	30158	30158	MS2	11/28	B_oleracea.raw
	High	SLPASIFNNVPScSK	Unambiguous	1	1	A0A0D3CSD2	C13(Carbamidomethyl)	CID	1	0	1	1			0.001	0.0371	287	2.59329	0	0	68.1486	11	2	810.909	1620.81	3.54965	88.8547	30104	30104	MS2	10/28	B_oleracea.raw
	High	YGFPKGLLPDNVK	Unambiguous	1	1	A0A0D3CSD2		CID	1	0	1	1		1.90588e+07	0.003	0.07612	137	2.1588	0	1	55.4356	23	3	483.273	1447.81	7.75408	85.2345	28684	28684	MS2	18/48	B_oleracea.raw
	Medium	YGFPKGLLPDNVK	Unambiguous	1	1	A0A0D3CSD2		CID	1	0	1	1		1.90588e+07	0.016	0.2535	166	2.55861	0	1	61.4229	14	3	483.273	1447.8	6.1732	85.2877	28704	28704	MS2	20/48	B_oleracea.raw
	Medium	YGFPKGLLPDNVK	Unambiguous	1	1	A0A0D3CSD2		CID	1	0	1	1		1.90588e+07	0.027	0.3396	165	1.83884	0	1	45.1419	10	3	483.272	1447.8	5.60408	85.3924	28744	28744	MS2	16/48	B_oleracea.raw
A0A0D3DBH4	Uncharacterized protein OS=Brassica oleracea var. oleracea PE=4 SV=1 - [A0A0D3DBH4_BRAOL]	10.0441	30	1	1	1	3	6.07134e+07	90	9.7167	5.80811
	Confidence Level	Sequence	PSM Ambiguity	# Proteins	# Protein Groups	Protein Group Accessions	Modifications	Activation Type	ΔScore	ΔCn	Rank	Search Engine Rank	QuanResultID	Precursor Area	q-Value	PEP	Peptides Matched	XCorr	Probability	# Missed Cleavages	Isolation Interference [%]	Ion Inject Time [ms]	Charge	m/z [Da]	MH+ [Da]	ΔM [ppm]	RT [min]	First Scan	Last Scan	MS Order	Ions Matched	Spectrum File
	High	NTWIGPTIQAPNGHKLFADcNVPYPSc	Unambiguous	1	1	A0A0D3DBH4	C20(Carbamidomethyl); C27(Carbamidomethyl)	CID	1	0	1	1		6.07134e+07	0	0.0002134	148	3.44184	0	1	46.5077	11	3	1019.82	3057.45	5.6816	105.072	36350	36350	MS2	25/104	B_oleracea.raw
	High	NTWIGPTIQAPNGHKLFADcNVPYPSc	Unambiguous	1	1	A0A0D3DBH4	C20(Carbamidomethyl); C27(Carbamidomethyl)	CID	1	0	1	1		6.07134e+07	0	0.002992	148	3.34749	0	1	31.2588	5	3	1019.82	3057.45	5.08272	105.291	36429	36429	MS2	27/104	B_oleracea.raw
	High	NTWIGPTIQAPNGHKLFADcNVPYPSc	Unambiguous	1	1	A0A0D3DBH4	C20(Carbamidomethyl); C27(Carbamidomethyl)	CID	1	0	1	1		6.07134e+07	0	0.0002514	149	3.25477	0	1	6.83846	5	3	1019.82	3057.45	5.50194	105.117	36366	36366	MS2	27/104	B_oleracea.raw
A0A0D3B3V3	Uncharacterized protein OS=Brassica oleracea var. oleracea PE=4 SV=1 - [A0A0D3B3V3_BRAOL]	9.80354	18.56	1	1	1	3	7.71988e+07	97	9.94579	6.93213
	Confidence Level	Sequence	PSM Ambiguity	# Proteins	# Protein Groups	Protein Group Accessions	Modifications	Activation Type	ΔScore	ΔCn	Rank	Search Engine Rank	QuanResultID	Precursor Area	q-Value	PEP	Peptides Matched	XCorr	Probability	# Missed Cleavages	Isolation Interference [%]	Ion Inject Time [ms]	Charge	m/z [Da]	MH+ [Da]	ΔM [ppm]	RT [min]	First Scan	Last Scan	MS Order	Ions Matched	Spectrum File
	High	HLSGLNVcGEFVVPGADK	Unambiguous	1	1	A0A0D3B3V3	C8(Carbamidomethyl)	CID	1	0	1	1		3.92069e+07	0	1.394e-07	200	4.05761	0	0	33.6397	8	2	949.98	1898.95	5.03275	87.9636	29755	29755	MS2	21/34	B_oleracea.raw
	High	HLSGLNVcGEFVVPGADK	Unambiguous	1	1	A0A0D3B3V3	C8(Carbamidomethyl)	CID	1	0	1	1		3.92069e+07	0	9.563e-06	207	3.42686	0	0	39.0362	8	2	949.979	1898.95	3.81137	87.8509	29709	29709	MS2	21/34	B_oleracea.raw
	High	HLSGLNVcGEFVVPGADK	Unambiguous	1	1	A0A0D3B3V3	C8(Carbamidomethyl)	CID	1	0	1	1		7.71988e+07	0.007	0.15	217	2.31907	0	0	38.827	7	3	633.656	1898.95	6.18275	87.7586	29672	29672	MS2	17/68	B_oleracea.raw
A0A0D3AQX0	Uncharacterized protein OS=Brassica oleracea var. oleracea PE=4 SV=1 - [A0A0D3AQX0_BRAOL]	9.77289	8.8	1	1	2	3	3.08235e+08	341	37.9794	9.81787
	Confidence Level	Sequence	PSM Ambiguity	# Proteins	# Protein Groups	Protein Group Accessions	Modifications	Activation Type	ΔScore	ΔCn	Rank	Search Engine Rank	QuanResultID	Precursor Area	q-Value	PEP	Peptides Matched	XCorr	Probability	# Missed Cleavages	Isolation Interference [%]	Ion Inject Time [ms]	Charge	m/z [Da]	MH+ [Da]	ΔM [ppm]	RT [min]	First Scan	Last Scan	MS Order	Ions Matched	Spectrum File
	High	TGVcFASGGAGVDPVTSR	Unambiguous	2	2	A0A0D3AQX0;A0A0D3BWS5	C4(Carbamidomethyl)	CID	1	0	1	1		5.47325e+08	0	8.157e-09	150	4.60516	0	0	23.3821	0	2	869.419	1737.83	4.28601	74.2516	24298	24298	MS2	23/34	B_oleracea.raw
	High	VLKPSDQISDYK	Unambiguous	1	1	A0A0D3AQX0		CID	1	0	1	1		6.91441e+07	0	0.01116	234	2.54166	0	0	38.465	9	3	464.919	1392.74	3.09053	37.6695	9850	9850	MS2	21/44	B_oleracea.raw
	High	VLKPSDQISDYK	Unambiguous	1	1	A0A0D3AQX0		CID	1	0	1	1		6.91441e+07	0.001	0.03633	256	2.62606	0	0	25.43	10	3	464.918	1392.74	2.23597	37.6315	9836	9836	MS2	18/44	B_oleracea.raw
A0A0D3EH65	Oleosin OS=Brassica oleracea var. oleracea PE=3 SV=1 - [A0A0D3EH65_BRAOL]	9.30855	19.44	1	2	2	3	3.05769e+08	108	11.0542	10.6382
	Confidence Level	Sequence	PSM Ambiguity	# Proteins	# Protein Groups	Protein Group Accessions	Modifications	Activation Type	ΔScore	ΔCn	Rank	Search Engine Rank	QuanResultID	Precursor Area	q-Value	PEP	Peptides Matched	XCorr	Probability	# Missed Cleavages	Isolation Interference [%]	Ion Inject Time [ms]	Charge	m/z [Da]	MH+ [Da]	ΔM [ppm]	RT [min]	First Scan	Last Scan	MS Order	Ions Matched	Spectrum File
	High	GTPKIPGLAPGAPDSDPVSGG	Unambiguous	1	1	A0A0D3EH65		CID	1	0	1	1		93970510	0	7.783e-05	210	3.36106	0	1	7.35058	6	2	945.487	1889.97	3.25351	84.6886	28471	28471	MS2	19/40	B_oleracea.raw
	High	GTPKIPGLAPGAPDSDPVSGG	Unambiguous	1	1	A0A0D3EH65		CID	1	0	1	1		93970510	0	0.001557	225	3.20808	0	1	21.9319	9	2	945.489	1889.97	5.57869	85.0778	28623	28623	MS2	16/40	B_oleracea.raw
	High	IPGLAPGAPDSDPVSGG	Unambiguous	1	1	A0A0D3EH65		CID	1	0	1	1		517567991	0	0.0007883	246	2.7394	0	0	20.3196	3	2	753.878	1506.75	2.76553	88.7785	30073	30073	MS2	18/32	B_oleracea.raw
A0A0D3DP71	Uncharacterized protein OS=Brassica oleracea var. oleracea PE=4 SV=1 - [A0A0D3DP71_BRAOL]	9.25061	8.88	1	2	2	3	21137975	349	37.9498	5.16064
	Confidence Level	Sequence	PSM Ambiguity	# Proteins	# Protein Groups	Protein Group Accessions	Modifications	Activation Type	ΔScore	ΔCn	Rank	Search Engine Rank	QuanResultID	Precursor Area	q-Value	PEP	Peptides Matched	XCorr	Probability	# Missed Cleavages	Isolation Interference [%]	Ion Inject Time [ms]	Charge	m/z [Da]	MH+ [Da]	ΔM [ppm]	RT [min]	First Scan	Last Scan	MS Order	Ions Matched	Spectrum File
	High	DEGDNVFTESHLNEALR	Unambiguous	1	1	A0A0D3DP71		CID	1	0	1	1		35353693	0	0.0008106	154	3.3244	0	0	36.7622	7	3	649.302	1945.89	2.16155	88.9322	30133	30133	MS2	23/64	B_oleracea.raw
	High	DEGDNVFTESHLNEALR	Unambiguous	1	1	A0A0D3DP71		CID	1	0	1	1		35353693	0	2.835e-06	152	3.05494	0	0	47.0447	9	3	649.303	1945.89	2.34975	89.0745	30188	30188	MS2	19/64	B_oleracea.raw
	High	EGIAIEFISSSDNK	Unambiguous	1	1	A0A0D3DP71		CID	1	0	1	1		6922257	0	0.003555	244	2.87128	0	0	68.0554	13	2	755.38	1509.75	6.15181	94.2836	32179	32179	MS2	12/26	B_oleracea.raw
A0A0D3A8Q1	Uncharacterized protein OS=Brassica oleracea var. oleracea PE=4 SV=1 - [A0A0D3A8Q1_BRAOL]	8.56933	11.11	12	2	2	3	5.6203e+07	216	23.7942	7.82568
	Confidence Level	Sequence	PSM Ambiguity	# Proteins	# Protein Groups	Protein Group Accessions	Modifications	Activation Type	ΔScore	ΔCn	Rank	Search Engine Rank	QuanResultID	Precursor Area	q-Value	PEP	Peptides Matched	XCorr	Probability	# Missed Cleavages	Isolation Interference [%]	Ion Inject Time [ms]	Charge	m/z [Da]	MH+ [Da]	ΔM [ppm]	RT [min]	First Scan	Last Scan	MS Order	Ions Matched	Spectrum File
	High	IKLQIWDTAGQER	Unambiguous	11	1	A0A0D3A8Q1		CID	1	0	1	1		37290698	0	9.99e-05	170	3.34384	0	1	44.0753	3	3	519.953	1557.85	4.21323	76.0538	25025	25025	MS2	22/48	B_oleracea.raw
	High	GQALADEYGIK	Unambiguous	11	1	A0A0D3A8Q1		CID	1	0	1	1		7.51153e+07	0	0.001823	294	2.76219	0	0	59.272	8	2	582.8	1164.59	3.30595	47.8629	13887	13887	MS2	14/20	B_oleracea.raw
	High	GQALADEYGIK	Unambiguous	11	1	A0A0D3A8Q1		CID	1	0	1	1		7.51153e+07	0	0.0006239	288	2.4633	0	0	36.1669	7	2	582.8	1164.59	3.41077	47.7824	13856	13856	MS2	15/20	B_oleracea.raw
A0A0D3CCR4	Uncharacterized protein OS=Brassica oleracea var. oleracea PE=4 SV=1 - [A0A0D3CCR4_BRAOL]	8.25579	11.27	1	3	3	3	5.88127e+07	275	31.8466	9.01221
	Confidence Level	Sequence	PSM Ambiguity	# Proteins	# Protein Groups	Protein Group Accessions	Modifications	Activation Type	ΔScore	ΔCn	Rank	Search Engine Rank	QuanResultID	Precursor Area	q-Value	PEP	Peptides Matched	XCorr	Probability	# Missed Cleavages	Isolation Interference [%]	Ion Inject Time [ms]	Charge	m/z [Da]	MH+ [Da]	ΔM [ppm]	RT [min]	First Scan	Last Scan	MS Order	Ions Matched	Spectrum File
	High	YTVEPVYVDAER	Unambiguous	1	1	A0A0D3CCR4		CID	1	0	1	1		100952040	0	0.0001491	207	3.1698	0	0	53.1138	9	2	720.857	1440.71	4.17106	70.8245	22937	22937	MS2	16/22	B_oleracea.raw
	High	FLFLSGTLPIR	Unambiguous	1	1	A0A0D3CCR4		CID	1	0	1	1		3.55034e+07	0	0.0004487	41	2.7823	0	0	31.9424	54	2	632.381	1263.75	7.0418	116.743	40629	40629	MS2	14/20	B_oleracea.raw
	High	LIVLEEPK	Unambiguous	1	1	A0A0D3CCR4		CID	1	0	1	1		39982813	0	0.009434	76	2.30369	0	0	7.21325	15	2	470.792	940.576	4.65771	54.4426	16480	16480	MS2	12/14	B_oleracea.raw
A0A0D3BYT4	Uncharacterized protein OS=Brassica oleracea var. oleracea PE=4 SV=1 - [A0A0D3BYT4_BRAOL]	7.92712	14.89	2	1	2	3	2.66448e+08	94	10.6501	7.78174
	Confidence Level	Sequence	PSM Ambiguity	# Proteins	# Protein Groups	Protein Group Accessions	Modifications	Activation Type	ΔScore	ΔCn	Rank	Search Engine Rank	QuanResultID	Precursor Area	q-Value	PEP	Peptides Matched	XCorr	Probability	# Missed Cleavages	Isolation Interference [%]	Ion Inject Time [ms]	Charge	m/z [Da]	MH+ [Da]	ΔM [ppm]	RT [min]	First Scan	Last Scan	MS Order	Ions Matched	Spectrum File
	High	IEDIEGNcKVDGPK	Unambiguous	2	1	A0A0D3BYT4	C8(Carbamidomethyl)	CID	1	0	1	1		7.75363e+07	0	1.396e-05	177	3.15744	0	1	54.7857	12	2	787.384	1573.76	5.19555	28.4319	6304	6304	MS2	19/26	B_oleracea.raw
	High	IEDIEGNcKVDGPK	Unambiguous	2	1	A0A0D3BYT4	C8(Carbamidomethyl)	CID	1	0	1	1		5.30972e+08	0	0.000941	186	2.67299	0	1	3.27366	0	3	525.259	1573.76	5.53605	28.4689	6317	6317	MS2	25/52	B_oleracea.raw
	High	IEDIEGNcK	Unambiguous	3	2	A0A0D3BYT4;A0A0D3A2I2	C8(Carbamidomethyl)	CID	1	0	1	1		1.92482e+06	0	0.003776	121	2.09669	0	0	39.6921	69	2	539.251	1077.49	5.9389	20.4775	3576	3576	MS2	13/16	B_oleracea.raw
A0A0D3BQ21	Uncharacterized protein OS=Brassica oleracea var. oleracea PE=4 SV=1 - [A0A0D3BQ21_BRAOL]	7.8909	11.25	1	1	1	4	877009124	80	9.24362	8.66064
	Confidence Level	Sequence	PSM Ambiguity	# Proteins	# Protein Groups	Protein Group Accessions	Modifications	Activation Type	ΔScore	ΔCn	Rank	Search Engine Rank	QuanResultID	Precursor Area	q-Value	PEP	Peptides Matched	XCorr	Probability	# Missed Cleavages	Isolation Interference [%]	Ion Inject Time [ms]	Charge	m/z [Da]	MH+ [Da]	ΔM [ppm]	RT [min]	First Scan	Last Scan	MS Order	Ions Matched	Spectrum File
	High	ATcDYIFPR	Unambiguous	1	1	A0A0D3BQ21	C3(Carbamidomethyl)	CID	1	0	1	1		877009124	0	0.002444	146	2.91553	0	0	49.3892	1	2	571.771	1142.53	4.38884	67.2424	21557	21557	MS2	13/16	B_oleracea.raw
	High	ATcDYIFPR	Unambiguous	1	1	A0A0D3BQ21	C3(Carbamidomethyl)	CID	1	0	1	1		877009124	0	0.0005265	149	2.84208	0	0	13.3792	1	2	571.771	1142.53	3.85464	67.7798	21764	21764	MS2	14/16	B_oleracea.raw
	High	ATcDYIFPR	Unambiguous	1	1	A0A0D3BQ21	C3(Carbamidomethyl)	CID	1	0	1	1		877009124	0.001	0.04957	144	2.1333	0	0	40.2027	10	2	571.771	1142.53	4.17516	66.7531	21369	21369	MS2	11/16	B_oleracea.raw
	High	ATcDYIFPR	Unambiguous	1	1	A0A0D3BQ21	C3(Carbamidomethyl)	CID	1	0	1	1		877009124	0.005	0.1347	132	1.43659	0	0	54.499	13	2	571.771	1142.53	3.64096	68.1504	21917	21917	MS2	9/16	B_oleracea.raw
A0A0D3BSJ8	Uncharacterized protein OS=Brassica oleracea var. oleracea PE=4 SV=1 - [A0A0D3BSJ8_BRAOL]	7.83997	11.24	6	1	3	4	1.88022e+08	258	29.4579	8.83643
[truncated: 378 more rows]

## Sheet: Dataset 2
Accession	Description	Score	Coverage	# Proteins	# Unique Peptides	# Peptides	# PSMs	Area	# AAs	MW [kDa]	calc. pI
[truncated: 673 more rows]

[truncated: 1 more sheets: Dataset 3]
