# Supplementary material for: Pollen Coat Proteomes of Arabidopsis thaliana, Arabidopsis lyrata, and Brassica oleracea Reveal Remarkable Diversity of Small Cysteine-Rich Proteins at the Pollen-Stigma Interface
Source: Biomolecules. 2023 Jan 12;13(1):157. doi: 10.3390/biom13010157 (PMC9856046; doi:10.3390/biom13010157)
Supplement: Supplementary file 1 [file biomolecules-13-00157-s001.zip › Table S7 GO enrichment analyses of the Arabidopsis thaliana pollen coat proteome..xlsx]

## Sheet: Table S7 legend
Table S7. Gene ontology (GO) enrichment analyses of the Arabidopsis thaliana pollen coat proteome.
Analysis Type:	PANTHER overrepresentation test in biological process, cellular component and molecular function
Annotation Version and Release Date:	GO database
Analysed List:	Arabidopsis thaliana pollen coat proteome
Reference List:	Arabidopsis thaliana (all genes in database)
Test Type:	FISHER
Column A: annotation data catergory Column; B: number of genes in the reference list that map to this data category; Column C: the number of genes in the analysed list that map to this annotation data category; Column D: the number of genes expected in the analysed list for this category, based on the reference list; Column E: the Fold Enrichment of the genes observed in the analysed list over th…

## Sheet: Biological process
GO biological process complete	Arabidopsis thaliana - REFLIST (27502)	Arabidopsis thaliana pollen coat proteome	Analysed list (expected)	Analysed list (over/under)	Analysed list (fold Enrichment)	Analysed list (raw P-value)	Analysed list (FDR)
negative regulation of cysteine-type endopeptidase activity (GO:2000117)	6	3	0.04	+	67.08	3.24e-05	0.0069
Gene ID	Mapped IDs	Gene name; Gene symbol; Ortholog	PANTHER family/subfamily	PANTHER protein class	Species
ARATH|TAIR=AT5G12140|UniProtKB=Q945Q1	Q945Q1	Cysteine proteinase inhibitor 1;CYS1;ortholog	CYSTEINE PROTEINASE INHIBITOR 1 (PTHR11413:SF45)	protease inhibitor(PC00191)	Arabidopsis thaliana
ARATH|TAIR=AT2G31980|UniProtKB=Q8L5T9	Q8L5T9	Cysteine proteinase inhibitor 2;CYS2;ortholog	CYSTEINE PROTEINASE INHIBITOR 2 (PTHR47373:SF1)		Arabidopsis thaliana
ARATH|TAIR=AT3G12490|UniProtKB=Q8H0X6	Q8H0X6	Cysteine proteinase inhibitor 6;CYS6;ortholog	CYSTEINE PROTEINASE INHIBITOR 6 (PTHR11413:SF103)	protease inhibitor(PC00191)	Arabidopsis thaliana
regulation of cysteine-type endopeptidase activity (GO:2000116)	6	3	0.04	+	67.08	3.24e-05	0.00665
Gene ID	Mapped IDs	Gene name; Gene symbol; Ortholog	PANTHER family/subfamily	PANTHER protein class	Species
ARATH|TAIR=AT5G12140|UniProtKB=Q945Q1	Q945Q1	Cysteine proteinase inhibitor 1;CYS1;ortholog	CYSTEINE PROTEINASE INHIBITOR 1 (PTHR11413:SF45)	protease inhibitor(PC00191)	Arabidopsis thaliana
ARATH|TAIR=AT2G31980|UniProtKB=Q8L5T9	Q8L5T9	Cysteine proteinase inhibitor 2;CYS2;ortholog	CYSTEINE PROTEINASE INHIBITOR 2 (PTHR47373:SF1)		Arabidopsis thaliana
ARATH|TAIR=AT3G12490|UniProtKB=Q8H0X6	Q8H0X6	Cysteine proteinase inhibitor 6;CYS6;ortholog	CYSTEINE PROTEINASE INHIBITOR 6 (PTHR11413:SF103)	protease inhibitor(PC00191)	Arabidopsis thaliana
regulation of endopeptidase activity (GO:0052548)	7	3	0.05	+	57.5	4.61e-05	0.0091
Gene ID	Mapped IDs	Gene name; Gene symbol; Ortholog	PANTHER family/subfamily	PANTHER protein class	Species
ARATH|TAIR=AT5G12140|UniProtKB=Q945Q1	Q945Q1	Cysteine proteinase inhibitor 1;CYS1;ortholog	CYSTEINE PROTEINASE INHIBITOR 1 (PTHR11413:SF45)	protease inhibitor(PC00191)	Arabidopsis thaliana
ARATH|TAIR=AT2G31980|UniProtKB=Q8L5T9	Q8L5T9	Cysteine proteinase inhibitor 2;CYS2;ortholog	CYSTEINE PROTEINASE INHIBITOR 2 (PTHR47373:SF1)		Arabidopsis thaliana
ARATH|TAIR=AT3G12490|UniProtKB=Q8H0X6	Q8H0X6	Cysteine proteinase inhibitor 6;CYS6;ortholog	CYSTEINE PROTEINASE INHIBITOR 6 (PTHR11413:SF103)	protease inhibitor(PC00191)	Arabidopsis thaliana
negative regulation of endopeptidase activity (GO:0010951)	7	3	0.05	+	57.5	4.61e-05	0.00879
Gene ID	Mapped IDs	Gene name; Gene symbol; Ortholog	PANTHER family/subfamily	PANTHER protein class	Species
ARATH|TAIR=AT5G12140|UniProtKB=Q945Q1	Q945Q1	Cysteine proteinase inhibitor 1;CYS1;ortholog	CYSTEINE PROTEINASE INHIBITOR 1 (PTHR11413:SF45)	protease inhibitor(PC00191)	Arabidopsis thaliana
ARATH|TAIR=AT2G31980|UniProtKB=Q8L5T9	Q8L5T9	Cysteine proteinase inhibitor 2;CYS2;ortholog	CYSTEINE PROTEINASE INHIBITOR 2 (PTHR47373:SF1)		Arabidopsis thaliana
ARATH|TAIR=AT3G12490|UniProtKB=Q8H0X6	Q8H0X6	Cysteine proteinase inhibitor 6;CYS6;ortholog	CYSTEINE PROTEINASE INHIBITOR 6 (PTHR11413:SF103)	protease inhibitor(PC00191)	Arabidopsis thaliana
regulation of peptidase activity (GO:0052547)	9	3	0.07	+	44.72	8.36e-05	0.0144
Gene ID	Mapped IDs	Gene name; Gene symbol; Ortholog	PANTHER family/subfamily	PANTHER protein class	Species
ARATH|TAIR=AT5G12140|UniProtKB=Q945Q1	Q945Q1	Cysteine proteinase inhibitor 1;CYS1;ortholog	CYSTEINE PROTEINASE INHIBITOR 1 (PTHR11413:SF45)	protease inhibitor(PC00191)	Arabidopsis thaliana
ARATH|TAIR=AT2G31980|UniProtKB=Q8L5T9	Q8L5T9	Cysteine proteinase inhibitor 2;CYS2;ortholog	CYSTEINE PROTEINASE INHIBITOR 2 (PTHR47373:SF1)		Arabidopsis thaliana
ARATH|TAIR=AT3G12490|UniProtKB=Q8H0X6	Q8H0X6	Cysteine proteinase inhibitor 6;CYS6;ortholog	CYSTEINE PROTEINASE INHIBITOR 6 (PTHR11413:SF103)	protease inhibitor(PC00191)	Arabidopsis thaliana
negative regulation of peptidase activity (GO:0010466)	9	3	0.07	+	44.72	8.36e-05	0.014
Gene ID	Mapped IDs	Gene name; Gene symbol; Ortholog	PANTHER family/subfamily	PANTHER protein class	Species
ARATH|TAIR=AT5G12140|UniProtKB=Q945Q1	Q945Q1	Cysteine proteinase inhibitor 1;CYS1;ortholog	CYSTEINE PROTEINASE INHIBITOR 1 (PTHR11413:SF45)	protease inhibitor(PC00191)	Arabidopsis thaliana
ARATH|TAIR=AT2G31980|UniProtKB=Q8L5T9	Q8L5T9	Cysteine proteinase inhibitor 2;CYS2;ortholog	CYSTEINE PROTEINASE INHIBITOR 2 (PTHR47373:SF1)		Arabidopsis thaliana
ARATH|TAIR=AT3G12490|UniProtKB=Q8H0X6	Q8H0X6	Cysteine proteinase inhibitor 6;CYS6;ortholog	CYSTEINE PROTEINASE INHIBITOR 6 (PTHR11413:SF103)	protease inhibitor(PC00191)	Arabidopsis thaliana
negative regulation of proteolysis (GO:0045861)	11	3	0.08	+	36.59	0.000137	0.021
Gene ID	Mapped IDs	Gene name; Gene symbol; Ortholog	PANTHER family/subfamily	PANTHER protein class	Species
ARATH|TAIR=AT5G12140|UniProtKB=Q945Q1	Q945Q1	Cysteine proteinase inhibitor 1;CYS1;ortholog	CYSTEINE PROTEINASE INHIBITOR 1 (PTHR11413:SF45)	protease inhibitor(PC00191)	Arabidopsis thaliana
ARATH|TAIR=AT2G31980|UniProtKB=Q8L5T9	Q8L5T9	Cysteine proteinase inhibitor 2;CYS2;ortholog	CYSTEINE PROTEINASE INHIBITOR 2 (PTHR47373:SF1)		Arabidopsis thaliana
ARATH|TAIR=AT3G12490|UniProtKB=Q8H0X6	Q8H0X6	Cysteine proteinase inhibitor 6;CYS6;ortholog	CYSTEINE PROTEINASE INHIBITOR 6 (PTHR11413:SF103)	protease inhibitor(PC00191)	Arabidopsis thaliana
negative regulation of hydrolase activity (GO:0051346)	12	3	0.09	+	33.54	0.00017	0.0248
Gene ID	Mapped IDs	Gene name; Gene symbol; Ortholog	PANTHER family/subfamily	PANTHER protein class	Species
ARATH|TAIR=AT5G12140|UniProtKB=Q945Q1	Q945Q1	Cysteine proteinase inhibitor 1;CYS1;ortholog	CYSTEINE PROTEINASE INHIBITOR 1 (PTHR11413:SF45)	protease inhibitor(PC00191)	Arabidopsis thaliana
ARATH|TAIR=AT2G31980|UniProtKB=Q8L5T9	Q8L5T9	Cysteine proteinase inhibitor 2;CYS2;ortholog	CYSTEINE PROTEINASE INHIBITOR 2 (PTHR47373:SF1)		Arabidopsis thaliana
ARATH|TAIR=AT3G12490|UniProtKB=Q8H0X6	Q8H0X6	Cysteine proteinase inhibitor 6;CYS6;ortholog	CYSTEINE PROTEINASE INHIBITOR 6 (PTHR11413:SF103)	protease inhibitor(PC00191)	Arabidopsis thaliana
lipid storage (GO:0019915)	25	5	0.19	+	26.83	2.59e-06	0.000682
Gene ID	Mapped IDs	Gene name; Gene symbol; Ortholog	PANTHER family/subfamily	PANTHER protein class	Species
ARATH|TAIR=AT5G07600|UniProtKB=Q9FLS1	Q9FLS1	Oleosin family protein;MBK20.3;ortholog	GLYCINE-RICH PROTEIN-RELATED (PTHR33203:SF7)		Arabidopsis thaliana
ARATH|TAIR=AT5G07560|UniProtKB=Q9LY07	Q9LY07	Glycine-rich protein 20;ATGRP20;ortholog	GLYCINE-RICH PROTEIN-RELATED (PTHR33203:SF7)		Arabidopsis thaliana
ARATH|TAIR=AT5G07530|UniProtKB=Q9LY09	Q9LY09	Oleosin GRP-17;GRP17;ortholog	GLYCINE-RICH PROTEIN-RELATED (PTHR33203:SF7)		Arabidopsis thaliana
ARATH|TAIR=AT5G61610|UniProtKB=F4K3K4	F4K3K4	Oleosin family protein;At5g61610;ortholog	GLYCINE-RICH PROTEIN-RELATED (PTHR33203:SF7)		Arabidopsis thaliana
ARATH|Gene=AT5G07550|UniProtKB=Q42574	Q42574	Oleosin;ATGRP19;ortholog	GLYCINE-RICH PROTEIN-RELATED (PTHR33203:SF7)		Arabidopsis thaliana
cellular response to heat (GO:0034605)	26	4	0.19	+	20.64	6.86e-05	0.0122
Gene ID	Mapped IDs	Gene name; Gene symbol; Ortholog	PANTHER family/subfamily	PANTHER protein class	Species
ARATH|TAIR=AT5G12140|UniProtKB=Q945Q1	Q945Q1	Cysteine proteinase inhibitor 1;CYS1;ortholog	CYSTEINE PROTEINASE INHIBITOR 1 (PTHR11413:SF45)	protease inhibitor(PC00191)	Arabidopsis thaliana
ARATH|TAIR=AT2G38340|UniProtKB=O80917	O80917	Dehydration-responsive element-binding protein 2E;DREB2E;ortholog	DEHYDRATION-RESPONSIVE ELEMENT-BINDING PROTEIN 2A-RELATED (PTHR31241:SF2)		Arabidopsis thaliana
ARATH|TAIR=AT3G08970|UniProtKB=Q9SR96	Q9SR96	DnaJ protein ERDJ3A;ERDJ3A;ortholog	DNAJ PROTEIN ERDJ3A (PTHR45184:SF1)		Arabidopsis thaliana
ARATH|TAIR=AT4G15802|UniProtKB=Q8GW48	Q8GW48	At4g15810;HSBP;ortholog	HEAT SHOCK FACTOR BINDING PROTEIN (PTHR19424:SF0)		Arabidopsis thaliana
maintenance of location (GO:0051235)	58	6	0.43	+	13.88	8e-06	0.00184
Gene ID	Mapped IDs	Gene name; Gene symbol; Ortholog	PANTHER family/subfamily	PANTHER protein class	Species
ARATH|TAIR=AT5G07600|UniProtKB=Q9FLS1	Q9FLS1	Oleosin family protein;MBK20.3;ortholog	GLYCINE-RICH PROTEIN-RELATED (PTHR33203:SF7)		Arabidopsis thaliana
ARATH|TAIR=AT5G07560|UniProtKB=Q9LY07	Q9LY07	Glycine-rich protein 20;ATGRP20;ortholog	GLYCINE-RICH PROTEIN-RELATED (PTHR33203:SF7)		Arabidopsis thaliana
ARATH|TAIR=AT5G07530|UniProtKB=Q9LY09	Q9LY09	Oleosin GRP-17;GRP17;ortholog	GLYCINE-RICH PROTEIN-RELATED (PTHR33203:SF7)		Arabidopsis thaliana
ARATH|TAIR=AT5G61610|UniProtKB=F4K3K4	F4K3K4	Oleosin family protein;At5g61610;ortholog	GLYCINE-RICH PROTEIN-RELATED (PTHR33203:SF7)		Arabidopsis thaliana
ARATH|Gene=AT5G07550|UniProtKB=Q42574	Q42574	Oleosin;ATGRP19;ortholog	GLYCINE-RICH PROTEIN-RELATED (PTHR33203:SF7)		Arabidopsis thaliana
ARATH|TAIR=AT2G19760|UniProtKB=Q42449	Q42449	Profilin-1;PRO1;ortholog	PROFILIN (PTHR11604:SF0)	non-motor actin binding protein(PC00165)	Arabidopsis thaliana
lipid localization (GO:0010876)	201	20	1.5	+	13.35	3.38e-16	1.87e-12
Gene ID	Mapped IDs	Gene name; Gene symbol; Ortholog	PANTHER family/subfamily	PANTHER protein class	Species
ARATH|TAIR=AT5G07230|UniProtKB=Q00762	Q00762	Tapetum-specific protein A9;A9;ortholog	BIFUNCTIONAL INHIBITOR/LIPID-TRANSFER PROTEIN/SEED STORAGE 2S ALBUMIN SUPERFAMILY PROTEIN-RELATED (PTHR35501:SF3)		Arabidopsis thaliana
ARATH|TAIR=AT5G59420|UniProtKB=Q93Y40	Q93Y40	Oxysterol-binding protein-related protein 3C;ORP3C;ortholog	OXYSTEROL-BINDING PROTEIN-RELATED PROTEIN 3C (PTHR10972:SF147)		Arabidopsis thaliana
ARATH|TAIR=AT1G18280|UniProtKB=Q9LE56	Q9LE56	At1g18280;LTPG3;ortholog	BIFUNCTIONAL INHIBITOR/LIPID-TRANSFER PROTEIN/SEED STORAGE 2S ALBUMIN SUPERFAMILY PROTEIN (PTHR33044:SF78)		Arabidopsis thaliana
ARATH|TAIR=AT3G59455|UniProtKB=A8MR90	A8MR90	Bifunctional inhibitor/lipid-transfer protein/seed storage 2S albumin superfamily protein;At3g59455;ortholog	BIFUNCTIONAL INHIBITOR/LIPID-TRANSFER PROTEIN/SEED STORAGE 2S ALBUMIN SUPERFAMILY PROTEIN (PTHR33214:SF24)		Arabidopsis thaliana
ARATH|TAIR=AT3G57280|UniProtKB=Q93V66	Q93V66	Protein FATTY ACID EXPORT 1, chloroplastic;FAX1;ortholog	PROTEIN FATTY ACID EXPORT 1, CHLOROPLASTIC (PTHR12668:SF18)		Arabidopsis thaliana
ARATH|TAIR=AT5G52160|UniProtKB=Q9LTK4	Q9LTK4	At5g52160;At5g52160;ortholog	SUBFAMILY NOT NAMED (PTHR35501:SF2)		Arabidopsis thaliana
ARATH|TAIR=AT5G57240|UniProtKB=Q9LVD4	Q9LVD4	Oxysterol-binding protein-related protein 4C;ORP4C;ortholog	OXYSTEROL-BINDING PROTEIN-RELATED PROTEIN 5 (PTHR10972:SF102)		Arabidopsis thaliana
ARATH|TAIR=AT5G07600|UniProtKB=Q9FLS1	Q9FLS1	Oleosin family protein;MBK20.3;ortholog	GLYCINE-RICH PROTEIN-RELATED (PTHR33203:SF7)		Arabidopsis thaliana
ARATH|TAIR=AT5G07560|UniProtKB=Q9LY07	Q9LY07	Glycine-rich protein 20;ATGRP20;ortholog	GLYCINE-RICH PROTEIN-RELATED (PTHR33203:SF7)		Arabidopsis thaliana
ARATH|TAIR=AT5G42890|UniProtKB=Q9FMN0	Q9FMN0	Putative uncharacterized protein;SCP2;ortholog	SUBFAMILY NOT NAMED (PTHR10094:SF24)		Arabidopsis thaliana
ARATH|TAIR=AT1G66850|UniProtKB=Q9C9N7	Q9C9N7	At1g66850;At1g66850;ortholog	BIFUNCTIONAL INHIBITOR/LIPID-TRANSFER PROTEIN/SEED STORAGE 2S ALBUMIN SUPERFAMILY PROTEIN (PTHR33214:SF7)		Arabidopsis thaliana
ARATH|TAIR=AT5G07530|UniProtKB=Q9LY09	Q9LY09	Oleosin GRP-17;GRP17;ortholog	GLYCINE-RICH PROTEIN-RELATED (PTHR33203:SF7)		Arabidopsis thaliana
ARATH|TAIR=AT5G61610|UniProtKB=F4K3K4	F4K3K4	Oleosin family protein;At5g61610;ortholog	GLYCINE-RICH PROTEIN-RELATED (PTHR33203:SF7)		Arabidopsis thaliana
ARATH|TAIR=AT5G62080|UniProtKB=Q8GT78	Q8GT78	Bifunctional inhibitor/lipid-transfer protein/seed storage 2S albumin superfamily protein;MTG10.3;ortholog	BIFUNCTIONAL INHIBITOR/LIPID-TRANSFER PROTEIN/SEED STORAGE 2S ALBUMIN SUPERFAMILY PROTEIN-RELATED (PTHR35501:SF3)		Arabidopsis thaliana
ARATH|Gene=AT5G07550|UniProtKB=Q42574	Q42574	Oleosin;ATGRP19;ortholog	GLYCINE-RICH PROTEIN-RELATED (PTHR33203:SF7)		Arabidopsis thaliana
ARATH|TAIR=AT2G16592|UniProtKB=A8MQE7	A8MQE7	Bifunctional inhibitor/lipid-transfer protein/seed storage 2S albumin superfamily protein;At2g16592;ortholog	BIFUNCTIONAL INHIBITOR/LIPID-TRANSFER PROTEIN/SEED STORAGE 2S ALBUMIN SUPERFAMILY PROTEIN (PTHR33214:SF7)		Arabidopsis thaliana
ARATH|TAIR=AT1G31812|UniProtKB=P57752	P57752	Acyl-CoA-binding domain-containing protein 6;ACBP6;ortholog	ACYL-COA-BINDING PROTEIN HOMOLOG (PTHR23310:SF62)	enzyme modulator(PC00095);transfer/carrier protein(PC00219)	Arabidopsis thaliana
ARATH|TAIR=AT5G59310|UniProtKB=Q9LLR6	Q9LLR6	Non-specific lipid-transfer protein 4;LTP4;ortholog	BIFUNCTIONAL INHIBITOR/LIPID-TRANSFER PROTEIN/SEED STORAGE 2S ALBUMIN SUPERFAMILY PROTEIN-RELATED (PTHR33076:SF24)		Arabidopsis thaliana
ARATH|TAIR=AT5G65687|UniProtKB=Q6NMN6	Q6NMN6	Probable sphingolipid transporter spinster homolog 1;At5g65687;ortholog	SPHINGOLIPID TRANSPORTER SPINSTER HOMOLOG 1-RELATED (PTHR23505:SF21)		Arabidopsis thaliana
ARATH|TAIR=locus|UniProtKB=Q2V3C1	Q2V3C1	Non-specific lipid-transfer protein 11;LTP11;ortholog	BIFUNCTIONAL INHIBITOR/LIPID-TRANSFER PROTEIN/SEED STORAGE 2S ALBUMIN SUPERFAMILY PROTEIN-RELATED (PTHR33076:SF24)		Arabidopsis thaliana
lipid transport (GO:0006869)	176	15	1.31	+	11.43	1.48e-11	1.03e-08
Gene ID	Mapped IDs	Gene name; Gene symbol; Ortholog	PANTHER family/subfamily	PANTHER protein class	Species
ARATH|TAIR=AT5G07230|UniProtKB=Q00762	Q00762	Tapetum-specific protein A9;A9;ortholog	BIFUNCTIONAL INHIBITOR/LIPID-TRANSFER PROTEIN/SEED STORAGE 2S ALBUMIN SUPERFAMILY PROTEIN-RELATED (PTHR35501:SF3)		Arabidopsis thaliana
ARATH|TAIR=AT5G59420|UniProtKB=Q93Y40	Q93Y40	Oxysterol-binding protein-related protein 3C;ORP3C;ortholog	OXYSTEROL-BINDING PROTEIN-RELATED PROTEIN 3C (PTHR10972:SF147)		Arabidopsis thaliana
ARATH|TAIR=AT1G18280|UniProtKB=Q9LE56	Q9LE56	At1g18280;LTPG3;ortholog	BIFUNCTIONAL INHIBITOR/LIPID-TRANSFER PROTEIN/SEED STORAGE 2S ALBUMIN SUPERFAMILY PROTEIN (PTHR33044:SF78)		Arabidopsis thaliana
ARATH|TAIR=AT3G59455|UniProtKB=A8MR90	A8MR90	Bifunctional inhibitor/lipid-transfer protein/seed storage 2S albumin superfamily protein;At3g59455;ortholog	BIFUNCTIONAL INHIBITOR/LIPID-TRANSFER PROTEIN/SEED STORAGE 2S ALBUMIN SUPERFAMILY PROTEIN (PTHR33214:SF24)		Arabidopsis thaliana
ARATH|TAIR=AT3G57280|UniProtKB=Q93V66	Q93V66	Protein FATTY ACID EXPORT 1, chloroplastic;FAX1;ortholog	PROTEIN FATTY ACID EXPORT 1, CHLOROPLASTIC (PTHR12668:SF18)		Arabidopsis thaliana
ARATH|TAIR=AT5G52160|UniProtKB=Q9LTK4	Q9LTK4	At5g52160;At5g52160;ortholog	SUBFAMILY NOT NAMED (PTHR35501:SF2)		Arabidopsis thaliana
ARATH|TAIR=AT5G57240|UniProtKB=Q9LVD4	Q9LVD4	Oxysterol-binding protein-related protein 4C;ORP4C;ortholog	OXYSTEROL-BINDING PROTEIN-RELATED PROTEIN 5 (PTHR10972:SF102)		Arabidopsis thaliana
ARATH|TAIR=AT5G42890|UniProtKB=Q9FMN0	Q9FMN0	Putative uncharacterized protein;SCP2;ortholog	SUBFAMILY NOT NAMED (PTHR10094:SF24)		Arabidopsis thaliana
ARATH|TAIR=AT1G66850|UniProtKB=Q9C9N7	Q9C9N7	At1g66850;At1g66850;ortholog	BIFUNCTIONAL INHIBITOR/LIPID-TRANSFER PROTEIN/SEED STORAGE 2S ALBUMIN SUPERFAMILY PROTEIN (PTHR33214:SF7)		Arabidopsis thaliana
ARATH|TAIR=AT5G62080|UniProtKB=Q8GT78	Q8GT78	Bifunctional inhibitor/lipid-transfer protein/seed storage 2S albumin superfamily protein;MTG10.3;ortholog	BIFUNCTIONAL INHIBITOR/LIPID-TRANSFER PROTEIN/SEED STORAGE 2S ALBUMIN SUPERFAMILY PROTEIN-RELATED (PTHR35501:SF3)		Arabidopsis thaliana
ARATH|TAIR=AT2G16592|UniProtKB=A8MQE7	A8MQE7	Bifunctional inhibitor/lipid-transfer protein/seed storage 2S albumin superfamily protein;At2g16592;ortholog	BIFUNCTIONAL INHIBITOR/LIPID-TRANSFER PROTEIN/SEED STORAGE 2S ALBUMIN SUPERFAMILY PROTEIN (PTHR33214:SF7)		Arabidopsis thaliana
ARATH|TAIR=AT1G31812|UniProtKB=P57752	P57752	Acyl-CoA-binding domain-containing protein 6;ACBP6;ortholog	ACYL-COA-BINDING PROTEIN HOMOLOG (PTHR23310:SF62)	enzyme modulator(PC00095);transfer/carrier protein(PC00219)	Arabidopsis thaliana
ARATH|TAIR=AT5G59310|UniProtKB=Q9LLR6	Q9LLR6	Non-specific lipid-transfer protein 4;LTP4;ortholog	BIFUNCTIONAL INHIBITOR/LIPID-TRANSFER PROTEIN/SEED STORAGE 2S ALBUMIN SUPERFAMILY PROTEIN-RELATED (PTHR33076:SF24)		Arabidopsis thaliana
ARATH|TAIR=AT5G65687|UniProtKB=Q6NMN6	Q6NMN6	Probable sphingolipid transporter spinster homolog 1;At5g65687;ortholog	SPHINGOLIPID TRANSPORTER SPINSTER HOMOLOG 1-RELATED (PTHR23505:SF21)		Arabidopsis thaliana
ARATH|TAIR=locus|UniProtKB=Q2V3C1	Q2V3C1	Non-specific lipid-transfer protein 11;LTP11;ortholog	BIFUNCTIONAL INHIBITOR/LIPID-TRANSFER PROTEIN/SEED STORAGE 2S ALBUMIN SUPERFAMILY PROTEIN-RELATED (PTHR33076:SF24)		Arabidopsis thaliana
cell killing (GO:0001906)	261	20	1.95	+	10.28	3.41e-14	4.71e-11
Gene ID	Mapped IDs	Gene name; Gene symbol; Ortholog	PANTHER family/subfamily	PANTHER protein class	Species
ARATH|TAIR=AT4G10115|UniProtKB=P82639	P82639	Putative defensin-like protein 236;SCRL20;ortholog	DEFENSIN-LIKE PROTEIN 226-RELATED (PTHR34450:SF1)		Arabidopsis thaliana
ARATH|TAIR=AT5G48543|UniProtKB=P82716	P82716	Defensin-like protein 147;LCR1;ortholog	DEFENSIN-LIKE PROTEIN 144-RELATED (PTHR34783:SF1)		Arabidopsis thaliana
ARATH|TAIR=AT2G15535|UniProtKB=Q8S8H9	Q8S8H9	Defensin-like protein 144;LCR10;ortholog	DEFENSIN-LIKE PROTEIN 144-RELATED (PTHR34783:SF1)		Arabidopsis thaliana
ARATH|TAIR=AT4G32717|UniProtKB=P82643	P82643	Putative defensin-like protein 230;SCRL24;ortholog	DEFENSIN-LIKE PROTEIN 226-RELATED (PTHR34450:SF1)		Arabidopsis thaliana
ARATH|TAIR=AT3G25265|UniProtKB=P82719	P82719	Putative defensin-like protein 148;LCR4;ortholog	DEFENSIN-LIKE PROTEIN 144-RELATED (PTHR34783:SF1)		Arabidopsis thaliana
ARATH|TAIR=AT5G45875|UniProtKB=P82646	P82646	Defensin-like protein 229;SCRL27;ortholog	DEFENSIN-LIKE PROTEIN 226-RELATED (PTHR34450:SF1)		Arabidopsis thaliana
ARATH|TAIR=AT4G32714|UniProtKB=P82644	P82644	Putative defensin-like protein 231;SCRL25;ortholog	DEFENSIN-LIKE PROTEIN 226-RELATED (PTHR34450:SF1)		Arabidopsis thaliana
ARATH|TAIR=AT2G02140|UniProtKB=Q9ZUL8	Q9ZUL8	Defensin-like protein 10;PDF2.6;ortholog	DEFENSIN-LIKE PROTEIN 1-RELATED (PTHR33147:SF15)		Arabidopsis thaliana
ARATH|TAIR=AT2G25344|UniProtKB=P82729	P82729	Putative defensin-like protein 137;LCR14;ortholog	DEFENSIN-LIKE PROTEIN 144-RELATED (PTHR34783:SF1)		Arabidopsis thaliana
ARATH|TAIR=AT1G08695|UniProtKB=P82622	P82622	Putative defensin-like protein 228;SCRL3;ortholog	DEFENSIN-LIKE PROTEIN 226-RELATED (PTHR34450:SF1)		Arabidopsis thaliana
ARATH|TAIR=AT4G09984|UniProtKB=P82749	P82749	Putative defensin-like protein 142;LCR34;ortholog	DEFENSIN-LIKE PROTEIN 144-RELATED (PTHR34783:SF1)		Arabidopsis thaliana
ARATH|TAIR=AT4G11760|UniProtKB=Q9T0E3	Q9T0E3	Defensin-like protein 151;LCR17;ortholog	DEFENSIN-LIKE PROTEIN 144-RELATED (PTHR34783:SF1)		Arabidopsis thaliana
ARATH|TAIR=AT4G29305|UniProtKB=P82739	P82739	Defensin-like protein 159;LCR25;ortholog	DEFENSIN-LIKE PROTEIN 155-RELATED (PTHR33830:SF1)		Arabidopsis thaliana
ARATH|TAIR=AT3G27503|UniProtKB=P82638	P82638	Defensin-like protein 241;SCRL19;ortholog	DEFENSIN-LIKE PROTEIN 226-RELATED (PTHR34450:SF1)		Arabidopsis thaliana
ARATH|TAIR=AT2G28355|UniProtKB=Q8S8H3	Q8S8H3	Defensin-like protein 149;LCR5;ortholog	DEFENSIN-LIKE PROTEIN 144-RELATED (PTHR34783:SF1)		Arabidopsis thaliana
ARATH|TAIR=AT2G28405|UniProtKB=P82747	P82747	Putative defensin-like protein 150;LCR32;ortholog	DEFENSIN-LIKE PROTEIN 144-RELATED (PTHR34783:SF1)		Arabidopsis thaliana
ARATH|TAIR=AT3G43083|UniProtKB=P82748	P82748	Putative defensin-like protein 133;LCR33;ortholog	DEFENSIN-LIKE PROTEIN 144-RELATED (PTHR34783:SF1)		Arabidopsis thaliana
ARATH|TAIR=AT1G65113|UniProtKB=P82621	P82621	Defensin-like protein 226;SCRL2;ortholog	DEFENSIN-LIKE PROTEIN 226-RELATED (PTHR34450:SF1)		Arabidopsis thaliana
ARATH|TAIR=AT2G06983|UniProtKB=P82635	P82635	Putative defensin-like protein 238;SCRL16;ortholog	DEFENSIN-LIKE PROTEIN 226-RELATED (PTHR34450:SF1)		Arabidopsis thaliana
ARATH|TAIR=AT1G61070|UniProtKB=Q9C947	Q9C947	Defensin-like protein 5;PDF2.4;ortholog	DEFENSIN-LIKE PROTEIN 1-RELATED (PTHR33147:SF15)		Arabidopsis thaliana
disruption of cells of other organism (GO:0044364)	261	20	1.95	+	10.28	3.41e-14	3.77e-11
Gene ID	Mapped IDs	Gene name; Gene symbol; Ortholog	PANTHER family/subfamily	PANTHER protein class	Species
ARATH|TAIR=AT4G10115|UniProtKB=P82639	P82639	Putative defensin-like protein 236;SCRL20;ortholog	DEFENSIN-LIKE PROTEIN 226-RELATED (PTHR34450:SF1)		Arabidopsis thaliana
ARATH|TAIR=AT5G48543|UniProtKB=P82716	P82716	Defensin-like protein 147;LCR1;ortholog	DEFENSIN-LIKE PROTEIN 144-RELATED (PTHR34783:SF1)		Arabidopsis thaliana
ARATH|TAIR=AT2G15535|UniProtKB=Q8S8H9	Q8S8H9	Defensin-like protein 144;LCR10;ortholog	DEFENSIN-LIKE PROTEIN 144-RELATED (PTHR34783:SF1)		Arabidopsis thaliana
ARATH|TAIR=AT4G32717|UniProtKB=P82643	P82643	Putative defensin-like protein 230;SCRL24;ortholog	DEFENSIN-LIKE PROTEIN 226-RELATED (PTHR34450:SF1)		Arabidopsis thaliana
ARATH|TAIR=AT3G25265|UniProtKB=P82719	P82719	Putative defensin-like protein 148;LCR4;ortholog	DEFENSIN-LIKE PROTEIN 144-RELATED (PTHR34783:SF1)		Arabidopsis thaliana
ARATH|TAIR=AT5G45875|UniProtKB=P82646	P82646	Defensin-like protein 229;SCRL27;ortholog	DEFENSIN-LIKE PROTEIN 226-RELATED (PTHR34450:SF1)		Arabidopsis thaliana
ARATH|TAIR=AT4G32714|UniProtKB=P82644	P82644	Putative defensin-like protein 231;SCRL25;ortholog	DEFENSIN-LIKE PROTEIN 226-RELATED (PTHR34450:SF1)		Arabidopsis thaliana
ARATH|TAIR=AT2G02140|UniProtKB=Q9ZUL8	Q9ZUL8	Defensin-like protein 10;PDF2.6;ortholog	DEFENSIN-LIKE PROTEIN 1-RELATED (PTHR33147:SF15)		Arabidopsis thaliana
ARATH|TAIR=AT2G25344|UniProtKB=P82729	P82729	Putative defensin-like protein 137;LCR14;ortholog	DEFENSIN-LIKE PROTEIN 144-RELATED (PTHR34783:SF1)		Arabidopsis thaliana
ARATH|TAIR=AT1G08695|UniProtKB=P82622	P82622	Putative defensin-like protein 228;SCRL3;ortholog	DEFENSIN-LIKE PROTEIN 226-RELATED (PTHR34450:SF1)		Arabidopsis thaliana
ARATH|TAIR=AT4G09984|UniProtKB=P82749	P82749	Putative defensin-like protein 142;LCR34;ortholog	DEFENSIN-LIKE PROTEIN 144-RELATED (PTHR34783:SF1)		Arabidopsis thaliana
ARATH|TAIR=AT4G11760|UniProtKB=Q9T0E3	Q9T0E3	Defensin-like protein 151;LCR17;ortholog	DEFENSIN-LIKE PROTEIN 144-RELATED (PTHR34783:SF1)		Arabidopsis thaliana
ARATH|TAIR=AT4G29305|UniProtKB=P82739	P82739	Defensin-like protein 159;LCR25;ortholog	DEFENSIN-LIKE PROTEIN 155-RELATED (PTHR33830:SF1)		Arabidopsis thaliana
ARATH|TAIR=AT3G27503|UniProtKB=P82638	P82638	Defensin-like protein 241;SCRL19;ortholog	DEFENSIN-LIKE PROTEIN 226-RELATED (PTHR34450:SF1)		Arabidopsis thaliana
ARATH|TAIR=AT2G28355|UniProtKB=Q8S8H3	Q8S8H3	Defensin-like protein 149;LCR5;ortholog	DEFENSIN-LIKE PROTEIN 144-RELATED (PTHR34783:SF1)		Arabidopsis thaliana
ARATH|TAIR=AT2G28405|UniProtKB=P82747	P82747	Putative defensin-like protein 150;LCR32;ortholog	DEFENSIN-LIKE PROTEIN 144-RELATED (PTHR34783:SF1)		Arabidopsis thaliana
ARATH|TAIR=AT3G43083|UniProtKB=P82748	P82748	Putative defensin-like protein 133;LCR33;ortholog	DEFENSIN-LIKE PROTEIN 144-RELATED (PTHR34783:SF1)		Arabidopsis thaliana
ARATH|TAIR=AT1G65113|UniProtKB=P82621	P82621	Defensin-like protein 226;SCRL2;ortholog	DEFENSIN-LIKE PROTEIN 226-RELATED (PTHR34450:SF1)		Arabidopsis thaliana
ARATH|TAIR=AT2G06983|UniProtKB=P82635	P82635	Putative defensin-like protein 238;SCRL16;ortholog	DEFENSIN-LIKE PROTEIN 226-RELATED (PTHR34450:SF1)		Arabidopsis thaliana
ARATH|TAIR=AT1G61070|UniProtKB=Q9C947	Q9C947	Defensin-like protein 5;PDF2.4;ortholog	DEFENSIN-LIKE PROTEIN 1-RELATED (PTHR33147:SF15)		Arabidopsis thaliana
killing of cells of other organism (GO:0031640)	261	20	1.95	+	10.28	3.41e-14	3.14e-11
Gene ID	Mapped IDs	Gene name; Gene symbol; Ortholog	PANTHER family/subfamily	PANTHER protein class	Species
ARATH|TAIR=AT4G10115|UniProtKB=P82639	P82639	Putative defensin-like protein 236;SCRL20;ortholog	DEFENSIN-LIKE PROTEIN 226-RELATED (PTHR34450:SF1)		Arabidopsis thaliana
ARATH|TAIR=AT5G48543|UniProtKB=P82716	P82716	Defensin-like protein 147;LCR1;ortholog	DEFENSIN-LIKE PROTEIN 144-RELATED (PTHR34783:SF1)		Arabidopsis thaliana
ARATH|TAIR=AT2G15535|UniProtKB=Q8S8H9	Q8S8H9	Defensin-like protein 144;LCR10;ortholog	DEFENSIN-LIKE PROTEIN 144-RELATED (PTHR34783:SF1)		Arabidopsis thaliana
ARATH|TAIR=AT4G32717|UniProtKB=P82643	P82643	Putative defensin-like protein 230;SCRL24;ortholog	DEFENSIN-LIKE PROTEIN 226-RELATED (PTHR34450:SF1)		Arabidopsis thaliana
ARATH|TAIR=AT3G25265|UniProtKB=P82719	P82719	Putative defensin-like protein 148;LCR4;ortholog	DEFENSIN-LIKE PROTEIN 144-RELATED (PTHR34783:SF1)		Arabidopsis thaliana
ARATH|TAIR=AT5G45875|UniProtKB=P82646	P82646	Defensin-like protein 229;SCRL27;ortholog	DEFENSIN-LIKE PROTEIN 226-RELATED (PTHR34450:SF1)		Arabidopsis thaliana
ARATH|TAIR=AT4G32714|UniProtKB=P82644	P82644	Putative defensin-like protein 231;SCRL25;ortholog	DEFENSIN-LIKE PROTEIN 226-RELATED (PTHR34450:SF1)		Arabidopsis thaliana
ARATH|TAIR=AT2G02140|UniProtKB=Q9ZUL8	Q9ZUL8	Defensin-like protein 10;PDF2.6;ortholog	DEFENSIN-LIKE PROTEIN 1-RELATED (PTHR33147:SF15)		Arabidopsis thaliana
ARATH|TAIR=AT2G25344|UniProtKB=P82729	P82729	Putative defensin-like protein 137;LCR14;ortholog	DEFENSIN-LIKE PROTEIN 144-RELATED (PTHR34783:SF1)		Arabidopsis thaliana
ARATH|TAIR=AT1G08695|UniProtKB=P82622	P82622	Putative defensin-like protein 228;SCRL3;ortholog	DEFENSIN-LIKE PROTEIN 226-RELATED (PTHR34450:SF1)		Arabidopsis thaliana
ARATH|TAIR=AT4G09984|UniProtKB=P82749	P82749	Putative defensin-like protein 142;LCR34;ortholog	DEFENSIN-LIKE PROTEIN 144-RELATED (PTHR34783:SF1)		Arabidopsis thaliana
ARATH|TAIR=AT4G11760|UniProtKB=Q9T0E3	Q9T0E3	Defensin-like protein 151;LCR17;ortholog	DEFENSIN-LIKE PROTEIN 144-RELATED (PTHR34783:SF1)		Arabidopsis thaliana
ARATH|TAIR=AT4G29305|UniProtKB=P82739	P82739	Defensin-like protein 159;LCR25;ortholog	DEFENSIN-LIKE PROTEIN 155-RELATED (PTHR33830:SF1)		Arabidopsis thaliana
ARATH|TAIR=AT3G27503|UniProtKB=P82638	P82638	Defensin-like protein 241;SCRL19;ortholog	DEFENSIN-LIKE PROTEIN 226-RELATED (PTHR34450:SF1)		Arabidopsis thaliana
ARATH|TAIR=AT2G28355|UniProtKB=Q8S8H3	Q8S8H3	Defensin-like protein 149;LCR5;ortholog	DEFENSIN-LIKE PROTEIN 144-RELATED (PTHR34783:SF1)		Arabidopsis thaliana
ARATH|TAIR=AT2G28405|UniProtKB=P82747	P82747	Putative defensin-like protein 150;LCR32;ortholog	DEFENSIN-LIKE PROTEIN 144-RELATED (PTHR34783:SF1)		Arabidopsis thaliana
ARATH|TAIR=AT3G43083|UniProtKB=P82748	P82748	Putative defensin-like protein 133;LCR33;ortholog	DEFENSIN-LIKE PROTEIN 144-RELATED (PTHR34783:SF1)		Arabidopsis thaliana
ARATH|TAIR=AT1G65113|UniProtKB=P82621	P82621	Defensin-like protein 226;SCRL2;ortholog	DEFENSIN-LIKE PROTEIN 226-RELATED (PTHR34450:SF1)		Arabidopsis thaliana
ARATH|TAIR=AT2G06983|UniProtKB=P82635	P82635	Putative defensin-like protein 238;SCRL16;ortholog	DEFENSIN-LIKE PROTEIN 226-RELATED (PTHR34450:SF1)		Arabidopsis thaliana
ARATH|TAIR=AT1G61070|UniProtKB=Q9C947	Q9C947	Defensin-like protein 5;PDF2.4;ortholog	DEFENSIN-LIKE PROTEIN 1-RELATED (PTHR33147:SF15)		Arabidopsis thaliana
modification of morphology or physiology of other organism (GO:0035821)	292	22	2.18	+	10.11	2.32e-15	4.28e-12
Gene ID	Mapped IDs	Gene name; Gene symbol; Ortholog	PANTHER family/subfamily	PANTHER protein class	Species
ARATH|TAIR=AT4G10115|UniProtKB=P82639	P82639	Putative defensin-like protein 236;SCRL20;ortholog	DEFENSIN-LIKE PROTEIN 226-RELATED (PTHR34450:SF1)		Arabidopsis thaliana
ARATH|TAIR=AT5G48543|UniProtKB=P82716	P82716	Defensin-like protein 147;LCR1;ortholog	DEFENSIN-LIKE PROTEIN 144-RELATED (PTHR34783:SF1)		Arabidopsis thaliana
ARATH|TAIR=AT2G15535|UniProtKB=Q8S8H9	Q8S8H9	Defensin-like protein 144;LCR10;ortholog	DEFENSIN-LIKE PROTEIN 144-RELATED (PTHR34783:SF1)		Arabidopsis thaliana
ARATH|TAIR=AT4G32717|UniProtKB=P82643	P82643	Putative defensin-like protein 230;SCRL24;ortholog	DEFENSIN-LIKE PROTEIN 226-RELATED (PTHR34450:SF1)		Arabidopsis thaliana
ARATH|TAIR=AT3G25265|UniProtKB=P82719	P82719	Putative defensin-like protein 148;LCR4;ortholog	DEFENSIN-LIKE PROTEIN 144-RELATED (PTHR34783:SF1)		Arabidopsis thaliana
ARATH|TAIR=AT5G45875|UniProtKB=P82646	P82646	Defensin-like protein 229;SCRL27;ortholog	DEFENSIN-LIKE PROTEIN 226-RELATED (PTHR34450:SF1)		Arabidopsis thaliana
ARATH|TAIR=AT4G32714|UniProtKB=P82644	P82644	Putative defensin-like protein 231;SCRL25;ortholog	DEFENSIN-LIKE PROTEIN 226-RELATED (PTHR34450:SF1)		Arabidopsis thaliana
ARATH|TAIR=AT3G62600|UniProtKB=Q9LZK5	Q9LZK5	DnaJ protein ERDJ3B;ERDJ3B;ortholog	DNAJ PROTEIN ERDJ3B (PTHR43888:SF14)		Arabidopsis thaliana
ARATH|TAIR=AT2G02140|UniProtKB=Q9ZUL8	Q9ZUL8	Defensin-like protein 10;PDF2.6;ortholog	DEFENSIN-LIKE PROTEIN 1-RELATED (PTHR33147:SF15)		Arabidopsis thaliana
ARATH|TAIR=AT2G25344|UniProtKB=P82729	P82729	Putative defensin-like protein 137;LCR14;ortholog	DEFENSIN-LIKE PROTEIN 144-RELATED (PTHR34783:SF1)		Arabidopsis thaliana
ARATH|TAIR=AT5G24090|UniProtKB=P19172	P19172	Acidic endochitinase;CHIB1;ortholog	ACIDIC ENDOCHITINASE (PTHR45708:SF14)		Arabidopsis thaliana
ARATH|TAIR=AT1G08695|UniProtKB=P82622	P82622	Putative defensin-like protein 228;SCRL3;ortholog	DEFENSIN-LIKE PROTEIN 226-RELATED (PTHR34450:SF1)		Arabidopsis thaliana
ARATH|TAIR=AT4G09984|UniProtKB=P82749	P82749	Putative defensin-like protein 142;LCR34;ortholog	DEFENSIN-LIKE PROTEIN 144-RELATED (PTHR34783:SF1)		Arabidopsis thaliana
ARATH|TAIR=AT4G11760|UniProtKB=Q9T0E3	Q9T0E3	Defensin-like protein 151;LCR17;ortholog	DEFENSIN-LIKE PROTEIN 144-RELATED (PTHR34783:SF1)		Arabidopsis thaliana
ARATH|TAIR=AT4G29305|UniProtKB=P82739	P82739	Defensin-like protein 159;LCR25;ortholog	DEFENSIN-LIKE PROTEIN 155-RELATED (PTHR33830:SF1)		Arabidopsis thaliana
ARATH|TAIR=AT3G27503|UniProtKB=P82638	P82638	Defensin-like protein 241;SCRL19;ortholog	DEFENSIN-LIKE PROTEIN 226-RELATED (PTHR34450:SF1)		Arabidopsis thaliana
ARATH|TAIR=AT2G28355|UniProtKB=Q8S8H3	Q8S8H3	Defensin-like protein 149;LCR5;ortholog	DEFENSIN-LIKE PROTEIN 144-RELATED (PTHR34783:SF1)		Arabidopsis thaliana
ARATH|TAIR=AT2G28405|UniProtKB=P82747	P82747	Putative defensin-like protein 150;LCR32;ortholog	DEFENSIN-LIKE PROTEIN 144-RELATED (PTHR34783:SF1)		Arabidopsis thaliana
ARATH|TAIR=AT3G43083|UniProtKB=P82748	P82748	Putative defensin-like protein 133;LCR33;ortholog	DEFENSIN-LIKE PROTEIN 144-RELATED (PTHR34783:SF1)		Arabidopsis thaliana
ARATH|TAIR=AT1G65113|UniProtKB=P82621	P82621	Defensin-like protein 226;SCRL2;ortholog	DEFENSIN-LIKE PROTEIN 226-RELATED (PTHR34450:SF1)		Arabidopsis thaliana
ARATH|TAIR=AT2G06983|UniProtKB=P82635	P82635	Putative defensin-like protein 238;SCRL16;ortholog	DEFENSIN-LIKE PROTEIN 226-RELATED (PTHR34450:SF1)		Arabidopsis thaliana
ARATH|TAIR=AT1G61070|UniProtKB=Q9C947	Q9C947	Defensin-like protein 5;PDF2.4;ortholog	DEFENSIN-LIKE PROTEIN 1-RELATED (PTHR33147:SF15)		Arabidopsis thaliana
interspecies interaction between organisms (GO:0044419)	349	24	2.6	+	9.23	7.9e-16	2.18e-12
Gene ID	Mapped IDs	Gene name; Gene symbol; Ortholog	PANTHER family/subfamily	PANTHER protein class	Species
ARATH|TAIR=AT4G10115|UniProtKB=P82639	P82639	Putative defensin-like protein 236;SCRL20;ortholog	DEFENSIN-LIKE PROTEIN 226-RELATED (PTHR34450:SF1)		Arabidopsis thaliana
ARATH|TAIR=AT5G48543|UniProtKB=P82716	P82716	Defensin-like protein 147;LCR1;ortholog	DEFENSIN-LIKE PROTEIN 144-RELATED (PTHR34783:SF1)		Arabidopsis thaliana
ARATH|TAIR=AT2G15535|UniProtKB=Q8S8H9	Q8S8H9	Defensin-like protein 144;LCR10;ortholog	DEFENSIN-LIKE PROTEIN 144-RELATED (PTHR34783:SF1)		Arabidopsis thaliana
ARATH|TAIR=AT4G32717|UniProtKB=P82643	P82643	Putative defensin-like protein 230;SCRL24;ortholog	DEFENSIN-LIKE PROTEIN 226-RELATED (PTHR34450:SF1)		Arabidopsis thaliana
ARATH|TAIR=AT3G25265|UniProtKB=P82719	P82719	Putative defensin-like protein 148;LCR4;ortholog	DEFENSIN-LIKE PROTEIN 144-RELATED (PTHR34783:SF1)		Arabidopsis thaliana
ARATH|TAIR=AT5G45875|UniProtKB=P82646	P82646	Defensin-like protein 229;SCRL27;ortholog	DEFENSIN-LIKE PROTEIN 226-RELATED (PTHR34450:SF1)		Arabidopsis thaliana
ARATH|Gene=AT2G20990|UniProtKB=Q9SKR2	Q9SKR2	Synaptotagmin-1;SYT1;ortholog	CALCIUM-DEPENDENT LIPID-BINDING (CALB DOMAIN) FAMILY PROTEIN-RELATED (PTHR10774:SF175)		Arabidopsis thaliana
ARATH|TAIR=AT4G32714|UniProtKB=P82644	P82644	Putative defensin-like protein 231;SCRL25;ortholog	DEFENSIN-LIKE PROTEIN 226-RELATED (PTHR34450:SF1)		Arabidopsis thaliana
ARATH|TAIR=AT3G62600|UniProtKB=Q9LZK5	Q9LZK5	DnaJ protein ERDJ3B;ERDJ3B;ortholog	DNAJ PROTEIN ERDJ3B (PTHR43888:SF14)		Arabidopsis thaliana
ARATH|TAIR=AT3G24240|UniProtKB=Q9LHP4	Q9LHP4	Receptor-like protein kinase 2;RCH2;ortholog	RECEPTOR-LIKE PROTEIN KINASE 2 (PTHR27000:SF92)		Arabidopsis thaliana
ARATH|TAIR=AT2G02140|UniProtKB=Q9ZUL8	Q9ZUL8	Defensin-like protein 10;PDF2.6;ortholog	DEFENSIN-LIKE PROTEIN 1-RELATED (PTHR33147:SF15)		Arabidopsis thaliana
ARATH|TAIR=AT2G25344|UniProtKB=P82729	P82729	Putative defensin-like protein 137;LCR14;ortholog	DEFENSIN-LIKE PROTEIN 144-RELATED (PTHR34783:SF1)		Arabidopsis thaliana
ARATH|TAIR=AT5G24090|UniProtKB=P19172	P19172	Acidic endochitinase;CHIB1;ortholog	ACIDIC ENDOCHITINASE (PTHR45708:SF14)		Arabidopsis thaliana
ARATH|TAIR=AT1G08695|UniProtKB=P82622	P82622	Putative defensin-like protein 228;SCRL3;ortholog	DEFENSIN-LIKE PROTEIN 226-RELATED (PTHR34450:SF1)		Arabidopsis thaliana
ARATH|TAIR=AT4G09984|UniProtKB=P82749	P82749	Putative defensin-like protein 142;LCR34;ortholog	DEFENSIN-LIKE PROTEIN 144-RELATED (PTHR34783:SF1)		Arabidopsis thaliana
ARATH|TAIR=AT4G11760|UniProtKB=Q9T0E3	Q9T0E3	Defensin-like protein 151;LCR17;ortholog	DEFENSIN-LIKE PROTEIN 144-RELATED (PTHR34783:SF1)		Arabidopsis thaliana
ARATH|TAIR=AT4G29305|UniProtKB=P82739	P82739	Defensin-like protein 159;LCR25;ortholog	DEFENSIN-LIKE PROTEIN 155-RELATED (PTHR33830:SF1)		Arabidopsis thaliana
ARATH|TAIR=AT3G27503|UniProtKB=P82638	P82638	Defensin-like protein 241;SCRL19;ortholog	DEFENSIN-LIKE PROTEIN 226-RELATED (PTHR34450:SF1)		Arabidopsis thaliana
ARATH|TAIR=AT2G28355|UniProtKB=Q8S8H3	Q8S8H3	Defensin-like protein 149;LCR5;ortholog	DEFENSIN-LIKE PROTEIN 144-RELATED (PTHR34783:SF1)		Arabidopsis thaliana
ARATH|TAIR=AT2G28405|UniProtKB=P82747	P82747	Putative defensin-like protein 150;LCR32;ortholog	DEFENSIN-LIKE PROTEIN 144-RELATED (PTHR34783:SF1)		Arabidopsis thaliana
ARATH|TAIR=AT3G43083|UniProtKB=P82748	P82748	Putative defensin-like protein 133;LCR33;ortholog	DEFENSIN-LIKE PROTEIN 144-RELATED (PTHR34783:SF1)		Arabidopsis thaliana
ARATH|TAIR=AT1G65113|UniProtKB=P82621	P82621	Defensin-like protein 226;SCRL2;ortholog	DEFENSIN-LIKE PROTEIN 226-RELATED (PTHR34450:SF1)		Arabidopsis thaliana
ARATH|TAIR=AT2G06983|UniProtKB=P82635	P82635	Putative defensin-like protein 238;SCRL16;ortholog	DEFENSIN-LIKE PROTEIN 226-RELATED (PTHR34450:SF1)		Arabidopsis thaliana
ARATH|TAIR=AT1G61070|UniProtKB=Q9C947	Q9C947	Defensin-like protein 5;PDF2.4;ortholog	DEFENSIN-LIKE PROTEIN 1-RELATED (PTHR33147:SF15)		Arabidopsis thaliana
defense response to fungus (GO:0050832)	460	20	3.43	+	5.83	5.67e-10	3.49e-07
Gene ID	Mapped IDs	Gene name; Gene symbol; Ortholog	PANTHER family/subfamily	PANTHER protein class	Species
ARATH|TAIR=AT4G10115|UniProtKB=P82639	P82639	Putative defensin-like protein 236;SCRL20;ortholog	DEFENSIN-LIKE PROTEIN 226-RELATED (PTHR34450:SF1)		Arabidopsis thaliana
ARATH|TAIR=AT5G48543|UniProtKB=P82716	P82716	Defensin-like protein 147;LCR1;ortholog	DEFENSIN-LIKE PROTEIN 144-RELATED (PTHR34783:SF1)		Arabidopsis thaliana
ARATH|TAIR=AT2G15535|UniProtKB=Q8S8H9	Q8S8H9	Defensin-like protein 144;LCR10;ortholog	DEFENSIN-LIKE PROTEIN 144-RELATED (PTHR34783:SF1)		Arabidopsis thaliana
ARATH|TAIR=AT4G32717|UniProtKB=P82643	P82643	Putative defensin-like protein 230;SCRL24;ortholog	DEFENSIN-LIKE PROTEIN 226-RELATED (PTHR34450:SF1)		Arabidopsis thaliana
ARATH|TAIR=AT3G25265|UniProtKB=P82719	P82719	Putative defensin-like protein 148;LCR4;ortholog	DEFENSIN-LIKE PROTEIN 144-RELATED (PTHR34783:SF1)		Arabidopsis thaliana
ARATH|TAIR=AT5G45875|UniProtKB=P82646	P82646	Defensin-like protein 229;SCRL27;ortholog	DEFENSIN-LIKE PROTEIN 226-RELATED (PTHR34450:SF1)		Arabidopsis thaliana
ARATH|TAIR=AT4G32714|UniProtKB=P82644	P82644	Putative defensin-like protein 231;SCRL25;ortholog	DEFENSIN-LIKE PROTEIN 226-RELATED (PTHR34450:SF1)		Arabidopsis thaliana
ARATH|TAIR=AT2G02140|UniProtKB=Q9ZUL8	Q9ZUL8	Defensin-like protein 10;PDF2.6;ortholog	DEFENSIN-LIKE PROTEIN 1-RELATED (PTHR33147:SF15)		Arabidopsis thaliana
ARATH|TAIR=AT2G25344|UniProtKB=P82729	P82729	Putative defensin-like protein 137;LCR14;ortholog	DEFENSIN-LIKE PROTEIN 144-RELATED (PTHR34783:SF1)		Arabidopsis thaliana
ARATH|TAIR=AT1G08695|UniProtKB=P82622	P82622	Putative defensin-like protein 228;SCRL3;ortholog	DEFENSIN-LIKE PROTEIN 226-RELATED (PTHR34450:SF1)		Arabidopsis thaliana
ARATH|TAIR=AT4G09984|UniProtKB=P82749	P82749	Putative defensin-like protein 142;LCR34;ortholog	DEFENSIN-LIKE PROTEIN 144-RELATED (PTHR34783:SF1)		Arabidopsis thaliana
ARATH|TAIR=AT4G11760|UniProtKB=Q9T0E3	Q9T0E3	Defensin-like protein 151;LCR17;ortholog	DEFENSIN-LIKE PROTEIN 144-RELATED (PTHR34783:SF1)		Arabidopsis thaliana
ARATH|TAIR=AT4G29305|UniProtKB=P82739	P82739	Defensin-like protein 159;LCR25;ortholog	DEFENSIN-LIKE PROTEIN 155-RELATED (PTHR33830:SF1)		Arabidopsis thaliana
ARATH|TAIR=AT3G27503|UniProtKB=P82638	P82638	Defensin-like protein 241;SCRL19;ortholog	DEFENSIN-LIKE PROTEIN 226-RELATED (PTHR34450:SF1)		Arabidopsis thaliana
ARATH|TAIR=AT2G28355|UniProtKB=Q8S8H3	Q8S8H3	Defensin-like protein 149;LCR5;ortholog	DEFENSIN-LIKE PROTEIN 144-RELATED (PTHR34783:SF1)		Arabidopsis thaliana
ARATH|TAIR=AT2G28405|UniProtKB=P82747	P82747	Putative defensin-like protein 150;LCR32;ortholog	DEFENSIN-LIKE PROTEIN 144-RELATED (PTHR34783:SF1)		Arabidopsis thaliana
ARATH|TAIR=AT3G43083|UniProtKB=P82748	P82748	Putative defensin-like protein 133;LCR33;ortholog	DEFENSIN-LIKE PROTEIN 144-RELATED (PTHR34783:SF1)		Arabidopsis thaliana
ARATH|TAIR=AT1G65113|UniProtKB=P82621	P82621	Defensin-like protein 226;SCRL2;ortholog	DEFENSIN-LIKE PROTEIN 226-RELATED (PTHR34450:SF1)		Arabidopsis thaliana
ARATH|TAIR=AT2G06983|UniProtKB=P82635	P82635	Putative defensin-like protein 238;SCRL16;ortholog	DEFENSIN-LIKE PROTEIN 226-RELATED (PTHR34450:SF1)		Arabidopsis thaliana
ARATH|TAIR=AT1G61070|UniProtKB=Q9C947	Q9C947	Defensin-like protein 5;PDF2.4;ortholog	DEFENSIN-LIKE PROTEIN 1-RELATED (PTHR33147:SF15)		Arabidopsis thaliana
response to fungus (GO:0009620)	540	20	4.03	+	4.97	7.84e-09	3.94e-06
Gene ID	Mapped IDs	Gene name; Gene symbol; Ortholog	PANTHER family/subfamily	PANTHER protein class	Species
ARATH|TAIR=AT4G10115|UniProtKB=P82639	P82639	Putative defensin-like protein 236;SCRL20;ortholog	DEFENSIN-LIKE PROTEIN 226-RELATED (PTHR34450:SF1)		Arabidopsis thaliana
ARATH|TAIR=AT5G48543|UniProtKB=P82716	P82716	Defensin-like protein 147;LCR1;ortholog	DEFENSIN-LIKE PROTEIN 144-RELATED (PTHR34783:SF1)		Arabidopsis thaliana
ARATH|TAIR=AT2G15535|UniProtKB=Q8S8H9	Q8S8H9	Defensin-like protein 144;LCR10;ortholog	DEFENSIN-LIKE PROTEIN 144-RELATED (PTHR34783:SF1)		Arabidopsis thaliana
ARATH|TAIR=AT4G32717|UniProtKB=P82643	P82643	Putative defensin-like protein 230;SCRL24;ortholog	DEFENSIN-LIKE PROTEIN 226-RELATED (PTHR34450:SF1)		Arabidopsis thaliana
ARATH|TAIR=AT3G25265|UniProtKB=P82719	P82719	Putative defensin-like protein 148;LCR4;ortholog	DEFENSIN-LIKE PROTEIN 144-RELATED (PTHR34783:SF1)		Arabidopsis thaliana
ARATH|TAIR=AT5G45875|UniProtKB=P82646	P82646	Defensin-like protein 229;SCRL27;ortholog	DEFENSIN-LIKE PROTEIN 226-RELATED (PTHR34450:SF1)		Arabidopsis thaliana
ARATH|TAIR=AT4G32714|UniProtKB=P82644	P82644	Putative defensin-like protein 231;SCRL25;ortholog	DEFENSIN-LIKE PROTEIN 226-RELATED (PTHR34450:SF1)		Arabidopsis thaliana
ARATH|TAIR=AT2G02140|UniProtKB=Q9ZUL8	Q9ZUL8	Defensin-like protein 10;PDF2.6;ortholog	DEFENSIN-LIKE PROTEIN 1-RELATED (PTHR33147:SF15)		Arabidopsis thaliana
ARATH|TAIR=AT2G25344|UniProtKB=P82729	P82729	Putative defensin-like protein 137;LCR14;ortholog	DEFENSIN-LIKE PROTEIN 144-RELATED (PTHR34783:SF1)		Arabidopsis thaliana
ARATH|TAIR=AT1G08695|UniProtKB=P82622	P82622	Putative defensin-like protein 228;SCRL3;ortholog	DEFENSIN-LIKE PROTEIN 226-RELATED (PTHR34450:SF1)		Arabidopsis thaliana
ARATH|TAIR=AT4G09984|UniProtKB=P82749	P82749	Putative defensin-like protein 142;LCR34;ortholog	DEFENSIN-LIKE PROTEIN 144-RELATED (PTHR34783:SF1)		Arabidopsis thaliana
ARATH|TAIR=AT4G11760|UniProtKB=Q9T0E3	Q9T0E3	Defensin-like protein 151;LCR17;ortholog	DEFENSIN-LIKE PROTEIN 144-RELATED (PTHR34783:SF1)		Arabidopsis thaliana
ARATH|TAIR=AT4G29305|UniProtKB=P82739	P82739	Defensin-like protein 159;LCR25;ortholog	DEFENSIN-LIKE PROTEIN 155-RELATED (PTHR33830:SF1)		Arabidopsis thaliana
ARATH|TAIR=AT3G27503|UniProtKB=P82638	P82638	Defensin-like protein 241;SCRL19;ortholog	DEFENSIN-LIKE PROTEIN 226-RELATED (PTHR34450:SF1)		Arabidopsis thaliana
ARATH|TAIR=AT2G28355|UniProtKB=Q8S8H3	Q8S8H3	Defensin-like protein 149;LCR5;ortholog	DEFENSIN-LIKE PROTEIN 144-RELATED (PTHR34783:SF1)		Arabidopsis thaliana
ARATH|TAIR=AT2G28405|UniProtKB=P82747	P82747	Putative defensin-like protein 150;LCR32;ortholog	DEFENSIN-LIKE PROTEIN 144-RELATED (PTHR34783:SF1)		Arabidopsis thaliana
ARATH|TAIR=AT3G43083|UniProtKB=P82748	P82748	Putative defensin-like protein 133;LCR33;ortholog	DEFENSIN-LIKE PROTEIN 144-RELATED (PTHR34783:SF1)		Arabidopsis thaliana
ARATH|TAIR=AT1G65113|UniProtKB=P82621	P82621	Defensin-like protein 226;SCRL2;ortholog	DEFENSIN-LIKE PROTEIN 226-RELATED (PTHR34450:SF1)		Arabidopsis thaliana
ARATH|TAIR=AT2G06983|UniProtKB=P82635	P82635	Putative defensin-like protein 238;SCRL16;ortholog	DEFENSIN-LIKE PROTEIN 226-RELATED (PTHR34450:SF1)		Arabidopsis thaliana
ARATH|TAIR=AT1G61070|UniProtKB=Q9C947	Q9C947	Defensin-like protein 5;PDF2.4;ortholog	DEFENSIN-LIKE PROTEIN 1-RELATED (PTHR33147:SF15)		Arabidopsis thaliana
response to cold (GO:0009409)	375	13	2.8	+	4.65	7.13e-06	0.00171
Gene ID	Mapped IDs	Gene name; Gene symbol; Ortholog	PANTHER family/subfamily	PANTHER protein class	Species
ARATH|TAIR=AT5G12140|UniProtKB=Q945Q1	Q945Q1	Cysteine proteinase inhibitor 1;CYS1;ortholog	CYSTEINE PROTEINASE INHIBITOR 1 (PTHR11413:SF45)	protease inhibitor(PC00191)	Arabidopsis thaliana
ARATH|TAIR=AT2G27020|UniProtKB=O23715	O23715	Proteasome subunit alpha type-3;PAG1;ortholog	PROTEASOME SUBUNIT ALPHA TYPE-3 (PTHR11599:SF10)	protease(PC00190)	Arabidopsis thaliana
ARATH|Gene=AT2G20990|UniProtKB=Q9SKR2	Q9SKR2	Synaptotagmin-1;SYT1;ortholog	CALCIUM-DEPENDENT LIPID-BINDING (CALB DOMAIN) FAMILY PROTEIN-RELATED (PTHR10774:SF175)		Arabidopsis thaliana
ARATH|TAIR=AT4G38680|UniProtKB=Q41188	Q41188	Cold shock protein 2;CSP2;ortholog	COLD SHOCK DOMAIN-CONTAINING PROTEIN 3-RELATED (PTHR46565:SF2)		Arabidopsis thaliana
ARATH|TAIR=AT5G15970|UniProtKB=P31169	P31169	Stress-induced protein KIN2;KIN2;ortholog	ABA-INDUCIBLE PROTEIN-LIKE-RELATED (PTHR34191:SF5)		Arabidopsis thaliana
ARATH|TAIR=AT5G20230|UniProtKB=Q07488	Q07488	Blue copper protein;BCB;ortholog	BLUE COPPER PROTEIN (PTHR33021:SF166)		Arabidopsis thaliana
ARATH|TAIR=AT1G76180|UniProtKB=P42763	P42763	Dehydrin ERD14;ERD14;ortholog	DEHYDRIN COR47-RELATED (PTHR33346:SF2)		Arabidopsis thaliana
ARATH|TAIR=AT5G24090|UniProtKB=P19172	P19172	Acidic endochitinase;CHIB1;ortholog	ACIDIC ENDOCHITINASE (PTHR45708:SF14)		Arabidopsis thaliana
ARATH|Gene=AT2G21660|UniProtKB=Q03250	Q03250	Glycine-rich RNA-binding protein 7;RBG7;ortholog	GLYCINE-RICH RNA-BINDING PROTEIN 7-RELATED (PTHR15241:SF53)		Arabidopsis thaliana
ARATH|Gene=AT4G39260|UniProtKB=Q03251	Q03251	Glycine-rich RNA-binding protein 8;RBG8;ortholog	GLYCINE-RICH RNA-BINDING PROTEIN 7-RELATED (PTHR15241:SF53)		Arabidopsis thaliana
ARATH|TAIR=AT3G12490|UniProtKB=Q8H0X6	Q8H0X6	Cysteine proteinase inhibitor 6;CYS6;ortholog	CYSTEINE PROTEINASE INHIBITOR 6 (PTHR11413:SF103)	protease inhibitor(PC00191)	Arabidopsis thaliana
ARATH|TAIR=AT2G21060|UniProtKB=Q38896	Q38896	Cold shock domain-containing protein 4;CSP4;ortholog	COLD SHOCK DOMAIN-CONTAINING PROTEIN 3-RELATED (PTHR46565:SF2)		Arabidopsis thaliana
ARATH|TAIR=AT1G31812|UniProtKB=P57752	P57752	Acyl-CoA-binding domain-containing protein 6;ACBP6;ortholog	ACYL-COA-BINDING PROTEIN HOMOLOG (PTHR23310:SF62)	enzyme modulator(PC00095);transfer/carrier protein(PC00219)	Arabidopsis thaliana
macromolecule localization (GO:0033036)	902	31	6.72	+	4.61	2.64e-12	2.09e-09
Gene ID	Mapped IDs	Gene name; Gene symbol; Ortholog	PANTHER family/subfamily	PANTHER protein class	Species
ARATH|TAIR=AT5G07230|UniProtKB=Q00762	Q00762	Tapetum-specific protein A9;A9;ortholog	BIFUNCTIONAL INHIBITOR/LIPID-TRANSFER PROTEIN/SEED STORAGE 2S ALBUMIN SUPERFAMILY PROTEIN-RELATED (PTHR35501:SF3)		Arabidopsis thaliana
ARATH|TAIR=AT5G59420|UniProtKB=Q93Y40	Q93Y40	Oxysterol-binding protein-related protein 3C;ORP3C;ortholog	OXYSTEROL-BINDING PROTEIN-RELATED PROTEIN 3C (PTHR10972:SF147)		Arabidopsis thaliana
ARATH|TAIR=AT2G06530|UniProtKB=Q9SKI2	Q9SKI2	Vacuolar protein sorting-associated protein 2 homolog 1;VPS2.1;ortholog	CHARGED MULTIVESICULAR BODY PROTEIN 2A (PTHR10476:SF4)		Arabidopsis thaliana
ARATH|TAIR=AT1G18280|UniProtKB=Q9LE56	Q9LE56	At1g18280;LTPG3;ortholog	BIFUNCTIONAL INHIBITOR/LIPID-TRANSFER PROTEIN/SEED STORAGE 2S ALBUMIN SUPERFAMILY PROTEIN (PTHR33044:SF78)		Arabidopsis thaliana
ARATH|TAIR=AT3G49560|UniProtKB=Q9SCK3	Q9SCK3	At3g49560;T9C5.150;ortholog	SUBFAMILY NOT NAMED (PTHR14110:SF6)	transporter(PC00227)	Arabidopsis thaliana
ARATH|Gene=AT2G20990|UniProtKB=Q9SKR2	Q9SKR2	Synaptotagmin-1;SYT1;ortholog	CALCIUM-DEPENDENT LIPID-BINDING (CALB DOMAIN) FAMILY PROTEIN-RELATED (PTHR10774:SF175)		Arabidopsis thaliana
ARATH|TAIR=AT1G02620|UniProtKB=Q3E6Q3	Q3E6Q3	Ras-related small GTP-binding family protein;At1g02620;ortholog	GTP-BINDING PROTEIN SAR1B (PTHR45684:SF2)		Arabidopsis thaliana
ARATH|TAIR=AT3G59455|UniProtKB=A8MR90	A8MR90	Bifunctional inhibitor/lipid-transfer protein/seed storage 2S albumin superfamily protein;At3g59455;ortholog	BIFUNCTIONAL INHIBITOR/LIPID-TRANSFER PROTEIN/SEED STORAGE 2S ALBUMIN SUPERFAMILY PROTEIN (PTHR33214:SF24)		Arabidopsis thaliana
ARATH|TAIR=AT3G57280|UniProtKB=Q93V66	Q93V66	Protein FATTY ACID EXPORT 1, chloroplastic;FAX1;ortholog	PROTEIN FATTY ACID EXPORT 1, CHLOROPLASTIC (PTHR12668:SF18)		Arabidopsis thaliana
ARATH|TAIR=AT5G52160|UniProtKB=Q9LTK4	Q9LTK4	At5g52160;At5g52160;ortholog	SUBFAMILY NOT NAMED (PTHR35501:SF2)		Arabidopsis thaliana
ARATH|TAIR=AT5G57240|UniProtKB=Q9LVD4	Q9LVD4	Oxysterol-binding protein-related protein 4C;ORP4C;ortholog	OXYSTEROL-BINDING PROTEIN-RELATED PROTEIN 5 (PTHR10972:SF102)		Arabidopsis thaliana
ARATH|TAIR=AT5G07600|UniProtKB=Q9FLS1	Q9FLS1	Oleosin family protein;MBK20.3;ortholog	GLYCINE-RICH PROTEIN-RELATED (PTHR33203:SF7)		Arabidopsis thaliana
ARATH|TAIR=AT1G73030|UniProtKB=Q9SSM4	Q9SSM4	ESCRT-related protein CHMP1B;CHMP1B;ortholog	CHARGED MULTIVESICULAR BODY PROTEIN 1B (PTHR10476:SF2)	membrane traffic protein(PC00150)	Arabidopsis thaliana
ARATH|TAIR=AT5G07560|UniProtKB=Q9LY07	Q9LY07	Glycine-rich protein 20;ATGRP20;ortholog	GLYCINE-RICH PROTEIN-RELATED (PTHR33203:SF7)		Arabidopsis thaliana
ARATH|TAIR=AT5G40260|UniProtKB=Q8LFH5	Q8LFH5	Bidirectional sugar transporter SWEET8;SWEET8;ortholog	BIDIRECTIONAL SUGAR TRANSPORTER SWEET8 (PTHR10791:SF113)		Arabidopsis thaliana
ARATH|TAIR=AT5G42890|UniProtKB=Q9FMN0	Q9FMN0	Putative uncharacterized protein;SCP2;ortholog	SUBFAMILY NOT NAMED (PTHR10094:SF24)		Arabidopsis thaliana
ARATH|TAIR=AT1G66850|UniProtKB=Q9C9N7	Q9C9N7	At1g66850;At1g66850;ortholog	BIFUNCTIONAL INHIBITOR/LIPID-TRANSFER PROTEIN/SEED STORAGE 2S ALBUMIN SUPERFAMILY PROTEIN (PTHR33214:SF7)		Arabidopsis thaliana
ARATH|TAIR=AT5G07530|UniProtKB=Q9LY09	Q9LY09	Oleosin GRP-17;GRP17;ortholog	GLYCINE-RICH PROTEIN-RELATED (PTHR33203:SF7)		Arabidopsis thaliana
ARATH|Gene=AT3G55480|UniProtKB=Q9M2T1	Q9M2T1	AP3-complex subunit beta-A;AP3BA;ortholog	AP-3 COMPLEX SUBUNIT BETA (PTHR11134:SF1)	membrane traffic protein(PC00150)	Arabidopsis thaliana
ARATH|TAIR=AT5G61610|UniProtKB=F4K3K4	F4K3K4	Oleosin family protein;At5g61610;ortholog	GLYCINE-RICH PROTEIN-RELATED (PTHR33203:SF7)		Arabidopsis thaliana
ARATH|TAIR=AT5G62080|UniProtKB=Q8GT78	Q8GT78	Bifunctional inhibitor/lipid-transfer protein/seed storage 2S albumin superfamily protein;MTG10.3;ortholog	BIFUNCTIONAL INHIBITOR/LIPID-TRANSFER PROTEIN/SEED STORAGE 2S ALBUMIN SUPERFAMILY PROTEIN-RELATED (PTHR35501:SF3)		Arabidopsis thaliana
ARATH|Gene=AT2G21660|UniProtKB=Q03250	Q03250	Glycine-rich RNA-binding protein 7;RBG7;ortholog	GLYCINE-RICH RNA-BINDING PROTEIN 7-RELATED (PTHR15241:SF53)		Arabidopsis thaliana
ARATH|Gene=AT5G07550|UniProtKB=Q42574	Q42574	Oleosin;ATGRP19;ortholog	GLYCINE-RICH PROTEIN-RELATED (PTHR33203:SF7)		Arabidopsis thaliana
ARATH|TAIR=AT4G02080|UniProtKB=O04834	O04834	GTP-binding protein SAR1A;SAR1A;ortholog	GTP-BINDING PROTEIN SAR1B (PTHR45684:SF2)		Arabidopsis thaliana
ARATH|TAIR=AT2G16592|UniProtKB=A8MQE7	A8MQE7	Bifunctional inhibitor/lipid-transfer protein/seed storage 2S albumin superfamily protein;At2g16592;ortholog	BIFUNCTIONAL INHIBITOR/LIPID-TRANSFER PROTEIN/SEED STORAGE 2S ALBUMIN SUPERFAMILY PROTEIN (PTHR33214:SF7)		Arabidopsis thaliana
ARATH|TAIR=AT5G47200|UniProtKB=Q9FPJ4	Q9FPJ4	Ras-related protein RABD2b;RABD2B;ortholog	RAS-RELATED PROTEIN RABD2B-RELATED (PTHR24073:SF666)		Arabidopsis thaliana
ARATH|TAIR=AT2G19760|UniProtKB=Q42449	Q42449	Profilin-1;PRO1;ortholog	PROFILIN (PTHR11604:SF0)	non-motor actin binding protein(PC00165)	Arabidopsis thaliana
ARATH|TAIR=AT1G31812|UniProtKB=P57752	P57752	Acyl-CoA-binding domain-containing protein 6;ACBP6;ortholog	ACYL-COA-BINDING PROTEIN HOMOLOG (PTHR23310:SF62)	enzyme modulator(PC00095);transfer/carrier protein(PC00219)	Arabidopsis thaliana
ARATH|TAIR=AT5G59310|UniProtKB=Q9LLR6	Q9LLR6	Non-specific lipid-transfer protein 4;LTP4;ortholog	BIFUNCTIONAL INHIBITOR/LIPID-TRANSFER PROTEIN/SEED STORAGE 2S ALBUMIN SUPERFAMILY PROTEIN-RELATED (PTHR33076:SF24)		Arabidopsis thaliana
ARATH|TAIR=AT5G65687|UniProtKB=Q6NMN6	Q6NMN6	Probable sphingolipid transporter spinster homolog 1;At5g65687;ortholog	SPHINGOLIPID TRANSPORTER SPINSTER HOMOLOG 1-RELATED (PTHR23505:SF21)		Arabidopsis thaliana
ARATH|TAIR=locus|UniProtKB=Q2V3C1	Q2V3C1	Non-specific lipid-transfer protein 11;LTP11;ortholog	BIFUNCTIONAL INHIBITOR/LIPID-TRANSFER PROTEIN/SEED STORAGE 2S ALBUMIN SUPERFAMILY PROTEIN-RELATED (PTHR33076:SF24)		Arabidopsis thaliana
response to temperature stimulus (GO:0009266)	545	18	4.06	+	4.43	2.36e-07	8.14e-05
Gene ID	Mapped IDs	Gene name; Gene symbol; Ortholog	PANTHER family/subfamily	PANTHER protein class	Species
ARATH|TAIR=AT5G12140|UniProtKB=Q945Q1	Q945Q1	Cysteine proteinase inhibitor 1;CYS1;ortholog	CYSTEINE PROTEINASE INHIBITOR 1 (PTHR11413:SF45)	protease inhibitor(PC00191)	Arabidopsis thaliana
ARATH|TAIR=AT2G38340|UniProtKB=O80917	O80917	Dehydration-responsive element-binding protein 2E;DREB2E;ortholog	DEHYDRATION-RESPONSIVE ELEMENT-BINDING PROTEIN 2A-RELATED (PTHR31241:SF2)		Arabidopsis thaliana
ARATH|TAIR=AT2G27020|UniProtKB=O23715	O23715	Proteasome subunit alpha type-3;PAG1;ortholog	PROTEASOME SUBUNIT ALPHA TYPE-3 (PTHR11599:SF10)	protease(PC00190)	Arabidopsis thaliana
ARATH|TAIR=AT4G26840|UniProtKB=P55852	P55852	Small ubiquitin-related modifier 1;SUMO1;ortholog	SMALL UBIQUITIN-RELATED MODIFIER 1 (PTHR10562:SF14)		Arabidopsis thaliana
ARATH|Gene=AT2G20990|UniProtKB=Q9SKR2	Q9SKR2	Synaptotagmin-1;SYT1;ortholog	CALCIUM-DEPENDENT LIPID-BINDING (CALB DOMAIN) FAMILY PROTEIN-RELATED (PTHR10774:SF175)		Arabidopsis thaliana
ARATH|TAIR=AT4G38680|UniProtKB=Q41188	Q41188	Cold shock protein 2;CSP2;ortholog	COLD SHOCK DOMAIN-CONTAINING PROTEIN 3-RELATED (PTHR46565:SF2)		Arabidopsis thaliana
ARATH|TAIR=AT5G15970|UniProtKB=P31169	P31169	Stress-induced protein KIN2;KIN2;ortholog	ABA-INDUCIBLE PROTEIN-LIKE-RELATED (PTHR34191:SF5)		Arabidopsis thaliana
ARATH|TAIR=AT5G20230|UniProtKB=Q07488	Q07488	Blue copper protein;BCB;ortholog	BLUE COPPER PROTEIN (PTHR33021:SF166)		Arabidopsis thaliana
ARATH|TAIR=AT3G08970|UniProtKB=Q9SR96	Q9SR96	DnaJ protein ERDJ3A;ERDJ3A;ortholog	DNAJ PROTEIN ERDJ3A (PTHR45184:SF1)		Arabidopsis thaliana
ARATH|Gene=AT5G55160|UniProtKB=Q9FLP6	Q9FLP6	Small ubiquitin-related modifier 2;SUMO2;ortholog	SMALL UBIQUITIN-RELATED MODIFIER 1 (PTHR10562:SF14)		Arabidopsis thaliana
ARATH|TAIR=AT1G76180|UniProtKB=P42763	P42763	Dehydrin ERD14;ERD14;ortholog	DEHYDRIN COR47-RELATED (PTHR33346:SF2)		Arabidopsis thaliana
ARATH|TAIR=AT5G24090|UniProtKB=P19172	P19172	Acidic endochitinase;CHIB1;ortholog	ACIDIC ENDOCHITINASE (PTHR45708:SF14)		Arabidopsis thaliana
ARATH|Gene=AT2G21660|UniProtKB=Q03250	Q03250	Glycine-rich RNA-binding protein 7;RBG7;ortholog	GLYCINE-RICH RNA-BINDING PROTEIN 7-RELATED (PTHR15241:SF53)		Arabidopsis thaliana
ARATH|Gene=AT4G39260|UniProtKB=Q03251	Q03251	Glycine-rich RNA-binding protein 8;RBG8;ortholog	GLYCINE-RICH RNA-BINDING PROTEIN 7-RELATED (PTHR15241:SF53)		Arabidopsis thaliana
ARATH|TAIR=AT3G12490|UniProtKB=Q8H0X6	Q8H0X6	Cysteine proteinase inhibitor 6;CYS6;ortholog	CYSTEINE PROTEINASE INHIBITOR 6 (PTHR11413:SF103)	protease inhibitor(PC00191)	Arabidopsis thaliana
ARATH|TAIR=AT2G21060|UniProtKB=Q38896	Q38896	Cold shock domain-containing protein 4;CSP4;ortholog	COLD SHOCK DOMAIN-CONTAINING PROTEIN 3-RELATED (PTHR46565:SF2)		Arabidopsis thaliana
ARATH|TAIR=AT4G15802|UniProtKB=Q8GW48	Q8GW48	At4g15810;HSBP;ortholog	HEAT SHOCK FACTOR BINDING PROTEIN (PTHR19424:SF0)		Arabidopsis thaliana
ARATH|TAIR=AT1G31812|UniProtKB=P57752	P57752	Acyl-CoA-binding domain-containing protein 6;ACBP6;ortholog	ACYL-COA-BINDING PROTEIN HOMOLOG (PTHR23310:SF62)	enzyme modulator(PC00095);transfer/carrier protein(PC00219)	Arabidopsis thaliana
response to water deprivation (GO:0009414)	329	10	2.45	+	4.08	0.000232	0.0321
Gene ID	Mapped IDs	Gene name; Gene symbol; Ortholog	PANTHER family/subfamily	PANTHER protein class	Species
ARATH|TAIR=AT5G12140|UniProtKB=Q945Q1	Q945Q1	Cysteine proteinase inhibitor 1;CYS1;ortholog	CYSTEINE PROTEINASE INHIBITOR 1 (PTHR11413:SF45)	protease inhibitor(PC00191)	Arabidopsis thaliana
ARATH|TAIR=AT2G38340|UniProtKB=O80917	O80917	Dehydration-responsive element-binding protein 2E;DREB2E;ortholog	DEHYDRATION-RESPONSIVE ELEMENT-BINDING PROTEIN 2A-RELATED (PTHR31241:SF2)		Arabidopsis thaliana
ARATH|TAIR=AT4G38680|UniProtKB=Q41188	Q41188	Cold shock protein 2;CSP2;ortholog	COLD SHOCK DOMAIN-CONTAINING PROTEIN 3-RELATED (PTHR46565:SF2)		Arabidopsis thaliana
ARATH|TAIR=AT5G15970|UniProtKB=P31169	P31169	Stress-induced protein KIN2;KIN2;ortholog	ABA-INDUCIBLE PROTEIN-LIKE-RELATED (PTHR34191:SF5)		Arabidopsis thaliana
ARATH|TAIR=AT1G76180|UniProtKB=P42763	P42763	Dehydrin ERD14;ERD14;ortholog	DEHYDRIN COR47-RELATED (PTHR33346:SF2)		Arabidopsis thaliana
ARATH|TAIR=AT5G24090|UniProtKB=P19172	P19172	Acidic endochitinase;CHIB1;ortholog	ACIDIC ENDOCHITINASE (PTHR45708:SF14)		Arabidopsis thaliana
ARATH|Gene=AT2G21660|UniProtKB=Q03250	Q03250	Glycine-rich RNA-binding protein 7;RBG7;ortholog	GLYCINE-RICH RNA-BINDING PROTEIN 7-RELATED (PTHR15241:SF53)		Arabidopsis thaliana
ARATH|TAIR=AT3G12490|UniProtKB=Q8H0X6	Q8H0X6	Cysteine proteinase inhibitor 6;CYS6;ortholog	CYSTEINE PROTEINASE INHIBITOR 6 (PTHR11413:SF103)	protease inhibitor(PC00191)	Arabidopsis thaliana
ARATH|TAIR=AT5G59310|UniProtKB=Q9LLR6	Q9LLR6	Non-specific lipid-transfer protein 4;LTP4;ortholog	BIFUNCTIONAL INHIBITOR/LIPID-TRANSFER PROTEIN/SEED STORAGE 2S ALBUMIN SUPERFAMILY PROTEIN-RELATED (PTHR33076:SF24)		Arabidopsis thaliana
ARATH|TAIR=AT3G02480|UniProtKB=Q9M892	Q9M892	AT3g02480/F16B3_11;At3g02480;ortholog	ABA-INDUCIBLE PROTEIN-LIKE-RELATED (PTHR34191:SF5)		Arabidopsis thaliana
response to water (GO:0009415)	338	10	2.52	+	3.97	0.000286	0.0386
Gene ID	Mapped IDs	Gene name; Gene symbol; Ortholog	PANTHER family/subfamily	PANTHER protein class	Species
ARATH|TAIR=AT5G12140|UniProtKB=Q945Q1	Q945Q1	Cysteine proteinase inhibitor 1;CYS1;ortholog	CYSTEINE PROTEINASE INHIBITOR 1 (PTHR11413:SF45)	protease inhibitor(PC00191)	Arabidopsis thaliana
ARATH|TAIR=AT2G38340|UniProtKB=O80917	O80917	Dehydration-responsive element-binding protein 2E;DREB2E;ortholog	DEHYDRATION-RESPONSIVE ELEMENT-BINDING PROTEIN 2A-RELATED (PTHR31241:SF2)		Arabidopsis thaliana
ARATH|TAIR=AT4G38680|UniProtKB=Q41188	Q41188	Cold shock protein 2;CSP2;ortholog	COLD SHOCK DOMAIN-CONTAINING PROTEIN 3-RELATED (PTHR46565:SF2)		Arabidopsis thaliana
ARATH|TAIR=AT5G15970|UniProtKB=P31169	P31169	Stress-induced protein KIN2;KIN2;ortholog	ABA-INDUCIBLE PROTEIN-LIKE-RELATED (PTHR34191:SF5)		Arabidopsis thaliana
ARATH|TAIR=AT1G76180|UniProtKB=P42763	P42763	Dehydrin ERD14;ERD14;ortholog	DEHYDRIN COR47-RELATED (PTHR33346:SF2)		Arabidopsis thaliana
ARATH|TAIR=AT5G24090|UniProtKB=P19172	P19172	Acidic endochitinase;CHIB1;ortholog	ACIDIC ENDOCHITINASE (PTHR45708:SF14)		Arabidopsis thaliana
ARATH|Gene=AT2G21660|UniProtKB=Q03250	Q03250	Glycine-rich RNA-binding protein 7;RBG7;ortholog	GLYCINE-RICH RNA-BINDING PROTEIN 7-RELATED (PTHR15241:SF53)		Arabidopsis thaliana
ARATH|TAIR=AT3G12490|UniProtKB=Q8H0X6	Q8H0X6	Cysteine proteinase inhibitor 6;CYS6;ortholog	CYSTEINE PROTEINASE INHIBITOR 6 (PTHR11413:SF103)	protease inhibitor(PC00191)	Arabidopsis thaliana
ARATH|TAIR=AT5G59310|UniProtKB=Q9LLR6	Q9LLR6	Non-specific lipid-transfer protein 4;LTP4;ortholog	BIFUNCTIONAL INHIBITOR/LIPID-TRANSFER PROTEIN/SEED STORAGE 2S ALBUMIN SUPERFAMILY PROTEIN-RELATED (PTHR33076:SF24)		Arabidopsis thaliana
ARATH|TAIR=AT3G02480|UniProtKB=Q9M892	Q9M892	AT3g02480/F16B3_11;At3g02480;ortholog	ABA-INDUCIBLE PROTEIN-LIKE-RELATED (PTHR34191:SF5)		Arabidopsis thaliana
defense response to other organism (GO:0098542)	855	21	6.37	+	3.3	2.47e-06	0.000682
Gene ID	Mapped IDs	Gene name; Gene symbol; Ortholog	PANTHER family/subfamily	PANTHER protein class	Species
ARATH|TAIR=AT4G10115|UniProtKB=P82639	P82639	Putative defensin-like protein 236;SCRL20;ortholog	DEFENSIN-LIKE PROTEIN 226-RELATED (PTHR34450:SF1)		Arabidopsis thaliana
ARATH|TAIR=AT5G48543|UniProtKB=P82716	P82716	Defensin-like protein 147;LCR1;ortholog	DEFENSIN-LIKE PROTEIN 144-RELATED (PTHR34783:SF1)		Arabidopsis thaliana
ARATH|TAIR=AT2G15535|UniProtKB=Q8S8H9	Q8S8H9	Defensin-like protein 144;LCR10;ortholog	DEFENSIN-LIKE PROTEIN 144-RELATED (PTHR34783:SF1)		Arabidopsis thaliana
ARATH|TAIR=AT4G32717|UniProtKB=P82643	P82643	Putative defensin-like protein 230;SCRL24;ortholog	DEFENSIN-LIKE PROTEIN 226-RELATED (PTHR34450:SF1)		Arabidopsis thaliana
ARATH|TAIR=AT3G25265|UniProtKB=P82719	P82719	Putative defensin-like protein 148;LCR4;ortholog	DEFENSIN-LIKE PROTEIN 144-RELATED (PTHR34783:SF1)		Arabidopsis thaliana
ARATH|TAIR=AT5G45875|UniProtKB=P82646	P82646	Defensin-like protein 229;SCRL27;ortholog	DEFENSIN-LIKE PROTEIN 226-RELATED (PTHR34450:SF1)		Arabidopsis thaliana
ARATH|TAIR=AT4G32714|UniProtKB=P82644	P82644	Putative defensin-like protein 231;SCRL25;ortholog	DEFENSIN-LIKE PROTEIN 226-RELATED (PTHR34450:SF1)		Arabidopsis thaliana
ARATH|TAIR=AT5G36970|UniProtKB=F4K5V1	F4K5V1	NDR1/HIN1-like 25;NHL25;ortholog	NDR1/HIN1-LIKE 25-RELATED (PTHR31852:SF1)		Arabidopsis thaliana
ARATH|TAIR=AT2G02140|UniProtKB=Q9ZUL8	Q9ZUL8	Defensin-like protein 10;PDF2.6;ortholog	DEFENSIN-LIKE PROTEIN 1-RELATED (PTHR33147:SF15)		Arabidopsis thaliana
ARATH|TAIR=AT2G25344|UniProtKB=P82729	P82729	Putative defensin-like protein 137;LCR14;ortholog	DEFENSIN-LIKE PROTEIN 144-RELATED (PTHR34783:SF1)		Arabidopsis thaliana
ARATH|TAIR=AT1G08695|UniProtKB=P82622	P82622	Putative defensin-like protein 228;SCRL3;ortholog	DEFENSIN-LIKE PROTEIN 226-RELATED (PTHR34450:SF1)		Arabidopsis thaliana
ARATH|TAIR=AT4G09984|UniProtKB=P82749	P82749	Putative defensin-like protein 142;LCR34;ortholog	DEFENSIN-LIKE PROTEIN 144-RELATED (PTHR34783:SF1)		Arabidopsis thaliana
ARATH|TAIR=AT4G11760|UniProtKB=Q9T0E3	Q9T0E3	Defensin-like protein 151;LCR17;ortholog	DEFENSIN-LIKE PROTEIN 144-RELATED (PTHR34783:SF1)		Arabidopsis thaliana
ARATH|TAIR=AT4G29305|UniProtKB=P82739	P82739	Defensin-like protein 159;LCR25;ortholog	DEFENSIN-LIKE PROTEIN 155-RELATED (PTHR33830:SF1)		Arabidopsis thaliana
ARATH|TAIR=AT3G27503|UniProtKB=P82638	P82638	Defensin-like protein 241;SCRL19;ortholog	DEFENSIN-LIKE PROTEIN 226-RELATED (PTHR34450:SF1)		Arabidopsis thaliana
ARATH|TAIR=AT2G28355|UniProtKB=Q8S8H3	Q8S8H3	Defensin-like protein 149;LCR5;ortholog	DEFENSIN-LIKE PROTEIN 144-RELATED (PTHR34783:SF1)		Arabidopsis thaliana
ARATH|TAIR=AT2G28405|UniProtKB=P82747	P82747	Putative defensin-like protein 150;LCR32;ortholog	DEFENSIN-LIKE PROTEIN 144-RELATED (PTHR34783:SF1)		Arabidopsis thaliana
ARATH|TAIR=AT3G43083|UniProtKB=P82748	P82748	Putative defensin-like protein 133;LCR33;ortholog	DEFENSIN-LIKE PROTEIN 144-RELATED (PTHR34783:SF1)		Arabidopsis thaliana
ARATH|TAIR=AT1G65113|UniProtKB=P82621	P82621	Defensin-like protein 226;SCRL2;ortholog	DEFENSIN-LIKE PROTEIN 226-RELATED (PTHR34450:SF1)		Arabidopsis thaliana
ARATH|TAIR=AT2G06983|UniProtKB=P82635	P82635	Putative defensin-like protein 238;SCRL16;ortholog	DEFENSIN-LIKE PROTEIN 226-RELATED (PTHR34450:SF1)		Arabidopsis thaliana
ARATH|TAIR=AT1G61070|UniProtKB=Q9C947	Q9C947	Defensin-like protein 5;PDF2.4;ortholog	DEFENSIN-LIKE PROTEIN 1-RELATED (PTHR33147:SF15)		Arabidopsis thaliana
organic substance transport (GO:0071702)	1151	28	8.58	+	3.26	5.47e-08	2.52e-05
Gene ID	Mapped IDs	Gene name; Gene symbol; Ortholog	PANTHER family/subfamily	PANTHER protein class	Species
ARATH|TAIR=AT5G07230|UniProtKB=Q00762	Q00762	Tapetum-specific protein A9;A9;ortholog	BIFUNCTIONAL INHIBITOR/LIPID-TRANSFER PROTEIN/SEED STORAGE 2S ALBUMIN SUPERFAMILY PROTEIN-RELATED (PTHR35501:SF3)		Arabidopsis thaliana
ARATH|TAIR=AT5G59420|UniProtKB=Q93Y40	Q93Y40	Oxysterol-binding protein-related protein 3C;ORP3C;ortholog	OXYSTEROL-BINDING PROTEIN-RELATED PROTEIN 3C (PTHR10972:SF147)		Arabidopsis thaliana
ARATH|TAIR=AT2G06530|UniProtKB=Q9SKI2	Q9SKI2	Vacuolar protein sorting-associated protein 2 homolog 1;VPS2.1;ortholog	CHARGED MULTIVESICULAR BODY PROTEIN 2A (PTHR10476:SF4)		Arabidopsis thaliana
ARATH|TAIR=AT1G18280|UniProtKB=Q9LE56	Q9LE56	At1g18280;LTPG3;ortholog	BIFUNCTIONAL INHIBITOR/LIPID-TRANSFER PROTEIN/SEED STORAGE 2S ALBUMIN SUPERFAMILY PROTEIN (PTHR33044:SF78)		Arabidopsis thaliana
ARATH|TAIR=AT3G49560|UniProtKB=Q9SCK3	Q9SCK3	At3g49560;T9C5.150;ortholog	SUBFAMILY NOT NAMED (PTHR14110:SF6)	transporter(PC00227)	Arabidopsis thaliana
ARATH|TAIR=AT4G05120|UniProtKB=Q9M0Y3	Q9M0Y3	Equilibrative nucleotide transporter 3;ENT3;ortholog	EQUILIBRATIVE NUCLEOSIDE TRANSPORTER 6-RELATED (PTHR10332:SF38)	transporter(PC00227)	Arabidopsis thaliana
ARATH|Gene=AT2G20990|UniProtKB=Q9SKR2	Q9SKR2	Synaptotagmin-1;SYT1;ortholog	CALCIUM-DEPENDENT LIPID-BINDING (CALB DOMAIN) FAMILY PROTEIN-RELATED (PTHR10774:SF175)		Arabidopsis thaliana
ARATH|TAIR=AT1G02620|UniProtKB=Q3E6Q3	Q3E6Q3	Ras-related small GTP-binding family protein;At1g02620;ortholog	GTP-BINDING PROTEIN SAR1B (PTHR45684:SF2)		Arabidopsis thaliana
ARATH|TAIR=AT3G59455|UniProtKB=A8MR90	A8MR90	Bifunctional inhibitor/lipid-transfer protein/seed storage 2S albumin superfamily protein;At3g59455;ortholog	BIFUNCTIONAL INHIBITOR/LIPID-TRANSFER PROTEIN/SEED STORAGE 2S ALBUMIN SUPERFAMILY PROTEIN (PTHR33214:SF24)		Arabidopsis thaliana
ARATH|TAIR=AT3G57280|UniProtKB=Q93V66	Q93V66	Protein FATTY ACID EXPORT 1, chloroplastic;FAX1;ortholog	PROTEIN FATTY ACID EXPORT 1, CHLOROPLASTIC (PTHR12668:SF18)		Arabidopsis thaliana
ARATH|TAIR=AT5G52160|UniProtKB=Q9LTK4	Q9LTK4	At5g52160;At5g52160;ortholog	SUBFAMILY NOT NAMED (PTHR35501:SF2)		Arabidopsis thaliana
ARATH|TAIR=AT5G57240|UniProtKB=Q9LVD4	Q9LVD4	Oxysterol-binding protein-related protein 4C;ORP4C;ortholog	OXYSTEROL-BINDING PROTEIN-RELATED PROTEIN 5 (PTHR10972:SF102)		Arabidopsis thaliana
ARATH|TAIR=AT1G73030|UniProtKB=Q9SSM4	Q9SSM4	ESCRT-related protein CHMP1B;CHMP1B;ortholog	CHARGED MULTIVESICULAR BODY PROTEIN 1B (PTHR10476:SF2)	membrane traffic protein(PC00150)	Arabidopsis thaliana
ARATH|TAIR=AT5G40260|UniProtKB=Q8LFH5	Q8LFH5	Bidirectional sugar transporter SWEET8;SWEET8;ortholog	BIDIRECTIONAL SUGAR TRANSPORTER SWEET8 (PTHR10791:SF113)		Arabidopsis thaliana
ARATH|TAIR=AT5G42890|UniProtKB=Q9FMN0	Q9FMN0	Putative uncharacterized protein;SCP2;ortholog	SUBFAMILY NOT NAMED (PTHR10094:SF24)		Arabidopsis thaliana
ARATH|TAIR=AT1G66850|UniProtKB=Q9C9N7	Q9C9N7	At1g66850;At1g66850;ortholog	BIFUNCTIONAL INHIBITOR/LIPID-TRANSFER PROTEIN/SEED STORAGE 2S ALBUMIN SUPERFAMILY PROTEIN (PTHR33214:SF7)		Arabidopsis thaliana
ARATH|Gene=AT3G55480|UniProtKB=Q9M2T1	Q9M2T1	AP3-complex subunit beta-A;AP3BA;ortholog	AP-3 COMPLEX SUBUNIT BETA (PTHR11134:SF1)	membrane traffic protein(PC00150)	Arabidopsis thaliana
ARATH|TAIR=AT5G62080|UniProtKB=Q8GT78	Q8GT78	Bifunctional inhibitor/lipid-transfer protein/seed storage 2S albumin superfamily protein;MTG10.3;ortholog	BIFUNCTIONAL INHIBITOR/LIPID-TRANSFER PROTEIN/SEED STORAGE 2S ALBUMIN SUPERFAMILY PROTEIN-RELATED (PTHR35501:SF3)		Arabidopsis thaliana
ARATH|Gene=AT2G21660|UniProtKB=Q03250	Q03250	Glycine-rich RNA-binding protein 7;RBG7;ortholog	GLYCINE-RICH RNA-BINDING PROTEIN 7-RELATED (PTHR15241:SF53)		Arabidopsis thaliana
ARATH|TAIR=AT1G61630|UniProtKB=Q944P0	Q944P0	Equilibrative nucleotide transporter 7;ENT7;ortholog	EQUILIBRATIVE NUCLEOSIDE TRANSPORTER 6-RELATED (PTHR10332:SF38)	transporter(PC00227)	Arabidopsis thaliana
ARATH|TAIR=AT4G02080|UniProtKB=O04834	O04834	GTP-binding protein SAR1A;SAR1A;ortholog	GTP-BINDING PROTEIN SAR1B (PTHR45684:SF2)		Arabidopsis thaliana
ARATH|TAIR=AT2G16592|UniProtKB=A8MQE7	A8MQE7	Bifunctional inhibitor/lipid-transfer protein/seed storage 2S albumin superfamily protein;At2g16592;ortholog	BIFUNCTIONAL INHIBITOR/LIPID-TRANSFER PROTEIN/SEED STORAGE 2S ALBUMIN SUPERFAMILY PROTEIN (PTHR33214:SF7)		Arabidopsis thaliana
ARATH|TAIR=AT5G47200|UniProtKB=Q9FPJ4	Q9FPJ4	Ras-related protein RABD2b;RABD2B;ortholog	RAS-RELATED PROTEIN RABD2B-RELATED (PTHR24073:SF666)		Arabidopsis thaliana
ARATH|TAIR=AT1G73220|UniProtKB=Q9CAT6	Q9CAT6	Organic cation/carnitine transporter 1;OCT1;ortholog	ORGANIC CATION/CARNITINE TRANSPORTER 1 (PTHR24064:SF271)		Arabidopsis thaliana
ARATH|TAIR=AT1G31812|UniProtKB=P57752	P57752	Acyl-CoA-binding domain-containing protein 6;ACBP6;ortholog	ACYL-COA-BINDING PROTEIN HOMOLOG (PTHR23310:SF62)	enzyme modulator(PC00095);transfer/carrier protein(PC00219)	Arabidopsis thaliana
ARATH|TAIR=AT5G59310|UniProtKB=Q9LLR6	Q9LLR6	Non-specific lipid-transfer protein 4;LTP4;ortholog	BIFUNCTIONAL INHIBITOR/LIPID-TRANSFER PROTEIN/SEED STORAGE 2S ALBUMIN SUPERFAMILY PROTEIN-RELATED (PTHR33076:SF24)		Arabidopsis thaliana
ARATH|TAIR=AT5G65687|UniProtKB=Q6NMN6	Q6NMN6	Probable sphingolipid transporter spinster homolog 1;At5g65687;ortholog	SPHINGOLIPID TRANSPORTER SPINSTER HOMOLOG 1-RELATED (PTHR23505:SF21)		Arabidopsis thaliana
ARATH|TAIR=locus|UniProtKB=Q2V3C1	Q2V3C1	Non-specific lipid-transfer protein 11;LTP11;ortholog	BIFUNCTIONAL INHIBITOR/LIPID-TRANSFER PROTEIN/SEED STORAGE 2S ALBUMIN SUPERFAMILY PROTEIN-RELATED (PTHR33076:SF24)		Arabidopsis thaliana
response to other organism (GO:0051707)	1155	27	8.61	+	3.14	2.1e-07	8.3e-05
Gene ID	Mapped IDs	Gene name; Gene symbol; Ortholog	PANTHER family/subfamily	PANTHER protein class	Species
ARATH|TAIR=AT4G10115|UniProtKB=P82639	P82639	Putative defensin-like protein 236;SCRL20;ortholog	DEFENSIN-LIKE PROTEIN 226-RELATED (PTHR34450:SF1)		Arabidopsis thaliana
ARATH|TAIR=AT5G48543|UniProtKB=P82716	P82716	Defensin-like protein 147;LCR1;ortholog	DEFENSIN-LIKE PROTEIN 144-RELATED (PTHR34783:SF1)		Arabidopsis thaliana
ARATH|TAIR=AT2G15535|UniProtKB=Q8S8H9	Q8S8H9	Defensin-like protein 144;LCR10;ortholog	DEFENSIN-LIKE PROTEIN 144-RELATED (PTHR34783:SF1)		Arabidopsis thaliana
ARATH|TAIR=AT4G32717|UniProtKB=P82643	P82643	Putative defensin-like protein 230;SCRL24;ortholog	DEFENSIN-LIKE PROTEIN 226-RELATED (PTHR34450:SF1)		Arabidopsis thaliana
ARATH|TAIR=AT3G25265|UniProtKB=P82719	P82719	Putative defensin-like protein 148;LCR4;ortholog	DEFENSIN-LIKE PROTEIN 144-RELATED (PTHR34783:SF1)		Arabidopsis thaliana
ARATH|TAIR=AT5G45875|UniProtKB=P82646	P82646	Defensin-like protein 229;SCRL27;ortholog	DEFENSIN-LIKE PROTEIN 226-RELATED (PTHR34450:SF1)		Arabidopsis thaliana
ARATH|Gene=AT2G20990|UniProtKB=Q9SKR2	Q9SKR2	Synaptotagmin-1;SYT1;ortholog	CALCIUM-DEPENDENT LIPID-BINDING (CALB DOMAIN) FAMILY PROTEIN-RELATED (PTHR10774:SF175)		Arabidopsis thaliana
ARATH|TAIR=AT4G32714|UniProtKB=P82644	P82644	Putative defensin-like protein 231;SCRL25;ortholog	DEFENSIN-LIKE PROTEIN 226-RELATED (PTHR34450:SF1)		Arabidopsis thaliana
ARATH|TAIR=AT3G62600|UniProtKB=Q9LZK5	Q9LZK5	DnaJ protein ERDJ3B;ERDJ3B;ortholog	DNAJ PROTEIN ERDJ3B (PTHR43888:SF14)		Arabidopsis thaliana
ARATH|TAIR=AT5G36970|UniProtKB=F4K5V1	F4K5V1	NDR1/HIN1-like 25;NHL25;ortholog	NDR1/HIN1-LIKE 25-RELATED (PTHR31852:SF1)		Arabidopsis thaliana
ARATH|TAIR=AT5G20230|UniProtKB=Q07488	Q07488	Blue copper protein;BCB;ortholog	BLUE COPPER PROTEIN (PTHR33021:SF166)		Arabidopsis thaliana
ARATH|TAIR=AT1G73680|UniProtKB=Q9C9U3	Q9C9U3	Alpha-dioxygenase 2;DOX2;ortholog	ALPHA-DIOXYGENASE 2 (PTHR11903:SF12)	oxygenase(PC00177)	Arabidopsis thaliana
ARATH|TAIR=AT2G02140|UniProtKB=Q9ZUL8	Q9ZUL8	Defensin-like protein 10;PDF2.6;ortholog	DEFENSIN-LIKE PROTEIN 1-RELATED (PTHR33147:SF15)		Arabidopsis thaliana
ARATH|TAIR=AT2G25344|UniProtKB=P82729	P82729	Putative defensin-like protein 137;LCR14;ortholog	DEFENSIN-LIKE PROTEIN 144-RELATED (PTHR34783:SF1)		Arabidopsis thaliana
ARATH|TAIR=AT5G24090|UniProtKB=P19172	P19172	Acidic endochitinase;CHIB1;ortholog	ACIDIC ENDOCHITINASE (PTHR45708:SF14)		Arabidopsis thaliana
ARATH|TAIR=AT1G08695|UniProtKB=P82622	P82622	Putative defensin-like protein 228;SCRL3;ortholog	DEFENSIN-LIKE PROTEIN 226-RELATED (PTHR34450:SF1)		Arabidopsis thaliana
ARATH|TAIR=AT4G09984|UniProtKB=P82749	P82749	Putative defensin-like protein 142;LCR34;ortholog	DEFENSIN-LIKE PROTEIN 144-RELATED (PTHR34783:SF1)		Arabidopsis thaliana
ARATH|TAIR=AT4G11760|UniProtKB=Q9T0E3	Q9T0E3	Defensin-like protein 151;LCR17;ortholog	DEFENSIN-LIKE PROTEIN 144-RELATED (PTHR34783:SF1)		Arabidopsis thaliana
ARATH|TAIR=AT4G29305|UniProtKB=P82739	P82739	Defensin-like protein 159;LCR25;ortholog	DEFENSIN-LIKE PROTEIN 155-RELATED (PTHR33830:SF1)		Arabidopsis thaliana
ARATH|TAIR=AT3G27503|UniProtKB=P82638	P82638	Defensin-like protein 241;SCRL19;ortholog	DEFENSIN-LIKE PROTEIN 226-RELATED (PTHR34450:SF1)		Arabidopsis thaliana
ARATH|TAIR=AT2G28355|UniProtKB=Q8S8H3	Q8S8H3	Defensin-like protein 149;LCR5;ortholog	DEFENSIN-LIKE PROTEIN 144-RELATED (PTHR34783:SF1)		Arabidopsis thaliana
ARATH|TAIR=AT2G28405|UniProtKB=P82747	P82747	Putative defensin-like protein 150;LCR32;ortholog	DEFENSIN-LIKE PROTEIN 144-RELATED (PTHR34783:SF1)		Arabidopsis thaliana
ARATH|TAIR=AT1G75030|UniProtKB=Q9C9P9	Q9C9P9	At1g75030;F9E10.12;ortholog	PATHOGENESIS-RELATED PROTEIN 5-RELATED (PTHR31048:SF10)		Arabidopsis thaliana
ARATH|TAIR=AT3G43083|UniProtKB=P82748	P82748	Putative defensin-like protein 133;LCR33;ortholog	DEFENSIN-LIKE PROTEIN 144-RELATED (PTHR34783:SF1)		Arabidopsis thaliana
ARATH|TAIR=AT1G65113|UniProtKB=P82621	P82621	Defensin-like protein 226;SCRL2;ortholog	DEFENSIN-LIKE PROTEIN 226-RELATED (PTHR34450:SF1)		Arabidopsis thaliana
ARATH|TAIR=AT2G06983|UniProtKB=P82635	P82635	Putative defensin-like protein 238;SCRL16;ortholog	DEFENSIN-LIKE PROTEIN 226-RELATED (PTHR34450:SF1)		Arabidopsis thaliana
ARATH|TAIR=AT1G61070|UniProtKB=Q9C947	Q9C947	Defensin-like protein 5;PDF2.4;ortholog	DEFENSIN-LIKE PROTEIN 1-RELATED (PTHR33147:SF15)		Arabidopsis thaliana
response to external biotic stimulus (GO:0043207)	1157	27	8.62	+	3.13	2.17e-07	8.01e-05
Gene ID	Mapped IDs	Gene name; Gene symbol; Ortholog	PANTHER family/subfamily	PANTHER protein class	Species
ARATH|TAIR=AT4G10115|UniProtKB=P82639	P82639	Putative defensin-like protein 236;SCRL20;ortholog	DEFENSIN-LIKE PROTEIN 226-RELATED (PTHR34450:SF1)		Arabidopsis thaliana
ARATH|TAIR=AT5G48543|UniProtKB=P82716	P82716	Defensin-like protein 147;LCR1;ortholog	DEFENSIN-LIKE PROTEIN 144-RELATED (PTHR34783:SF1)		Arabidopsis thaliana
ARATH|TAIR=AT2G15535|UniProtKB=Q8S8H9	Q8S8H9	Defensin-like protein 144;LCR10;ortholog	DEFENSIN-LIKE PROTEIN 144-RELATED (PTHR34783:SF1)		Arabidopsis thaliana
ARATH|TAIR=AT4G32717|UniProtKB=P82643	P82643	Putative defensin-like protein 230;SCRL24;ortholog	DEFENSIN-LIKE PROTEIN 226-RELATED (PTHR34450:SF1)		Arabidopsis thaliana
ARATH|TAIR=AT3G25265|UniProtKB=P82719	P82719	Putative defensin-like protein 148;LCR4;ortholog	DEFENSIN-LIKE PROTEIN 144-RELATED (PTHR34783:SF1)		Arabidopsis thaliana
ARATH|TAIR=AT5G45875|UniProtKB=P82646	P82646	Defensin-like protein 229;SCRL27;ortholog	DEFENSIN-LIKE PROTEIN 226-RELATED (PTHR34450:SF1)		Arabidopsis thaliana
ARATH|Gene=AT2G20990|UniProtKB=Q9SKR2	Q9SKR2	Synaptotagmin-1;SYT1;ortholog	CALCIUM-DEPENDENT LIPID-BINDING (CALB DOMAIN) FAMILY PROTEIN-RELATED (PTHR10774:SF175)		Arabidopsis thaliana
ARATH|TAIR=AT4G32714|UniProtKB=P82644	P82644	Putative defensin-like protein 231;SCRL25;ortholog	DEFENSIN-LIKE PROTEIN 226-RELATED (PTHR34450:SF1)		Arabidopsis thaliana
ARATH|TAIR=AT3G62600|UniProtKB=Q9LZK5	Q9LZK5	DnaJ protein ERDJ3B;ERDJ3B;ortholog	DNAJ PROTEIN ERDJ3B (PTHR43888:SF14)		Arabidopsis thaliana
ARATH|TAIR=AT5G36970|UniProtKB=F4K5V1	F4K5V1	NDR1/HIN1-like 25;NHL25;ortholog	NDR1/HIN1-LIKE 25-RELATED (PTHR31852:SF1)		Arabidopsis thaliana
ARATH|TAIR=AT5G20230|UniProtKB=Q07488	Q07488	Blue copper protein;BCB;ortholog	BLUE COPPER PROTEIN (PTHR33021:SF166)		Arabidopsis thaliana
ARATH|TAIR=AT1G73680|UniProtKB=Q9C9U3	Q9C9U3	Alpha-dioxygenase 2;DOX2;ortholog	ALPHA-DIOXYGENASE 2 (PTHR11903:SF12)	oxygenase(PC00177)	Arabidopsis thaliana
ARATH|TAIR=AT2G02140|UniProtKB=Q9ZUL8	Q9ZUL8	Defensin-like protein 10;PDF2.6;ortholog	DEFENSIN-LIKE PROTEIN 1-RELATED (PTHR33147:SF15)		Arabidopsis thaliana
ARATH|TAIR=AT2G25344|UniProtKB=P82729	P82729	Putative defensin-like protein 137;LCR14;ortholog	DEFENSIN-LIKE PROTEIN 144-RELATED (PTHR34783:SF1)		Arabidopsis thaliana
ARATH|TAIR=AT5G24090|UniProtKB=P19172	P19172	Acidic endochitinase;CHIB1;ortholog	ACIDIC ENDOCHITINASE (PTHR45708:SF14)		Arabidopsis thaliana
ARATH|TAIR=AT1G08695|UniProtKB=P82622	P82622	Putative defensin-like protein 228;SCRL3;ortholog	DEFENSIN-LIKE PROTEIN 226-RELATED (PTHR34450:SF1)		Arabidopsis thaliana
ARATH|TAIR=AT4G09984|UniProtKB=P82749	P82749	Putative defensin-like protein 142;LCR34;ortholog	DEFENSIN-LIKE PROTEIN 144-RELATED (PTHR34783:SF1)		Arabidopsis thaliana
ARATH|TAIR=AT4G11760|UniProtKB=Q9T0E3	Q9T0E3	Defensin-like protein 151;LCR17;ortholog	DEFENSIN-LIKE PROTEIN 144-RELATED (PTHR34783:SF1)		Arabidopsis thaliana
ARATH|TAIR=AT4G29305|UniProtKB=P82739	P82739	Defensin-like protein 159;LCR25;ortholog	DEFENSIN-LIKE PROTEIN 155-RELATED (PTHR33830:SF1)		Arabidopsis thaliana
ARATH|TAIR=AT3G27503|UniProtKB=P82638	P82638	Defensin-like protein 241;SCRL19;ortholog	DEFENSIN-LIKE PROTEIN 226-RELATED (PTHR34450:SF1)		Arabidopsis thaliana
ARATH|TAIR=AT2G28355|UniProtKB=Q8S8H3	Q8S8H3	Defensin-like protein 149;LCR5;ortholog	DEFENSIN-LIKE PROTEIN 144-RELATED (PTHR34783:SF1)		Arabidopsis thaliana
ARATH|TAIR=AT2G28405|UniProtKB=P82747	P82747	Putative defensin-like protein 150;LCR32;ortholog	DEFENSIN-LIKE PROTEIN 144-RELATED (PTHR34783:SF1)		Arabidopsis thaliana
ARATH|TAIR=AT1G75030|UniProtKB=Q9C9P9	Q9C9P9	At1g75030;F9E10.12;ortholog	PATHOGENESIS-RELATED PROTEIN 5-RELATED (PTHR31048:SF10)		Arabidopsis thaliana
ARATH|TAIR=AT3G43083|UniProtKB=P82748	P82748	Putative defensin-like protein 133;LCR33;ortholog	DEFENSIN-LIKE PROTEIN 144-RELATED (PTHR34783:SF1)		Arabidopsis thaliana
ARATH|TAIR=AT1G65113|UniProtKB=P82621	P82621	Defensin-like protein 226;SCRL2;ortholog	DEFENSIN-LIKE PROTEIN 226-RELATED (PTHR34450:SF1)		Arabidopsis thaliana
ARATH|TAIR=AT2G06983|UniProtKB=P82635	P82635	Putative defensin-like protein 238;SCRL16;ortholog	DEFENSIN-LIKE PROTEIN 226-RELATED (PTHR34450:SF1)		Arabidopsis thaliana
ARATH|TAIR=AT1G61070|UniProtKB=Q9C947	Q9C947	Defensin-like protein 5;PDF2.4;ortholog	DEFENSIN-LIKE PROTEIN 1-RELATED (PTHR33147:SF15)		Arabidopsis thaliana
multi-organism process (GO:0051704)	1616	37	12.05	+	3.07	1.45e-09	8.02e-07
Gene ID	Mapped IDs	Gene name; Gene symbol; Ortholog	PANTHER family/subfamily	PANTHER protein class	Species
ARATH|TAIR=AT4G10115|UniProtKB=P82639	P82639	Putative defensin-like protein 236;SCRL20;ortholog	DEFENSIN-LIKE PROTEIN 226-RELATED (PTHR34450:SF1)		Arabidopsis thaliana
ARATH|TAIR=AT5G48543|UniProtKB=P82716	P82716	Defensin-like protein 147;LCR1;ortholog	DEFENSIN-LIKE PROTEIN 144-RELATED (PTHR34783:SF1)		Arabidopsis thaliana
ARATH|TAIR=AT2G15535|UniProtKB=Q8S8H9	Q8S8H9	Defensin-like protein 144;LCR10;ortholog	DEFENSIN-LIKE PROTEIN 144-RELATED (PTHR34783:SF1)		Arabidopsis thaliana
ARATH|TAIR=AT4G32717|UniProtKB=P82643	P82643	Putative defensin-like protein 230;SCRL24;ortholog	DEFENSIN-LIKE PROTEIN 226-RELATED (PTHR34450:SF1)		Arabidopsis thaliana
ARATH|TAIR=AT3G25265|UniProtKB=P82719	P82719	Putative defensin-like protein 148;LCR4;ortholog	DEFENSIN-LIKE PROTEIN 144-RELATED (PTHR34783:SF1)		Arabidopsis thaliana
ARATH|TAIR=AT1G75910|UniProtKB=Q0WUV7	Q0WUV7	GDSL esterase/lipase EXL4;EXL4;ortholog	GDSL ESTERASE/LIPASE EXL4-RELATED (PTHR45642:SF14)		Arabidopsis thaliana
ARATH|TAIR=AT5G45875|UniProtKB=P82646	P82646	Defensin-like protein 229;SCRL27;ortholog	DEFENSIN-LIKE PROTEIN 226-RELATED (PTHR34450:SF1)		Arabidopsis thaliana
ARATH|TAIR=AT5G39493|UniProtKB=Q9FLY6	Q9FLY6	S-protein homolog 15;SPH15;ortholog	PLANT SELF-INCOMPATIBILITY PROTEIN S1 FAMILY-RELATED (PTHR31232:SF2)		Arabidopsis thaliana
ARATH|Gene=AT2G20990|UniProtKB=Q9SKR2	Q9SKR2	Synaptotagmin-1;SYT1;ortholog	CALCIUM-DEPENDENT LIPID-BINDING (CALB DOMAIN) FAMILY PROTEIN-RELATED (PTHR10774:SF175)		Arabidopsis thaliana
ARATH|TAIR=AT4G32714|UniProtKB=P82644	P82644	Putative defensin-like protein 231;SCRL25;ortholog	DEFENSIN-LIKE PROTEIN 226-RELATED (PTHR34450:SF1)		Arabidopsis thaliana
ARATH|TAIR=AT3G62600|UniProtKB=Q9LZK5	Q9LZK5	DnaJ protein ERDJ3B;ERDJ3B;ortholog	DNAJ PROTEIN ERDJ3B (PTHR43888:SF14)		Arabidopsis thaliana
ARATH|TAIR=AT5G36970|UniProtKB=F4K5V1	F4K5V1	NDR1/HIN1-like 25;NHL25;ortholog	NDR1/HIN1-LIKE 25-RELATED (PTHR31852:SF1)		Arabidopsis thaliana
ARATH|TAIR=AT4G13560|UniProtKB=Q9T0H6	Q9T0H6	Late embryogenesis abundant protein (LEA) family protein;NAD-ME1;ortholog	LATE EMBRYOGENESIS ABUNDANT PROTEIN (LEA) FAMILY PROTEIN (PTHR34191:SF1)		Arabidopsis thaliana
ARATH|TAIR=AT3G24240|UniProtKB=Q9LHP4	Q9LHP4	Receptor-like protein kinase 2;RCH2;ortholog	RECEPTOR-LIKE PROTEIN KINASE 2 (PTHR27000:SF92)		Arabidopsis thaliana
ARATH|TAIR=AT5G20230|UniProtKB=Q07488	Q07488	Blue copper protein;BCB;ortholog	BLUE COPPER PROTEIN (PTHR33021:SF166)		Arabidopsis thaliana
ARATH|TAIR=AT1G73680|UniProtKB=Q9C9U3	Q9C9U3	Alpha-dioxygenase 2;DOX2;ortholog	ALPHA-DIOXYGENASE 2 (PTHR11903:SF12)	oxygenase(PC00177)	Arabidopsis thaliana
ARATH|TAIR=AT5G07560|UniProtKB=Q9LY07	Q9LY07	Glycine-rich protein 20;ATGRP20;ortholog	GLYCINE-RICH PROTEIN-RELATED (PTHR33203:SF7)		Arabidopsis thaliana
ARATH|TAIR=AT3G08970|UniProtKB=Q9SR96	Q9SR96	DnaJ protein ERDJ3A;ERDJ3A;ortholog	DNAJ PROTEIN ERDJ3A (PTHR45184:SF1)		Arabidopsis thaliana
ARATH|TAIR=AT2G02140|UniProtKB=Q9ZUL8	Q9ZUL8	Defensin-like protein 10;PDF2.6;ortholog	DEFENSIN-LIKE PROTEIN 1-RELATED (PTHR33147:SF15)		Arabidopsis thaliana
ARATH|TAIR=AT2G25344|UniProtKB=P82729	P82729	Putative defensin-like protein 137;LCR14;ortholog	DEFENSIN-LIKE PROTEIN 144-RELATED (PTHR34783:SF1)		Arabidopsis thaliana
ARATH|TAIR=AT5G07530|UniProtKB=Q9LY09	Q9LY09	Oleosin GRP-17;GRP17;ortholog	GLYCINE-RICH PROTEIN-RELATED (PTHR33203:SF7)		Arabidopsis thaliana
ARATH|TAIR=AT5G24090|UniProtKB=P19172	P19172	Acidic endochitinase;CHIB1;ortholog	ACIDIC ENDOCHITINASE (PTHR45708:SF14)		Arabidopsis thaliana
ARATH|TAIR=AT1G08695|UniProtKB=P82622	P82622	Putative defensin-like protein 228;SCRL3;ortholog	DEFENSIN-LIKE PROTEIN 226-RELATED (PTHR34450:SF1)		Arabidopsis thaliana
ARATH|Gene=AT5G07550|UniProtKB=Q42574	Q42574	Oleosin;ATGRP19;ortholog	GLYCINE-RICH PROTEIN-RELATED (PTHR33203:SF7)		Arabidopsis thaliana
ARATH|TAIR=AT4G09984|UniProtKB=P82749	P82749	Putative defensin-like protein 142;LCR34;ortholog	DEFENSIN-LIKE PROTEIN 144-RELATED (PTHR34783:SF1)		Arabidopsis thaliana
ARATH|TAIR=AT4G11760|UniProtKB=Q9T0E3	Q9T0E3	Defensin-like protein 151;LCR17;ortholog	DEFENSIN-LIKE PROTEIN 144-RELATED (PTHR34783:SF1)		Arabidopsis thaliana
ARATH|TAIR=AT4G14455|UniProtKB=Q94CG2	Q94CG2	Bet1-like SNARE 1-2;BET12;ortholog	BET1-LIKE SNARE 1-2 (PTHR12791:SF36)	SNARE protein(PC00034)	Arabidopsis thaliana
ARATH|TAIR=AT5G47200|UniProtKB=Q9FPJ4	Q9FPJ4	Ras-related protein RABD2b;RABD2B;ortholog	RAS-RELATED PROTEIN RABD2B-RELATED (PTHR24073:SF666)		Arabidopsis thaliana
ARATH|TAIR=AT4G29305|UniProtKB=P82739	P82739	Defensin-like protein 159;LCR25;ortholog	DEFENSIN-LIKE PROTEIN 155-RELATED (PTHR33830:SF1)		Arabidopsis thaliana
ARATH|TAIR=AT3G27503|UniProtKB=P82638	P82638	Defensin-like protein 241;SCRL19;ortholog	DEFENSIN-LIKE PROTEIN 226-RELATED (PTHR34450:SF1)		Arabidopsis thaliana
ARATH|TAIR=AT2G28355|UniProtKB=Q8S8H3	Q8S8H3	Defensin-like protein 149;LCR5;ortholog	DEFENSIN-LIKE PROTEIN 144-RELATED (PTHR34783:SF1)		Arabidopsis thaliana
ARATH|TAIR=AT2G28405|UniProtKB=P82747	P82747	Putative defensin-like protein 150;LCR32;ortholog	DEFENSIN-LIKE PROTEIN 144-RELATED (PTHR34783:SF1)		Arabidopsis thaliana
ARATH|TAIR=AT1G75030|UniProtKB=Q9C9P9	Q9C9P9	At1g75030;F9E10.12;ortholog	PATHOGENESIS-RELATED PROTEIN 5-RELATED (PTHR31048:SF10)		Arabidopsis thaliana
ARATH|TAIR=AT3G43083|UniProtKB=P82748	P82748	Putative defensin-like protein 133;LCR33;ortholog	DEFENSIN-LIKE PROTEIN 144-RELATED (PTHR34783:SF1)		Arabidopsis thaliana
ARATH|TAIR=AT1G65113|UniProtKB=P82621	P82621	Defensin-like protein 226;SCRL2;ortholog	DEFENSIN-LIKE PROTEIN 226-RELATED (PTHR34450:SF1)		Arabidopsis thaliana
ARATH|TAIR=AT2G06983|UniProtKB=P82635	P82635	Putative defensin-like protein 238;SCRL16;ortholog	DEFENSIN-LIKE PROTEIN 226-RELATED (PTHR34450:SF1)		Arabidopsis thaliana
ARATH|TAIR=AT1G61070|UniProtKB=Q9C947	Q9C947	Defensin-like protein 5;PDF2.4;ortholog	DEFENSIN-LIKE PROTEIN 1-RELATED (PTHR33147:SF15)		Arabidopsis thaliana
response to biotic stimulus (GO:0009607)	1195	27	8.91	+	3.03	4.03e-07	0.000131
Gene ID	Mapped IDs	Gene name; Gene symbol; Ortholog	PANTHER family/subfamily	PANTHER protein class	Species
ARATH|TAIR=AT4G10115|UniProtKB=P82639	P82639	Putative defensin-like protein 236;SCRL20;ortholog	DEFENSIN-LIKE PROTEIN 226-RELATED (PTHR34450:SF1)		Arabidopsis thaliana
ARATH|TAIR=AT5G48543|UniProtKB=P82716	P82716	Defensin-like protein 147;LCR1;ortholog	DEFENSIN-LIKE PROTEIN 144-RELATED (PTHR34783:SF1)		Arabidopsis thaliana
ARATH|TAIR=AT2G15535|UniProtKB=Q8S8H9	Q8S8H9	Defensin-like protein 144;LCR10;ortholog	DEFENSIN-LIKE PROTEIN 144-RELATED (PTHR34783:SF1)		Arabidopsis thaliana
ARATH|TAIR=AT4G32717|UniProtKB=P82643	P82643	Putative defensin-like protein 230;SCRL24;ortholog	DEFENSIN-LIKE PROTEIN 226-RELATED (PTHR34450:SF1)		Arabidopsis thaliana
ARATH|TAIR=AT3G25265|UniProtKB=P82719	P82719	Putative defensin-like protein 148;LCR4;ortholog	DEFENSIN-LIKE PROTEIN 144-RELATED (PTHR34783:SF1)		Arabidopsis thaliana
ARATH|TAIR=AT5G45875|UniProtKB=P82646	P82646	Defensin-like protein 229;SCRL27;ortholog	DEFENSIN-LIKE PROTEIN 226-RELATED (PTHR34450:SF1)		Arabidopsis thaliana
ARATH|Gene=AT2G20990|UniProtKB=Q9SKR2	Q9SKR2	Synaptotagmin-1;SYT1;ortholog	CALCIUM-DEPENDENT LIPID-BINDING (CALB DOMAIN) FAMILY PROTEIN-RELATED (PTHR10774:SF175)		Arabidopsis thaliana
ARATH|TAIR=AT4G32714|UniProtKB=P82644	P82644	Putative defensin-like protein 231;SCRL25;ortholog	DEFENSIN-LIKE PROTEIN 226-RELATED (PTHR34450:SF1)		Arabidopsis thaliana
ARATH|TAIR=AT3G62600|UniProtKB=Q9LZK5	Q9LZK5	DnaJ protein ERDJ3B;ERDJ3B;ortholog	DNAJ PROTEIN ERDJ3B (PTHR43888:SF14)		Arabidopsis thaliana
ARATH|TAIR=AT5G36970|UniProtKB=F4K5V1	F4K5V1	NDR1/HIN1-like 25;NHL25;ortholog	NDR1/HIN1-LIKE 25-RELATED (PTHR31852:SF1)		Arabidopsis thaliana
ARATH|TAIR=AT5G20230|UniProtKB=Q07488	Q07488	Blue copper protein;BCB;ortholog	BLUE COPPER PROTEIN (PTHR33021:SF166)		Arabidopsis thaliana
ARATH|TAIR=AT1G73680|UniProtKB=Q9C9U3	Q9C9U3	Alpha-dioxygenase 2;DOX2;ortholog	ALPHA-DIOXYGENASE 2 (PTHR11903:SF12)	oxygenase(PC00177)	Arabidopsis thaliana
ARATH|TAIR=AT2G02140|UniProtKB=Q9ZUL8	Q9ZUL8	Defensin-like protein 10;PDF2.6;ortholog	DEFENSIN-LIKE PROTEIN 1-RELATED (PTHR33147:SF15)		Arabidopsis thaliana
ARATH|TAIR=AT2G25344|UniProtKB=P82729	P82729	Putative defensin-like protein 137;LCR14;ortholog	DEFENSIN-LIKE PROTEIN 144-RELATED (PTHR34783:SF1)		Arabidopsis thaliana
ARATH|TAIR=AT5G24090|UniProtKB=P19172	P19172	Acidic endochitinase;CHIB1;ortholog	ACIDIC ENDOCHITINASE (PTHR45708:SF14)		Arabidopsis thaliana
ARATH|TAIR=AT1G08695|UniProtKB=P82622	P82622	Putative defensin-like protein 228;SCRL3;ortholog	DEFENSIN-LIKE PROTEIN 226-RELATED (PTHR34450:SF1)		Arabidopsis thaliana
ARATH|TAIR=AT4G09984|UniProtKB=P82749	P82749	Putative defensin-like protein 142;LCR34;ortholog	DEFENSIN-LIKE PROTEIN 144-RELATED (PTHR34783:SF1)		Arabidopsis thaliana
ARATH|TAIR=AT4G11760|UniProtKB=Q9T0E3	Q9T0E3	Defensin-like protein 151;LCR17;ortholog	DEFENSIN-LIKE PROTEIN 144-RELATED (PTHR34783:SF1)		Arabidopsis thaliana
ARATH|TAIR=AT4G29305|UniProtKB=P82739	P82739	Defensin-like protein 159;LCR25;ortholog	DEFENSIN-LIKE PROTEIN 155-RELATED (PTHR33830:SF1)		Arabidopsis thaliana
ARATH|TAIR=AT3G27503|UniProtKB=P82638	P82638	Defensin-like protein 241;SCRL19;ortholog	DEFENSIN-LIKE PROTEIN 226-RELATED (PTHR34450:SF1)		Arabidopsis thaliana
ARATH|TAIR=AT2G28355|UniProtKB=Q8S8H3	Q8S8H3	Defensin-like protein 149;LCR5;ortholog	DEFENSIN-LIKE PROTEIN 144-RELATED (PTHR34783:SF1)		Arabidopsis thaliana
ARATH|TAIR=AT2G28405|UniProtKB=P82747	P82747	Putative defensin-like protein 150;LCR32;ortholog	DEFENSIN-LIKE PROTEIN 144-RELATED (PTHR34783:SF1)		Arabidopsis thaliana
ARATH|TAIR=AT1G75030|UniProtKB=Q9C9P9	Q9C9P9	At1g75030;F9E10.12;ortholog	PATHOGENESIS-RELATED PROTEIN 5-RELATED (PTHR31048:SF10)		Arabidopsis thaliana
ARATH|TAIR=AT3G43083|UniProtKB=P82748	P82748	Putative defensin-like protein 133;LCR33;ortholog	DEFENSIN-LIKE PROTEIN 144-RELATED (PTHR34783:SF1)		Arabidopsis thaliana
ARATH|TAIR=AT1G65113|UniProtKB=P82621	P82621	Defensin-like protein 226;SCRL2;ortholog	DEFENSIN-LIKE PROTEIN 226-RELATED (PTHR34450:SF1)		Arabidopsis thaliana
ARATH|TAIR=AT2G06983|UniProtKB=P82635	P82635	Putative defensin-like protein 238;SCRL16;ortholog	DEFENSIN-LIKE PROTEIN 226-RELATED (PTHR34450:SF1)		Arabidopsis thaliana
ARATH|TAIR=AT1G61070|UniProtKB=Q9C947	Q9C947	Defensin-like protein 5;PDF2.4;ortholog	DEFENSIN-LIKE PROTEIN 1-RELATED (PTHR33147:SF15)		Arabidopsis thaliana
response to inorganic substance (GO:0010035)	900	19	6.71	+	2.83	5.77e-05	0.0106
Gene ID	Mapped IDs	Gene name; Gene symbol; Ortholog	PANTHER family/subfamily	PANTHER protein class	Species
ARATH|TAIR=AT5G12140|UniProtKB=Q945Q1	Q945Q1	Cysteine proteinase inhibitor 1;CYS1;ortholog	CYSTEINE PROTEINASE INHIBITOR 1 (PTHR11413:SF45)	protease inhibitor(PC00191)	Arabidopsis thaliana
ARATH|TAIR=AT2G38340|UniProtKB=O80917	O80917	Dehydration-responsive element-binding protein 2E;DREB2E;ortholog	DEHYDRATION-RESPONSIVE ELEMENT-BINDING PROTEIN 2A-RELATED (PTHR31241:SF2)		Arabidopsis thaliana
ARATH|TAIR=AT2G27020|UniProtKB=O23715	O23715	Proteasome subunit alpha type-3;PAG1;ortholog	PROTEASOME SUBUNIT ALPHA TYPE-3 (PTHR11599:SF10)	protease(PC00190)	Arabidopsis thaliana
ARATH|TAIR=AT4G38680|UniProtKB=Q41188	Q41188	Cold shock protein 2;CSP2;ortholog	COLD SHOCK DOMAIN-CONTAINING PROTEIN 3-RELATED (PTHR46565:SF2)		Arabidopsis thaliana
ARATH|TAIR=locus|UniProtKB=P42645	P42645	14-3-3-like protein GF14 upsilon;GRF5;ortholog	14-3-3 PROTEIN EPSILON (PTHR18860:SF17)		Arabidopsis thaliana
ARATH|TAIR=AT5G15970|UniProtKB=P31169	P31169	Stress-induced protein KIN2;KIN2;ortholog	ABA-INDUCIBLE PROTEIN-LIKE-RELATED (PTHR34191:SF5)		Arabidopsis thaliana
ARATH|TAIR=AT2G37430|UniProtKB=Q9SLD4	Q9SLD4	Zinc finger protein ZAT11;ZAT11;ortholog	C2H2-TYPE ZINC FINGER FAMILY PROTEIN-RELATED (PTHR26374:SF162)		Arabidopsis thaliana
ARATH|TAIR=AT4G13930|UniProtKB=O23254	O23254	Serine hydroxymethyltransferase 4;SHM4;ortholog	SERINE HYDROXYMETHYLTRANSFERASE 1 (PTHR11680:SF28)	methyltransferase(PC00155)	Arabidopsis thaliana
ARATH|TAIR=AT1G76180|UniProtKB=P42763	P42763	Dehydrin ERD14;ERD14;ortholog	DEHYDRIN COR47-RELATED (PTHR33346:SF2)		Arabidopsis thaliana
ARATH|TAIR=AT5G24090|UniProtKB=P19172	P19172	Acidic endochitinase;CHIB1;ortholog	ACIDIC ENDOCHITINASE (PTHR45708:SF14)		Arabidopsis thaliana
ARATH|Gene=AT2G21660|UniProtKB=Q03250	Q03250	Glycine-rich RNA-binding protein 7;RBG7;ortholog	GLYCINE-RICH RNA-BINDING PROTEIN 7-RELATED (PTHR15241:SF53)		Arabidopsis thaliana
ARATH|TAIR=AT3G13782|UniProtKB=F4JEI8	F4JEI8	Nucleosome assembly protein 1;4;NAP1;4;ortholog	NUCLEOSOME ASSEMBLY PROTEIN 1,2-RELATED (PTHR11875:SF103)	phosphatase inhibitor(PC00183)	Arabidopsis thaliana
ARATH|Gene=AT4G39260|UniProtKB=Q03251	Q03251	Glycine-rich RNA-binding protein 8;RBG8;ortholog	GLYCINE-RICH RNA-BINDING PROTEIN 7-RELATED (PTHR15241:SF53)		Arabidopsis thaliana
ARATH|TAIR=AT3G12490|UniProtKB=Q8H0X6	Q8H0X6	Cysteine proteinase inhibitor 6;CYS6;ortholog	CYSTEINE PROTEINASE INHIBITOR 6 (PTHR11413:SF103)	protease inhibitor(PC00191)	Arabidopsis thaliana
ARATH|Gene=AT1G13060|UniProtKB=O23717	O23717	Proteasome subunit beta type-5-A;PBE1;ortholog	PROTEASOME SUBUNIT BETA TYPE (PTHR11599:SF63)	protease(PC00190)	Arabidopsis thaliana
ARATH|TAIR=AT3G03780|UniProtKB=Q9SRV5	Q9SRV5	5-methyltetrahydropteroyltriglutamate--homocysteine methyltransferase 2;MS2;ortholog	5-METHYLTETRAHYDROPTEROYLTRIGLUTAMATE--HOMOCYSTEINE METHYLTRANSFERASE (PTHR30519:SF0)	methyltransferase(PC00155)	Arabidopsis thaliana
ARATH|TAIR=AT5G59310|UniProtKB=Q9LLR6	Q9LLR6	Non-specific lipid-transfer protein 4;LTP4;ortholog	BIFUNCTIONAL INHIBITOR/LIPID-TRANSFER PROTEIN/SEED STORAGE 2S ALBUMIN SUPERFAMILY PROTEIN-RELATED (PTHR33076:SF24)		Arabidopsis thaliana
ARATH|TAIR=AT1G56450|UniProtKB=Q7DLR9	Q7DLR9	Proteasome subunit beta type-4;PBG1;ortholog	PROTEASOME SUBUNIT BETA TYPE-4 (PTHR11599:SF5)	protease(PC00190)	Arabidopsis thaliana
ARATH|TAIR=AT3G02480|UniProtKB=Q9M892	Q9M892	AT3g02480/F16B3_11;At3g02480;ortholog	ABA-INDUCIBLE PROTEIN-LIKE-RELATED (PTHR34191:SF5)		Arabidopsis thaliana
defense response (GO:0006952)	1407	28	10.49	+	2.67	2.77e-06	0.000695
Gene ID	Mapped IDs	Gene name; Gene symbol; Ortholog	PANTHER family/subfamily	PANTHER protein class	Species
ARATH|TAIR=AT5G12140|UniProtKB=Q945Q1	Q945Q1	Cysteine proteinase inhibitor 1;CYS1;ortholog	CYSTEINE PROTEINASE INHIBITOR 1 (PTHR11413:SF45)	protease inhibitor(PC00191)	Arabidopsis thaliana
ARATH|TAIR=AT4G10115|UniProtKB=P82639	P82639	Putative defensin-like protein 236;SCRL20;ortholog	DEFENSIN-LIKE PROTEIN 226-RELATED (PTHR34450:SF1)		Arabidopsis thaliana
ARATH|TAIR=AT5G48543|UniProtKB=P82716	P82716	Defensin-like protein 147;LCR1;ortholog	DEFENSIN-LIKE PROTEIN 144-RELATED (PTHR34783:SF1)		Arabidopsis thaliana
ARATH|TAIR=AT2G15535|UniProtKB=Q8S8H9	Q8S8H9	Defensin-like protein 144;LCR10;ortholog	DEFENSIN-LIKE PROTEIN 144-RELATED (PTHR34783:SF1)		Arabidopsis thaliana
ARATH|TAIR=AT4G32717|UniProtKB=P82643	P82643	Putative defensin-like protein 230;SCRL24;ortholog	DEFENSIN-LIKE PROTEIN 226-RELATED (PTHR34450:SF1)		Arabidopsis thaliana
ARATH|TAIR=AT2G31980|UniProtKB=Q8L5T9	Q8L5T9	Cysteine proteinase inhibitor 2;CYS2;ortholog	CYSTEINE PROTEINASE INHIBITOR 2 (PTHR47373:SF1)		Arabidopsis thaliana
ARATH|TAIR=AT5G45060|UniProtKB=Q9FHF0	Q9FHF0	Disease resistance protein (TIR-NBS-LRR class) family;At5g45060;ortholog	DISEASE RESISTANCE PROTEIN (TIR-NBS-LRR CLASS) FAMILY-RELATED (PTHR11017:SF209)		Arabidopsis thaliana
ARATH|TAIR=AT3G25265|UniProtKB=P82719	P82719	Putative defensin-like protein 148;LCR4;ortholog	DEFENSIN-LIKE PROTEIN 144-RELATED (PTHR34783:SF1)		Arabidopsis thaliana
ARATH|TAIR=AT5G45875|UniProtKB=P82646	P82646	Defensin-like protein 229;SCRL27;ortholog	DEFENSIN-LIKE PROTEIN 226-RELATED (PTHR34450:SF1)		Arabidopsis thaliana
ARATH|TAIR=AT4G32714|UniProtKB=P82644	P82644	Putative defensin-like protein 231;SCRL25;ortholog	DEFENSIN-LIKE PROTEIN 226-RELATED (PTHR34450:SF1)		Arabidopsis thaliana
ARATH|TAIR=AT1G79340|UniProtKB=O64517	O64517	Metacaspase-4;AMC4;ortholog	METACASPASE-4-RELATED (PTHR31810:SF6)	cysteine protease(PC00081)	Arabidopsis thaliana
ARATH|TAIR=AT5G36970|UniProtKB=F4K5V1	F4K5V1	NDR1/HIN1-like 25;NHL25;ortholog	NDR1/HIN1-LIKE 25-RELATED (PTHR31852:SF1)		Arabidopsis thaliana
ARATH|TAIR=AT2G02140|UniProtKB=Q9ZUL8	Q9ZUL8	Defensin-like protein 10;PDF2.6;ortholog	DEFENSIN-LIKE PROTEIN 1-RELATED (PTHR33147:SF15)		Arabidopsis thaliana
ARATH|TAIR=AT2G25344|UniProtKB=P82729	P82729	Putative defensin-like protein 137;LCR14;ortholog	DEFENSIN-LIKE PROTEIN 144-RELATED (PTHR34783:SF1)		Arabidopsis thaliana
ARATH|TAIR=AT1G08695|UniProtKB=P82622	P82622	Putative defensin-like protein 228;SCRL3;ortholog	DEFENSIN-LIKE PROTEIN 226-RELATED (PTHR34450:SF1)		Arabidopsis thaliana
ARATH|Gene=AT2G21660|UniProtKB=Q03250	Q03250	Glycine-rich RNA-binding protein 7;RBG7;ortholog	GLYCINE-RICH RNA-BINDING PROTEIN 7-RELATED (PTHR15241:SF53)		Arabidopsis thaliana
ARATH|Gene=AT4G39260|UniProtKB=Q03251	Q03251	Glycine-rich RNA-binding protein 8;RBG8;ortholog	GLYCINE-RICH RNA-BINDING PROTEIN 7-RELATED (PTHR15241:SF53)		Arabidopsis thaliana
ARATH|TAIR=AT3G12490|UniProtKB=Q8H0X6	Q8H0X6	Cysteine proteinase inhibitor 6;CYS6;ortholog	CYSTEINE PROTEINASE INHIBITOR 6 (PTHR11413:SF103)	protease inhibitor(PC00191)	Arabidopsis thaliana
ARATH|TAIR=AT4G09984|UniProtKB=P82749	P82749	Putative defensin-like protein 142;LCR34;ortholog	DEFENSIN-LIKE PROTEIN 144-RELATED (PTHR34783:SF1)		Arabidopsis thaliana
ARATH|TAIR=AT4G11760|UniProtKB=Q9T0E3	Q9T0E3	Defensin-like protein 151;LCR17;ortholog	DEFENSIN-LIKE PROTEIN 144-RELATED (PTHR34783:SF1)		Arabidopsis thaliana
ARATH|TAIR=AT4G29305|UniProtKB=P82739	P82739	Defensin-like protein 159;LCR25;ortholog	DEFENSIN-LIKE PROTEIN 155-RELATED (PTHR33830:SF1)		Arabidopsis thaliana
ARATH|TAIR=AT3G27503|UniProtKB=P82638	P82638	Defensin-like protein 241;SCRL19;ortholog	DEFENSIN-LIKE PROTEIN 226-RELATED (PTHR34450:SF1)		Arabidopsis thaliana
ARATH|TAIR=AT2G28355|UniProtKB=Q8S8H3	Q8S8H3	Defensin-like protein 149;LCR5;ortholog	DEFENSIN-LIKE PROTEIN 144-RELATED (PTHR34783:SF1)		Arabidopsis thaliana
ARATH|TAIR=AT2G28405|UniProtKB=P82747	P82747	Putative defensin-like protein 150;LCR32;ortholog	DEFENSIN-LIKE PROTEIN 144-RELATED (PTHR34783:SF1)		Arabidopsis thaliana
ARATH|TAIR=AT3G43083|UniProtKB=P82748	P82748	Putative defensin-like protein 133;LCR33;ortholog	DEFENSIN-LIKE PROTEIN 144-RELATED (PTHR34783:SF1)		Arabidopsis thaliana
ARATH|TAIR=AT1G65113|UniProtKB=P82621	P82621	Defensin-like protein 226;SCRL2;ortholog	DEFENSIN-LIKE PROTEIN 226-RELATED (PTHR34450:SF1)		Arabidopsis thaliana
ARATH|TAIR=AT2G06983|UniProtKB=P82635	P82635	Putative defensin-like protein 238;SCRL16;ortholog	DEFENSIN-LIKE PROTEIN 226-RELATED (PTHR34450:SF1)		Arabidopsis thaliana
ARATH|TAIR=AT1G61070|UniProtKB=Q9C947	Q9C947	Defensin-like protein 5;PDF2.4;ortholog	DEFENSIN-LIKE PROTEIN 1-RELATED (PTHR33147:SF15)		Arabidopsis thaliana
response to external stimulus (GO:0009605)	1520	28	11.33	+	2.47	1.87e-05	0.00413
Gene ID	Mapped IDs	Gene name; Gene symbol; Ortholog	PANTHER family/subfamily	PANTHER protein class	Species
ARATH|TAIR=AT5G12140|UniProtKB=Q945Q1	Q945Q1	Cysteine proteinase inhibitor 1;CYS1;ortholog	CYSTEINE PROTEINASE INHIBITOR 1 (PTHR11413:SF45)	protease inhibitor(PC00191)	Arabidopsis thaliana
ARATH|TAIR=AT4G10115|UniProtKB=P82639	P82639	Putative defensin-like protein 236;SCRL20;ortholog	DEFENSIN-LIKE PROTEIN 226-RELATED (PTHR34450:SF1)		Arabidopsis thaliana
ARATH|TAIR=AT5G48543|UniProtKB=P82716	P82716	Defensin-like protein 147;LCR1;ortholog	DEFENSIN-LIKE PROTEIN 144-RELATED (PTHR34783:SF1)		Arabidopsis thaliana
ARATH|TAIR=AT2G15535|UniProtKB=Q8S8H9	Q8S8H9	Defensin-like protein 144;LCR10;ortholog	DEFENSIN-LIKE PROTEIN 144-RELATED (PTHR34783:SF1)		Arabidopsis thaliana
ARATH|TAIR=AT4G32717|UniProtKB=P82643	P82643	Putative defensin-like protein 230;SCRL24;ortholog	DEFENSIN-LIKE PROTEIN 226-RELATED (PTHR34450:SF1)		Arabidopsis thaliana
ARATH|TAIR=AT3G25265|UniProtKB=P82719	P82719	Putative defensin-like protein 148;LCR4;ortholog	DEFENSIN-LIKE PROTEIN 144-RELATED (PTHR34783:SF1)		Arabidopsis thaliana
ARATH|TAIR=AT5G45875|UniProtKB=P82646	P82646	Defensin-like protein 229;SCRL27;ortholog	DEFENSIN-LIKE PROTEIN 226-RELATED (PTHR34450:SF1)		Arabidopsis thaliana
ARATH|Gene=AT2G20990|UniProtKB=Q9SKR2	Q9SKR2	Synaptotagmin-1;SYT1;ortholog	CALCIUM-DEPENDENT LIPID-BINDING (CALB DOMAIN) FAMILY PROTEIN-RELATED (PTHR10774:SF175)		Arabidopsis thaliana
ARATH|TAIR=AT4G32714|UniProtKB=P82644	P82644	Putative defensin-like protein 231;SCRL25;ortholog	DEFENSIN-LIKE PROTEIN 226-RELATED (PTHR34450:SF1)		Arabidopsis thaliana
ARATH|TAIR=AT3G62600|UniProtKB=Q9LZK5	Q9LZK5	DnaJ protein ERDJ3B;ERDJ3B;ortholog	DNAJ PROTEIN ERDJ3B (PTHR43888:SF14)		Arabidopsis thaliana
ARATH|TAIR=AT5G36970|UniProtKB=F4K5V1	F4K5V1	NDR1/HIN1-like 25;NHL25;ortholog	NDR1/HIN1-LIKE 25-RELATED (PTHR31852:SF1)		Arabidopsis thaliana
ARATH|TAIR=AT5G20230|UniProtKB=Q07488	Q07488	Blue copper protein;BCB;ortholog	BLUE COPPER PROTEIN (PTHR33021:SF166)		Arabidopsis thaliana
ARATH|TAIR=AT1G73680|UniProtKB=Q9C9U3	Q9C9U3	Alpha-dioxygenase 2;DOX2;ortholog	ALPHA-DIOXYGENASE 2 (PTHR11903:SF12)	oxygenase(PC00177)	Arabidopsis thaliana
ARATH|TAIR=AT2G02140|UniProtKB=Q9ZUL8	Q9ZUL8	Defensin-like protein 10;PDF2.6;ortholog	DEFENSIN-LIKE PROTEIN 1-RELATED (PTHR33147:SF15)		Arabidopsis thaliana
ARATH|TAIR=AT2G25344|UniProtKB=P82729	P82729	Putative defensin-like protein 137;LCR14;ortholog	DEFENSIN-LIKE PROTEIN 144-RELATED (PTHR34783:SF1)		Arabidopsis thaliana
ARATH|TAIR=AT5G24090|UniProtKB=P19172	P19172	Acidic endochitinase;CHIB1;ortholog	ACIDIC ENDOCHITINASE (PTHR45708:SF14)		Arabidopsis thaliana
ARATH|TAIR=AT1G08695|UniProtKB=P82622	P82622	Putative defensin-like protein 228;SCRL3;ortholog	DEFENSIN-LIKE PROTEIN 226-RELATED (PTHR34450:SF1)		Arabidopsis thaliana
ARATH|TAIR=AT4G09984|UniProtKB=P82749	P82749	Putative defensin-like protein 142;LCR34;ortholog	DEFENSIN-LIKE PROTEIN 144-RELATED (PTHR34783:SF1)		Arabidopsis thaliana
ARATH|TAIR=AT4G11760|UniProtKB=Q9T0E3	Q9T0E3	Defensin-like protein 151;LCR17;ortholog	DEFENSIN-LIKE PROTEIN 144-RELATED (PTHR34783:SF1)		Arabidopsis thaliana
ARATH|TAIR=AT4G29305|UniProtKB=P82739	P82739	Defensin-like protein 159;LCR25;ortholog	DEFENSIN-LIKE PROTEIN 155-RELATED (PTHR33830:SF1)		Arabidopsis thaliana
ARATH|TAIR=AT3G27503|UniProtKB=P82638	P82638	Defensin-like protein 241;SCRL19;ortholog	DEFENSIN-LIKE PROTEIN 226-RELATED (PTHR34450:SF1)		Arabidopsis thaliana
ARATH|TAIR=AT2G28355|UniProtKB=Q8S8H3	Q8S8H3	Defensin-like protein 149;LCR5;ortholog	DEFENSIN-LIKE PROTEIN 144-RELATED (PTHR34783:SF1)		Arabidopsis thaliana
ARATH|TAIR=AT2G28405|UniProtKB=P82747	P82747	Putative defensin-like protein 150;LCR32;ortholog	DEFENSIN-LIKE PROTEIN 144-RELATED (PTHR34783:SF1)		Arabidopsis thaliana
ARATH|TAIR=AT1G75030|UniProtKB=Q9C9P9	Q9C9P9	At1g75030;F9E10.12;ortholog	PATHOGENESIS-RELATED PROTEIN 5-RELATED (PTHR31048:SF10)		Arabidopsis thaliana
ARATH|TAIR=AT3G43083|UniProtKB=P82748	P82748	Putative defensin-like protein 133;LCR33;ortholog	DEFENSIN-LIKE PROTEIN 144-RELATED (PTHR34783:SF1)		Arabidopsis thaliana
ARATH|TAIR=AT1G65113|UniProtKB=P82621	P82621	Defensin-like protein 226;SCRL2;ortholog	DEFENSIN-LIKE PROTEIN 226-RELATED (PTHR34450:SF1)		Arabidopsis thaliana
ARATH|TAIR=AT2G06983|UniProtKB=P82635	P82635	Putative defensin-like protein 238;SCRL16;ortholog	DEFENSIN-LIKE PROTEIN 226-RELATED (PTHR34450:SF1)		Arabidopsis thaliana
ARATH|TAIR=AT1G61070|UniProtKB=Q9C947	Q9C947	Defensin-like protein 5;PDF2.4;ortholog	DEFENSIN-LIKE PROTEIN 1-RELATED (PTHR33147:SF15)		Arabidopsis thaliana
localization (GO:0051179)	2345	39	17.48	+	2.23	2.19e-06	0.000639
Gene ID	Mapped IDs	Gene name; Gene symbol; Ortholog	PANTHER family/subfamily	PANTHER protein class	Species
ARATH|TAIR=AT5G07230|UniProtKB=Q00762	Q00762	Tapetum-specific protein A9;A9;ortholog	BIFUNCTIONAL INHIBITOR/LIPID-TRANSFER PROTEIN/SEED STORAGE 2S ALBUMIN SUPERFAMILY PROTEIN-RELATED (PTHR35501:SF3)		Arabidopsis thaliana
ARATH|TAIR=AT5G59420|UniProtKB=Q93Y40	Q93Y40	Oxysterol-binding protein-related protein 3C;ORP3C;ortholog	OXYSTEROL-BINDING PROTEIN-RELATED PROTEIN 3C (PTHR10972:SF147)		Arabidopsis thaliana
ARATH|TAIR=AT2G06530|UniProtKB=Q9SKI2	Q9SKI2	Vacuolar protein sorting-associated protein 2 homolog 1;VPS2.1;ortholog	CHARGED MULTIVESICULAR BODY PROTEIN 2A (PTHR10476:SF4)		Arabidopsis thaliana
ARATH|TAIR=AT1G18280|UniProtKB=Q9LE56	Q9LE56	At1g18280;LTPG3;ortholog	BIFUNCTIONAL INHIBITOR/LIPID-TRANSFER PROTEIN/SEED STORAGE 2S ALBUMIN SUPERFAMILY PROTEIN (PTHR33044:SF78)		Arabidopsis thaliana
ARATH|TAIR=AT3G49560|UniProtKB=Q9SCK3	Q9SCK3	At3g49560;T9C5.150;ortholog	SUBFAMILY NOT NAMED (PTHR14110:SF6)	transporter(PC00227)	Arabidopsis thaliana
ARATH|TAIR=AT3G25410|UniProtKB=Q8RXE8	Q8RXE8	Probable sodium/metabolite cotransporter BASS3, chloroplastic;BASS3;ortholog	SODIUM/METABOLITE COTRANSPORTER BASS3, CHLOROPLASTIC-RELATED (PTHR10361:SF33)	cation transporter(PC00068)	Arabidopsis thaliana
ARATH|TAIR=AT4G05120|UniProtKB=Q9M0Y3	Q9M0Y3	Equilibrative nucleotide transporter 3;ENT3;ortholog	EQUILIBRATIVE NUCLEOSIDE TRANSPORTER 6-RELATED (PTHR10332:SF38)	transporter(PC00227)	Arabidopsis thaliana
ARATH|Gene=AT2G20990|UniProtKB=Q9SKR2	Q9SKR2	Synaptotagmin-1;SYT1;ortholog	CALCIUM-DEPENDENT LIPID-BINDING (CALB DOMAIN) FAMILY PROTEIN-RELATED (PTHR10774:SF175)		Arabidopsis thaliana
ARATH|TAIR=AT1G02620|UniProtKB=Q3E6Q3	Q3E6Q3	Ras-related small GTP-binding family protein;At1g02620;ortholog	GTP-BINDING PROTEIN SAR1B (PTHR45684:SF2)		Arabidopsis thaliana
ARATH|TAIR=AT3G59455|UniProtKB=A8MR90	A8MR90	Bifunctional inhibitor/lipid-transfer protein/seed storage 2S albumin superfamily protein;At3g59455;ortholog	BIFUNCTIONAL INHIBITOR/LIPID-TRANSFER PROTEIN/SEED STORAGE 2S ALBUMIN SUPERFAMILY PROTEIN (PTHR33214:SF24)		Arabidopsis thaliana
ARATH|TAIR=AT3G53530|UniProtKB=Q8RXH8	Q8RXH8	Protein SODIUM POTASSIUM ROOT DEFECTIVE 3;NAKR3;ortholog	PROTEIN SODIUM POTASSIUM ROOT DEFECTIVE 1-RELATED (PTHR46119:SF4)		Arabidopsis thaliana
ARATH|TAIR=AT3G57280|UniProtKB=Q93V66	Q93V66	Protein FATTY ACID EXPORT 1, chloroplastic;FAX1;ortholog	PROTEIN FATTY ACID EXPORT 1, CHLOROPLASTIC (PTHR12668:SF18)		Arabidopsis thaliana
ARATH|TAIR=AT5G52160|UniProtKB=Q9LTK4	Q9LTK4	At5g52160;At5g52160;ortholog	SUBFAMILY NOT NAMED (PTHR35501:SF2)		Arabidopsis thaliana
ARATH|TAIR=AT5G57240|UniProtKB=Q9LVD4	Q9LVD4	Oxysterol-binding protein-related protein 4C;ORP4C;ortholog	OXYSTEROL-BINDING PROTEIN-RELATED PROTEIN 5 (PTHR10972:SF102)		Arabidopsis thaliana
ARATH|TAIR=AT5G07600|UniProtKB=Q9FLS1	Q9FLS1	Oleosin family protein;MBK20.3;ortholog	GLYCINE-RICH PROTEIN-RELATED (PTHR33203:SF7)		Arabidopsis thaliana
ARATH|TAIR=AT1G73030|UniProtKB=Q9SSM4	Q9SSM4	ESCRT-related protein CHMP1B;CHMP1B;ortholog	CHARGED MULTIVESICULAR BODY PROTEIN 1B (PTHR10476:SF2)	membrane traffic protein(PC00150)	Arabidopsis thaliana
ARATH|TAIR=AT5G20230|UniProtKB=Q07488	Q07488	Blue copper protein;BCB;ortholog	BLUE COPPER PROTEIN (PTHR33021:SF166)		Arabidopsis thaliana
ARATH|TAIR=AT5G07560|UniProtKB=Q9LY07	Q9LY07	Glycine-rich protein 20;ATGRP20;ortholog	GLYCINE-RICH PROTEIN-RELATED (PTHR33203:SF7)		Arabidopsis thaliana
ARATH|TAIR=AT5G40260|UniProtKB=Q8LFH5	Q8LFH5	Bidirectional sugar transporter SWEET8;SWEET8;ortholog	BIDIRECTIONAL SUGAR TRANSPORTER SWEET8 (PTHR10791:SF113)		Arabidopsis thaliana
ARATH|TAIR=AT5G42890|UniProtKB=Q9FMN0	Q9FMN0	Putative uncharacterized protein;SCP2;ortholog	SUBFAMILY NOT NAMED (PTHR10094:SF24)		Arabidopsis thaliana
ARATH|TAIR=AT1G66850|UniProtKB=Q9C9N7	Q9C9N7	At1g66850;At1g66850;ortholog	BIFUNCTIONAL INHIBITOR/LIPID-TRANSFER PROTEIN/SEED STORAGE 2S ALBUMIN SUPERFAMILY PROTEIN (PTHR33214:SF7)		Arabidopsis thaliana
ARATH|TAIR=AT5G07530|UniProtKB=Q9LY09	Q9LY09	Oleosin GRP-17;GRP17;ortholog	GLYCINE-RICH PROTEIN-RELATED (PTHR33203:SF7)		Arabidopsis thaliana
ARATH|Gene=AT3G55480|UniProtKB=Q9M2T1	Q9M2T1	AP3-complex subunit beta-A;AP3BA;ortholog	AP-3 COMPLEX SUBUNIT BETA (PTHR11134:SF1)	membrane traffic protein(PC00150)	Arabidopsis thaliana
ARATH|TAIR=AT5G61610|UniProtKB=F4K3K4	F4K3K4	Oleosin family protein;At5g61610;ortholog	GLYCINE-RICH PROTEIN-RELATED (PTHR33203:SF7)		Arabidopsis thaliana
ARATH|TAIR=AT5G62080|UniProtKB=Q8GT78	Q8GT78	Bifunctional inhibitor/lipid-transfer protein/seed storage 2S albumin superfamily protein;MTG10.3;ortholog	BIFUNCTIONAL INHIBITOR/LIPID-TRANSFER PROTEIN/SEED STORAGE 2S ALBUMIN SUPERFAMILY PROTEIN-RELATED (PTHR35501:SF3)		Arabidopsis thaliana
ARATH|Gene=AT2G21660|UniProtKB=Q03250	Q03250	Glycine-rich RNA-binding protein 7;RBG7;ortholog	GLYCINE-RICH RNA-BINDING PROTEIN 7-RELATED (PTHR15241:SF53)		Arabidopsis thaliana
ARATH|Gene=AT5G07550|UniProtKB=Q42574	Q42574	Oleosin;ATGRP19;ortholog	GLYCINE-RICH PROTEIN-RELATED (PTHR33203:SF7)		Arabidopsis thaliana
ARATH|TAIR=AT1G61630|UniProtKB=Q944P0	Q944P0	Equilibrative nucleotide transporter 7;ENT7;ortholog	EQUILIBRATIVE NUCLEOSIDE TRANSPORTER 6-RELATED (PTHR10332:SF38)	transporter(PC00227)	Arabidopsis thaliana
ARATH|TAIR=AT4G02080|UniProtKB=O04834	O04834	GTP-binding protein SAR1A;SAR1A;ortholog	GTP-BINDING PROTEIN SAR1B (PTHR45684:SF2)		Arabidopsis thaliana
ARATH|TAIR=AT2G16592|UniProtKB=A8MQE7	A8MQE7	Bifunctional inhibitor/lipid-transfer protein/seed storage 2S albumin superfamily protein;At2g16592;ortholog	BIFUNCTIONAL INHIBITOR/LIPID-TRANSFER PROTEIN/SEED STORAGE 2S ALBUMIN SUPERFAMILY PROTEIN (PTHR33214:SF7)		Arabidopsis thaliana
ARATH|TAIR=AT4G14455|UniProtKB=Q94CG2	Q94CG2	Bet1-like SNARE 1-2;BET12;ortholog	BET1-LIKE SNARE 1-2 (PTHR12791:SF36)	SNARE protein(PC00034)	Arabidopsis thaliana
ARATH|TAIR=AT5G47200|UniProtKB=Q9FPJ4	Q9FPJ4	Ras-related protein RABD2b;RABD2B;ortholog	RAS-RELATED PROTEIN RABD2B-RELATED (PTHR24073:SF666)		Arabidopsis thaliana
ARATH|TAIR=AT5G63060|UniProtKB=F4K975	F4K975	Sec14p-like phosphatidylinositol transfer family protein;MDC12.2;ortholog	SEC14P-LIKE PHOSPHATIDYLINOSITOL TRANSFER FAMILY PROTEIN (PTHR47556:SF1)		Arabidopsis thaliana
ARATH|TAIR=AT1G73220|UniProtKB=Q9CAT6	Q9CAT6	Organic cation/carnitine transporter 1;OCT1;ortholog	ORGANIC CATION/CARNITINE TRANSPORTER 1 (PTHR24064:SF271)		Arabidopsis thaliana
ARATH|TAIR=AT2G19760|UniProtKB=Q42449	Q42449	Profilin-1;PRO1;ortholog	PROFILIN (PTHR11604:SF0)	non-motor actin binding protein(PC00165)	Arabidopsis thaliana
ARATH|TAIR=AT1G31812|UniProtKB=P57752	P57752	Acyl-CoA-binding domain-containing protein 6;ACBP6;ortholog	ACYL-COA-BINDING PROTEIN HOMOLOG (PTHR23310:SF62)	enzyme modulator(PC00095);transfer/carrier protein(PC00219)	Arabidopsis thaliana
ARATH|TAIR=AT5G59310|UniProtKB=Q9LLR6	Q9LLR6	Non-specific lipid-transfer protein 4;LTP4;ortholog	BIFUNCTIONAL INHIBITOR/LIPID-TRANSFER PROTEIN/SEED STORAGE 2S ALBUMIN SUPERFAMILY PROTEIN-RELATED (PTHR33076:SF24)		Arabidopsis thaliana
ARATH|TAIR=AT5G65687|UniProtKB=Q6NMN6	Q6NMN6	Probable sphingolipid transporter spinster homolog 1;At5g65687;ortholog	SPHINGOLIPID TRANSPORTER SPINSTER HOMOLOG 1-RELATED (PTHR23505:SF21)		Arabidopsis thaliana
ARATH|TAIR=locus|UniProtKB=Q2V3C1	Q2V3C1	Non-specific lipid-transfer protein 11;LTP11;ortholog	BIFUNCTIONAL INHIBITOR/LIPID-TRANSFER PROTEIN/SEED STORAGE 2S ALBUMIN SUPERFAMILY PROTEIN-RELATED (PTHR33076:SF24)		Arabidopsis thaliana
response to stress (GO:0006950)	3283	52	24.47	+	2.12	1.26e-07	5.36e-05
Gene ID	Mapped IDs	Gene name; Gene symbol; Ortholog	PANTHER family/subfamily	PANTHER protein class	Species
ARATH|TAIR=AT5G12140|UniProtKB=Q945Q1	Q945Q1	Cysteine proteinase inhibitor 1;CYS1;ortholog	CYSTEINE PROTEINASE INHIBITOR 1 (PTHR11413:SF45)	protease inhibitor(PC00191)	Arabidopsis thaliana
ARATH|TAIR=AT4G10115|UniProtKB=P82639	P82639	Putative defensin-like protein 236;SCRL20;ortholog	DEFENSIN-LIKE PROTEIN 226-RELATED (PTHR34450:SF1)		Arabidopsis thaliana
ARATH|Gene=AT4G03520|UniProtKB=Q9SEU8	Q9SEU8	Thioredoxin M2, chloroplastic;At4g03520;ortholog	THIOREDOXIN M1, CHLOROPLASTIC-RELATED (PTHR45663:SF8)	oxidoreductase(PC00176)	Arabidopsis thaliana
ARATH|TAIR=AT5G48543|UniProtKB=P82716	P82716	Defensin-like protein 147;LCR1;ortholog	DEFENSIN-LIKE PROTEIN 144-RELATED (PTHR34783:SF1)		Arabidopsis thaliana
ARATH|TAIR=AT2G38340|UniProtKB=O80917	O80917	Dehydration-responsive element-binding protein 2E;DREB2E;ortholog	DEHYDRATION-RESPONSIVE ELEMENT-BINDING PROTEIN 2A-RELATED (PTHR31241:SF2)		Arabidopsis thaliana
ARATH|TAIR=AT2G27020|UniProtKB=O23715	O23715	Proteasome subunit alpha type-3;PAG1;ortholog	PROTEASOME SUBUNIT ALPHA TYPE-3 (PTHR11599:SF10)	protease(PC00190)	Arabidopsis thaliana
ARATH|TAIR=AT2G15535|UniProtKB=Q8S8H9	Q8S8H9	Defensin-like protein 144;LCR10;ortholog	DEFENSIN-LIKE PROTEIN 144-RELATED (PTHR34783:SF1)		Arabidopsis thaliana
ARATH|TAIR=AT4G32717|UniProtKB=P82643	P82643	Putative defensin-like protein 230;SCRL24;ortholog	DEFENSIN-LIKE PROTEIN 226-RELATED (PTHR34450:SF1)		Arabidopsis thaliana
ARATH|TAIR=AT2G31980|UniProtKB=Q8L5T9	Q8L5T9	Cysteine proteinase inhibitor 2;CYS2;ortholog	CYSTEINE PROTEINASE INHIBITOR 2 (PTHR47373:SF1)		Arabidopsis thaliana
ARATH|TAIR=AT5G45060|UniProtKB=Q9FHF0	Q9FHF0	Disease resistance protein (TIR-NBS-LRR class) family;At5g45060;ortholog	DISEASE RESISTANCE PROTEIN (TIR-NBS-LRR CLASS) FAMILY-RELATED (PTHR11017:SF209)		Arabidopsis thaliana
ARATH|TAIR=AT4G26840|UniProtKB=P55852	P55852	Small ubiquitin-related modifier 1;SUMO1;ortholog	SMALL UBIQUITIN-RELATED MODIFIER 1 (PTHR10562:SF14)		Arabidopsis thaliana
ARATH|TAIR=AT3G25265|UniProtKB=P82719	P82719	Putative defensin-like protein 148;LCR4;ortholog	DEFENSIN-LIKE PROTEIN 144-RELATED (PTHR34783:SF1)		Arabidopsis thaliana
ARATH|TAIR=AT5G45875|UniProtKB=P82646	P82646	Defensin-like protein 229;SCRL27;ortholog	DEFENSIN-LIKE PROTEIN 226-RELATED (PTHR34450:SF1)		Arabidopsis thaliana
ARATH|Gene=AT2G20990|UniProtKB=Q9SKR2	Q9SKR2	Synaptotagmin-1;SYT1;ortholog	CALCIUM-DEPENDENT LIPID-BINDING (CALB DOMAIN) FAMILY PROTEIN-RELATED (PTHR10774:SF175)		Arabidopsis thaliana
ARATH|TAIR=AT4G38680|UniProtKB=Q41188	Q41188	Cold shock protein 2;CSP2;ortholog	COLD SHOCK DOMAIN-CONTAINING PROTEIN 3-RELATED (PTHR46565:SF2)		Arabidopsis thaliana
ARATH|TAIR=AT4G32714|UniProtKB=P82644	P82644	Putative defensin-like protein 231;SCRL25;ortholog	DEFENSIN-LIKE PROTEIN 226-RELATED (PTHR34450:SF1)		Arabidopsis thaliana
ARATH|TAIR=AT5G39950|UniProtKB=Q38879	Q38879	Thioredoxin H2;TRX2;ortholog	THIOREDOXIN H2-RELATED (PTHR10438:SF243)		Arabidopsis thaliana
ARATH|TAIR=AT5G15970|UniProtKB=P31169	P31169	Stress-induced protein KIN2;KIN2;ortholog	ABA-INDUCIBLE PROTEIN-LIKE-RELATED (PTHR34191:SF5)		Arabidopsis thaliana
ARATH|TAIR=AT1G79340|UniProtKB=O64517	O64517	Metacaspase-4;AMC4;ortholog	METACASPASE-4-RELATED (PTHR31810:SF6)	cysteine protease(PC00081)	Arabidopsis thaliana
ARATH|TAIR=AT2G31570|UniProtKB=O04922	O04922	Probable glutathione peroxidase 2;GPX2;ortholog	GLUTATHIONE PEROXIDASE 2-RELATED (PTHR11592:SF87)	peroxidase(PC00180)	Arabidopsis thaliana
ARATH|TAIR=AT5G36970|UniProtKB=F4K5V1	F4K5V1	NDR1/HIN1-like 25;NHL25;ortholog	NDR1/HIN1-LIKE 25-RELATED (PTHR31852:SF1)		Arabidopsis thaliana
ARATH|TAIR=AT5G20230|UniProtKB=Q07488	Q07488	Blue copper protein;BCB;ortholog	BLUE COPPER PROTEIN (PTHR33021:SF166)		Arabidopsis thaliana
ARATH|TAIR=AT1G73680|UniProtKB=Q9C9U3	Q9C9U3	Alpha-dioxygenase 2;DOX2;ortholog	ALPHA-DIOXYGENASE 2 (PTHR11903:SF12)	oxygenase(PC00177)	Arabidopsis thaliana
ARATH|TAIR=AT3G08970|UniProtKB=Q9SR96	Q9SR96	DnaJ protein ERDJ3A;ERDJ3A;ortholog	DNAJ PROTEIN ERDJ3A (PTHR45184:SF1)		Arabidopsis thaliana
ARATH|Gene=AT5G55160|UniProtKB=Q9FLP6	Q9FLP6	Small ubiquitin-related modifier 2;SUMO2;ortholog	SMALL UBIQUITIN-RELATED MODIFIER 1 (PTHR10562:SF14)		Arabidopsis thaliana
ARATH|TAIR=AT2G02140|UniProtKB=Q9ZUL8	Q9ZUL8	Defensin-like protein 10;PDF2.6;ortholog	DEFENSIN-LIKE PROTEIN 1-RELATED (PTHR33147:SF15)		Arabidopsis thaliana
ARATH|TAIR=AT2G25344|UniProtKB=P82729	P82729	Putative defensin-like protein 137;LCR14;ortholog	DEFENSIN-LIKE PROTEIN 144-RELATED (PTHR34783:SF1)		Arabidopsis thaliana
ARATH|TAIR=AT1G76180|UniProtKB=P42763	P42763	Dehydrin ERD14;ERD14;ortholog	DEHYDRIN COR47-RELATED (PTHR33346:SF2)		Arabidopsis thaliana
ARATH|TAIR=AT5G24090|UniProtKB=P19172	P19172	Acidic endochitinase;CHIB1;ortholog	ACIDIC ENDOCHITINASE (PTHR45708:SF14)		Arabidopsis thaliana
ARATH|TAIR=AT1G08695|UniProtKB=P82622	P82622	Putative defensin-like protein 228;SCRL3;ortholog	DEFENSIN-LIKE PROTEIN 226-RELATED (PTHR34450:SF1)		Arabidopsis thaliana
ARATH|Gene=AT2G21660|UniProtKB=Q03250	Q03250	Glycine-rich RNA-binding protein 7;RBG7;ortholog	GLYCINE-RICH RNA-BINDING PROTEIN 7-RELATED (PTHR15241:SF53)		Arabidopsis thaliana
ARATH|TAIR=AT3G13782|UniProtKB=F4JEI8	F4JEI8	Nucleosome assembly protein 1;4;NAP1;4;ortholog	NUCLEOSOME ASSEMBLY PROTEIN 1,2-RELATED (PTHR11875:SF103)	phosphatase inhibitor(PC00183)	Arabidopsis thaliana
ARATH|Gene=AT4G39260|UniProtKB=Q03251	Q03251	Glycine-rich RNA-binding protein 8;RBG8;ortholog	GLYCINE-RICH RNA-BINDING PROTEIN 7-RELATED (PTHR15241:SF53)		Arabidopsis thaliana
ARATH|TAIR=AT3G12490|UniProtKB=Q8H0X6	Q8H0X6	Cysteine proteinase inhibitor 6;CYS6;ortholog	CYSTEINE PROTEINASE INHIBITOR 6 (PTHR11413:SF103)	protease inhibitor(PC00191)	Arabidopsis thaliana
ARATH|TAIR=AT2G21060|UniProtKB=Q38896	Q38896	Cold shock domain-containing protein 4;CSP4;ortholog	COLD SHOCK DOMAIN-CONTAINING PROTEIN 3-RELATED (PTHR46565:SF2)		Arabidopsis thaliana
ARATH|TAIR=AT4G09984|UniProtKB=P82749	P82749	Putative defensin-like protein 142;LCR34;ortholog	DEFENSIN-LIKE PROTEIN 144-RELATED (PTHR34783:SF1)		Arabidopsis thaliana
ARATH|TAIR=AT4G11760|UniProtKB=Q9T0E3	Q9T0E3	Defensin-like protein 151;LCR17;ortholog	DEFENSIN-LIKE PROTEIN 144-RELATED (PTHR34783:SF1)		Arabidopsis thaliana
ARATH|TAIR=AT4G29305|UniProtKB=P82739	P82739	Defensin-like protein 159;LCR25;ortholog	DEFENSIN-LIKE PROTEIN 155-RELATED (PTHR33830:SF1)		Arabidopsis thaliana
ARATH|TAIR=AT4G15802|UniProtKB=Q8GW48	Q8GW48	At4g15810;HSBP;ortholog	HEAT SHOCK FACTOR BINDING PROTEIN (PTHR19424:SF0)		Arabidopsis thaliana
ARATH|TAIR=AT3G03780|UniProtKB=Q9SRV5	Q9SRV5	5-methyltetrahydropteroyltriglutamate--homocysteine methyltransferase 2;MS2;ortholog	5-METHYLTETRAHYDROPTEROYLTRIGLUTAMATE--HOMOCYSTEINE METHYLTRANSFERASE (PTHR30519:SF0)	methyltransferase(PC00155)	Arabidopsis thaliana
ARATH|TAIR=AT3G27503|UniProtKB=P82638	P82638	Defensin-like protein 241;SCRL19;ortholog	DEFENSIN-LIKE PROTEIN 226-RELATED (PTHR34450:SF1)		Arabidopsis thaliana
ARATH|TAIR=AT2G28355|UniProtKB=Q8S8H3	Q8S8H3	Defensin-like protein 149;LCR5;ortholog	DEFENSIN-LIKE PROTEIN 144-RELATED (PTHR34783:SF1)		Arabidopsis thaliana
ARATH|TAIR=AT2G28405|UniProtKB=P82747	P82747	Putative defensin-like protein 150;LCR32;ortholog	DEFENSIN-LIKE PROTEIN 144-RELATED (PTHR34783:SF1)		Arabidopsis thaliana
ARATH|TAIR=AT3G43083|UniProtKB=P82748	P82748	Putative defensin-like protein 133;LCR33;ortholog	DEFENSIN-LIKE PROTEIN 144-RELATED (PTHR34783:SF1)		Arabidopsis thaliana
ARATH|TAIR=AT1G31812|UniProtKB=P57752	P57752	Acyl-CoA-binding domain-containing protein 6;ACBP6;ortholog	ACYL-COA-BINDING PROTEIN HOMOLOG (PTHR23310:SF62)	enzyme modulator(PC00095);transfer/carrier protein(PC00219)	Arabidopsis thaliana
ARATH|TAIR=AT1G23260|UniProtKB=Q93YP0	Q93YP0	Ubiquitin-conjugating enzyme E2 variant 1A;UEV1A;ortholog	UBIQUITIN-CONJUGATING ENZYME E2 VARIANT 1A-RELATED (PTHR24068:SF127)		Arabidopsis thaliana
ARATH|TAIR=AT5G59310|UniProtKB=Q9LLR6	Q9LLR6	Non-specific lipid-transfer protein 4;LTP4;ortholog	BIFUNCTIONAL INHIBITOR/LIPID-TRANSFER PROTEIN/SEED STORAGE 2S ALBUMIN SUPERFAMILY PROTEIN-RELATED (PTHR33076:SF24)		Arabidopsis thaliana
ARATH|TAIR=AT1G65113|UniProtKB=P82621	P82621	Defensin-like protein 226;SCRL2;ortholog	DEFENSIN-LIKE PROTEIN 226-RELATED (PTHR34450:SF1)		Arabidopsis thaliana
ARATH|TAIR=AT2G06983|UniProtKB=P82635	P82635	Putative defensin-like protein 238;SCRL16;ortholog	DEFENSIN-LIKE PROTEIN 226-RELATED (PTHR34450:SF1)		Arabidopsis thaliana
ARATH|TAIR=AT1G56450|UniProtKB=Q7DLR9	Q7DLR9	Proteasome subunit beta type-4;PBG1;ortholog	PROTEASOME SUBUNIT BETA TYPE-4 (PTHR11599:SF5)	protease(PC00190)	Arabidopsis thaliana
ARATH|TAIR=AT1G61070|UniProtKB=Q9C947	Q9C947	Defensin-like protein 5;PDF2.4;ortholog	DEFENSIN-LIKE PROTEIN 1-RELATED (PTHR33147:SF15)		Arabidopsis thaliana
ARATH|TAIR=AT3G02480|UniProtKB=Q9M892	Q9M892	AT3g02480/F16B3_11;At3g02480;ortholog	ABA-INDUCIBLE PROTEIN-LIKE-RELATED (PTHR34191:SF5)		Arabidopsis thaliana
transport (GO:0006810)	2235	34	16.66	+	2.04	8.91e-05	0.0145
Gene ID	Mapped IDs	Gene name; Gene symbol; Ortholog	PANTHER family/subfamily	PANTHER protein class	Species
ARATH|TAIR=AT5G07230|UniProtKB=Q00762	Q00762	Tapetum-specific protein A9;A9;ortholog	BIFUNCTIONAL INHIBITOR/LIPID-TRANSFER PROTEIN/SEED STORAGE 2S ALBUMIN SUPERFAMILY PROTEIN-RELATED (PTHR35501:SF3)		Arabidopsis thaliana
ARATH|TAIR=AT5G59420|UniProtKB=Q93Y40	Q93Y40	Oxysterol-binding protein-related protein 3C;ORP3C;ortholog	OXYSTEROL-BINDING PROTEIN-RELATED PROTEIN 3C (PTHR10972:SF147)		Arabidopsis thaliana
ARATH|TAIR=AT2G06530|UniProtKB=Q9SKI2	Q9SKI2	Vacuolar protein sorting-associated protein 2 homolog 1;VPS2.1;ortholog	CHARGED MULTIVESICULAR BODY PROTEIN 2A (PTHR10476:SF4)		Arabidopsis thaliana
ARATH|TAIR=AT1G18280|UniProtKB=Q9LE56	Q9LE56	At1g18280;LTPG3;ortholog	BIFUNCTIONAL INHIBITOR/LIPID-TRANSFER PROTEIN/SEED STORAGE 2S ALBUMIN SUPERFAMILY PROTEIN (PTHR33044:SF78)		Arabidopsis thaliana
ARATH|TAIR=AT3G49560|UniProtKB=Q9SCK3	Q9SCK3	At3g49560;T9C5.150;ortholog	SUBFAMILY NOT NAMED (PTHR14110:SF6)	transporter(PC00227)	Arabidopsis thaliana
ARATH|TAIR=AT3G25410|UniProtKB=Q8RXE8	Q8RXE8	Probable sodium/metabolite cotransporter BASS3, chloroplastic;BASS3;ortholog	SODIUM/METABOLITE COTRANSPORTER BASS3, CHLOROPLASTIC-RELATED (PTHR10361:SF33)	cation transporter(PC00068)	Arabidopsis thaliana
ARATH|TAIR=AT4G05120|UniProtKB=Q9M0Y3	Q9M0Y3	Equilibrative nucleotide transporter 3;ENT3;ortholog	EQUILIBRATIVE NUCLEOSIDE TRANSPORTER 6-RELATED (PTHR10332:SF38)	transporter(PC00227)	Arabidopsis thaliana
ARATH|Gene=AT2G20990|UniProtKB=Q9SKR2	Q9SKR2	Synaptotagmin-1;SYT1;ortholog	CALCIUM-DEPENDENT LIPID-BINDING (CALB DOMAIN) FAMILY PROTEIN-RELATED (PTHR10774:SF175)		Arabidopsis thaliana
ARATH|TAIR=AT1G02620|UniProtKB=Q3E6Q3	Q3E6Q3	Ras-related small GTP-binding family protein;At1g02620;ortholog	GTP-BINDING PROTEIN SAR1B (PTHR45684:SF2)		Arabidopsis thaliana
ARATH|TAIR=AT3G59455|UniProtKB=A8MR90	A8MR90	Bifunctional inhibitor/lipid-transfer protein/seed storage 2S albumin superfamily protein;At3g59455;ortholog	BIFUNCTIONAL INHIBITOR/LIPID-TRANSFER PROTEIN/SEED STORAGE 2S ALBUMIN SUPERFAMILY PROTEIN (PTHR33214:SF24)		Arabidopsis thaliana
ARATH|TAIR=AT3G53530|UniProtKB=Q8RXH8	Q8RXH8	Protein SODIUM POTASSIUM ROOT DEFECTIVE 3;NAKR3;ortholog	PROTEIN SODIUM POTASSIUM ROOT DEFECTIVE 1-RELATED (PTHR46119:SF4)		Arabidopsis thaliana
ARATH|TAIR=AT3G57280|UniProtKB=Q93V66	Q93V66	Protein FATTY ACID EXPORT 1, chloroplastic;FAX1;ortholog	PROTEIN FATTY ACID EXPORT 1, CHLOROPLASTIC (PTHR12668:SF18)		Arabidopsis thaliana
ARATH|TAIR=AT5G52160|UniProtKB=Q9LTK4	Q9LTK4	At5g52160;At5g52160;ortholog	SUBFAMILY NOT NAMED (PTHR35501:SF2)		Arabidopsis thaliana
ARATH|TAIR=AT5G57240|UniProtKB=Q9LVD4	Q9LVD4	Oxysterol-binding protein-related protein 4C;ORP4C;ortholog	OXYSTEROL-BINDING PROTEIN-RELATED PROTEIN 5 (PTHR10972:SF102)		Arabidopsis thaliana
ARATH|TAIR=AT1G73030|UniProtKB=Q9SSM4	Q9SSM4	ESCRT-related protein CHMP1B;CHMP1B;ortholog	CHARGED MULTIVESICULAR BODY PROTEIN 1B (PTHR10476:SF2)	membrane traffic protein(PC00150)	Arabidopsis thaliana
ARATH|TAIR=AT5G20230|UniProtKB=Q07488	Q07488	Blue copper protein;BCB;ortholog	BLUE COPPER PROTEIN (PTHR33021:SF166)		Arabidopsis thaliana
ARATH|TAIR=AT5G40260|UniProtKB=Q8LFH5	Q8LFH5	Bidirectional sugar transporter SWEET8;SWEET8;ortholog	BIDIRECTIONAL SUGAR TRANSPORTER SWEET8 (PTHR10791:SF113)		Arabidopsis thaliana
ARATH|TAIR=AT5G42890|UniProtKB=Q9FMN0	Q9FMN0	Putative uncharacterized protein;SCP2;ortholog	SUBFAMILY NOT NAMED (PTHR10094:SF24)		Arabidopsis thaliana
ARATH|TAIR=AT1G66850|UniProtKB=Q9C9N7	Q9C9N7	At1g66850;At1g66850;ortholog	BIFUNCTIONAL INHIBITOR/LIPID-TRANSFER PROTEIN/SEED STORAGE 2S ALBUMIN SUPERFAMILY PROTEIN (PTHR33214:SF7)		Arabidopsis thaliana
ARATH|TAIR=AT5G07530|UniProtKB=Q9LY09	Q9LY09	Oleosin GRP-17;GRP17;ortholog	GLYCINE-RICH PROTEIN-RELATED (PTHR33203:SF7)		Arabidopsis thaliana
ARATH|Gene=AT3G55480|UniProtKB=Q9M2T1	Q9M2T1	AP3-complex subunit beta-A;AP3BA;ortholog	AP-3 COMPLEX SUBUNIT BETA (PTHR11134:SF1)	membrane traffic protein(PC00150)	Arabidopsis thaliana
ARATH|TAIR=AT5G62080|UniProtKB=Q8GT78	Q8GT78	Bifunctional inhibitor/lipid-transfer protein/seed storage 2S albumin superfamily protein;MTG10.3;ortholog	BIFUNCTIONAL INHIBITOR/LIPID-TRANSFER PROTEIN/SEED STORAGE 2S ALBUMIN SUPERFAMILY PROTEIN-RELATED (PTHR35501:SF3)		Arabidopsis thaliana
ARATH|Gene=AT2G21660|UniProtKB=Q03250	Q03250	Glycine-rich RNA-binding protein 7;RBG7;ortholog	GLYCINE-RICH RNA-BINDING PROTEIN 7-RELATED (PTHR15241:SF53)		Arabidopsis thaliana
ARATH|TAIR=AT1G61630|UniProtKB=Q944P0	Q944P0	Equilibrative nucleotide transporter 7;ENT7;ortholog	EQUILIBRATIVE NUCLEOSIDE TRANSPORTER 6-RELATED (PTHR10332:SF38)	transporter(PC00227)	Arabidopsis thaliana
ARATH|TAIR=AT4G02080|UniProtKB=O04834	O04834	GTP-binding protein SAR1A;SAR1A;ortholog	GTP-BINDING PROTEIN SAR1B (PTHR45684:SF2)		Arabidopsis thaliana
ARATH|TAIR=AT2G16592|UniProtKB=A8MQE7	A8MQE7	Bifunctional inhibitor/lipid-transfer protein/seed storage 2S albumin superfamily protein;At2g16592;ortholog	BIFUNCTIONAL INHIBITOR/LIPID-TRANSFER PROTEIN/SEED STORAGE 2S ALBUMIN SUPERFAMILY PROTEIN (PTHR33214:SF7)		Arabidopsis thaliana
ARATH|TAIR=AT4G14455|UniProtKB=Q94CG2	Q94CG2	Bet1-like SNARE 1-2;BET12;ortholog	BET1-LIKE SNARE 1-2 (PTHR12791:SF36)	SNARE protein(PC00034)	Arabidopsis thaliana
ARATH|TAIR=AT5G47200|UniProtKB=Q9FPJ4	Q9FPJ4	Ras-related protein RABD2b;RABD2B;ortholog	RAS-RELATED PROTEIN RABD2B-RELATED (PTHR24073:SF666)		Arabidopsis thaliana
ARATH|TAIR=AT5G63060|UniProtKB=F4K975	F4K975	Sec14p-like phosphatidylinositol transfer family protein;MDC12.2;ortholog	SEC14P-LIKE PHOSPHATIDYLINOSITOL TRANSFER FAMILY PROTEIN (PTHR47556:SF1)		Arabidopsis thaliana
ARATH|TAIR=AT1G73220|UniProtKB=Q9CAT6	Q9CAT6	Organic cation/carnitine transporter 1;OCT1;ortholog	ORGANIC CATION/CARNITINE TRANSPORTER 1 (PTHR24064:SF271)		Arabidopsis thaliana
ARATH|TAIR=AT1G31812|UniProtKB=P57752	P57752	Acyl-CoA-binding domain-containing protein 6;ACBP6;ortholog	ACYL-COA-BINDING PROTEIN HOMOLOG (PTHR23310:SF62)	enzyme modulator(PC00095);transfer/carrier protein(PC00219)	Arabidopsis thaliana
ARATH|TAIR=AT5G59310|UniProtKB=Q9LLR6	Q9LLR6	Non-specific lipid-transfer protein 4;LTP4;ortholog	BIFUNCTIONAL INHIBITOR/LIPID-TRANSFER PROTEIN/SEED STORAGE 2S ALBUMIN SUPERFAMILY PROTEIN-RELATED (PTHR33076:SF24)		Arabidopsis thaliana
ARATH|TAIR=AT5G65687|UniProtKB=Q6NMN6	Q6NMN6	Probable sphingolipid transporter spinster homolog 1;At5g65687;ortholog	SPHINGOLIPID TRANSPORTER SPINSTER HOMOLOG 1-RELATED (PTHR23505:SF21)		Arabidopsis thaliana
ARATH|TAIR=locus|UniProtKB=Q2V3C1	Q2V3C1	Non-specific lipid-transfer protein 11;LTP11;ortholog	BIFUNCTIONAL INHIBITOR/LIPID-TRANSFER PROTEIN/SEED STORAGE 2S ALBUMIN SUPERFAMILY PROTEIN-RELATED (PTHR33076:SF24)		Arabidopsis thaliana
establishment of localization (GO:0051234)	2259	34	16.84	+	2.02	9.9e-05	0.0156
Gene ID	Mapped IDs	Gene name; Gene symbol; Ortholog	PANTHER family/subfamily	PANTHER protein class	Species
ARATH|TAIR=AT5G07230|UniProtKB=Q00762	Q00762	Tapetum-specific protein A9;A9;ortholog	BIFUNCTIONAL INHIBITOR/LIPID-TRANSFER PROTEIN/SEED STORAGE 2S ALBUMIN SUPERFAMILY PROTEIN-RELATED (PTHR35501:SF3)		Arabidopsis thaliana
ARATH|TAIR=AT5G59420|UniProtKB=Q93Y40	Q93Y40	Oxysterol-binding protein-related protein 3C;ORP3C;ortholog	OXYSTEROL-BINDING PROTEIN-RELATED PROTEIN 3C (PTHR10972:SF147)		Arabidopsis thaliana
ARATH|TAIR=AT2G06530|UniProtKB=Q9SKI2	Q9SKI2	Vacuolar protein sorting-associated protein 2 homolog 1;VPS2.1;ortholog	CHARGED MULTIVESICULAR BODY PROTEIN 2A (PTHR10476:SF4)		Arabidopsis thaliana
ARATH|TAIR=AT1G18280|UniProtKB=Q9LE56	Q9LE56	At1g18280;LTPG3;ortholog	BIFUNCTIONAL INHIBITOR/LIPID-TRANSFER PROTEIN/SEED STORAGE 2S ALBUMIN SUPERFAMILY PROTEIN (PTHR33044:SF78)		Arabidopsis thaliana
ARATH|TAIR=AT3G49560|UniProtKB=Q9SCK3	Q9SCK3	At3g49560;T9C5.150;ortholog	SUBFAMILY NOT NAMED (PTHR14110:SF6)	transporter(PC00227)	Arabidopsis thaliana
ARATH|TAIR=AT3G25410|UniProtKB=Q8RXE8	Q8RXE8	Probable sodium/metabolite cotransporter BASS3, chloroplastic;BASS3;ortholog	SODIUM/METABOLITE COTRANSPORTER BASS3, CHLOROPLASTIC-RELATED (PTHR10361:SF33)	cation transporter(PC00068)	Arabidopsis thaliana
ARATH|TAIR=AT4G05120|UniProtKB=Q9M0Y3	Q9M0Y3	Equilibrative nucleotide transporter 3;ENT3;ortholog	EQUILIBRATIVE NUCLEOSIDE TRANSPORTER 6-RELATED (PTHR10332:SF38)	transporter(PC00227)	Arabidopsis thaliana
ARATH|Gene=AT2G20990|UniProtKB=Q9SKR2	Q9SKR2	Synaptotagmin-1;SYT1;ortholog	CALCIUM-DEPENDENT LIPID-BINDING (CALB DOMAIN) FAMILY PROTEIN-RELATED (PTHR10774:SF175)		Arabidopsis thaliana
ARATH|TAIR=AT1G02620|UniProtKB=Q3E6Q3	Q3E6Q3	Ras-related small GTP-binding family protein;At1g02620;ortholog	GTP-BINDING PROTEIN SAR1B (PTHR45684:SF2)		Arabidopsis thaliana
ARATH|TAIR=AT3G59455|UniProtKB=A8MR90	A8MR90	Bifunctional inhibitor/lipid-transfer protein/seed storage 2S albumin superfamily protein;At3g59455;ortholog	BIFUNCTIONAL INHIBITOR/LIPID-TRANSFER PROTEIN/SEED STORAGE 2S ALBUMIN SUPERFAMILY PROTEIN (PTHR33214:SF24)		Arabidopsis thaliana
ARATH|TAIR=AT3G53530|UniProtKB=Q8RXH8	Q8RXH8	Protein SODIUM POTASSIUM ROOT DEFECTIVE 3;NAKR3;ortholog	PROTEIN SODIUM POTASSIUM ROOT DEFECTIVE 1-RELATED (PTHR46119:SF4)		Arabidopsis thaliana
ARATH|TAIR=AT3G57280|UniProtKB=Q93V66	Q93V66	Protein FATTY ACID EXPORT 1, chloroplastic;FAX1;ortholog	PROTEIN FATTY ACID EXPORT 1, CHLOROPLASTIC (PTHR12668:SF18)		Arabidopsis thaliana
ARATH|TAIR=AT5G52160|UniProtKB=Q9LTK4	Q9LTK4	At5g52160;At5g52160;ortholog	SUBFAMILY NOT NAMED (PTHR35501:SF2)		Arabidopsis thaliana
ARATH|TAIR=AT5G57240|UniProtKB=Q9LVD4	Q9LVD4	Oxysterol-binding protein-related protein 4C;ORP4C;ortholog	OXYSTEROL-BINDING PROTEIN-RELATED PROTEIN 5 (PTHR10972:SF102)		Arabidopsis thaliana
ARATH|TAIR=AT1G73030|UniProtKB=Q9SSM4	Q9SSM4	ESCRT-related protein CHMP1B;CHMP1B;ortholog	CHARGED MULTIVESICULAR BODY PROTEIN 1B (PTHR10476:SF2)	membrane traffic protein(PC00150)	Arabidopsis thaliana
ARATH|TAIR=AT5G20230|UniProtKB=Q07488	Q07488	Blue copper protein;BCB;ortholog	BLUE COPPER PROTEIN (PTHR33021:SF166)		Arabidopsis thaliana
ARATH|TAIR=AT5G40260|UniProtKB=Q8LFH5	Q8LFH5	Bidirectional sugar transporter SWEET8;SWEET8;ortholog	BIDIRECTIONAL SUGAR TRANSPORTER SWEET8 (PTHR10791:SF113)		Arabidopsis thaliana
ARATH|TAIR=AT5G42890|UniProtKB=Q9FMN0	Q9FMN0	Putative uncharacterized protein;SCP2;ortholog	SUBFAMILY NOT NAMED (PTHR10094:SF24)		Arabidopsis thaliana
ARATH|TAIR=AT1G66850|UniProtKB=Q9C9N7	Q9C9N7	At1g66850;At1g66850;ortholog	BIFUNCTIONAL INHIBITOR/LIPID-TRANSFER PROTEIN/SEED STORAGE 2S ALBUMIN SUPERFAMILY PROTEIN (PTHR33214:SF7)		Arabidopsis thaliana
ARATH|TAIR=AT5G07530|UniProtKB=Q9LY09	Q9LY09	Oleosin GRP-17;GRP17;ortholog	GLYCINE-RICH PROTEIN-RELATED (PTHR33203:SF7)		Arabidopsis thaliana
ARATH|Gene=AT3G55480|UniProtKB=Q9M2T1	Q9M2T1	AP3-complex subunit beta-A;AP3BA;ortholog	AP-3 COMPLEX SUBUNIT BETA (PTHR11134:SF1)	membrane traffic protein(PC00150)	Arabidopsis thaliana
ARATH|TAIR=AT5G62080|UniProtKB=Q8GT78	Q8GT78	Bifunctional inhibitor/lipid-transfer protein/seed storage 2S albumin superfamily protein;MTG10.3;ortholog	BIFUNCTIONAL INHIBITOR/LIPID-TRANSFER PROTEIN/SEED STORAGE 2S ALBUMIN SUPERFAMILY PROTEIN-RELATED (PTHR35501:SF3)		Arabidopsis thaliana
ARATH|Gene=AT2G21660|UniProtKB=Q03250	Q03250	Glycine-rich RNA-binding protein 7;RBG7;ortholog	GLYCINE-RICH RNA-BINDING PROTEIN 7-RELATED (PTHR15241:SF53)		Arabidopsis thaliana
ARATH|TAIR=AT1G61630|UniProtKB=Q944P0	Q944P0	Equilibrative nucleotide transporter 7;ENT7;ortholog	EQUILIBRATIVE NUCLEOSIDE TRANSPORTER 6-RELATED (PTHR10332:SF38)	transporter(PC00227)	Arabidopsis thaliana
ARATH|TAIR=AT4G02080|UniProtKB=O04834	O04834	GTP-binding protein SAR1A;SAR1A;ortholog	GTP-BINDING PROTEIN SAR1B (PTHR45684:SF2)		Arabidopsis thaliana
ARATH|TAIR=AT2G16592|UniProtKB=A8MQE7	A8MQE7	Bifunctional inhibitor/lipid-transfer protein/seed storage 2S albumin superfamily protein;At2g16592;ortholog	BIFUNCTIONAL INHIBITOR/LIPID-TRANSFER PROTEIN/SEED STORAGE 2S ALBUMIN SUPERFAMILY PROTEIN (PTHR33214:SF7)		Arabidopsis thaliana
ARATH|TAIR=AT4G14455|UniProtKB=Q94CG2	Q94CG2	Bet1-like SNARE 1-2;BET12;ortholog	BET1-LIKE SNARE 1-2 (PTHR12791:SF36)	SNARE protein(PC00034)	Arabidopsis thaliana
ARATH|TAIR=AT5G47200|UniProtKB=Q9FPJ4	Q9FPJ4	Ras-related protein RABD2b;RABD2B;ortholog	RAS-RELATED PROTEIN RABD2B-RELATED (PTHR24073:SF666)		Arabidopsis thaliana
ARATH|TAIR=AT5G63060|UniProtKB=F4K975	F4K975	Sec14p-like phosphatidylinositol transfer family protein;MDC12.2;ortholog	SEC14P-LIKE PHOSPHATIDYLINOSITOL TRANSFER FAMILY PROTEIN (PTHR47556:SF1)		Arabidopsis thaliana
ARATH|TAIR=AT1G73220|UniProtKB=Q9CAT6	Q9CAT6	Organic cation/carnitine transporter 1;OCT1;ortholog	ORGANIC CATION/CARNITINE TRANSPORTER 1 (PTHR24064:SF271)		Arabidopsis thaliana
ARATH|TAIR=AT1G31812|UniProtKB=P57752	P57752	Acyl-CoA-binding domain-containing protein 6;ACBP6;ortholog	ACYL-COA-BINDING PROTEIN HOMOLOG (PTHR23310:SF62)	enzyme modulator(PC00095);transfer/carrier protein(PC00219)	Arabidopsis thaliana
ARATH|TAIR=AT5G59310|UniProtKB=Q9LLR6	Q9LLR6	Non-specific lipid-transfer protein 4;LTP4;ortholog	BIFUNCTIONAL INHIBITOR/LIPID-TRANSFER PROTEIN/SEED STORAGE 2S ALBUMIN SUPERFAMILY PROTEIN-RELATED (PTHR33076:SF24)		Arabidopsis thaliana
ARATH|TAIR=AT5G65687|UniProtKB=Q6NMN6	Q6NMN6	Probable sphingolipid transporter spinster homolog 1;At5g65687;ortholog	SPHINGOLIPID TRANSPORTER SPINSTER HOMOLOG 1-RELATED (PTHR23505:SF21)		Arabidopsis thaliana
ARATH|TAIR=locus|UniProtKB=Q2V3C1	Q2V3C1	Non-specific lipid-transfer protein 11;LTP11;ortholog	BIFUNCTIONAL INHIBITOR/LIPID-TRANSFER PROTEIN/SEED STORAGE 2S ALBUMIN SUPERFAMILY PROTEIN-RELATED (PTHR33076:SF24)		Arabidopsis thaliana
response to stimulus (GO:0050896)	5805	73	43.27	+	1.69	1.87e-06	0.000576
Gene ID	Mapped IDs	Gene name; Gene symbol; Ortholog	PANTHER family/subfamily	PANTHER protein class	Species
ARATH|TAIR=AT5G12140|UniProtKB=Q945Q1	Q945Q1	Cysteine proteinase inhibitor 1;CYS1;ortholog	CYSTEINE PROTEINASE INHIBITOR 1 (PTHR11413:SF45)	protease inhibitor(PC00191)	Arabidopsis thaliana
ARATH|TAIR=AT4G10115|UniProtKB=P82639	P82639	Putative defensin-like protein 236;SCRL20;ortholog	DEFENSIN-LIKE PROTEIN 226-RELATED (PTHR34450:SF1)		Arabidopsis thaliana
ARATH|Gene=AT4G03520|UniProtKB=Q9SEU8	Q9SEU8	Thioredoxin M2, chloroplastic;At4g03520;ortholog	THIOREDOXIN M1, CHLOROPLASTIC-RELATED (PTHR45663:SF8)	oxidoreductase(PC00176)	Arabidopsis thaliana
ARATH|TAIR=AT5G48543|UniProtKB=P82716	P82716	Defensin-like protein 147;LCR1;ortholog	DEFENSIN-LIKE PROTEIN 144-RELATED (PTHR34783:SF1)		Arabidopsis thaliana
ARATH|TAIR=AT2G38340|UniProtKB=O80917	O80917	Dehydration-responsive element-binding protein 2E;DREB2E;ortholog	DEHYDRATION-RESPONSIVE ELEMENT-BINDING PROTEIN 2A-RELATED (PTHR31241:SF2)		Arabidopsis thaliana
ARATH|TAIR=AT2G27020|UniProtKB=O23715	O23715	Proteasome subunit alpha type-3;PAG1;ortholog	PROTEASOME SUBUNIT ALPHA TYPE-3 (PTHR11599:SF10)	protease(PC00190)	Arabidopsis thaliana
ARATH|TAIR=AT2G15535|UniProtKB=Q8S8H9	Q8S8H9	Defensin-like protein 144;LCR10;ortholog	DEFENSIN-LIKE PROTEIN 144-RELATED (PTHR34783:SF1)		Arabidopsis thaliana
ARATH|TAIR=AT5G16840|UniProtKB=Q9LFD5	Q9LFD5	Binding partner of ACD11 1;BPA1;ortholog	BINDING PARTNER OF ACD11 1 (PTHR32343:SF10)		Arabidopsis thaliana
ARATH|TAIR=AT4G32717|UniProtKB=P82643	P82643	Putative defensin-like protein 230;SCRL24;ortholog	DEFENSIN-LIKE PROTEIN 226-RELATED (PTHR34450:SF1)		Arabidopsis thaliana
ARATH|TAIR=AT2G31980|UniProtKB=Q8L5T9	Q8L5T9	Cysteine proteinase inhibitor 2;CYS2;ortholog	CYSTEINE PROTEINASE INHIBITOR 2 (PTHR47373:SF1)		Arabidopsis thaliana
ARATH|TAIR=AT2G01210|UniProtKB=Q9ZU46	Q9ZU46	Receptor protein kinase-like protein ZAR1;ZAR1;ortholog	RECEPTOR PROTEIN KINASE-LIKE PROTEIN ZAR1 (PTHR27008:SF11)		Arabidopsis thaliana
ARATH|TAIR=AT1G78300|UniProtKB=Q01525	Q01525	14-3-3-like protein GF14 omega;GRF2;ortholog	14-3-3-LIKE PROTEIN GF14 CHI-RELATED (PTHR18860:SF26)		Arabidopsis thaliana
ARATH|TAIR=AT5G45060|UniProtKB=Q9FHF0	Q9FHF0	Disease resistance protein (TIR-NBS-LRR class) family;At5g45060;ortholog	DISEASE RESISTANCE PROTEIN (TIR-NBS-LRR CLASS) FAMILY-RELATED (PTHR11017:SF209)		Arabidopsis thaliana
ARATH|TAIR=AT4G26840|UniProtKB=P55852	P55852	Small ubiquitin-related modifier 1;SUMO1;ortholog	SMALL UBIQUITIN-RELATED MODIFIER 1 (PTHR10562:SF14)		Arabidopsis thaliana
ARATH|TAIR=AT3G25265|UniProtKB=P82719	P82719	Putative defensin-like protein 148;LCR4;ortholog	DEFENSIN-LIKE PROTEIN 144-RELATED (PTHR34783:SF1)		Arabidopsis thaliana
ARATH|TAIR=AT5G45875|UniProtKB=P82646	P82646	Defensin-like protein 229;SCRL27;ortholog	DEFENSIN-LIKE PROTEIN 226-RELATED (PTHR34450:SF1)		Arabidopsis thaliana
ARATH|Gene=AT2G20990|UniProtKB=Q9SKR2	Q9SKR2	Synaptotagmin-1;SYT1;ortholog	CALCIUM-DEPENDENT LIPID-BINDING (CALB DOMAIN) FAMILY PROTEIN-RELATED (PTHR10774:SF175)		Arabidopsis thaliana
ARATH|TAIR=AT4G38680|UniProtKB=Q41188	Q41188	Cold shock protein 2;CSP2;ortholog	COLD SHOCK DOMAIN-CONTAINING PROTEIN 3-RELATED (PTHR46565:SF2)		Arabidopsis thaliana
ARATH|TAIR=locus|UniProtKB=P42645	P42645	14-3-3-like protein GF14 upsilon;GRF5;ortholog	14-3-3 PROTEIN EPSILON (PTHR18860:SF17)		Arabidopsis thaliana
ARATH|TAIR=AT4G32714|UniProtKB=P82644	P82644	Putative defensin-like protein 231;SCRL25;ortholog	DEFENSIN-LIKE PROTEIN 226-RELATED (PTHR34450:SF1)		Arabidopsis thaliana
ARATH|TAIR=AT1G34310|UniProtKB=Q9XID4	Q9XID4	Auxin response factor 12;ARF12;ortholog	AUXIN RESPONSE FACTOR 12-RELATED (PTHR31384:SF1)		Arabidopsis thaliana
ARATH|TAIR=AT5G39950|UniProtKB=Q38879	Q38879	Thioredoxin H2;TRX2;ortholog	THIOREDOXIN H2-RELATED (PTHR10438:SF243)		Arabidopsis thaliana
ARATH|TAIR=AT3G62600|UniProtKB=Q9LZK5	Q9LZK5	DnaJ protein ERDJ3B;ERDJ3B;ortholog	DNAJ PROTEIN ERDJ3B (PTHR43888:SF14)		Arabidopsis thaliana
ARATH|TAIR=AT5G15970|UniProtKB=P31169	P31169	Stress-induced protein KIN2;KIN2;ortholog	ABA-INDUCIBLE PROTEIN-LIKE-RELATED (PTHR34191:SF5)		Arabidopsis thaliana
ARATH|TAIR=AT1G79340|UniProtKB=O64517	O64517	Metacaspase-4;AMC4;ortholog	METACASPASE-4-RELATED (PTHR31810:SF6)	cysteine protease(PC00081)	Arabidopsis thaliana
ARATH|TAIR=AT2G37430|UniProtKB=Q9SLD4	Q9SLD4	Zinc finger protein ZAT11;ZAT11;ortholog	C2H2-TYPE ZINC FINGER FAMILY PROTEIN-RELATED (PTHR26374:SF162)		Arabidopsis thaliana
ARATH|TAIR=AT2G31570|UniProtKB=O04922	O04922	Probable glutathione peroxidase 2;GPX2;ortholog	GLUTATHIONE PEROXIDASE 2-RELATED (PTHR11592:SF87)	peroxidase(PC00180)	Arabidopsis thaliana
ARATH|TAIR=AT5G36970|UniProtKB=F4K5V1	F4K5V1	NDR1/HIN1-like 25;NHL25;ortholog	NDR1/HIN1-LIKE 25-RELATED (PTHR31852:SF1)		Arabidopsis thaliana
ARATH|TAIR=AT3G24240|UniProtKB=Q9LHP4	Q9LHP4	Receptor-like protein kinase 2;RCH2;ortholog	RECEPTOR-LIKE PROTEIN KINASE 2 (PTHR27000:SF92)		Arabidopsis thaliana
ARATH|TAIR=AT5G20230|UniProtKB=Q07488	Q07488	Blue copper protein;BCB;ortholog	BLUE COPPER PROTEIN (PTHR33021:SF166)		Arabidopsis thaliana
ARATH|TAIR=AT1G73680|UniProtKB=Q9C9U3	Q9C9U3	Alpha-dioxygenase 2;DOX2;ortholog	ALPHA-DIOXYGENASE 2 (PTHR11903:SF12)	oxygenase(PC00177)	Arabidopsis thaliana
ARATH|TAIR=AT4G13930|UniProtKB=O23254	O23254	Serine hydroxymethyltransferase 4;SHM4;ortholog	SERINE HYDROXYMETHYLTRANSFERASE 1 (PTHR11680:SF28)	methyltransferase(PC00155)	Arabidopsis thaliana
ARATH|TAIR=AT3G07390|UniProtKB=Q94BT2	Q94BT2	Auxin-induced in root cultures protein 12;AIR12;ortholog	AUXIN-INDUCED IN ROOT CULTURES PROTEIN 12 (PTHR23130:SF81)		Arabidopsis thaliana
ARATH|TAIR=AT3G08970|UniProtKB=Q9SR96	Q9SR96	DnaJ protein ERDJ3A;ERDJ3A;ortholog	DNAJ PROTEIN ERDJ3A (PTHR45184:SF1)		Arabidopsis thaliana
ARATH|TAIR=AT5G42890|UniProtKB=Q9FMN0	Q9FMN0	Putative uncharacterized protein;SCP2;ortholog	SUBFAMILY NOT NAMED (PTHR10094:SF24)		Arabidopsis thaliana
ARATH|Gene=AT5G55160|UniProtKB=Q9FLP6	Q9FLP6	Small ubiquitin-related modifier 2;SUMO2;ortholog	SMALL UBIQUITIN-RELATED MODIFIER 1 (PTHR10562:SF14)		Arabidopsis thaliana
ARATH|TAIR=AT2G02140|UniProtKB=Q9ZUL8	Q9ZUL8	Defensin-like protein 10;PDF2.6;ortholog	DEFENSIN-LIKE PROTEIN 1-RELATED (PTHR33147:SF15)		Arabidopsis thaliana
ARATH|TAIR=AT2G25344|UniProtKB=P82729	P82729	Putative defensin-like protein 137;LCR14;ortholog	DEFENSIN-LIKE PROTEIN 144-RELATED (PTHR34783:SF1)		Arabidopsis thaliana
ARATH|TAIR=AT1G76180|UniProtKB=P42763	P42763	Dehydrin ERD14;ERD14;ortholog	DEHYDRIN COR47-RELATED (PTHR33346:SF2)		Arabidopsis thaliana
ARATH|TAIR=AT5G24090|UniProtKB=P19172	P19172	Acidic endochitinase;CHIB1;ortholog	ACIDIC ENDOCHITINASE (PTHR45708:SF14)		Arabidopsis thaliana
ARATH|TAIR=AT1G08695|UniProtKB=P82622	P82622	Putative defensin-like protein 228;SCRL3;ortholog	DEFENSIN-LIKE PROTEIN 226-RELATED (PTHR34450:SF1)		Arabidopsis thaliana
ARATH|Gene=AT2G21660|UniProtKB=Q03250	Q03250	Glycine-rich RNA-binding protein 7;RBG7;ortholog	GLYCINE-RICH RNA-BINDING PROTEIN 7-RELATED (PTHR15241:SF53)		Arabidopsis thaliana
ARATH|TAIR=AT3G13782|UniProtKB=F4JEI8	F4JEI8	Nucleosome assembly protein 1;4;NAP1;4;ortholog	NUCLEOSOME ASSEMBLY PROTEIN 1,2-RELATED (PTHR11875:SF103)	phosphatase inhibitor(PC00183)	Arabidopsis thaliana
ARATH|TAIR=AT1G60630|UniProtKB=Q84MA9	Q84MA9	Inactive leucine-rich repeat receptor-like serine/threonine-protein kinase At1g60630;At1g60630;ortholog	LEUCINE-RICH REPEAT PROTEIN KINASE FAMILY PROTEIN (PTHR27008:SF40)		Arabidopsis thaliana
ARATH|TAIR=AT4G34870|UniProtKB=Q42406	Q42406	Peptidyl-prolyl cis-trans isomerase CYP18-4;CYP18-4;ortholog	PEPTIDYL-PROLYL CIS-TRANS ISOMERASE CYP18-4 (PTHR11071:SF382)		Arabidopsis thaliana
ARATH|Gene=AT4G39260|UniProtKB=Q03251	Q03251	Glycine-rich RNA-binding protein 8;RBG8;ortholog	GLYCINE-RICH RNA-BINDING PROTEIN 7-RELATED (PTHR15241:SF53)		Arabidopsis thaliana
ARATH|TAIR=AT3G12490|UniProtKB=Q8H0X6	Q8H0X6	Cysteine proteinase inhibitor 6;CYS6;ortholog	CYSTEINE PROTEINASE INHIBITOR 6 (PTHR11413:SF103)	protease inhibitor(PC00191)	Arabidopsis thaliana
ARATH|TAIR=AT2G21060|UniProtKB=Q38896	Q38896	Cold shock domain-containing protein 4;CSP4;ortholog	COLD SHOCK DOMAIN-CONTAINING PROTEIN 3-RELATED (PTHR46565:SF2)		Arabidopsis thaliana
ARATH|TAIR=AT4G09984|UniProtKB=P82749	P82749	Putative defensin-like protein 142;LCR34;ortholog	DEFENSIN-LIKE PROTEIN 144-RELATED (PTHR34783:SF1)		Arabidopsis thaliana
ARATH|TAIR=AT4G30950|UniProtKB=P46312	P46312	Omega-6 fatty acid desaturase, chloroplastic;FAD6;ortholog	OMEGA-6 FATTY ACID DESATURASE, CHLOROPLASTIC (PTHR32100:SF10)		Arabidopsis thaliana
ARATH|TAIR=AT4G11760|UniProtKB=Q9T0E3	Q9T0E3	Defensin-like protein 151;LCR17;ortholog	DEFENSIN-LIKE PROTEIN 144-RELATED (PTHR34783:SF1)		Arabidopsis thaliana
ARATH|TAIR=AT4G29305|UniProtKB=P82739	P82739	Defensin-like protein 159;LCR25;ortholog	DEFENSIN-LIKE PROTEIN 155-RELATED (PTHR33830:SF1)		Arabidopsis thaliana
ARATH|TAIR=AT2G18420|UniProtKB=F4IQJ4	F4IQJ4	Gibberellin-regulated protein 11;GASA11;ortholog	GIBBERELLIN-REGULATED PROTEIN 1-RELATED (PTHR23201:SF2)		Arabidopsis thaliana
ARATH|TAIR=AT4G15802|UniProtKB=Q8GW48	Q8GW48	At4g15810;HSBP;ortholog	HEAT SHOCK FACTOR BINDING PROTEIN (PTHR19424:SF0)		Arabidopsis thaliana
ARATH|Gene=AT1G13060|UniProtKB=O23717	O23717	Proteasome subunit beta type-5-A;PBE1;ortholog	PROTEASOME SUBUNIT BETA TYPE (PTHR11599:SF63)	protease(PC00190)	Arabidopsis thaliana
ARATH|TAIR=AT3G03780|UniProtKB=Q9SRV5	Q9SRV5	5-methyltetrahydropteroyltriglutamate--homocysteine methyltransferase 2;MS2;ortholog	5-METHYLTETRAHYDROPTEROYLTRIGLUTAMATE--HOMOCYSTEINE METHYLTRANSFERASE (PTHR30519:SF0)	methyltransferase(PC00155)	Arabidopsis thaliana
ARATH|TAIR=AT3G27503|UniProtKB=P82638	P82638	Defensin-like protein 241;SCRL19;ortholog	DEFENSIN-LIKE PROTEIN 226-RELATED (PTHR34450:SF1)		Arabidopsis thaliana
ARATH|TAIR=AT2G28355|UniProtKB=Q8S8H3	Q8S8H3	Defensin-like protein 149;LCR5;ortholog	DEFENSIN-LIKE PROTEIN 144-RELATED (PTHR34783:SF1)		Arabidopsis thaliana
ARATH|TAIR=AT2G28405|UniProtKB=P82747	P82747	Putative defensin-like protein 150;LCR32;ortholog	DEFENSIN-LIKE PROTEIN 144-RELATED (PTHR34783:SF1)		Arabidopsis thaliana
ARATH|TAIR=AT4G30850|UniProtKB=Q84N34	Q84N34	Heptahelical transmembrane protein 2;HHP2;ortholog	HEPTAHELICAL TRANSMEMBRANE PROTEIN 2-RELATED (PTHR20855:SF100)	receptor(PC00197)	Arabidopsis thaliana
ARATH|TAIR=AT1G75030|UniProtKB=Q9C9P9	Q9C9P9	At1g75030;F9E10.12;ortholog	PATHOGENESIS-RELATED PROTEIN 5-RELATED (PTHR31048:SF10)		Arabidopsis thaliana
ARATH|TAIR=AT5G59845|UniProtKB=Q8LFM2	Q8LFM2	Gibberellin-regulated protein 10;GASA10;ortholog	GIBBERELLIN-REGULATED FAMILY PROTEIN-RELATED (PTHR23201:SF10)		Arabidopsis thaliana
ARATH|TAIR=AT3G43083|UniProtKB=P82748	P82748	Putative defensin-like protein 133;LCR33;ortholog	DEFENSIN-LIKE PROTEIN 144-RELATED (PTHR34783:SF1)		Arabidopsis thaliana
ARATH|TAIR=AT1G31812|UniProtKB=P57752	P57752	Acyl-CoA-binding domain-containing protein 6;ACBP6;ortholog	ACYL-COA-BINDING PROTEIN HOMOLOG (PTHR23310:SF62)	enzyme modulator(PC00095);transfer/carrier protein(PC00219)	Arabidopsis thaliana
ARATH|TAIR=AT3G03990|UniProtKB=Q9SQR3	Q9SQR3	Strigolactone esterase D14;D14;ortholog	STRIGOLACTONE ESTERASE D14 (PTHR43039:SF4)	serine protease(PC00203)	Arabidopsis thaliana
ARATH|TAIR=AT1G23260|UniProtKB=Q93YP0	Q93YP0	Ubiquitin-conjugating enzyme E2 variant 1A;UEV1A;ortholog	UBIQUITIN-CONJUGATING ENZYME E2 VARIANT 1A-RELATED (PTHR24068:SF127)		Arabidopsis thaliana
ARATH|TAIR=AT5G59310|UniProtKB=Q9LLR6	Q9LLR6	Non-specific lipid-transfer protein 4;LTP4;ortholog	BIFUNCTIONAL INHIBITOR/LIPID-TRANSFER PROTEIN/SEED STORAGE 2S ALBUMIN SUPERFAMILY PROTEIN-RELATED (PTHR33076:SF24)		Arabidopsis thaliana
ARATH|TAIR=AT5G06550|UniProtKB=Q67XX3	Q67XX3	F-box protein At5g06550;At5g06550;ortholog	SUBFAMILY NOT NAMED (PTHR12480:SF21)	receptor(PC00197)	Arabidopsis thaliana
ARATH|TAIR=AT1G65113|UniProtKB=P82621	P82621	Defensin-like protein 226;SCRL2;ortholog	DEFENSIN-LIKE PROTEIN 226-RELATED (PTHR34450:SF1)		Arabidopsis thaliana
ARATH|TAIR=AT2G06983|UniProtKB=P82635	P82635	Putative defensin-like protein 238;SCRL16;ortholog	DEFENSIN-LIKE PROTEIN 226-RELATED (PTHR34450:SF1)		Arabidopsis thaliana
ARATH|TAIR=AT1G56450|UniProtKB=Q7DLR9	Q7DLR9	Proteasome subunit beta type-4;PBG1;ortholog	PROTEASOME SUBUNIT BETA TYPE-4 (PTHR11599:SF5)	protease(PC00190)	Arabidopsis thaliana
ARATH|TAIR=AT1G61070|UniProtKB=Q9C947	Q9C947	Defensin-like protein 5;PDF2.4;ortholog	DEFENSIN-LIKE PROTEIN 1-RELATED (PTHR33147:SF15)		Arabidopsis thaliana
ARATH|TAIR=AT3G02480|UniProtKB=Q9M892	Q9M892	AT3g02480/F16B3_11;At3g02480;ortholog	ABA-INDUCIBLE PROTEIN-LIKE-RELATED (PTHR34191:SF5)		Arabidopsis thaliana
biosynthetic process (GO:0009058)	4404	15	32.83	-	0.46	0.000353	0.0464
Gene ID	Mapped IDs	Gene name; Gene symbol; Ortholog	PANTHER family/subfamily	PANTHER protein class	Species
ARATH|TAIR=AT2G38340|UniProtKB=O80917	O80917	Dehydration-responsive element-binding protein 2E;DREB2E;ortholog	DEHYDRATION-RESPONSIVE ELEMENT-BINDING PROTEIN 2A-RELATED (PTHR31241:SF2)		Arabidopsis thaliana
ARATH|TAIR=AT2G27530|UniProtKB=P59230	P59230	60S ribosomal protein L10a-2;RPL10AB;ortholog	RIBOSOMAL PROTEIN (PTHR23105:SF101)	ribosomal protein(PC00202)	Arabidopsis thaliana
ARATH|TAIR=AT4G14700|UniProtKB=Q710E8	Q710E8	Origin of replication complex subunit 1A;ORC1A;ortholog	ORIGIN RECOGNITION COMPLEX SUBUNIT 1 (PTHR10763:SF23)	replication origin binding protein(PC00199)	Arabidopsis thaliana
ARATH|TAIR=AT1G34310|UniProtKB=Q9XID4	Q9XID4	Auxin response factor 12;ARF12;ortholog	AUXIN RESPONSE FACTOR 12-RELATED (PTHR31384:SF1)		Arabidopsis thaliana
ARATH|TAIR=AT2G37430|UniProtKB=Q9SLD4	Q9SLD4	Zinc finger protein ZAT11;ZAT11;ortholog	C2H2-TYPE ZINC FINGER FAMILY PROTEIN-RELATED (PTHR26374:SF162)		Arabidopsis thaliana
ARATH|TAIR=AT5G61170|UniProtKB=Q9FNP8	Q9FNP8	40S ribosomal protein S19-3;RPS19C;ortholog	40S RIBOSOMAL PROTEIN S19A-RELATED (PTHR11710:SF0)	ribosomal protein(PC00202)	Arabidopsis thaliana
ARATH|TAIR=AT1G73680|UniProtKB=Q9C9U3	Q9C9U3	Alpha-dioxygenase 2;DOX2;ortholog	ALPHA-DIOXYGENASE 2 (PTHR11903:SF12)	oxygenase(PC00177)	Arabidopsis thaliana
ARATH|TAIR=AT4G13930|UniProtKB=O23254	O23254	Serine hydroxymethyltransferase 4;SHM4;ortholog	SERINE HYDROXYMETHYLTRANSFERASE 1 (PTHR11680:SF28)	methyltransferase(PC00155)	Arabidopsis thaliana
ARATH|TAIR=AT1G80950|UniProtKB=Q8L7R3	Q8L7R3	Lysophospholipid acyltransferase LPEAT1;LPEAT1;ortholog	LYSOPHOSPHATIDIC ACID:OLEOYL-COA ACYLTRANSFERASE 1 (PTHR23063:SF16)	acyltransferase(PC00042);annexin(PC00050);calmodulin(PC00061)	Arabidopsis thaliana
ARATH|TAIR=AT4G30580|UniProtKB=Q8GXU8	Q8GXU8	1-acyl-sn-glycerol-3-phosphate acyltransferase 1, chloroplastic;LPAT1;ortholog	1-ACYL-SN-GLYCEROL-3-PHOSPHATE ACYLTRANSFERASE 1, CHLOROPLASTIC (PTHR10434:SF44)		Arabidopsis thaliana
ARATH|TAIR=AT1G74000|UniProtKB=P92976	P92976	Protein STRICTOSIDINE SYNTHASE-LIKE 11;SSL11;ortholog	PROTEIN STRICTOSIDINE SYNTHASE-LIKE 11-RELATED (PTHR10426:SF59)	lyase(PC00144)	Arabidopsis thaliana
ARATH|TAIR=AT5G66280|UniProtKB=Q9SNY3	Q9SNY3	GDP-mannose 4,6 dehydratase 1;GMD1;ortholog	GDP-MANNOSE 4,6 DEHYDRATASE 1-RELATED (PTHR43715:SF1)	dehydratase(PC00091);epimerase/racemase(PC00096);oxidoreductase(PC00176)	Arabidopsis thaliana
ARATH|TAIR=AT4G30950|UniProtKB=P46312	P46312	Omega-6 fatty acid desaturase, chloroplastic;FAD6;ortholog	OMEGA-6 FATTY ACID DESATURASE, CHLOROPLASTIC (PTHR32100:SF10)		Arabidopsis thaliana
ARATH|TAIR=AT3G03780|UniProtKB=Q9SRV5	Q9SRV5	5-methyltetrahydropteroyltriglutamate--homocysteine methyltransferase 2;MS2;ortholog	5-METHYLTETRAHYDROPTEROYLTRIGLUTAMATE--HOMOCYSTEINE METHYLTRANSFERASE (PTHR30519:SF0)	methyltransferase(PC00155)	Arabidopsis thaliana
ARATH|TAIR=AT3G03990|UniProtKB=Q9SQR3	Q9SQR3	Strigolactone esterase D14;D14;ortholog	STRIGOLACTONE ESTERASE D14 (PTHR43039:SF4)	serine protease(PC00203)	Arabidopsis thaliana
cellular macromolecule biosynthetic process (GO:0034645)	2721	6	20.28	-	0.3	0.000225	0.0319
Gene ID	Mapped IDs	Gene name; Gene symbol; Ortholog	PANTHER family/subfamily	PANTHER protein class	Species
ARATH|TAIR=AT2G38340|UniProtKB=O80917	O80917	Dehydration-responsive element-binding protein 2E;DREB2E;ortholog	DEHYDRATION-RESPONSIVE ELEMENT-BINDING PROTEIN 2A-RELATED (PTHR31241:SF2)		Arabidopsis thaliana
ARATH|TAIR=AT2G27530|UniProtKB=P59230	P59230	60S ribosomal protein L10a-2;RPL10AB;ortholog	RIBOSOMAL PROTEIN (PTHR23105:SF101)	ribosomal protein(PC00202)	Arabidopsis thaliana
ARATH|TAIR=AT4G14700|UniProtKB=Q710E8	Q710E8	Origin of replication complex subunit 1A;ORC1A;ortholog	ORIGIN RECOGNITION COMPLEX SUBUNIT 1 (PTHR10763:SF23)	replication origin binding protein(PC00199)	Arabidopsis thaliana
ARATH|TAIR=AT1G34310|UniProtKB=Q9XID4	Q9XID4	Auxin response factor 12;ARF12;ortholog	AUXIN RESPONSE FACTOR 12-RELATED (PTHR31384:SF1)		Arabidopsis thaliana
ARATH|TAIR=AT2G37430|UniProtKB=Q9SLD4	Q9SLD4	Zinc finger protein ZAT11;ZAT11;ortholog	C2H2-TYPE ZINC FINGER FAMILY PROTEIN-RELATED (PTHR26374:SF162)		Arabidopsis thaliana
ARATH|TAIR=AT5G61170|UniProtKB=Q9FNP8	Q9FNP8	40S ribosomal protein S19-3;RPS19C;ortholog	40S RIBOSOMAL PROTEIN S19A-RELATED (PTHR11710:SF0)	ribosomal protein(PC00202)	Arabidopsis thaliana
macromolecule biosynthetic process (GO:0009059)	2772	6	20.66	-	0.29	0.00016	0.0239
Gene ID	Mapped IDs	Gene name; Gene symbol; Ortholog	PANTHER family/subfamily	PANTHER protein class	Species
ARATH|TAIR=AT2G38340|UniProtKB=O80917	O80917	Dehydration-responsive element-binding protein 2E;DREB2E;ortholog	DEHYDRATION-RESPONSIVE ELEMENT-BINDING PROTEIN 2A-RELATED (PTHR31241:SF2)		Arabidopsis thaliana
ARATH|TAIR=AT2G27530|UniProtKB=P59230	P59230	60S ribosomal protein L10a-2;RPL10AB;ortholog	RIBOSOMAL PROTEIN (PTHR23105:SF101)	ribosomal protein(PC00202)	Arabidopsis thaliana
ARATH|TAIR=AT4G14700|UniProtKB=Q710E8	Q710E8	Origin of replication complex subunit 1A;ORC1A;ortholog	ORIGIN RECOGNITION COMPLEX SUBUNIT 1 (PTHR10763:SF23)	replication origin binding protein(PC00199)	Arabidopsis thaliana
ARATH|TAIR=AT1G34310|UniProtKB=Q9XID4	Q9XID4	Auxin response factor 12;ARF12;ortholog	AUXIN RESPONSE FACTOR 12-RELATED (PTHR31384:SF1)		Arabidopsis thaliana
ARATH|TAIR=AT2G37430|UniProtKB=Q9SLD4	Q9SLD4	Zinc finger protein ZAT11;ZAT11;ortholog	C2H2-TYPE ZINC FINGER FAMILY PROTEIN-RELATED (PTHR26374:SF162)		Arabidopsis thaliana
ARATH|TAIR=AT5G61170|UniProtKB=Q9FNP8	Q9FNP8	40S ribosomal protein S19-3;RPS19C;ortholog	40S RIBOSOMAL PROTEIN S19A-RELATED (PTHR11710:SF0)	ribosomal protein(PC00202)	Arabidopsis thaliana

## Sheet: Cellular component
GO cellular component complete	Arabidopsis thaliana - REFLIST (27502)	Arabidopsis thaliana pollen coat proteome	Analysed list (expected)	Analysed list (over/under)	Analysed list (fold Enrichment)	Analysed list (raw P-value)	Analysed list (FDR)
monolayer-surrounded lipid storage body (GO:0012511)	17	4	0.13	+	31.57	1.58e-05	0.00412
Gene ID	Mapped IDs	Gene name; Gene symbol; Ortholog	PANTHER family/subfamily	PANTHER protein class	Species
ARATH|TAIR=AT5G07600|UniProtKB=Q9FLS1	Q9FLS1	Oleosin family protein;MBK20.3;ortholog	GLYCINE-RICH PROTEIN-RELATED (PTHR33203:SF7)		Arabidopsis thaliana
ARATH|TAIR=AT5G07560|UniProtKB=Q9LY07	Q9LY07	Glycine-rich protein 20;ATGRP20;ortholog	GLYCINE-RICH PROTEIN-RELATED (PTHR33203:SF7)		Arabidopsis thaliana
ARATH|TAIR=AT5G07530|UniProtKB=Q9LY09	Q9LY09	Oleosin GRP-17;GRP17;ortholog	GLYCINE-RICH PROTEIN-RELATED (PTHR33203:SF7)		Arabidopsis thaliana
ARATH|Gene=AT5G07550|UniProtKB=Q42574	Q42574	Oleosin;ATGRP19;ortholog	GLYCINE-RICH PROTEIN-RELATED (PTHR33203:SF7)		Arabidopsis thaliana
lipid droplet (GO:0005811)	32	4	0.24	+	16.77	0.000142	0.0213
Gene ID	Mapped IDs	Gene name; Gene symbol; Ortholog	PANTHER family/subfamily	PANTHER protein class	Species
ARATH|TAIR=AT5G07600|UniProtKB=Q9FLS1	Q9FLS1	Oleosin family protein;MBK20.3;ortholog	GLYCINE-RICH PROTEIN-RELATED (PTHR33203:SF7)		Arabidopsis thaliana
ARATH|TAIR=AT5G07560|UniProtKB=Q9LY07	Q9LY07	Glycine-rich protein 20;ATGRP20;ortholog	GLYCINE-RICH PROTEIN-RELATED (PTHR33203:SF7)		Arabidopsis thaliana
ARATH|TAIR=AT5G07530|UniProtKB=Q9LY09	Q9LY09	Oleosin GRP-17;GRP17;ortholog	GLYCINE-RICH PROTEIN-RELATED (PTHR33203:SF7)		Arabidopsis thaliana
ARATH|Gene=AT5G07550|UniProtKB=Q42574	Q42574	Oleosin;ATGRP19;ortholog	GLYCINE-RICH PROTEIN-RELATED (PTHR33203:SF7)		Arabidopsis thaliana
extracellular region (GO:0005576)	2920	85	21.77	+	3.91	8.58e-30	8.96e-27
Gene ID	Mapped IDs	Gene name; Gene symbol; Ortholog	PANTHER family/subfamily	PANTHER protein class	Species
ARATH|TAIR=AT5G12140|UniProtKB=Q945Q1	Q945Q1	Cysteine proteinase inhibitor 1;CYS1;ortholog	CYSTEINE PROTEINASE INHIBITOR 1 (PTHR11413:SF45)	protease inhibitor(PC00191)	Arabidopsis thaliana
ARATH|TAIR=AT5G07230|UniProtKB=Q00762	Q00762	Tapetum-specific protein A9;A9;ortholog	BIFUNCTIONAL INHIBITOR/LIPID-TRANSFER PROTEIN/SEED STORAGE 2S ALBUMIN SUPERFAMILY PROTEIN-RELATED (PTHR35501:SF3)		Arabidopsis thaliana
ARATH|TAIR=AT4G10115|UniProtKB=P82639	P82639	Putative defensin-like protein 236;SCRL20;ortholog	DEFENSIN-LIKE PROTEIN 226-RELATED (PTHR34450:SF1)		Arabidopsis thaliana
ARATH|TAIR=AT5G48543|UniProtKB=P82716	P82716	Defensin-like protein 147;LCR1;ortholog	DEFENSIN-LIKE PROTEIN 144-RELATED (PTHR34783:SF1)		Arabidopsis thaliana
ARATH|TAIR=AT3G21970|UniProtKB=Q9LRL1	Q9LRL1	Cysteine-rich repeat secretory protein 26;CRRSP26;ortholog	CYSTEINE-RICH REPEAT SECRETORY PROTEIN 18-RELATED (PTHR32411:SF42)		Arabidopsis thaliana
ARATH|TAIR=AT2G27020|UniProtKB=O23715	O23715	Proteasome subunit alpha type-3;PAG1;ortholog	PROTEASOME SUBUNIT ALPHA TYPE-3 (PTHR11599:SF10)	protease(PC00190)	Arabidopsis thaliana
ARATH|TAIR=AT2G15535|UniProtKB=Q8S8H9	Q8S8H9	Defensin-like protein 144;LCR10;ortholog	DEFENSIN-LIKE PROTEIN 144-RELATED (PTHR34783:SF1)		Arabidopsis thaliana
ARATH|TAIR=AT2G15780|UniProtKB=Q9XIL1	Q9XIL1	At2g15780/F19G14.22;At2g15780;ortholog	AUXIN RESPONSE FACTOR 30-RELATED (PTHR34052:SF1)		Arabidopsis thaliana
ARATH|TAIR=AT4G32717|UniProtKB=P82643	P82643	Putative defensin-like protein 230;SCRL24;ortholog	DEFENSIN-LIKE PROTEIN 226-RELATED (PTHR34450:SF1)		Arabidopsis thaliana
ARATH|TAIR=AT2G31980|UniProtKB=Q8L5T9	Q8L5T9	Cysteine proteinase inhibitor 2;CYS2;ortholog	CYSTEINE PROTEINASE INHIBITOR 2 (PTHR47373:SF1)		Arabidopsis thaliana
ARATH|TAIR=AT5G18900|UniProtKB=Q8LAN3	Q8LAN3	Probable prolyl 4-hydroxylase 4;P4H4;ortholog	PROLYL 4-HYDROXYLASE 2-RELATED (PTHR10869:SF64)		Arabidopsis thaliana
ARATH|TAIR=AT2G34790|UniProtKB=O64743	O64743	Berberine bridge enzyme-like 15;MEE23;ortholog	BERBERINE BRIDGE ENZYME-LIKE 13-RELATED (PTHR32448:SF35)		Arabidopsis thaliana
ARATH|TAIR=AT3G03330|UniProtKB=Q8L7U0	Q8L7U0	AT3g03330/T21P5_25;At3g03330;ortholog	NAD(P)-BINDING ROSSMANN-FOLD SUPERFAMILY PROTEIN (PTHR45274:SF1)		Arabidopsis thaliana
ARATH|TAIR=AT3G25265|UniProtKB=P82719	P82719	Putative defensin-like protein 148;LCR4;ortholog	DEFENSIN-LIKE PROTEIN 144-RELATED (PTHR34783:SF1)		Arabidopsis thaliana
ARATH|TAIR=AT1G75910|UniProtKB=Q0WUV7	Q0WUV7	GDSL esterase/lipase EXL4;EXL4;ortholog	GDSL ESTERASE/LIPASE EXL4-RELATED (PTHR45642:SF14)		Arabidopsis thaliana
ARATH|TAIR=AT5G45875|UniProtKB=P82646	P82646	Defensin-like protein 229;SCRL27;ortholog	DEFENSIN-LIKE PROTEIN 226-RELATED (PTHR34450:SF1)		Arabidopsis thaliana
ARATH|TAIR=AT5G39493|UniProtKB=Q9FLY6	Q9FLY6	S-protein homolog 15;SPH15;ortholog	PLANT SELF-INCOMPATIBILITY PROTEIN S1 FAMILY-RELATED (PTHR31232:SF2)		Arabidopsis thaliana
ARATH|TAIR=AT4G32714|UniProtKB=P82644	P82644	Putative defensin-like protein 231;SCRL25;ortholog	DEFENSIN-LIKE PROTEIN 226-RELATED (PTHR34450:SF1)		Arabidopsis thaliana
ARATH|TAIR=AT3G21960|UniProtKB=Q9LRL4	Q9LRL4	Putative cysteine-rich repeat secretory protein 24;CRRSP24;ortholog	CYSTEINE-RICH REPEAT SECRETORY PROTEIN 18-RELATED (PTHR32411:SF42)		Arabidopsis thaliana
ARATH|TAIR=AT5G56870|UniProtKB=Q9SCV8	Q9SCV8	Beta-galactosidase 4;BGAL4;ortholog	BETA-GALACTOSIDASE 12-RELATED (PTHR23421:SF63)	galactosidase(PC00104)	Arabidopsis thaliana
ARATH|TAIR=AT3G21990|UniProtKB=Q9LRK8	Q9LRK8	Cysteine-rich repeat secretory protein 29;CRRSP29;ortholog	CYSTEINE-RICH REPEAT SECRETORY PROTEIN 18-RELATED (PTHR32411:SF42)		Arabidopsis thaliana
ARATH|TAIR=AT5G42930|UniProtKB=F4K4J2	F4K4J2	Alpha/beta-Hydrolases superfamily protein;MBD2.13;ortholog	ALPHA/BETA-HYDROLASES SUPERFAMILY PROTEIN-RELATED (PTHR46086:SF4)		Arabidopsis thaliana
ARATH|TAIR=AT1G79340|UniProtKB=O64517	O64517	Metacaspase-4;AMC4;ortholog	METACASPASE-4-RELATED (PTHR31810:SF6)	cysteine protease(PC00081)	Arabidopsis thaliana
ARATH|TAIR=AT5G52160|UniProtKB=Q9LTK4	Q9LTK4	At5g52160;At5g52160;ortholog	SUBFAMILY NOT NAMED (PTHR35501:SF2)		Arabidopsis thaliana
ARATH|TAIR=AT5G07600|UniProtKB=Q9FLS1	Q9FLS1	Oleosin family protein;MBK20.3;ortholog	GLYCINE-RICH PROTEIN-RELATED (PTHR33203:SF7)		Arabidopsis thaliana
ARATH|TAIR=locus|UniProtKB=P82641	P82641	Putative defensin-like protein 233;SCRL22;ortholog	DEFENSIN-LIKE PROTEIN 226-RELATED (PTHR34450:SF1)		Arabidopsis thaliana
ARATH|TAIR=AT4G13560|UniProtKB=Q9T0H6	Q9T0H6	Late embryogenesis abundant protein (LEA) family protein;NAD-ME1;ortholog	LATE EMBRYOGENESIS ABUNDANT PROTEIN (LEA) FAMILY PROTEIN (PTHR34191:SF1)		Arabidopsis thaliana
ARATH|TAIR=AT1G73680|UniProtKB=Q9C9U3	Q9C9U3	Alpha-dioxygenase 2;DOX2;ortholog	ALPHA-DIOXYGENASE 2 (PTHR11903:SF12)	oxygenase(PC00177)	Arabidopsis thaliana
ARATH|TAIR=AT5G07560|UniProtKB=Q9LY07	Q9LY07	Glycine-rich protein 20;ATGRP20;ortholog	GLYCINE-RICH PROTEIN-RELATED (PTHR33203:SF7)		Arabidopsis thaliana
ARATH|TAIR=AT3G45010|UniProtKB=Q56WF8	Q56WF8	Serine carboxypeptidase-like 48;SCPL48;ortholog	SERINE CARBOXYPEPTIDASE-LIKE 47-RELATED (PTHR11802:SF95)	serine protease(PC00203)	Arabidopsis thaliana
ARATH|TAIR=AT3G07390|UniProtKB=Q94BT2	Q94BT2	Auxin-induced in root cultures protein 12;AIR12;ortholog	AUXIN-INDUCED IN ROOT CULTURES PROTEIN 12 (PTHR23130:SF81)		Arabidopsis thaliana
ARATH|TAIR=AT5G46990|UniProtKB=Q9FJR2	Q9FJR2	Plant invertase/pectin methylesterase inhibitor superfamily protein;MQD22.13;ortholog	PLANT INVERTASE/PECTIN METHYLESTERASE INHIBITOR SUPERFAMILY PROTEIN (PTHR31080:SF67)		Arabidopsis thaliana
ARATH|TAIR=AT2G02140|UniProtKB=Q9ZUL8	Q9ZUL8	Defensin-like protein 10;PDF2.6;ortholog	DEFENSIN-LIKE PROTEIN 1-RELATED (PTHR33147:SF15)		Arabidopsis thaliana
ARATH|TAIR=AT2G25344|UniProtKB=P82729	P82729	Putative defensin-like protein 137;LCR14;ortholog	DEFENSIN-LIKE PROTEIN 144-RELATED (PTHR34783:SF1)		Arabidopsis thaliana
ARATH|TAIR=AT1G66850|UniProtKB=Q9C9N7	Q9C9N7	At1g66850;At1g66850;ortholog	BIFUNCTIONAL INHIBITOR/LIPID-TRANSFER PROTEIN/SEED STORAGE 2S ALBUMIN SUPERFAMILY PROTEIN (PTHR33214:SF7)		Arabidopsis thaliana
ARATH|TAIR=AT5G07530|UniProtKB=Q9LY09	Q9LY09	Oleosin GRP-17;GRP17;ortholog	GLYCINE-RICH PROTEIN-RELATED (PTHR33203:SF7)		Arabidopsis thaliana
ARATH|TAIR=AT5G61610|UniProtKB=F4K3K4	F4K3K4	Oleosin family protein;At5g61610;ortholog	GLYCINE-RICH PROTEIN-RELATED (PTHR33203:SF7)		Arabidopsis thaliana
ARATH|TAIR=AT5G24090|UniProtKB=P19172	P19172	Acidic endochitinase;CHIB1;ortholog	ACIDIC ENDOCHITINASE (PTHR45708:SF14)		Arabidopsis thaliana
ARATH|TAIR=AT5G62080|UniProtKB=Q8GT78	Q8GT78	Bifunctional inhibitor/lipid-transfer protein/seed storage 2S albumin superfamily protein;MTG10.3;ortholog	BIFUNCTIONAL INHIBITOR/LIPID-TRANSFER PROTEIN/SEED STORAGE 2S ALBUMIN SUPERFAMILY PROTEIN-RELATED (PTHR35501:SF3)		Arabidopsis thaliana
ARATH|TAIR=AT1G08695|UniProtKB=P82622	P82622	Putative defensin-like protein 228;SCRL3;ortholog	DEFENSIN-LIKE PROTEIN 226-RELATED (PTHR34450:SF1)		Arabidopsis thaliana
ARATH|TAIR=AT3G07850|UniProtKB=P49063	P49063	Exopolygalacturonase clone GBGA483;At3g07850;ortholog	EXOPOLYGALACTURONASE CLONE GBGA483-RELATED (PTHR31375:SF23)		Arabidopsis thaliana
ARATH|TAIR=AT1G11925|UniProtKB=O65387	O65387	F12F1.21 protein;F12F1.21;ortholog	F12F1.21 PROTEIN (PTHR33227:SF4)		Arabidopsis thaliana
ARATH|Gene=AT2G21660|UniProtKB=Q03250	Q03250	Glycine-rich RNA-binding protein 7;RBG7;ortholog	GLYCINE-RICH RNA-BINDING PROTEIN 7-RELATED (PTHR15241:SF53)		Arabidopsis thaliana
ARATH|Gene=AT5G07550|UniProtKB=Q42574	Q42574	Oleosin;ATGRP19;ortholog	GLYCINE-RICH PROTEIN-RELATED (PTHR33203:SF7)		Arabidopsis thaliana
ARATH|TAIR=AT4G34870|UniProtKB=Q42406	Q42406	Peptidyl-prolyl cis-trans isomerase CYP18-4;CYP18-4;ortholog	PEPTIDYL-PROLYL CIS-TRANS ISOMERASE CYP18-4 (PTHR11071:SF382)		Arabidopsis thaliana
ARATH|EnsemblGenome=AT2G38010|UniProtKB=Q304B9	Q304B9	Neutral ceramidase;At2g38010;ortholog	NEUTRAL CERAMIDASE-RELATED (PTHR12670:SF1)		Arabidopsis thaliana
ARATH|TAIR=locus|UniProtKB=P82642	P82642	Defensin-like protein 232;SCRL23;ortholog	DEFENSIN-LIKE PROTEIN 226-RELATED (PTHR34450:SF1)		Arabidopsis thaliana
ARATH|Gene=AT4G39260|UniProtKB=Q03251	Q03251	Glycine-rich RNA-binding protein 8;RBG8;ortholog	GLYCINE-RICH RNA-BINDING PROTEIN 7-RELATED (PTHR15241:SF53)		Arabidopsis thaliana
ARATH|TAIR=AT4G16190|UniProtKB=Q9SUL1	Q9SUL1	Probable cysteine protease RD19C;RD19C;ortholog	CYSTEINE PROTEASE RD19C-RELATED (PTHR12411:SF519)	cysteine protease(PC00081);protease inhibitor(PC00191)	Arabidopsis thaliana
ARATH|TAIR=AT2G16592|UniProtKB=A8MQE7	A8MQE7	Bifunctional inhibitor/lipid-transfer protein/seed storage 2S albumin superfamily protein;At2g16592;ortholog	BIFUNCTIONAL INHIBITOR/LIPID-TRANSFER PROTEIN/SEED STORAGE 2S ALBUMIN SUPERFAMILY PROTEIN (PTHR33214:SF7)		Arabidopsis thaliana
ARATH|TAIR=AT3G12490|UniProtKB=Q8H0X6	Q8H0X6	Cysteine proteinase inhibitor 6;CYS6;ortholog	CYSTEINE PROTEINASE INHIBITOR 6 (PTHR11413:SF103)	protease inhibitor(PC00191)	Arabidopsis thaliana
ARATH|TAIR=AT4G09984|UniProtKB=P82749	P82749	Putative defensin-like protein 142;LCR34;ortholog	DEFENSIN-LIKE PROTEIN 144-RELATED (PTHR34783:SF1)		Arabidopsis thaliana
ARATH|TAIR=AT3G22030|UniProtKB=Q9LRK4	Q9LRK4	Putative cysteine-rich repeat secretory protein 33;CRRSP33;ortholog	CYSTEINE-RICH REPEAT SECRETORY PROTEIN 18-RELATED (PTHR32411:SF42)		Arabidopsis thaliana
ARATH|TAIR=AT4G11760|UniProtKB=Q9T0E3	Q9T0E3	Defensin-like protein 151;LCR17;ortholog	DEFENSIN-LIKE PROTEIN 144-RELATED (PTHR34783:SF1)		Arabidopsis thaliana
ARATH|TAIR=AT2G19000|UniProtKB=O65920	O65920	At2g19000;At2g19000;ortholog	SUBFAMILY NOT NAMED (PTHR34789:SF1)		Arabidopsis thaliana
ARATH|TAIR=AT3G53065|UniProtKB=B3H4Y0	B3H4Y0	D-galactoside/L-rhamnose binding SUEL lectin protein;At3g53065;ortholog	BETA-GALACTOSIDASE (PTHR23421:SF13)	galactosidase(PC00104)	Arabidopsis thaliana
ARATH|TAIR=AT4G29305|UniProtKB=P82739	P82739	Defensin-like protein 159;LCR25;ortholog	DEFENSIN-LIKE PROTEIN 155-RELATED (PTHR33830:SF1)		Arabidopsis thaliana
ARATH|TAIR=AT1G23240|UniProtKB=B3H7A9	B3H7A9	Probable peroxygenase 7;PXG7;ortholog	INACTIVE PEROXYGENASE-LIKE PROTEIN-RELATED (PTHR31495:SF1)		Arabidopsis thaliana
ARATH|TAIR=AT2G18420|UniProtKB=F4IQJ4	F4IQJ4	Gibberellin-regulated protein 11;GASA11;ortholog	GIBBERELLIN-REGULATED PROTEIN 1-RELATED (PTHR23201:SF2)		Arabidopsis thaliana
ARATH|TAIR=AT3G22050|UniProtKB=Q9LRK2	Q9LRK2	Putative cysteine-rich repeat secretory protein 35;CRRSP35;ortholog	CYSTEINE-RICH REPEAT SECRETORY PROTEIN 18-RELATED (PTHR32411:SF42)		Arabidopsis thaliana
ARATH|TAIR=AT3G10410|UniProtKB=P32826	P32826	Serine carboxypeptidase-like 49;SCPL49;ortholog	SERINE CARBOXYPEPTIDASE-LIKE 49 (PTHR11802:SF211)	serine protease(PC00203)	Arabidopsis thaliana
ARATH|TAIR=AT3G03780|UniProtKB=Q9SRV5	Q9SRV5	5-methyltetrahydropteroyltriglutamate--homocysteine methyltransferase 2;MS2;ortholog	5-METHYLTETRAHYDROPTEROYLTRIGLUTAMATE--HOMOCYSTEINE METHYLTRANSFERASE (PTHR30519:SF0)	methyltransferase(PC00155)	Arabidopsis thaliana
ARATH|TAIR=AT3G27503|UniProtKB=P82638	P82638	Defensin-like protein 241;SCRL19;ortholog	DEFENSIN-LIKE PROTEIN 226-RELATED (PTHR34450:SF1)		Arabidopsis thaliana
ARATH|TAIR=AT3G52810|UniProtKB=Q9LXI4	Q9LXI4	Purple acid phosphatase 21;PAP21;ortholog	PURPLE ACID PHOSPHATASE 21-RELATED (PTHR22953:SF7)		Arabidopsis thaliana
ARATH|TAIR=AT5G03600|UniProtKB=Q9LZS8	Q9LZS8	GDSL esterase/lipase At5g03600;At5g03600;ortholog	SUBFAMILY NOT NAMED (PTHR46020:SF3)		Arabidopsis thaliana
ARATH|TAIR=AT2G28355|UniProtKB=Q8S8H3	Q8S8H3	Defensin-like protein 149;LCR5;ortholog	DEFENSIN-LIKE PROTEIN 144-RELATED (PTHR34783:SF1)		Arabidopsis thaliana
ARATH|TAIR=AT2G28405|UniProtKB=P82747	P82747	Putative defensin-like protein 150;LCR32;ortholog	DEFENSIN-LIKE PROTEIN 144-RELATED (PTHR34783:SF1)		Arabidopsis thaliana
ARATH|TAIR=AT1G26820|UniProtKB=P42815	P42815	Ribonuclease 3;RNS3;ortholog	F7A19.32 PROTEIN-RELATED (PTHR11240:SF19)		Arabidopsis thaliana
ARATH|TAIR=AT2G19760|UniProtKB=Q42449	Q42449	Profilin-1;PRO1;ortholog	PROFILIN (PTHR11604:SF0)	non-motor actin binding protein(PC00165)	Arabidopsis thaliana
ARATH|TAIR=AT3G58310|UniProtKB=Q9M2I5	Q9M2I5	Putative cysteine-rich repeat secretory protein 61;CRRSP61;ortholog	CYSTEINE-RICH REPEAT SECRETORY PROTEIN 18-RELATED (PTHR32411:SF42)		Arabidopsis thaliana
ARATH|TAIR=AT1G75030|UniProtKB=Q9C9P9	Q9C9P9	At1g75030;F9E10.12;ortholog	PATHOGENESIS-RELATED PROTEIN 5-RELATED (PTHR31048:SF10)		Arabidopsis thaliana
ARATH|TAIR=AT5G59845|UniProtKB=Q8LFM2	Q8LFM2	Gibberellin-regulated protein 10;GASA10;ortholog	GIBBERELLIN-REGULATED FAMILY PROTEIN-RELATED (PTHR23201:SF10)		Arabidopsis thaliana
ARATH|TAIR=AT3G43083|UniProtKB=P82748	P82748	Putative defensin-like protein 133;LCR33;ortholog	DEFENSIN-LIKE PROTEIN 144-RELATED (PTHR34783:SF1)		Arabidopsis thaliana
ARATH|Gene=AT5G40370|UniProtKB=Q9FNE2	Q9FNE2	Glutaredoxin-C2;GRXC2;ortholog	GLUTAREDOXIN 2 (PTHR45694:SF5)	oxidoreductase(PC00176)	Arabidopsis thaliana
ARATH|TAIR=AT1G54010|UniProtKB=Q8W4H8	Q8W4H8	Inactive GDSL esterase/lipase-like protein 23;GLL23;ortholog	GDSL ESTERASE/LIPASE 22-RELATED (PTHR45648:SF25)		Arabidopsis thaliana
ARATH|TAIR=AT1G06260|UniProtKB=Q9LNC1	Q9LNC1	Cysteine proteinases superfamily protein;At1g06260;ortholog	CYSTEINE PROTEASE-LIKE PROTEIN-RELATED (PTHR12411:SF418)	cysteine protease(PC00081);protease inhibitor(PC00191)	Arabidopsis thaliana
ARATH|TAIR=AT4G25900|UniProtKB=Q940G5	Q940G5	Galactose mutarotase-like superfamily protein;At4g25900;ortholog	GLUCOSE-6-PHOSPHATE 1-EPIMERASE (PTHR11122:SF13)		Arabidopsis thaliana
ARATH|TAIR=AT5G59310|UniProtKB=Q9LLR6	Q9LLR6	Non-specific lipid-transfer protein 4;LTP4;ortholog	BIFUNCTIONAL INHIBITOR/LIPID-TRANSFER PROTEIN/SEED STORAGE 2S ALBUMIN SUPERFAMILY PROTEIN-RELATED (PTHR33076:SF24)		Arabidopsis thaliana
ARATH|TAIR=AT1G65113|UniProtKB=P82621	P82621	Defensin-like protein 226;SCRL2;ortholog	DEFENSIN-LIKE PROTEIN 226-RELATED (PTHR34450:SF1)		Arabidopsis thaliana
ARATH|TAIR=AT2G06983|UniProtKB=P82635	P82635	Putative defensin-like protein 238;SCRL16;ortholog	DEFENSIN-LIKE PROTEIN 226-RELATED (PTHR34450:SF1)		Arabidopsis thaliana
ARATH|TAIR=locus|UniProtKB=Q2V3C1	Q2V3C1	Non-specific lipid-transfer protein 11;LTP11;ortholog	BIFUNCTIONAL INHIBITOR/LIPID-TRANSFER PROTEIN/SEED STORAGE 2S ALBUMIN SUPERFAMILY PROTEIN-RELATED (PTHR33076:SF24)		Arabidopsis thaliana
ARATH|TAIR=AT3G62170|UniProtKB=Q5MFV6	Q5MFV6	Probable pectinesterase/pectinesterase inhibitor VGDH2;VGDH2;ortholog	INVERTASE/PECTIN METHYLESTERASE INHIBITOR FAMILY PROTEIN-RELATED (PTHR31707:SF134)		Arabidopsis thaliana
ARATH|TAIR=AT2G24940|UniProtKB=Q9SK39	Q9SK39	Probable steroid-binding protein 3;MP3;ortholog	IP06960P-RELATED (PTHR10281:SF26)	receptor(PC00197);signaling molecule(PC00207)	Arabidopsis thaliana
ARATH|TAIR=AT1G61070|UniProtKB=Q9C947	Q9C947	Defensin-like protein 5;PDF2.4;ortholog	DEFENSIN-LIKE PROTEIN 1-RELATED (PTHR33147:SF15)		Arabidopsis thaliana
ARATH|TAIR=AT5G67360|UniProtKB=O65351	O65351	Subtilisin-like protease SBT1.7;SBT1.7;ortholog	SUBTILISIN-LIKE PROTEASE SBT1.7 (PTHR10795:SF469)	protease inhibitor(PC00191);serine protease(PC00203)	Arabidopsis thaliana
endoplasmic reticulum part (GO:0044432)	533	13	3.97	+	3.27	0.000232	0.0303
Gene ID	Mapped IDs	Gene name; Gene symbol; Ortholog	PANTHER family/subfamily	PANTHER protein class	Species
ARATH|TAIR=AT3G25220|UniProtKB=Q38935	Q38935	Peptidyl-prolyl cis-trans isomerase FKBP15-1;FKBP15-1;ortholog	PEPTIDYLPROLYL ISOMERASE (PTHR45779:SF6)		Arabidopsis thaliana
ARATH|TAIR=AT5G18900|UniProtKB=Q8LAN3	Q8LAN3	Probable prolyl 4-hydroxylase 4;P4H4;ortholog	PROLYL 4-HYDROXYLASE 2-RELATED (PTHR10869:SF64)		Arabidopsis thaliana
ARATH|TAIR=AT1G29760|UniProtKB=F4I340	F4I340	Seipin-2;SEI2;ortholog	SEIPIN-2-RELATED (PTHR21212:SF1)		Arabidopsis thaliana
ARATH|Gene=AT2G20990|UniProtKB=Q9SKR2	Q9SKR2	Synaptotagmin-1;SYT1;ortholog	CALCIUM-DEPENDENT LIPID-BINDING (CALB DOMAIN) FAMILY PROTEIN-RELATED (PTHR10774:SF175)		Arabidopsis thaliana
ARATH|TAIR=AT3G62600|UniProtKB=Q9LZK5	Q9LZK5	DnaJ protein ERDJ3B;ERDJ3B;ortholog	DNAJ PROTEIN ERDJ3B (PTHR43888:SF14)		Arabidopsis thaliana
ARATH|TAIR=AT3G08970|UniProtKB=Q9SR96	Q9SR96	DnaJ protein ERDJ3A;ERDJ3A;ortholog	DNAJ PROTEIN ERDJ3A (PTHR45184:SF1)		Arabidopsis thaliana
ARATH|TAIR=AT1G24320|UniProtKB=Q84M89	Q84M89	Alpha-glucosidase 2;GCS2;ortholog	MANNOSYL-OLIGOSACCHARIDE GLUCOSIDASE (PTHR10412:SF11)		Arabidopsis thaliana
ARATH|TAIR=AT1G80950|UniProtKB=Q8L7R3	Q8L7R3	Lysophospholipid acyltransferase LPEAT1;LPEAT1;ortholog	LYSOPHOSPHATIDIC ACID:OLEOYL-COA ACYLTRANSFERASE 1 (PTHR23063:SF16)	acyltransferase(PC00042);annexin(PC00050);calmodulin(PC00061)	Arabidopsis thaliana
ARATH|TAIR=AT4G29330|UniProtKB=Q8VZU9	Q8VZU9	Derlin-1;DER1;ortholog	DERLIN (PTHR11009:SF0)	receptor(PC00197)	Arabidopsis thaliana
ARATH|TAIR=AT4G14455|UniProtKB=Q94CG2	Q94CG2	Bet1-like SNARE 1-2;BET12;ortholog	BET1-LIKE SNARE 1-2 (PTHR12791:SF36)	SNARE protein(PC00034)	Arabidopsis thaliana
ARATH|TAIR=AT5G47200|UniProtKB=Q9FPJ4	Q9FPJ4	Ras-related protein RABD2b;RABD2B;ortholog	RAS-RELATED PROTEIN RABD2B-RELATED (PTHR24073:SF666)		Arabidopsis thaliana
ARATH|Gene=AT1G78800|UniProtKB=F4IBV4	F4IBV4	Glycosyltransferase;At1g78800;ortholog	ALPHA-1,3/1,6-MANNOSYLTRANSFERASE ALG2 (PTHR45918:SF1)		Arabidopsis thaliana
ARATH|TAIR=AT5G53560|UniProtKB=Q42342	Q42342	Cytochrome b5 isoform E;CYTB5-E;ortholog	CYTOCHROME B5 ISOFORM E (PTHR19359:SF22)	oxidase(PC00175)	Arabidopsis thaliana
vacuole (GO:0005773)	1106	24	8.24	+	2.91	3.7e-06	0.00193
Gene ID	Mapped IDs	Gene name; Gene symbol; Ortholog	PANTHER family/subfamily	PANTHER protein class	Species
ARATH|TAIR=AT5G12140|UniProtKB=Q945Q1	Q945Q1	Cysteine proteinase inhibitor 1;CYS1;ortholog	CYSTEINE PROTEINASE INHIBITOR 1 (PTHR11413:SF45)	protease inhibitor(PC00191)	Arabidopsis thaliana
ARATH|TAIR=AT2G27020|UniProtKB=O23715	O23715	Proteasome subunit alpha type-3;PAG1;ortholog	PROTEASOME SUBUNIT ALPHA TYPE-3 (PTHR11599:SF10)	protease(PC00190)	Arabidopsis thaliana
ARATH|TAIR=AT1G78300|UniProtKB=Q01525	Q01525	14-3-3-like protein GF14 omega;GRF2;ortholog	14-3-3-LIKE PROTEIN GF14 CHI-RELATED (PTHR18860:SF26)		Arabidopsis thaliana
ARATH|Gene=AT2G20990|UniProtKB=Q9SKR2	Q9SKR2	Synaptotagmin-1;SYT1;ortholog	CALCIUM-DEPENDENT LIPID-BINDING (CALB DOMAIN) FAMILY PROTEIN-RELATED (PTHR10774:SF175)		Arabidopsis thaliana
ARATH|TAIR=AT5G56870|UniProtKB=Q9SCV8	Q9SCV8	Beta-galactosidase 4;BGAL4;ortholog	BETA-GALACTOSIDASE 12-RELATED (PTHR23421:SF63)	galactosidase(PC00104)	Arabidopsis thaliana
ARATH|TAIR=AT5G61170|UniProtKB=Q9FNP8	Q9FNP8	40S ribosomal protein S19-3;RPS19C;ortholog	40S RIBOSOMAL PROTEIN S19A-RELATED (PTHR11710:SF0)	ribosomal protein(PC00202)	Arabidopsis thaliana
ARATH|TAIR=AT5G20230|UniProtKB=Q07488	Q07488	Blue copper protein;BCB;ortholog	BLUE COPPER PROTEIN (PTHR33021:SF166)		Arabidopsis thaliana
ARATH|TAIR=AT3G45010|UniProtKB=Q56WF8	Q56WF8	Serine carboxypeptidase-like 48;SCPL48;ortholog	SERINE CARBOXYPEPTIDASE-LIKE 47-RELATED (PTHR11802:SF95)	serine protease(PC00203)	Arabidopsis thaliana
ARATH|TAIR=AT2G27730|UniProtKB=Q9ZUX4	Q9ZUX4	Uncharacterized protein At2g27730, mitochondrial;At2g27730;ortholog	SUBFAMILY NOT NAMED (PTHR33878:SF1)		Arabidopsis thaliana
ARATH|TAIR=AT1G74000|UniProtKB=P92976	P92976	Protein STRICTOSIDINE SYNTHASE-LIKE 11;SSL11;ortholog	PROTEIN STRICTOSIDINE SYNTHASE-LIKE 11-RELATED (PTHR10426:SF59)	lyase(PC00144)	Arabidopsis thaliana
ARATH|TAIR=AT4G34870|UniProtKB=Q42406	Q42406	Peptidyl-prolyl cis-trans isomerase CYP18-4;CYP18-4;ortholog	PEPTIDYL-PROLYL CIS-TRANS ISOMERASE CYP18-4 (PTHR11071:SF382)		Arabidopsis thaliana
ARATH|TAIR=AT4G16190|UniProtKB=Q9SUL1	Q9SUL1	Probable cysteine protease RD19C;RD19C;ortholog	CYSTEINE PROTEASE RD19C-RELATED (PTHR12411:SF519)	cysteine protease(PC00081);protease inhibitor(PC00191)	Arabidopsis thaliana
ARATH|Gene=AT1G22840|UniProtKB=O23138	O23138	Cytochrome c-1;CYTC-1;ortholog	CYTOCHROME C-1-RELATED (PTHR11961:SF9)		Arabidopsis thaliana
ARATH|TAIR=AT3G53065|UniProtKB=B3H4Y0	B3H4Y0	D-galactoside/L-rhamnose binding SUEL lectin protein;At3g53065;ortholog	BETA-GALACTOSIDASE (PTHR23421:SF13)	galactosidase(PC00104)	Arabidopsis thaliana
ARATH|TAIR=AT3G10410|UniProtKB=P32826	P32826	Serine carboxypeptidase-like 49;SCPL49;ortholog	SERINE CARBOXYPEPTIDASE-LIKE 49 (PTHR11802:SF211)	serine protease(PC00203)	Arabidopsis thaliana
ARATH|TAIR=AT5G20500|UniProtKB=Q8LFQ6	Q8LFQ6	Glutaredoxin-C4;GRXC4;ortholog	GLUTAREDOXIN-C4 (PTHR45694:SF7)	oxidoreductase(PC00176)	Arabidopsis thaliana
ARATH|TAIR=AT1G73220|UniProtKB=Q9CAT6	Q9CAT6	Organic cation/carnitine transporter 1;OCT1;ortholog	ORGANIC CATION/CARNITINE TRANSPORTER 1 (PTHR24064:SF271)		Arabidopsis thaliana
ARATH|TAIR=AT5G53560|UniProtKB=Q42342	Q42342	Cytochrome b5 isoform E;CYTB5-E;ortholog	CYTOCHROME B5 ISOFORM E (PTHR19359:SF22)	oxidase(PC00175)	Arabidopsis thaliana
ARATH|TAIR=AT1G76020|UniProtKB=A0JQ12	A0JQ12	At1g76020;At1g76020;ortholog	SUBFAMILY NOT NAMED (PTHR33875:SF2)		Arabidopsis thaliana
ARATH|TAIR=AT1G70490|UniProtKB=P0DH91	P0DH91	ADP-ribosylation factor 2-B;ARF2-B;ortholog	ADP-RIBOSYLATION FACTOR 1-RELATED (PTHR11711:SF210)		Arabidopsis thaliana
ARATH|Gene=AT5G40370|UniProtKB=Q9FNE2	Q9FNE2	Glutaredoxin-C2;GRXC2;ortholog	GLUTAREDOXIN 2 (PTHR45694:SF5)	oxidoreductase(PC00176)	Arabidopsis thaliana
ARATH|TAIR=AT1G54010|UniProtKB=Q8W4H8	Q8W4H8	Inactive GDSL esterase/lipase-like protein 23;GLL23;ortholog	GDSL ESTERASE/LIPASE 22-RELATED (PTHR45648:SF25)		Arabidopsis thaliana
ARATH|TAIR=AT1G06260|UniProtKB=Q9LNC1	Q9LNC1	Cysteine proteinases superfamily protein;At1g06260;ortholog	CYSTEINE PROTEASE-LIKE PROTEIN-RELATED (PTHR12411:SF418)	cysteine protease(PC00081);protease inhibitor(PC00191)	Arabidopsis thaliana
ARATH|TAIR=AT5G65687|UniProtKB=Q6NMN6	Q6NMN6	Probable sphingolipid transporter spinster homolog 1;At5g65687;ortholog	SPHINGOLIPID TRANSPORTER SPINSTER HOMOLOG 1-RELATED (PTHR23505:SF21)		Arabidopsis thaliana
endoplasmic reticulum (GO:0005783)	1026	22	7.65	+	2.88	1.16e-05	0.00403
Gene ID	Mapped IDs	Gene name; Gene symbol; Ortholog	PANTHER family/subfamily	PANTHER protein class	Species
ARATH|TAIR=AT5G12140|UniProtKB=Q945Q1	Q945Q1	Cysteine proteinase inhibitor 1;CYS1;ortholog	CYSTEINE PROTEINASE INHIBITOR 1 (PTHR11413:SF45)	protease inhibitor(PC00191)	Arabidopsis thaliana
ARATH|TAIR=AT3G25220|UniProtKB=Q38935	Q38935	Peptidyl-prolyl cis-trans isomerase FKBP15-1;FKBP15-1;ortholog	PEPTIDYLPROLYL ISOMERASE (PTHR45779:SF6)		Arabidopsis thaliana
ARATH|TAIR=AT5G18900|UniProtKB=Q8LAN3	Q8LAN3	Probable prolyl 4-hydroxylase 4;P4H4;ortholog	PROLYL 4-HYDROXYLASE 2-RELATED (PTHR10869:SF64)		Arabidopsis thaliana
ARATH|TAIR=AT3G03330|UniProtKB=Q8L7U0	Q8L7U0	AT3g03330/T21P5_25;At3g03330;ortholog	NAD(P)-BINDING ROSSMANN-FOLD SUPERFAMILY PROTEIN (PTHR45274:SF1)		Arabidopsis thaliana
ARATH|TAIR=AT1G29760|UniProtKB=F4I340	F4I340	Seipin-2;SEI2;ortholog	SEIPIN-2-RELATED (PTHR21212:SF1)		Arabidopsis thaliana
ARATH|Gene=AT2G20990|UniProtKB=Q9SKR2	Q9SKR2	Synaptotagmin-1;SYT1;ortholog	CALCIUM-DEPENDENT LIPID-BINDING (CALB DOMAIN) FAMILY PROTEIN-RELATED (PTHR10774:SF175)		Arabidopsis thaliana
ARATH|TAIR=AT3G62600|UniProtKB=Q9LZK5	Q9LZK5	DnaJ protein ERDJ3B;ERDJ3B;ortholog	DNAJ PROTEIN ERDJ3B (PTHR43888:SF14)		Arabidopsis thaliana
ARATH|TAIR=AT3G08970|UniProtKB=Q9SR96	Q9SR96	DnaJ protein ERDJ3A;ERDJ3A;ortholog	DNAJ PROTEIN ERDJ3A (PTHR45184:SF1)		Arabidopsis thaliana
ARATH|TAIR=AT1G24320|UniProtKB=Q84M89	Q84M89	Alpha-glucosidase 2;GCS2;ortholog	MANNOSYL-OLIGOSACCHARIDE GLUCOSIDASE (PTHR10412:SF11)		Arabidopsis thaliana
ARATH|TAIR=AT1G80950|UniProtKB=Q8L7R3	Q8L7R3	Lysophospholipid acyltransferase LPEAT1;LPEAT1;ortholog	LYSOPHOSPHATIDIC ACID:OLEOYL-COA ACYLTRANSFERASE 1 (PTHR23063:SF16)	acyltransferase(PC00042);annexin(PC00050);calmodulin(PC00061)	Arabidopsis thaliana
ARATH|TAIR=AT1G74000|UniProtKB=P92976	P92976	Protein STRICTOSIDINE SYNTHASE-LIKE 11;SSL11;ortholog	PROTEIN STRICTOSIDINE SYNTHASE-LIKE 11-RELATED (PTHR10426:SF59)	lyase(PC00144)	Arabidopsis thaliana
ARATH|TAIR=AT5G19290|UniProtKB=Q8VZV6	Q8VZV6	Alpha/beta-Hydrolases superfamily protein;At5g19290;ortholog	ALPHA/BETA-HYDROLASES SUPERFAMILY PROTEIN (PTHR11614:SF101)	phospholipase(PC00186);serine protease(PC00203)	Arabidopsis thaliana
ARATH|TAIR=AT4G29330|UniProtKB=Q8VZU9	Q8VZU9	Derlin-1;DER1;ortholog	DERLIN (PTHR11009:SF0)	receptor(PC00197)	Arabidopsis thaliana
ARATH|TAIR=AT4G02080|UniProtKB=O04834	O04834	GTP-binding protein SAR1A;SAR1A;ortholog	GTP-BINDING PROTEIN SAR1B (PTHR45684:SF2)		Arabidopsis thaliana
ARATH|TAIR=AT3G12490|UniProtKB=Q8H0X6	Q8H0X6	Cysteine proteinase inhibitor 6;CYS6;ortholog	CYSTEINE PROTEINASE INHIBITOR 6 (PTHR11413:SF103)	protease inhibitor(PC00191)	Arabidopsis thaliana
ARATH|TAIR=AT4G14455|UniProtKB=Q94CG2	Q94CG2	Bet1-like SNARE 1-2;BET12;ortholog	BET1-LIKE SNARE 1-2 (PTHR12791:SF36)	SNARE protein(PC00034)	Arabidopsis thaliana
ARATH|TAIR=AT5G47200|UniProtKB=Q9FPJ4	Q9FPJ4	Ras-related protein RABD2b;RABD2B;ortholog	RAS-RELATED PROTEIN RABD2B-RELATED (PTHR24073:SF666)		Arabidopsis thaliana
ARATH|Gene=AT1G78800|UniProtKB=F4IBV4	F4IBV4	Glycosyltransferase;At1g78800;ortholog	ALPHA-1,3/1,6-MANNOSYLTRANSFERASE ALG2 (PTHR45918:SF1)		Arabidopsis thaliana
ARATH|TAIR=AT5G20500|UniProtKB=Q8LFQ6	Q8LFQ6	Glutaredoxin-C4;GRXC4;ortholog	GLUTAREDOXIN-C4 (PTHR45694:SF7)	oxidoreductase(PC00176)	Arabidopsis thaliana
ARATH|TAIR=AT5G53560|UniProtKB=Q42342	Q42342	Cytochrome b5 isoform E;CYTB5-E;ortholog	CYTOCHROME B5 ISOFORM E (PTHR19359:SF22)	oxidase(PC00175)	Arabidopsis thaliana
ARATH|TAIR=AT1G54010|UniProtKB=Q8W4H8	Q8W4H8	Inactive GDSL esterase/lipase-like protein 23;GLL23;ortholog	GDSL ESTERASE/LIPASE 22-RELATED (PTHR45648:SF25)		Arabidopsis thaliana
ARATH|TAIR=AT1G05500|UniProtKB=Q8L706	Q8L706	Synaptotagmin-5;SYT5;ortholog	SYNAPTOTAGMIN-5 (PTHR10774:SF149)		Arabidopsis thaliana
endomembrane system (GO:0012505)	2287	36	17.05	+	2.11	2.05e-05	0.00428
Gene ID	Mapped IDs	Gene name; Gene symbol; Ortholog	PANTHER family/subfamily	PANTHER protein class	Species
ARATH|TAIR=AT5G12140|UniProtKB=Q945Q1	Q945Q1	Cysteine proteinase inhibitor 1;CYS1;ortholog	CYSTEINE PROTEINASE INHIBITOR 1 (PTHR11413:SF45)	protease inhibitor(PC00191)	Arabidopsis thaliana
ARATH|TAIR=AT3G25220|UniProtKB=Q38935	Q38935	Peptidyl-prolyl cis-trans isomerase FKBP15-1;FKBP15-1;ortholog	PEPTIDYLPROLYL ISOMERASE (PTHR45779:SF6)		Arabidopsis thaliana
ARATH|TAIR=AT2G06530|UniProtKB=Q9SKI2	Q9SKI2	Vacuolar protein sorting-associated protein 2 homolog 1;VPS2.1;ortholog	CHARGED MULTIVESICULAR BODY PROTEIN 2A (PTHR10476:SF4)		Arabidopsis thaliana
ARATH|TAIR=AT5G18900|UniProtKB=Q8LAN3	Q8LAN3	Probable prolyl 4-hydroxylase 4;P4H4;ortholog	PROLYL 4-HYDROXYLASE 2-RELATED (PTHR10869:SF64)		Arabidopsis thaliana
ARATH|TAIR=AT1G78300|UniProtKB=Q01525	Q01525	14-3-3-like protein GF14 omega;GRF2;ortholog	14-3-3-LIKE PROTEIN GF14 CHI-RELATED (PTHR18860:SF26)		Arabidopsis thaliana
ARATH|TAIR=AT3G03330|UniProtKB=Q8L7U0	Q8L7U0	AT3g03330/T21P5_25;At3g03330;ortholog	NAD(P)-BINDING ROSSMANN-FOLD SUPERFAMILY PROTEIN (PTHR45274:SF1)		Arabidopsis thaliana
ARATH|TAIR=AT1G29760|UniProtKB=F4I340	F4I340	Seipin-2;SEI2;ortholog	SEIPIN-2-RELATED (PTHR21212:SF1)		Arabidopsis thaliana
ARATH|Gene=AT2G20990|UniProtKB=Q9SKR2	Q9SKR2	Synaptotagmin-1;SYT1;ortholog	CALCIUM-DEPENDENT LIPID-BINDING (CALB DOMAIN) FAMILY PROTEIN-RELATED (PTHR10774:SF175)		Arabidopsis thaliana
ARATH|TAIR=locus|UniProtKB=P42645	P42645	14-3-3-like protein GF14 upsilon;GRF5;ortholog	14-3-3 PROTEIN EPSILON (PTHR18860:SF17)		Arabidopsis thaliana
ARATH|TAIR=AT3G62600|UniProtKB=Q9LZK5	Q9LZK5	DnaJ protein ERDJ3B;ERDJ3B;ortholog	DNAJ PROTEIN ERDJ3B (PTHR43888:SF14)		Arabidopsis thaliana
ARATH|TAIR=AT1G73030|UniProtKB=Q9SSM4	Q9SSM4	ESCRT-related protein CHMP1B;CHMP1B;ortholog	CHARGED MULTIVESICULAR BODY PROTEIN 1B (PTHR10476:SF2)	membrane traffic protein(PC00150)	Arabidopsis thaliana
ARATH|TAIR=AT3G08970|UniProtKB=Q9SR96	Q9SR96	DnaJ protein ERDJ3A;ERDJ3A;ortholog	DNAJ PROTEIN ERDJ3A (PTHR45184:SF1)		Arabidopsis thaliana
ARATH|TAIR=AT1G24320|UniProtKB=Q84M89	Q84M89	Alpha-glucosidase 2;GCS2;ortholog	MANNOSYL-OLIGOSACCHARIDE GLUCOSIDASE (PTHR10412:SF11)		Arabidopsis thaliana
ARATH|TAIR=AT1G80950|UniProtKB=Q8L7R3	Q8L7R3	Lysophospholipid acyltransferase LPEAT1;LPEAT1;ortholog	LYSOPHOSPHATIDIC ACID:OLEOYL-COA ACYLTRANSFERASE 1 (PTHR23063:SF16)	acyltransferase(PC00042);annexin(PC00050);calmodulin(PC00061)	Arabidopsis thaliana
ARATH|Gene=AT3G55480|UniProtKB=Q9M2T1	Q9M2T1	AP3-complex subunit beta-A;AP3BA;ortholog	AP-3 COMPLEX SUBUNIT BETA (PTHR11134:SF1)	membrane traffic protein(PC00150)	Arabidopsis thaliana
ARATH|TAIR=AT1G74000|UniProtKB=P92976	P92976	Protein STRICTOSIDINE SYNTHASE-LIKE 11;SSL11;ortholog	PROTEIN STRICTOSIDINE SYNTHASE-LIKE 11-RELATED (PTHR10426:SF59)	lyase(PC00144)	Arabidopsis thaliana
ARATH|TAIR=AT5G19290|UniProtKB=Q8VZV6	Q8VZV6	Alpha/beta-Hydrolases superfamily protein;At5g19290;ortholog	ALPHA/BETA-HYDROLASES SUPERFAMILY PROTEIN (PTHR11614:SF101)	phospholipase(PC00186);serine protease(PC00203)	Arabidopsis thaliana
ARATH|TAIR=AT5G66280|UniProtKB=Q9SNY3	Q9SNY3	GDP-mannose 4,6 dehydratase 1;GMD1;ortholog	GDP-MANNOSE 4,6 DEHYDRATASE 1-RELATED (PTHR43715:SF1)	dehydratase(PC00091);epimerase/racemase(PC00096);oxidoreductase(PC00176)	Arabidopsis thaliana
ARATH|TAIR=AT4G29330|UniProtKB=Q8VZU9	Q8VZU9	Derlin-1;DER1;ortholog	DERLIN (PTHR11009:SF0)	receptor(PC00197)	Arabidopsis thaliana
ARATH|TAIR=AT4G34870|UniProtKB=Q42406	Q42406	Peptidyl-prolyl cis-trans isomerase CYP18-4;CYP18-4;ortholog	PEPTIDYL-PROLYL CIS-TRANS ISOMERASE CYP18-4 (PTHR11071:SF382)		Arabidopsis thaliana
ARATH|Gene=AT4G39260|UniProtKB=Q03251	Q03251	Glycine-rich RNA-binding protein 8;RBG8;ortholog	GLYCINE-RICH RNA-BINDING PROTEIN 7-RELATED (PTHR15241:SF53)		Arabidopsis thaliana
ARATH|TAIR=AT4G02080|UniProtKB=O04834	O04834	GTP-binding protein SAR1A;SAR1A;ortholog	GTP-BINDING PROTEIN SAR1B (PTHR45684:SF2)		Arabidopsis thaliana
ARATH|TAIR=AT3G12490|UniProtKB=Q8H0X6	Q8H0X6	Cysteine proteinase inhibitor 6;CYS6;ortholog	CYSTEINE PROTEINASE INHIBITOR 6 (PTHR11413:SF103)	protease inhibitor(PC00191)	Arabidopsis thaliana
ARATH|TAIR=AT4G14455|UniProtKB=Q94CG2	Q94CG2	Bet1-like SNARE 1-2;BET12;ortholog	BET1-LIKE SNARE 1-2 (PTHR12791:SF36)	SNARE protein(PC00034)	Arabidopsis thaliana
ARATH|TAIR=AT5G47200|UniProtKB=Q9FPJ4	Q9FPJ4	Ras-related protein RABD2b;RABD2B;ortholog	RAS-RELATED PROTEIN RABD2B-RELATED (PTHR24073:SF666)		Arabidopsis thaliana
ARATH|Gene=AT1G78800|UniProtKB=F4IBV4	F4IBV4	Glycosyltransferase;At1g78800;ortholog	ALPHA-1,3/1,6-MANNOSYLTRANSFERASE ALG2 (PTHR45918:SF1)		Arabidopsis thaliana
ARATH|TAIR=AT4G15802|UniProtKB=Q8GW48	Q8GW48	At4g15810;HSBP;ortholog	HEAT SHOCK FACTOR BINDING PROTEIN (PTHR19424:SF0)		Arabidopsis thaliana
ARATH|TAIR=AT5G20500|UniProtKB=Q8LFQ6	Q8LFQ6	Glutaredoxin-C4;GRXC4;ortholog	GLUTAREDOXIN-C4 (PTHR45694:SF7)	oxidoreductase(PC00176)	Arabidopsis thaliana
ARATH|TAIR=AT5G53560|UniProtKB=Q42342	Q42342	Cytochrome b5 isoform E;CYTB5-E;ortholog	CYTOCHROME B5 ISOFORM E (PTHR19359:SF22)	oxidase(PC00175)	Arabidopsis thaliana
ARATH|TAIR=AT3G02520|UniProtKB=Q96300	Q96300	14-3-3-like protein GF14 nu;GRF7;ortholog	14-3-3 PROTEIN EPSILON (PTHR18860:SF17)		Arabidopsis thaliana
ARATH|TAIR=AT1G70490|UniProtKB=P0DH91	P0DH91	ADP-ribosylation factor 2-B;ARF2-B;ortholog	ADP-RIBOSYLATION FACTOR 1-RELATED (PTHR11711:SF210)		Arabidopsis thaliana
ARATH|Gene=AT5G40370|UniProtKB=Q9FNE2	Q9FNE2	Glutaredoxin-C2;GRXC2;ortholog	GLUTAREDOXIN 2 (PTHR45694:SF5)	oxidoreductase(PC00176)	Arabidopsis thaliana
ARATH|TAIR=AT1G54010|UniProtKB=Q8W4H8	Q8W4H8	Inactive GDSL esterase/lipase-like protein 23;GLL23;ortholog	GDSL ESTERASE/LIPASE 22-RELATED (PTHR45648:SF25)		Arabidopsis thaliana
ARATH|TAIR=AT5G65687|UniProtKB=Q6NMN6	Q6NMN6	Probable sphingolipid transporter spinster homolog 1;At5g65687;ortholog	SPHINGOLIPID TRANSPORTER SPINSTER HOMOLOG 1-RELATED (PTHR23505:SF21)		Arabidopsis thaliana
ARATH|TAIR=AT2G24940|UniProtKB=Q9SK39	Q9SK39	Probable steroid-binding protein 3;MP3;ortholog	IP06960P-RELATED (PTHR10281:SF26)	receptor(PC00197);signaling molecule(PC00207)	Arabidopsis thaliana
ARATH|TAIR=AT1G05500|UniProtKB=Q8L706	Q8L706	Synaptotagmin-5;SYT5;ortholog	SYNAPTOTAGMIN-5 (PTHR10774:SF149)		Arabidopsis thaliana
cytosol (GO:0005829)	2251	34	16.78	+	2.03	9.53e-05	0.0166
Gene ID	Mapped IDs	Gene name; Gene symbol; Ortholog	PANTHER family/subfamily	PANTHER protein class	Species
ARATH|TAIR=AT5G12140|UniProtKB=Q945Q1	Q945Q1	Cysteine proteinase inhibitor 1;CYS1;ortholog	CYSTEINE PROTEINASE INHIBITOR 1 (PTHR11413:SF45)	protease inhibitor(PC00191)	Arabidopsis thaliana
ARATH|Gene=AT4G03520|UniProtKB=Q9SEU8	Q9SEU8	Thioredoxin M2, chloroplastic;At4g03520;ortholog	THIOREDOXIN M1, CHLOROPLASTIC-RELATED (PTHR45663:SF8)	oxidoreductase(PC00176)	Arabidopsis thaliana
ARATH|TAIR=AT5G59420|UniProtKB=Q93Y40	Q93Y40	Oxysterol-binding protein-related protein 3C;ORP3C;ortholog	OXYSTEROL-BINDING PROTEIN-RELATED PROTEIN 3C (PTHR10972:SF147)		Arabidopsis thaliana
ARATH|TAIR=AT2G27020|UniProtKB=O23715	O23715	Proteasome subunit alpha type-3;PAG1;ortholog	PROTEASOME SUBUNIT ALPHA TYPE-3 (PTHR11599:SF10)	protease(PC00190)	Arabidopsis thaliana
ARATH|TAIR=AT1G78300|UniProtKB=Q01525	Q01525	14-3-3-like protein GF14 omega;GRF2;ortholog	14-3-3-LIKE PROTEIN GF14 CHI-RELATED (PTHR18860:SF26)		Arabidopsis thaliana
ARATH|TAIR=AT2G27530|UniProtKB=P59230	P59230	60S ribosomal protein L10a-2;RPL10AB;ortholog	RIBOSOMAL PROTEIN (PTHR23105:SF101)	ribosomal protein(PC00202)	Arabidopsis thaliana
ARATH|TAIR=AT4G26840|UniProtKB=P55852	P55852	Small ubiquitin-related modifier 1;SUMO1;ortholog	SMALL UBIQUITIN-RELATED MODIFIER 1 (PTHR10562:SF14)		Arabidopsis thaliana
ARATH|TAIR=AT4G38680|UniProtKB=Q41188	Q41188	Cold shock protein 2;CSP2;ortholog	COLD SHOCK DOMAIN-CONTAINING PROTEIN 3-RELATED (PTHR46565:SF2)		Arabidopsis thaliana
ARATH|TAIR=locus|UniProtKB=P42645	P42645	14-3-3-like protein GF14 upsilon;GRF5;ortholog	14-3-3 PROTEIN EPSILON (PTHR18860:SF17)		Arabidopsis thaliana
ARATH|TAIR=AT5G39950|UniProtKB=Q38879	Q38879	Thioredoxin H2;TRX2;ortholog	THIOREDOXIN H2-RELATED (PTHR10438:SF243)		Arabidopsis thaliana
ARATH|TAIR=AT1G79340|UniProtKB=O64517	O64517	Metacaspase-4;AMC4;ortholog	METACASPASE-4-RELATED (PTHR31810:SF6)	cysteine protease(PC00081)	Arabidopsis thaliana
ARATH|TAIR=AT2G31570|UniProtKB=O04922	O04922	Probable glutathione peroxidase 2;GPX2;ortholog	GLUTATHIONE PEROXIDASE 2-RELATED (PTHR11592:SF87)	peroxidase(PC00180)	Arabidopsis thaliana
ARATH|TAIR=AT5G61170|UniProtKB=Q9FNP8	Q9FNP8	40S ribosomal protein S19-3;RPS19C;ortholog	40S RIBOSOMAL PROTEIN S19A-RELATED (PTHR11710:SF0)	ribosomal protein(PC00202)	Arabidopsis thaliana
ARATH|TAIR=AT4G13560|UniProtKB=Q9T0H6	Q9T0H6	Late embryogenesis abundant protein (LEA) family protein;NAD-ME1;ortholog	LATE EMBRYOGENESIS ABUNDANT PROTEIN (LEA) FAMILY PROTEIN (PTHR34191:SF1)		Arabidopsis thaliana
ARATH|TAIR=AT4G13930|UniProtKB=O23254	O23254	Serine hydroxymethyltransferase 4;SHM4;ortholog	SERINE HYDROXYMETHYLTRANSFERASE 1 (PTHR11680:SF28)	methyltransferase(PC00155)	Arabidopsis thaliana
ARATH|TAIR=AT1G53720|UniProtKB=Q6Q151	Q6Q151	Peptidyl-prolyl cis-trans isomerase CYP59;CYP59;ortholog	PEPTIDYL-PROLYL CIS-TRANS ISOMERASE-LIKE 4 (PTHR45843:SF1)		Arabidopsis thaliana
ARATH|TAIR=AT1G76180|UniProtKB=P42763	P42763	Dehydrin ERD14;ERD14;ortholog	DEHYDRIN COR47-RELATED (PTHR33346:SF2)		Arabidopsis thaliana
ARATH|Gene=AT2G21660|UniProtKB=Q03250	Q03250	Glycine-rich RNA-binding protein 7;RBG7;ortholog	GLYCINE-RICH RNA-BINDING PROTEIN 7-RELATED (PTHR15241:SF53)		Arabidopsis thaliana
ARATH|TAIR=AT4G34870|UniProtKB=Q42406	Q42406	Peptidyl-prolyl cis-trans isomerase CYP18-4;CYP18-4;ortholog	PEPTIDYL-PROLYL CIS-TRANS ISOMERASE CYP18-4 (PTHR11071:SF382)		Arabidopsis thaliana
ARATH|TAIR=AT3G12490|UniProtKB=Q8H0X6	Q8H0X6	Cysteine proteinase inhibitor 6;CYS6;ortholog	CYSTEINE PROTEINASE INHIBITOR 6 (PTHR11413:SF103)	protease inhibitor(PC00191)	Arabidopsis thaliana
ARATH|TAIR=AT2G21060|UniProtKB=Q38896	Q38896	Cold shock domain-containing protein 4;CSP4;ortholog	COLD SHOCK DOMAIN-CONTAINING PROTEIN 3-RELATED (PTHR46565:SF2)		Arabidopsis thaliana
ARATH|Gene=AT1G22840|UniProtKB=O23138	O23138	Cytochrome c-1;CYTC-1;ortholog	CYTOCHROME C-1-RELATED (PTHR11961:SF9)		Arabidopsis thaliana
ARATH|TAIR=AT3G10410|UniProtKB=P32826	P32826	Serine carboxypeptidase-like 49;SCPL49;ortholog	SERINE CARBOXYPEPTIDASE-LIKE 49 (PTHR11802:SF211)	serine protease(PC00203)	Arabidopsis thaliana
ARATH|TAIR=AT4G15802|UniProtKB=Q8GW48	Q8GW48	At4g15810;HSBP;ortholog	HEAT SHOCK FACTOR BINDING PROTEIN (PTHR19424:SF0)		Arabidopsis thaliana
ARATH|TAIR=AT3G03780|UniProtKB=Q9SRV5	Q9SRV5	5-methyltetrahydropteroyltriglutamate--homocysteine methyltransferase 2;MS2;ortholog	5-METHYLTETRAHYDROPTEROYLTRIGLUTAMATE--HOMOCYSTEINE METHYLTRANSFERASE (PTHR30519:SF0)	methyltransferase(PC00155)	Arabidopsis thaliana
ARATH|TAIR=AT2G23120|UniProtKB=Q8S8R1	Q8S8R1	Expressed protein;At2g23120;ortholog	EXPRESSED PROTEIN (PTHR33922:SF4)		Arabidopsis thaliana
ARATH|TAIR=AT5G46020|UniProtKB=Q9FNM0	Q9FNM0	28 kDa heat/acid-stable phosphoprotein-like protein;MCL19.6;ortholog	28 KDA HEAT- AND ACID-STABLE PHOSPHOPROTEIN (PTHR22055:SF0)		Arabidopsis thaliana
ARATH|TAIR=AT2G19760|UniProtKB=Q42449	Q42449	Profilin-1;PRO1;ortholog	PROFILIN (PTHR11604:SF0)	non-motor actin binding protein(PC00165)	Arabidopsis thaliana
ARATH|Gene=AT5G40370|UniProtKB=Q9FNE2	Q9FNE2	Glutaredoxin-C2;GRXC2;ortholog	GLUTAREDOXIN 2 (PTHR45694:SF5)	oxidoreductase(PC00176)	Arabidopsis thaliana
ARATH|TAIR=AT1G31812|UniProtKB=P57752	P57752	Acyl-CoA-binding domain-containing protein 6;ACBP6;ortholog	ACYL-COA-BINDING PROTEIN HOMOLOG (PTHR23310:SF62)	enzyme modulator(PC00095);transfer/carrier protein(PC00219)	Arabidopsis thaliana
ARATH|TAIR=AT1G75270|UniProtKB=Q9FRL8	Q9FRL8	Glutathione S-transferase DHAR2;DHAR2;ortholog	F18O14.31-RELATED (PTHR44420:SF2)		Arabidopsis thaliana
ARATH|TAIR=AT1G56450|UniProtKB=Q7DLR9	Q7DLR9	Proteasome subunit beta type-4;PBG1;ortholog	PROTEASOME SUBUNIT BETA TYPE-4 (PTHR11599:SF5)	protease(PC00190)	Arabidopsis thaliana
ARATH|TAIR=AT2G24940|UniProtKB=Q9SK39	Q9SK39	Probable steroid-binding protein 3;MP3;ortholog	IP06960P-RELATED (PTHR10281:SF26)	receptor(PC00197);signaling molecule(PC00207)	Arabidopsis thaliana
ARATH|TAIR=AT3G02480|UniProtKB=Q9M892	Q9M892	AT3g02480/F16B3_11;At3g02480;ortholog	ABA-INDUCIBLE PROTEIN-LIKE-RELATED (PTHR34191:SF5)		Arabidopsis thaliana

## Sheet: Molecular function
GO molecular function complete	Arabidopsis thaliana - REFLIST (27502)	Arabidopsis thaliana pollen coat proteome	Analysed list (expected)	Analysed list (over/under)	Analysed list (fold Enrichment)	Analysed list (raw P-value)	Analysed list (FDR)
lipid binding (GO:0008289)	364	17	2.71	+	6.27	4.26e-09	1.33e-05
Gene ID	Mapped IDs	Gene name; Gene symbol; Ortholog	PANTHER family/subfamily	PANTHER protein class	Species
ARATH|TAIR=AT5G07230|UniProtKB=Q00762	Q00762	Tapetum-specific protein A9;A9;ortholog	BIFUNCTIONAL INHIBITOR/LIPID-TRANSFER PROTEIN/SEED STORAGE 2S ALBUMIN SUPERFAMILY PROTEIN-RELATED (PTHR35501:SF3)		Arabidopsis thaliana
ARATH|TAIR=AT5G59420|UniProtKB=Q93Y40	Q93Y40	Oxysterol-binding protein-related protein 3C;ORP3C;ortholog	OXYSTEROL-BINDING PROTEIN-RELATED PROTEIN 3C (PTHR10972:SF147)		Arabidopsis thaliana
ARATH|TAIR=AT1G18280|UniProtKB=Q9LE56	Q9LE56	At1g18280;LTPG3;ortholog	BIFUNCTIONAL INHIBITOR/LIPID-TRANSFER PROTEIN/SEED STORAGE 2S ALBUMIN SUPERFAMILY PROTEIN (PTHR33044:SF78)		Arabidopsis thaliana
ARATH|Gene=AT2G20990|UniProtKB=Q9SKR2	Q9SKR2	Synaptotagmin-1;SYT1;ortholog	CALCIUM-DEPENDENT LIPID-BINDING (CALB DOMAIN) FAMILY PROTEIN-RELATED (PTHR10774:SF175)		Arabidopsis thaliana
ARATH|TAIR=AT5G52160|UniProtKB=Q9LTK4	Q9LTK4	At5g52160;At5g52160;ortholog	SUBFAMILY NOT NAMED (PTHR35501:SF2)		Arabidopsis thaliana
ARATH|TAIR=AT5G57240|UniProtKB=Q9LVD4	Q9LVD4	Oxysterol-binding protein-related protein 4C;ORP4C;ortholog	OXYSTEROL-BINDING PROTEIN-RELATED PROTEIN 5 (PTHR10972:SF102)		Arabidopsis thaliana
ARATH|TAIR=AT5G07560|UniProtKB=Q9LY07	Q9LY07	Glycine-rich protein 20;ATGRP20;ortholog	GLYCINE-RICH PROTEIN-RELATED (PTHR33203:SF7)		Arabidopsis thaliana
ARATH|TAIR=AT5G42890|UniProtKB=Q9FMN0	Q9FMN0	Putative uncharacterized protein;SCP2;ortholog	SUBFAMILY NOT NAMED (PTHR10094:SF24)		Arabidopsis thaliana
ARATH|TAIR=AT1G66850|UniProtKB=Q9C9N7	Q9C9N7	At1g66850;At1g66850;ortholog	BIFUNCTIONAL INHIBITOR/LIPID-TRANSFER PROTEIN/SEED STORAGE 2S ALBUMIN SUPERFAMILY PROTEIN (PTHR33214:SF7)		Arabidopsis thaliana
ARATH|TAIR=AT5G07530|UniProtKB=Q9LY09	Q9LY09	Oleosin GRP-17;GRP17;ortholog	GLYCINE-RICH PROTEIN-RELATED (PTHR33203:SF7)		Arabidopsis thaliana
ARATH|TAIR=AT5G62080|UniProtKB=Q8GT78	Q8GT78	Bifunctional inhibitor/lipid-transfer protein/seed storage 2S albumin superfamily protein;MTG10.3;ortholog	BIFUNCTIONAL INHIBITOR/LIPID-TRANSFER PROTEIN/SEED STORAGE 2S ALBUMIN SUPERFAMILY PROTEIN-RELATED (PTHR35501:SF3)		Arabidopsis thaliana
ARATH|Gene=AT5G07550|UniProtKB=Q42574	Q42574	Oleosin;ATGRP19;ortholog	GLYCINE-RICH PROTEIN-RELATED (PTHR33203:SF7)		Arabidopsis thaliana
ARATH|TAIR=AT1G31812|UniProtKB=P57752	P57752	Acyl-CoA-binding domain-containing protein 6;ACBP6;ortholog	ACYL-COA-BINDING PROTEIN HOMOLOG (PTHR23310:SF62)	enzyme modulator(PC00095);transfer/carrier protein(PC00219)	Arabidopsis thaliana
ARATH|TAIR=AT5G59310|UniProtKB=Q9LLR6	Q9LLR6	Non-specific lipid-transfer protein 4;LTP4;ortholog	BIFUNCTIONAL INHIBITOR/LIPID-TRANSFER PROTEIN/SEED STORAGE 2S ALBUMIN SUPERFAMILY PROTEIN-RELATED (PTHR33076:SF24)		Arabidopsis thaliana
ARATH|TAIR=locus|UniProtKB=Q2V3C1	Q2V3C1	Non-specific lipid-transfer protein 11;LTP11;ortholog	BIFUNCTIONAL INHIBITOR/LIPID-TRANSFER PROTEIN/SEED STORAGE 2S ALBUMIN SUPERFAMILY PROTEIN-RELATED (PTHR33076:SF24)		Arabidopsis thaliana
ARATH|TAIR=AT2G24940|UniProtKB=Q9SK39	Q9SK39	Probable steroid-binding protein 3;MP3;ortholog	IP06960P-RELATED (PTHR10281:SF26)	receptor(PC00197);signaling molecule(PC00207)	Arabidopsis thaliana
ARATH|TAIR=AT1G05500|UniProtKB=Q8L706	Q8L706	Synaptotagmin-5;SYT5;ortholog	SYNAPTOTAGMIN-5 (PTHR10774:SF149)		Arabidopsis thaliana

## Sheet: Mapped ID
Mapped IDs
Q9SEU8
Q9C9N7
Q8VZV6
P82622
F4HWK0
P42815
Q84MA9
P82638
Q8LA13
O23138
Q42449
P0CJ49
Q9FKR1
P49063
Q38879
Q3E6Q3
Q9C8W7
P82643
Q9SF04
Q8S8H3
Q1PDG8
Q9LRK4
A8MR90
Q9SNY3
Q9LY07
Q9LLR6
Q2V2W7
Q9SLD4
Q9FNP8
Q9C923
Q9LP92
F4JEI8
A0JQ12
O82291
A8MS20
P42645
Q00762
Q9SJS8
O23717
Q9XIL1
Q9T0H6
P82644
Q8GYT8
Q9LXI4
P55852
Q9ZUL8
Q304B9
Q9SAA0
Q84N34
P82739
Q9FNE2
Q9FHZ4
Q8VY11
P82748
Q9LVD4
F4JBE2
Q9LRL1
Q9FLY6
Q07488
Q949R3
Q8L706
Q9FJR2
Q9FLS1
P82621
F4K4J2
P19172
Q9SRV5
Q9LRK2
P82716
Q9M2I5
Q5MFV6
F4KCF2
Q9FHF0
A8MQL3
Q9SI55
Q9FRL8
Q9LFD5
Q94CC1
Q9M2T1
Q9T0E3
O04254
O80917
Q9C9P9
Q8H0X6
P42763
Q8GXU8
Q8S8R1
Q7Y1C5
Q8GT78
Q9LNQ6
Q9LF54
Q8L5T9
Q710E8
Q38896
Q9SSM4
P82635
Q93VB4
Q940G5
Q56WF8
P31169
Q9SKI2
Q9ZPQ7
P0DH91
Q8S8H9
Q9FMN0
Q9FPJ4
A8MQR9
P57752
P0C7R3
Q9LU94
P46312
Q94CG2
O22866
P82646
F4K5V1
P82641
F4IBV4
Q9FXA0
O65351
O65920
B3H6K7
Q8VZU9
Q93YP0
Q9SV91
Q9LZS8
Q8GW48
Q8LFM2
Q67XX3
Q9FNM0
B3H7A9
Q9CAT6
B3H4Y0
Q9C947
Q9XID4
Q8L7R3
Q2V3K0
P42643
P82746
O23254
Q9LHP4
P82719
Q9FLP6
P59230
Q9ZUX4
Q2V3C1
Q8W4H8
Q9T081
Q9LTK4
F4JGJ8
Q9M0Y3
Q9ZVH7
Q1G3R6
P82749
P82639
Q8RUC6
Q9SQR3
Q42342
B3H5T5
O04834
Q9SCQ3
Q8LAN3
Q93Y40
A8MR88
Q8RXE8
Q2V462
Q38935
Q03251
O04922
Q9SR96
Q9LY09
Q8LFQ6
F4I340
Q9LZK5
Q9SKR2
P82729
Q9SCK3
Q9LH95
O22867
Q949V0
Q6Q151
Q41188
Q944P0
Q9SCV8
Q6NMN6
Q9SUL1
Q9M892
Q8LFH5
Q84M89
Q42574
A8MQE7
Q9C9U3
O48776
P92976
Q0WUV7
A8MQY8
F4K975
Q93V66
Q5Q0F5
Q42512
Q94BT2
Q7DLR9
Q945Q1
Q42406
O23715
Q03250
O65387
O64743
P82642
O23337
Q9LRL4
F4IQJ4
Q93YN0
Q96300
Q8L8T2
Q01525
P32826
Q9SK39
Q9LE56
P0C035
F4K3K4
Q2V466
Q9LNC1
P82747
Q8L7U0
Q9LRK8
O64517
Q9FDW8
