# Supplementary material for: Pollen Coat Proteomes of Arabidopsis thaliana, Arabidopsis lyrata, and Brassica oleracea Reveal Remarkable Diversity of Small Cysteine-Rich Proteins at the Pollen-Stigma Interface
Source: Biomolecules. 2023 Jan 12;13(1):157. doi: 10.3390/biom13010157 (PMC9856046; doi:10.3390/biom13010157)
Supplement: Supplementary file 1 [file biomolecules-13-00157-s001.zip › Table S8 GO enrichment analyses of the Arabidopsis lyrata pollen coat proteome.xlsx]

## Sheet: Table S8 legend
Table S8. Gene ontology (GO) enrichment analyses of the Arabidopsis lyrata pollen coat proteome.
Analysis Type:	PANTHER overrepresentation test in biological process, cellular component and molecular function
Annotation Version and Release Date:	GO database
Analysed List:	Arabidopsis thaliana pollen coat proteome
Reference List:	Arabidopsis thaliana (all genes in database)
Test Type:	FISHER
Column A: annotation data catergory Column; B: number of genes in the reference list that map to this data category; Column C: the number of genes in the analysed list that map to this annotation data category; Column D: the number of genes expected in the analysed list for this category, based on the reference list; Column E: the Fold Enrichment of the genes observed in the analysed list over th…

## Sheet: Biological process
GO biological process complete	Arabidopsis thaliana - REFLIST (27502)	Arabidopsis lyrata pollen coat proteome	Analysed list (expected)	Analysed list (over/under)	Analysed list (fold Enrichment)	Analysed list (raw P-value)	Analysed list (FDR)
lipid storage (GO:0019915)	25	6	0.3	+	20.25	1.42e-06	0.000561
Gene ID	Mapped IDs	Gene names/symbols	PANTHER families/subfamilies	PANTHER classes	Species
ARATH|TAIR=AT5G07600|UniProtKB=Q9FLS1	AT5G07600	Oleosin family protein;MBK20.3;ortholog	GLYCINE-RICH PROTEIN-RELATED (PTHR33203:SF7)		Arabidopsis thaliana
ARATH|Gene=AT5G07540|UniProtKB=Q9LY08	AT5G07540	Oleosin;ATGRP-6;ortholog	GLYCINE-RICH PROTEIN-RELATED (PTHR33203:SF7)		Arabidopsis thaliana
ARATH|TAIR=AT5G07530|UniProtKB=Q9LY09	AT5G07530	Oleosin GRP-17;GRP17;ortholog	GLYCINE-RICH PROTEIN-RELATED (PTHR33203:SF7)		Arabidopsis thaliana
ARATH|Gene=AT5G07550|UniProtKB=Q42574	AT5G07550	Oleosin;ATGRP19;ortholog	GLYCINE-RICH PROTEIN-RELATED (PTHR33203:SF7)		Arabidopsis thaliana
ARATH|TAIR=AT5G07520|UniProtKB=Q9LY10	AT5G07520	Glycine-rich protein;ATGRP-8;ortholog	GLYCINE-RICH PROTEIN-RELATED (PTHR33203:SF7)		Arabidopsis thaliana
ARATH|Gene=AT5G07510|UniProtKB=Q1PDZ0	AT5G07510	Glycine-rich protein;GRP14;ortholog	GLYCINE-RICH PROTEIN-RELATED (PTHR33203:SF7)		Arabidopsis thaliana
maintenance of location (GO:0051235)	58	8	0.69	+	11.64	1.04e-06	0.000441
Gene ID	Mapped IDs	Gene names/symbols	PANTHER families/subfamilies	PANTHER classes	Species
ARATH|TAIR=AT5G07600|UniProtKB=Q9FLS1	AT5G07600	Oleosin family protein;MBK20.3;ortholog	GLYCINE-RICH PROTEIN-RELATED (PTHR33203:SF7)		Arabidopsis thaliana
ARATH|Gene=AT5G07540|UniProtKB=Q9LY08	AT5G07540	Oleosin;ATGRP-6;ortholog	GLYCINE-RICH PROTEIN-RELATED (PTHR33203:SF7)		Arabidopsis thaliana
ARATH|TAIR=AT2G19770|UniProtKB=Q38905	AT2G19770	Profilin-4;PRO4;ortholog	PROFILIN-3-RELATED (PTHR11604:SF21)	non-motor actin binding protein(PC00165)	Arabidopsis thaliana
ARATH|TAIR=AT5G07530|UniProtKB=Q9LY09	AT5G07530	Oleosin GRP-17;GRP17;ortholog	GLYCINE-RICH PROTEIN-RELATED (PTHR33203:SF7)		Arabidopsis thaliana
ARATH|Gene=AT5G07550|UniProtKB=Q42574	AT5G07550	Oleosin;ATGRP19;ortholog	GLYCINE-RICH PROTEIN-RELATED (PTHR33203:SF7)		Arabidopsis thaliana
ARATH|TAIR=AT5G07520|UniProtKB=Q9LY10	AT5G07520	Glycine-rich protein;ATGRP-8;ortholog	GLYCINE-RICH PROTEIN-RELATED (PTHR33203:SF7)		Arabidopsis thaliana
ARATH|TAIR=AT1G76800|UniProtKB=Q9SRD3	AT1G76800	Vacuolar iron transporter homolog 2;At1g76800;ortholog	VACUOLAR IRON TRANSPORTER HOMOLOG 1-RELATED (PTHR31851:SF35)		Arabidopsis thaliana
ARATH|Gene=AT5G07510|UniProtKB=Q1PDZ0	AT5G07510	Glycine-rich protein;GRP14;ortholog	GLYCINE-RICH PROTEIN-RELATED (PTHR33203:SF7)		Arabidopsis thaliana
cell killing (GO:0001906)	261	24	3.09	+	7.76	5.99e-14	3.31e-10
Gene ID	Mapped IDs	Gene names/symbols	PANTHER families/subfamilies	PANTHER classes	Species
ARATH|TAIR=AT2G02140|UniProtKB=Q9ZUL8	AT2G02140	Defensin-like protein 10;PDF2.6;ortholog	DEFENSIN-LIKE PROTEIN 1-RELATED (PTHR33147:SF15)		Arabidopsis thaliana
ARATH|TAIR=AT4G32717|UniProtKB=P82643	AT4G32717	Putative defensin-like protein 230;SCRL24;ortholog	DEFENSIN-LIKE PROTEIN 226-RELATED (PTHR34450:SF1)		Arabidopsis thaliana
ARATH|TAIR=AT3G10195|UniProtKB=Q2V3X3	AT3G10195	Defensin-like protein 311;At3g10195;ortholog			Arabidopsis thaliana
ARATH|TAIR=AT2G22807|UniProtKB=Q2V467	AT2G22807	Putative defensin-like protein 190;At2g22807;ortholog			Arabidopsis thaliana
ARATH|TAIR=AT2G22941|UniProtKB=Q2V466	AT2G22941	Putative defensin-like protein 191;At2g22941;ortholog			Arabidopsis thaliana
ARATH|TAIR=AT2G24615|UniProtKB=Q2V462	AT2G24615	Putative defensin-like protein 38;At2g24615;ortholog			Arabidopsis thaliana
ARATH|TAIR=AT2G14282|UniProtKB=P82637	AT2G14282	Putative defensin-like protein 240;SCRL18;ortholog	DEFENSIN-LIKE PROTEIN 226-RELATED (PTHR34450:SF1)		Arabidopsis thaliana
ARATH|TAIR=AT4G11760|UniProtKB=Q9T0E3	AT4G11760	Defensin-like protein 151;LCR17;ortholog	DEFENSIN-LIKE PROTEIN 144-RELATED (PTHR34783:SF1)		Arabidopsis thaliana
ARATH|TAIR=AT5G45875|UniProtKB=P82646	AT5G45875	Defensin-like protein 229;SCRL27;ortholog	DEFENSIN-LIKE PROTEIN 226-RELATED (PTHR34450:SF1)		Arabidopsis thaliana
ARATH|TAIR=AT4G10115|UniProtKB=P82639	AT4G10115	Putative defensin-like protein 236;SCRL20;ortholog	DEFENSIN-LIKE PROTEIN 226-RELATED (PTHR34450:SF1)		Arabidopsis thaliana
ARATH|TAIR=AT4G19038|UniProtKB=P82730	AT4G19038	Defensin-like protein 140;LCR15;ortholog	DEFENSIN-LIKE PROTEIN 122-RELATED (PTHR33830:SF4)		Arabidopsis thaliana
ARATH|TAIR=AT4G10457|UniProtKB=P82620	AT4G10457	Putative defensin-like protein 225;SCRL1;ortholog	DEFENSIN-LIKE PROTEIN 226-RELATED (PTHR34450:SF1)		Arabidopsis thaliana
ARATH|TAIR=AT3G23715|UniProtKB=P82632	AT3G23715	Putative defensin-like protein 252;SCRL13;ortholog	DEFENSIN-LIKE PROTEIN 226-RELATED (PTHR34450:SF1)		Arabidopsis thaliana
ARATH|TAIR=AT5G39365|UniProtKB=Q2V325	AT5G39365	Putative defensin-like protein 40;At5g39365;ortholog			Arabidopsis thaliana
ARATH|TAIR=AT2G15535|UniProtKB=Q8S8H9	AT2G15535	Defensin-like protein 144;LCR10;ortholog	DEFENSIN-LIKE PROTEIN 144-RELATED (PTHR34783:SF1)		Arabidopsis thaliana
ARATH|TAIR=AT4G09647|UniProtKB=Q2V3K1	AT4G09647	Putative defensin-like protein 135;At4g09647;ortholog			Arabidopsis thaliana
ARATH|TAIR=AT1G35537|UniProtKB=Q2V4I8	AT1G35537	Defensin-like protein 32;At1g35537;ortholog			Arabidopsis thaliana
ARATH|TAIR=AT1G65113|UniProtKB=P82621	AT1G65113	Defensin-like protein 226;SCRL2;ortholog	DEFENSIN-LIKE PROTEIN 226-RELATED (PTHR34450:SF1)		Arabidopsis thaliana
ARATH|TAIR=AT1G14755|UniProtKB=Q2V4N2	AT1G14755	Defensin-like protein 201;At1g14755;ortholog			Arabidopsis thaliana
ARATH|TAIR=AT1G28335|UniProtKB=P82746	AT1G28335	Defensin-like protein 153;LCR31;ortholog			Arabidopsis thaliana
ARATH|TAIR=AT2G28355|UniProtKB=Q8S8H3	AT2G28355	Defensin-like protein 149;LCR5;ortholog	DEFENSIN-LIKE PROTEIN 144-RELATED (PTHR34783:SF1)		Arabidopsis thaliana
ARATH|TAIR=AT4G32714|UniProtKB=P82644	AT4G32714	Putative defensin-like protein 231;SCRL25;ortholog	DEFENSIN-LIKE PROTEIN 226-RELATED (PTHR34450:SF1)		Arabidopsis thaliana
ARATH|TAIR=AT1G08695|UniProtKB=P82622	AT1G08695	Putative defensin-like protein 228;SCRL3;ortholog	DEFENSIN-LIKE PROTEIN 226-RELATED (PTHR34450:SF1)		Arabidopsis thaliana
ARATH|TAIR=AT5G19315|UniProtKB=Q2V364	AT5G19315	Putative defensin-like protein 23;At5g19315;ortholog	DEFENSIN-LIKE DEFL FAMILY PROTEIN-RELATED (PTHR34453:SF1)		Arabidopsis thaliana
disruption of cells of other organism (GO:0044364)	261	24	3.09	+	7.76	5.99e-14	1.66e-10
Gene ID	Mapped IDs	Gene names/symbols	PANTHER families/subfamilies	PANTHER classes	Species
ARATH|TAIR=AT2G02140|UniProtKB=Q9ZUL8	AT2G02140	Defensin-like protein 10;PDF2.6;ortholog	DEFENSIN-LIKE PROTEIN 1-RELATED (PTHR33147:SF15)		Arabidopsis thaliana
ARATH|TAIR=AT4G32717|UniProtKB=P82643	AT4G32717	Putative defensin-like protein 230;SCRL24;ortholog	DEFENSIN-LIKE PROTEIN 226-RELATED (PTHR34450:SF1)		Arabidopsis thaliana
ARATH|TAIR=AT3G10195|UniProtKB=Q2V3X3	AT3G10195	Defensin-like protein 311;At3g10195;ortholog			Arabidopsis thaliana
ARATH|TAIR=AT2G22807|UniProtKB=Q2V467	AT2G22807	Putative defensin-like protein 190;At2g22807;ortholog			Arabidopsis thaliana
ARATH|TAIR=AT2G22941|UniProtKB=Q2V466	AT2G22941	Putative defensin-like protein 191;At2g22941;ortholog			Arabidopsis thaliana
ARATH|TAIR=AT2G24615|UniProtKB=Q2V462	AT2G24615	Putative defensin-like protein 38;At2g24615;ortholog			Arabidopsis thaliana
ARATH|TAIR=AT2G14282|UniProtKB=P82637	AT2G14282	Putative defensin-like protein 240;SCRL18;ortholog	DEFENSIN-LIKE PROTEIN 226-RELATED (PTHR34450:SF1)		Arabidopsis thaliana
ARATH|TAIR=AT4G11760|UniProtKB=Q9T0E3	AT4G11760	Defensin-like protein 151;LCR17;ortholog	DEFENSIN-LIKE PROTEIN 144-RELATED (PTHR34783:SF1)		Arabidopsis thaliana
ARATH|TAIR=AT5G45875|UniProtKB=P82646	AT5G45875	Defensin-like protein 229;SCRL27;ortholog	DEFENSIN-LIKE PROTEIN 226-RELATED (PTHR34450:SF1)		Arabidopsis thaliana
ARATH|TAIR=AT4G10115|UniProtKB=P82639	AT4G10115	Putative defensin-like protein 236;SCRL20;ortholog	DEFENSIN-LIKE PROTEIN 226-RELATED (PTHR34450:SF1)		Arabidopsis thaliana
ARATH|TAIR=AT4G19038|UniProtKB=P82730	AT4G19038	Defensin-like protein 140;LCR15;ortholog	DEFENSIN-LIKE PROTEIN 122-RELATED (PTHR33830:SF4)		Arabidopsis thaliana
ARATH|TAIR=AT4G10457|UniProtKB=P82620	AT4G10457	Putative defensin-like protein 225;SCRL1;ortholog	DEFENSIN-LIKE PROTEIN 226-RELATED (PTHR34450:SF1)		Arabidopsis thaliana
ARATH|TAIR=AT3G23715|UniProtKB=P82632	AT3G23715	Putative defensin-like protein 252;SCRL13;ortholog	DEFENSIN-LIKE PROTEIN 226-RELATED (PTHR34450:SF1)		Arabidopsis thaliana
ARATH|TAIR=AT5G39365|UniProtKB=Q2V325	AT5G39365	Putative defensin-like protein 40;At5g39365;ortholog			Arabidopsis thaliana
ARATH|TAIR=AT2G15535|UniProtKB=Q8S8H9	AT2G15535	Defensin-like protein 144;LCR10;ortholog	DEFENSIN-LIKE PROTEIN 144-RELATED (PTHR34783:SF1)		Arabidopsis thaliana
ARATH|TAIR=AT4G09647|UniProtKB=Q2V3K1	AT4G09647	Putative defensin-like protein 135;At4g09647;ortholog			Arabidopsis thaliana
ARATH|TAIR=AT1G35537|UniProtKB=Q2V4I8	AT1G35537	Defensin-like protein 32;At1g35537;ortholog			Arabidopsis thaliana
ARATH|TAIR=AT1G65113|UniProtKB=P82621	AT1G65113	Defensin-like protein 226;SCRL2;ortholog	DEFENSIN-LIKE PROTEIN 226-RELATED (PTHR34450:SF1)		Arabidopsis thaliana
ARATH|TAIR=AT1G14755|UniProtKB=Q2V4N2	AT1G14755	Defensin-like protein 201;At1g14755;ortholog			Arabidopsis thaliana
ARATH|TAIR=AT1G28335|UniProtKB=P82746	AT1G28335	Defensin-like protein 153;LCR31;ortholog			Arabidopsis thaliana
ARATH|TAIR=AT2G28355|UniProtKB=Q8S8H3	AT2G28355	Defensin-like protein 149;LCR5;ortholog	DEFENSIN-LIKE PROTEIN 144-RELATED (PTHR34783:SF1)		Arabidopsis thaliana
ARATH|TAIR=AT4G32714|UniProtKB=P82644	AT4G32714	Putative defensin-like protein 231;SCRL25;ortholog	DEFENSIN-LIKE PROTEIN 226-RELATED (PTHR34450:SF1)		Arabidopsis thaliana
ARATH|TAIR=AT1G08695|UniProtKB=P82622	AT1G08695	Putative defensin-like protein 228;SCRL3;ortholog	DEFENSIN-LIKE PROTEIN 226-RELATED (PTHR34450:SF1)		Arabidopsis thaliana
ARATH|TAIR=AT5G19315|UniProtKB=Q2V364	AT5G19315	Putative defensin-like protein 23;At5g19315;ortholog	DEFENSIN-LIKE DEFL FAMILY PROTEIN-RELATED (PTHR34453:SF1)		Arabidopsis thaliana
killing of cells of other organism (GO:0031640)	261	24	3.09	+	7.76	5.99e-14	1.1e-10
Gene ID	Mapped IDs	Gene names/symbols	PANTHER families/subfamilies	PANTHER classes	Species
ARATH|TAIR=AT2G02140|UniProtKB=Q9ZUL8	AT2G02140	Defensin-like protein 10;PDF2.6;ortholog	DEFENSIN-LIKE PROTEIN 1-RELATED (PTHR33147:SF15)		Arabidopsis thaliana
ARATH|TAIR=AT4G32717|UniProtKB=P82643	AT4G32717	Putative defensin-like protein 230;SCRL24;ortholog	DEFENSIN-LIKE PROTEIN 226-RELATED (PTHR34450:SF1)		Arabidopsis thaliana
ARATH|TAIR=AT3G10195|UniProtKB=Q2V3X3	AT3G10195	Defensin-like protein 311;At3g10195;ortholog			Arabidopsis thaliana
ARATH|TAIR=AT2G22807|UniProtKB=Q2V467	AT2G22807	Putative defensin-like protein 190;At2g22807;ortholog			Arabidopsis thaliana
ARATH|TAIR=AT2G22941|UniProtKB=Q2V466	AT2G22941	Putative defensin-like protein 191;At2g22941;ortholog			Arabidopsis thaliana
ARATH|TAIR=AT2G24615|UniProtKB=Q2V462	AT2G24615	Putative defensin-like protein 38;At2g24615;ortholog			Arabidopsis thaliana
ARATH|TAIR=AT2G14282|UniProtKB=P82637	AT2G14282	Putative defensin-like protein 240;SCRL18;ortholog	DEFENSIN-LIKE PROTEIN 226-RELATED (PTHR34450:SF1)		Arabidopsis thaliana
ARATH|TAIR=AT4G11760|UniProtKB=Q9T0E3	AT4G11760	Defensin-like protein 151;LCR17;ortholog	DEFENSIN-LIKE PROTEIN 144-RELATED (PTHR34783:SF1)		Arabidopsis thaliana
ARATH|TAIR=AT5G45875|UniProtKB=P82646	AT5G45875	Defensin-like protein 229;SCRL27;ortholog	DEFENSIN-LIKE PROTEIN 226-RELATED (PTHR34450:SF1)		Arabidopsis thaliana
ARATH|TAIR=AT4G10115|UniProtKB=P82639	AT4G10115	Putative defensin-like protein 236;SCRL20;ortholog	DEFENSIN-LIKE PROTEIN 226-RELATED (PTHR34450:SF1)		Arabidopsis thaliana
ARATH|TAIR=AT4G19038|UniProtKB=P82730	AT4G19038	Defensin-like protein 140;LCR15;ortholog	DEFENSIN-LIKE PROTEIN 122-RELATED (PTHR33830:SF4)		Arabidopsis thaliana
ARATH|TAIR=AT4G10457|UniProtKB=P82620	AT4G10457	Putative defensin-like protein 225;SCRL1;ortholog	DEFENSIN-LIKE PROTEIN 226-RELATED (PTHR34450:SF1)		Arabidopsis thaliana
ARATH|TAIR=AT3G23715|UniProtKB=P82632	AT3G23715	Putative defensin-like protein 252;SCRL13;ortholog	DEFENSIN-LIKE PROTEIN 226-RELATED (PTHR34450:SF1)		Arabidopsis thaliana
ARATH|TAIR=AT5G39365|UniProtKB=Q2V325	AT5G39365	Putative defensin-like protein 40;At5g39365;ortholog			Arabidopsis thaliana
ARATH|TAIR=AT2G15535|UniProtKB=Q8S8H9	AT2G15535	Defensin-like protein 144;LCR10;ortholog	DEFENSIN-LIKE PROTEIN 144-RELATED (PTHR34783:SF1)		Arabidopsis thaliana
ARATH|TAIR=AT4G09647|UniProtKB=Q2V3K1	AT4G09647	Putative defensin-like protein 135;At4g09647;ortholog			Arabidopsis thaliana
ARATH|TAIR=AT1G35537|UniProtKB=Q2V4I8	AT1G35537	Defensin-like protein 32;At1g35537;ortholog			Arabidopsis thaliana
ARATH|TAIR=AT1G65113|UniProtKB=P82621	AT1G65113	Defensin-like protein 226;SCRL2;ortholog	DEFENSIN-LIKE PROTEIN 226-RELATED (PTHR34450:SF1)		Arabidopsis thaliana
ARATH|TAIR=AT1G14755|UniProtKB=Q2V4N2	AT1G14755	Defensin-like protein 201;At1g14755;ortholog			Arabidopsis thaliana
ARATH|TAIR=AT1G28335|UniProtKB=P82746	AT1G28335	Defensin-like protein 153;LCR31;ortholog			Arabidopsis thaliana
ARATH|TAIR=AT2G28355|UniProtKB=Q8S8H3	AT2G28355	Defensin-like protein 149;LCR5;ortholog	DEFENSIN-LIKE PROTEIN 144-RELATED (PTHR34783:SF1)		Arabidopsis thaliana
ARATH|TAIR=AT4G32714|UniProtKB=P82644	AT4G32714	Putative defensin-like protein 231;SCRL25;ortholog	DEFENSIN-LIKE PROTEIN 226-RELATED (PTHR34450:SF1)		Arabidopsis thaliana
ARATH|TAIR=AT1G08695|UniProtKB=P82622	AT1G08695	Putative defensin-like protein 228;SCRL3;ortholog	DEFENSIN-LIKE PROTEIN 226-RELATED (PTHR34450:SF1)		Arabidopsis thaliana
ARATH|TAIR=AT5G19315|UniProtKB=Q2V364	AT5G19315	Putative defensin-like protein 23;At5g19315;ortholog	DEFENSIN-LIKE DEFL FAMILY PROTEIN-RELATED (PTHR34453:SF1)		Arabidopsis thaliana
modification of morphology or physiology of other organism (GO:0035821)	292	25	3.46	+	7.22	7.88e-14	1.09e-10
Gene ID	Mapped IDs	Gene names/symbols	PANTHER families/subfamilies	PANTHER classes	Species
ARATH|TAIR=AT2G02140|UniProtKB=Q9ZUL8	AT2G02140	Defensin-like protein 10;PDF2.6;ortholog	DEFENSIN-LIKE PROTEIN 1-RELATED (PTHR33147:SF15)		Arabidopsis thaliana
ARATH|TAIR=AT4G32717|UniProtKB=P82643	AT4G32717	Putative defensin-like protein 230;SCRL24;ortholog	DEFENSIN-LIKE PROTEIN 226-RELATED (PTHR34450:SF1)		Arabidopsis thaliana
ARATH|TAIR=AT3G10195|UniProtKB=Q2V3X3	AT3G10195	Defensin-like protein 311;At3g10195;ortholog			Arabidopsis thaliana
ARATH|TAIR=AT5G24090|UniProtKB=P19172	AT5G24090	Acidic endochitinase;CHIB1;ortholog	ACIDIC ENDOCHITINASE (PTHR45708:SF14)		Arabidopsis thaliana
ARATH|TAIR=AT2G22807|UniProtKB=Q2V467	AT2G22807	Putative defensin-like protein 190;At2g22807;ortholog			Arabidopsis thaliana
ARATH|TAIR=AT2G22941|UniProtKB=Q2V466	AT2G22941	Putative defensin-like protein 191;At2g22941;ortholog			Arabidopsis thaliana
ARATH|TAIR=AT2G24615|UniProtKB=Q2V462	AT2G24615	Putative defensin-like protein 38;At2g24615;ortholog			Arabidopsis thaliana
ARATH|TAIR=AT2G14282|UniProtKB=P82637	AT2G14282	Putative defensin-like protein 240;SCRL18;ortholog	DEFENSIN-LIKE PROTEIN 226-RELATED (PTHR34450:SF1)		Arabidopsis thaliana
ARATH|TAIR=AT4G11760|UniProtKB=Q9T0E3	AT4G11760	Defensin-like protein 151;LCR17;ortholog	DEFENSIN-LIKE PROTEIN 144-RELATED (PTHR34783:SF1)		Arabidopsis thaliana
ARATH|TAIR=AT5G45875|UniProtKB=P82646	AT5G45875	Defensin-like protein 229;SCRL27;ortholog	DEFENSIN-LIKE PROTEIN 226-RELATED (PTHR34450:SF1)		Arabidopsis thaliana
ARATH|TAIR=AT4G10115|UniProtKB=P82639	AT4G10115	Putative defensin-like protein 236;SCRL20;ortholog	DEFENSIN-LIKE PROTEIN 226-RELATED (PTHR34450:SF1)		Arabidopsis thaliana
ARATH|TAIR=AT4G19038|UniProtKB=P82730	AT4G19038	Defensin-like protein 140;LCR15;ortholog	DEFENSIN-LIKE PROTEIN 122-RELATED (PTHR33830:SF4)		Arabidopsis thaliana
ARATH|TAIR=AT4G10457|UniProtKB=P82620	AT4G10457	Putative defensin-like protein 225;SCRL1;ortholog	DEFENSIN-LIKE PROTEIN 226-RELATED (PTHR34450:SF1)		Arabidopsis thaliana
ARATH|TAIR=AT3G23715|UniProtKB=P82632	AT3G23715	Putative defensin-like protein 252;SCRL13;ortholog	DEFENSIN-LIKE PROTEIN 226-RELATED (PTHR34450:SF1)		Arabidopsis thaliana
ARATH|TAIR=AT5G39365|UniProtKB=Q2V325	AT5G39365	Putative defensin-like protein 40;At5g39365;ortholog			Arabidopsis thaliana
ARATH|TAIR=AT2G15535|UniProtKB=Q8S8H9	AT2G15535	Defensin-like protein 144;LCR10;ortholog	DEFENSIN-LIKE PROTEIN 144-RELATED (PTHR34783:SF1)		Arabidopsis thaliana
ARATH|TAIR=AT4G09647|UniProtKB=Q2V3K1	AT4G09647	Putative defensin-like protein 135;At4g09647;ortholog			Arabidopsis thaliana
ARATH|TAIR=AT1G35537|UniProtKB=Q2V4I8	AT1G35537	Defensin-like protein 32;At1g35537;ortholog			Arabidopsis thaliana
ARATH|TAIR=AT1G65113|UniProtKB=P82621	AT1G65113	Defensin-like protein 226;SCRL2;ortholog	DEFENSIN-LIKE PROTEIN 226-RELATED (PTHR34450:SF1)		Arabidopsis thaliana
ARATH|TAIR=AT1G14755|UniProtKB=Q2V4N2	AT1G14755	Defensin-like protein 201;At1g14755;ortholog			Arabidopsis thaliana
ARATH|TAIR=AT1G28335|UniProtKB=P82746	AT1G28335	Defensin-like protein 153;LCR31;ortholog			Arabidopsis thaliana
ARATH|TAIR=AT2G28355|UniProtKB=Q8S8H3	AT2G28355	Defensin-like protein 149;LCR5;ortholog	DEFENSIN-LIKE PROTEIN 144-RELATED (PTHR34783:SF1)		Arabidopsis thaliana
ARATH|TAIR=AT1G08695|UniProtKB=P82622	AT1G08695	Putative defensin-like protein 228;SCRL3;ortholog	DEFENSIN-LIKE PROTEIN 226-RELATED (PTHR34450:SF1)		Arabidopsis thaliana
ARATH|TAIR=AT4G32714|UniProtKB=P82644	AT4G32714	Putative defensin-like protein 231;SCRL25;ortholog	DEFENSIN-LIKE PROTEIN 226-RELATED (PTHR34450:SF1)		Arabidopsis thaliana
ARATH|TAIR=AT5G19315|UniProtKB=Q2V364	AT5G19315	Putative defensin-like protein 23;At5g19315;ortholog	DEFENSIN-LIKE DEFL FAMILY PROTEIN-RELATED (PTHR34453:SF1)		Arabidopsis thaliana
negative regulation of catalytic activity (GO:0043086)	83	7	0.98	+	7.11	9.23e-05	0.0243
Gene ID	Mapped IDs	Gene names/symbols	PANTHER families/subfamilies	PANTHER classes	Species
ARATH|TAIR=AT5G12140|UniProtKB=Q945Q1	AT5G12140	Cysteine proteinase inhibitor 1;CYS1;ortholog	CYSTEINE PROTEINASE INHIBITOR 1 (PTHR11413:SF45)	protease inhibitor(PC00191)	Arabidopsis thaliana
ARATH|TAIR=AT2G31980|UniProtKB=Q8L5T9	AT2G31980	Cysteine proteinase inhibitor 2;CYS2;ortholog	CYSTEINE PROTEINASE INHIBITOR 2 (PTHR47373:SF1)		Arabidopsis thaliana
ARATH|TAIR=AT3G02730|UniProtKB=Q9XFH8	AT3G02730	Thioredoxin F1, chloroplastic;At3g02730;ortholog	THIOREDOXIN (PTHR10438:SF284)		Arabidopsis thaliana
ARATH|TAIR=AT5G46970|UniProtKB=Q9FJR4	AT5G46970	Plant invertase/pectin methylesterase inhibitor superfamily protein;MQD22.11;ortholog	PLANT INVERTASE/PECTIN METHYLESTERASE INHIBITOR SUPERFAMILY PROTEIN-RELATED (PTHR31707:SF11)		Arabidopsis thaliana
ARATH|TAIR=AT1G54620|UniProtKB=F4HWZ4	AT1G54620	Plant invertase/pectin methylesterase inhibitor superfamily protein;At1g54620;ortholog	PLANT INVERTASE/PECTIN METHYLESTERASE INHIBITOR SUPERFAMILY PROTEIN (PTHR31080:SF67)		Arabidopsis thaliana
ARATH|TAIR=AT5G46930|UniProtKB=Q9FJR8	AT5G46930	Plant invertase/pectin methylesterase inhibitor superfamily protein;MQD22.7;ortholog	PECTINESTERASE INHIBITOR 1-RELATED (PTHR31707:SF47)	enzyme modulator(PC00095)	Arabidopsis thaliana
ARATH|TAIR=AT5G46940|UniProtKB=Q9FJR7	AT5G46940	Plant invertase/pectin methylesterase inhibitor superfamily protein;MQD22.8;ortholog	PECTINESTERASE INHIBITOR 1-RELATED (PTHR31707:SF47)	enzyme modulator(PC00095)	Arabidopsis thaliana
interspecies interaction between organisms (GO:0044419)	349	26	4.14	+	6.28	4.93e-13	5.46e-10
Gene ID	Mapped IDs	Gene names/symbols	PANTHER families/subfamilies	PANTHER classes	Species
ARATH|TAIR=AT2G02140|UniProtKB=Q9ZUL8	AT2G02140	Defensin-like protein 10;PDF2.6;ortholog	DEFENSIN-LIKE PROTEIN 1-RELATED (PTHR33147:SF15)		Arabidopsis thaliana
ARATH|TAIR=AT4G32717|UniProtKB=P82643	AT4G32717	Putative defensin-like protein 230;SCRL24;ortholog	DEFENSIN-LIKE PROTEIN 226-RELATED (PTHR34450:SF1)		Arabidopsis thaliana
ARATH|TAIR=AT3G10195|UniProtKB=Q2V3X3	AT3G10195	Defensin-like protein 311;At3g10195;ortholog			Arabidopsis thaliana
ARATH|TAIR=AT5G24090|UniProtKB=P19172	AT5G24090	Acidic endochitinase;CHIB1;ortholog	ACIDIC ENDOCHITINASE (PTHR45708:SF14)		Arabidopsis thaliana
ARATH|TAIR=AT2G22807|UniProtKB=Q2V467	AT2G22807	Putative defensin-like protein 190;At2g22807;ortholog			Arabidopsis thaliana
ARATH|TAIR=AT2G22941|UniProtKB=Q2V466	AT2G22941	Putative defensin-like protein 191;At2g22941;ortholog			Arabidopsis thaliana
ARATH|TAIR=AT2G24615|UniProtKB=Q2V462	AT2G24615	Putative defensin-like protein 38;At2g24615;ortholog			Arabidopsis thaliana
ARATH|TAIR=AT2G14282|UniProtKB=P82637	AT2G14282	Putative defensin-like protein 240;SCRL18;ortholog	DEFENSIN-LIKE PROTEIN 226-RELATED (PTHR34450:SF1)		Arabidopsis thaliana
ARATH|TAIR=AT4G11760|UniProtKB=Q9T0E3	AT4G11760	Defensin-like protein 151;LCR17;ortholog	DEFENSIN-LIKE PROTEIN 144-RELATED (PTHR34783:SF1)		Arabidopsis thaliana
ARATH|TAIR=AT5G45875|UniProtKB=P82646	AT5G45875	Defensin-like protein 229;SCRL27;ortholog	DEFENSIN-LIKE PROTEIN 226-RELATED (PTHR34450:SF1)		Arabidopsis thaliana
ARATH|TAIR=AT4G10115|UniProtKB=P82639	AT4G10115	Putative defensin-like protein 236;SCRL20;ortholog	DEFENSIN-LIKE PROTEIN 226-RELATED (PTHR34450:SF1)		Arabidopsis thaliana
ARATH|TAIR=AT4G19038|UniProtKB=P82730	AT4G19038	Defensin-like protein 140;LCR15;ortholog	DEFENSIN-LIKE PROTEIN 122-RELATED (PTHR33830:SF4)		Arabidopsis thaliana
ARATH|TAIR=AT4G10457|UniProtKB=P82620	AT4G10457	Putative defensin-like protein 225;SCRL1;ortholog	DEFENSIN-LIKE PROTEIN 226-RELATED (PTHR34450:SF1)		Arabidopsis thaliana
ARATH|TAIR=AT3G23715|UniProtKB=P82632	AT3G23715	Putative defensin-like protein 252;SCRL13;ortholog	DEFENSIN-LIKE PROTEIN 226-RELATED (PTHR34450:SF1)		Arabidopsis thaliana
ARATH|Gene=AT2G20990|UniProtKB=Q9SKR2	AT2G20990	Synaptotagmin-1;SYT1;ortholog	CALCIUM-DEPENDENT LIPID-BINDING CALB DOMAIN FAMILY PROTEIN-RELATED (PTHR10774:SF175)		Arabidopsis thaliana
ARATH|TAIR=AT5G39365|UniProtKB=Q2V325	AT5G39365	Putative defensin-like protein 40;At5g39365;ortholog			Arabidopsis thaliana
ARATH|TAIR=AT2G15535|UniProtKB=Q8S8H9	AT2G15535	Defensin-like protein 144;LCR10;ortholog	DEFENSIN-LIKE PROTEIN 144-RELATED (PTHR34783:SF1)		Arabidopsis thaliana
ARATH|TAIR=AT4G09647|UniProtKB=Q2V3K1	AT4G09647	Putative defensin-like protein 135;At4g09647;ortholog			Arabidopsis thaliana
ARATH|TAIR=AT1G35537|UniProtKB=Q2V4I8	AT1G35537	Defensin-like protein 32;At1g35537;ortholog			Arabidopsis thaliana
ARATH|TAIR=AT1G65113|UniProtKB=P82621	AT1G65113	Defensin-like protein 226;SCRL2;ortholog	DEFENSIN-LIKE PROTEIN 226-RELATED (PTHR34450:SF1)		Arabidopsis thaliana
ARATH|TAIR=AT1G14755|UniProtKB=Q2V4N2	AT1G14755	Defensin-like protein 201;At1g14755;ortholog			Arabidopsis thaliana
ARATH|TAIR=AT1G28335|UniProtKB=P82746	AT1G28335	Defensin-like protein 153;LCR31;ortholog			Arabidopsis thaliana
ARATH|TAIR=AT2G28355|UniProtKB=Q8S8H3	AT2G28355	Defensin-like protein 149;LCR5;ortholog	DEFENSIN-LIKE PROTEIN 144-RELATED (PTHR34783:SF1)		Arabidopsis thaliana
ARATH|TAIR=AT1G08695|UniProtKB=P82622	AT1G08695	Putative defensin-like protein 228;SCRL3;ortholog	DEFENSIN-LIKE PROTEIN 226-RELATED (PTHR34450:SF1)		Arabidopsis thaliana
ARATH|TAIR=AT4G32714|UniProtKB=P82644	AT4G32714	Putative defensin-like protein 231;SCRL25;ortholog	DEFENSIN-LIKE PROTEIN 226-RELATED (PTHR34450:SF1)		Arabidopsis thaliana
ARATH|TAIR=AT5G19315|UniProtKB=Q2V364	AT5G19315	Putative defensin-like protein 23;At5g19315;ortholog	DEFENSIN-LIKE DEFL FAMILY PROTEIN-RELATED (PTHR34453:SF1)		Arabidopsis thaliana
negative regulation of molecular function (GO:0044092)	94	7	1.11	+	6.28	0.00019	0.0479
Gene ID	Mapped IDs	Gene names/symbols	PANTHER families/subfamilies	PANTHER classes	Species
ARATH|TAIR=AT5G12140|UniProtKB=Q945Q1	AT5G12140	Cysteine proteinase inhibitor 1;CYS1;ortholog	CYSTEINE PROTEINASE INHIBITOR 1 (PTHR11413:SF45)	protease inhibitor(PC00191)	Arabidopsis thaliana
ARATH|TAIR=AT2G31980|UniProtKB=Q8L5T9	AT2G31980	Cysteine proteinase inhibitor 2;CYS2;ortholog	CYSTEINE PROTEINASE INHIBITOR 2 (PTHR47373:SF1)		Arabidopsis thaliana
ARATH|TAIR=AT3G02730|UniProtKB=Q9XFH8	AT3G02730	Thioredoxin F1, chloroplastic;At3g02730;ortholog	THIOREDOXIN (PTHR10438:SF284)		Arabidopsis thaliana
ARATH|TAIR=AT5G46970|UniProtKB=Q9FJR4	AT5G46970	Plant invertase/pectin methylesterase inhibitor superfamily protein;MQD22.11;ortholog	PLANT INVERTASE/PECTIN METHYLESTERASE INHIBITOR SUPERFAMILY PROTEIN-RELATED (PTHR31707:SF11)		Arabidopsis thaliana
ARATH|TAIR=AT1G54620|UniProtKB=F4HWZ4	AT1G54620	Plant invertase/pectin methylesterase inhibitor superfamily protein;At1g54620;ortholog	PLANT INVERTASE/PECTIN METHYLESTERASE INHIBITOR SUPERFAMILY PROTEIN (PTHR31080:SF67)		Arabidopsis thaliana
ARATH|TAIR=AT5G46930|UniProtKB=Q9FJR8	AT5G46930	Plant invertase/pectin methylesterase inhibitor superfamily protein;MQD22.7;ortholog	PECTINESTERASE INHIBITOR 1-RELATED (PTHR31707:SF47)	enzyme modulator(PC00095)	Arabidopsis thaliana
ARATH|TAIR=AT5G46940|UniProtKB=Q9FJR7	AT5G46940	Plant invertase/pectin methylesterase inhibitor superfamily protein;MQD22.8;ortholog	PECTINESTERASE INHIBITOR 1-RELATED (PTHR31707:SF47)	enzyme modulator(PC00095)	Arabidopsis thaliana
lipid localization (GO:0010876)	201	14	2.38	+	5.88	2.82e-07	0.000156
Gene ID	Mapped IDs	Gene names/symbols	PANTHER families/subfamilies	PANTHER classes	Species
ARATH|TAIR=AT5G07600|UniProtKB=Q9FLS1	AT5G07600	Oleosin family protein;MBK20.3;ortholog	GLYCINE-RICH PROTEIN-RELATED (PTHR33203:SF7)		Arabidopsis thaliana
ARATH|Gene=AT5G07540|UniProtKB=Q9LY08	AT5G07540	Oleosin;ATGRP-6;ortholog	GLYCINE-RICH PROTEIN-RELATED (PTHR33203:SF7)		Arabidopsis thaliana
ARATH|TAIR=AT2G19770|UniProtKB=Q38905	AT2G19770	Profilin-4;PRO4;ortholog	PROFILIN-3-RELATED (PTHR11604:SF21)	non-motor actin binding protein(PC00165)	Arabidopsis thaliana
ARATH|TAIR=AT5G07530|UniProtKB=Q9LY09	AT5G07530	Oleosin GRP-17;GRP17;ortholog	GLYCINE-RICH PROTEIN-RELATED (PTHR33203:SF7)		Arabidopsis thaliana
ARATH|Gene=AT5G07550|UniProtKB=Q42574	AT5G07550	Oleosin;ATGRP19;ortholog	GLYCINE-RICH PROTEIN-RELATED (PTHR33203:SF7)		Arabidopsis thaliana
ARATH|TAIR=AT5G07520|UniProtKB=Q9LY10	AT5G07520	Glycine-rich protein;ATGRP-8;ortholog	GLYCINE-RICH PROTEIN-RELATED (PTHR33203:SF7)		Arabidopsis thaliana
ARATH|TAIR=AT1G76800|UniProtKB=Q9SRD3	AT1G76800	Vacuolar iron transporter homolog 2;At1g76800;ortholog	VACUOLAR IRON TRANSPORTER HOMOLOG 1-RELATED (PTHR31851:SF35)		Arabidopsis thaliana
ARATH|Gene=AT5G07510|UniProtKB=Q1PDZ0	AT5G07510	Glycine-rich protein;GRP14;ortholog	GLYCINE-RICH PROTEIN-RELATED (PTHR33203:SF7)		Arabidopsis thaliana
multi-organism reproductive process (GO:0044703)	175	11	2.07	+	5.3	1.34e-05	0.00389
Gene ID	Mapped IDs	Gene names/symbols	PANTHER families/subfamilies	PANTHER classes	Species
ARATH|TAIR=AT1G61790|UniProtKB=Q9SYB5	AT1G61790	Probable dolichyl-diphosphooligosaccharide--protein glycosyltransferase subunit 3B;OST3B;ortholog	GH11935P (PTHR12692:SF0)	glycosyltransferase(PC00111)	Arabidopsis thaliana
ARATH|TAIR=AT4G13560|UniProtKB=Q9T0H6	AT4G13560	Late embryogenesis abundant protein (LEA) family protein;NAD-ME1;ortholog	LATE EMBRYOGENESIS ABUNDANT PROTEIN LEA FAMILY PROTEIN (PTHR34191:SF1)		Arabidopsis thaliana
ARATH|Gene=AT2G47470|UniProtKB=O22263	AT2G47470	Protein disulfide-isomerase like 2-1;PDIL2-1;ortholog	THIOREDOXIN DOMAIN-CONTAINING PROTEIN 5 (PTHR45672:SF3)		Arabidopsis thaliana
ARATH|Gene=AT5G07540|UniProtKB=Q9LY08	AT5G07540	Oleosin;ATGRP-6;ortholog	GLYCINE-RICH PROTEIN-RELATED (PTHR33203:SF7)		Arabidopsis thaliana
ARATH|TAIR=AT5G45550|UniProtKB=Q9FHI1	AT5G45550	MOB kinase activator-like 1A;MOB1A;ortholog	MOB KINASE ACTIVATOR 1B (PTHR22599:SF8)	kinase activator(PC00138)	Arabidopsis thaliana
ARATH|TAIR=AT5G07530|UniProtKB=Q9LY09	AT5G07530	Oleosin GRP-17;GRP17;ortholog	GLYCINE-RICH PROTEIN-RELATED (PTHR33203:SF7)		Arabidopsis thaliana
ARATH|Gene=AT5G07550|UniProtKB=Q42574	AT5G07550	Oleosin;ATGRP19;ortholog	GLYCINE-RICH PROTEIN-RELATED (PTHR33203:SF7)		Arabidopsis thaliana
ARATH|TAIR=AT1G75900|UniProtKB=Q94CH6	AT1G75900	GDSL esterase/lipase EXL3;EXL3;ortholog	GDSL ESTERASE/LIPASE EXL1-RELATED (PTHR45642:SF25)		Arabidopsis thaliana
ARATH|TAIR=AT5G07520|UniProtKB=Q9LY10	AT5G07520	Glycine-rich protein;ATGRP-8;ortholog	GLYCINE-RICH PROTEIN-RELATED (PTHR33203:SF7)		Arabidopsis thaliana
ARATH|TAIR=AT1G06520|UniProtKB=Q9SHJ5	AT1G06520	Glycerol-3-phosphate acyltransferase 1;GPAT1;ortholog	GLYCEROL-3-PHOSPHATE ACYLTRANSFERASE 1 (PTHR15486:SF44)	acyltransferase(PC00042)	Arabidopsis thaliana
ARATH|Gene=AT5G07510|UniProtKB=Q1PDZ0	AT5G07510	Glycine-rich protein;GRP14;ortholog	GLYCINE-RICH PROTEIN-RELATED (PTHR33203:SF7)		Arabidopsis thaliana
sexual reproduction (GO:0019953)	168	10	1.99	+	5.02	5.09e-05	0.0141
Gene ID	Mapped IDs	Gene names/symbols	PANTHER families/subfamilies	PANTHER classes	Species
ARATH|TAIR=AT4G13560|UniProtKB=Q9T0H6	AT4G13560	Late embryogenesis abundant protein (LEA) family protein;NAD-ME1;ortholog	LATE EMBRYOGENESIS ABUNDANT PROTEIN LEA FAMILY PROTEIN (PTHR34191:SF1)		Arabidopsis thaliana
ARATH|Gene=AT2G47470|UniProtKB=O22263	AT2G47470	Protein disulfide-isomerase like 2-1;PDIL2-1;ortholog	THIOREDOXIN DOMAIN-CONTAINING PROTEIN 5 (PTHR45672:SF3)		Arabidopsis thaliana
ARATH|Gene=AT5G07540|UniProtKB=Q9LY08	AT5G07540	Oleosin;ATGRP-6;ortholog	GLYCINE-RICH PROTEIN-RELATED (PTHR33203:SF7)		Arabidopsis thaliana
ARATH|TAIR=AT5G45550|UniProtKB=Q9FHI1	AT5G45550	MOB kinase activator-like 1A;MOB1A;ortholog	MOB KINASE ACTIVATOR 1B (PTHR22599:SF8)	kinase activator(PC00138)	Arabidopsis thaliana
ARATH|TAIR=AT5G07530|UniProtKB=Q9LY09	AT5G07530	Oleosin GRP-17;GRP17;ortholog	GLYCINE-RICH PROTEIN-RELATED (PTHR33203:SF7)		Arabidopsis thaliana
ARATH|Gene=AT5G07550|UniProtKB=Q42574	AT5G07550	Oleosin;ATGRP19;ortholog	GLYCINE-RICH PROTEIN-RELATED (PTHR33203:SF7)		Arabidopsis thaliana
ARATH|TAIR=AT1G75900|UniProtKB=Q94CH6	AT1G75900	GDSL esterase/lipase EXL3;EXL3;ortholog	GDSL ESTERASE/LIPASE EXL1-RELATED (PTHR45642:SF25)		Arabidopsis thaliana
ARATH|TAIR=AT5G07520|UniProtKB=Q9LY10	AT5G07520	Glycine-rich protein;ATGRP-8;ortholog	GLYCINE-RICH PROTEIN-RELATED (PTHR33203:SF7)		Arabidopsis thaliana
ARATH|TAIR=AT1G06520|UniProtKB=Q9SHJ5	AT1G06520	Glycerol-3-phosphate acyltransferase 1;GPAT1;ortholog	GLYCEROL-3-PHOSPHATE ACYLTRANSFERASE 1 (PTHR15486:SF44)	acyltransferase(PC00042)	Arabidopsis thaliana
ARATH|Gene=AT5G07510|UniProtKB=Q1PDZ0	AT5G07510	Glycine-rich protein;GRP14;ortholog	GLYCINE-RICH PROTEIN-RELATED (PTHR33203:SF7)		Arabidopsis thaliana
defense response to fungus (GO:0050832)	460	24	5.45	+	4.4	3.69e-09	2.92e-06
Gene ID	Mapped IDs	Gene names/symbols	PANTHER families/subfamilies	PANTHER classes	Species
ARATH|TAIR=AT2G02140|UniProtKB=Q9ZUL8	AT2G02140	Defensin-like protein 10;PDF2.6;ortholog	DEFENSIN-LIKE PROTEIN 1-RELATED (PTHR33147:SF15)		Arabidopsis thaliana
ARATH|TAIR=AT4G32717|UniProtKB=P82643	AT4G32717	Putative defensin-like protein 230;SCRL24;ortholog	DEFENSIN-LIKE PROTEIN 226-RELATED (PTHR34450:SF1)		Arabidopsis thaliana
ARATH|TAIR=AT3G10195|UniProtKB=Q2V3X3	AT3G10195	Defensin-like protein 311;At3g10195;ortholog			Arabidopsis thaliana
ARATH|TAIR=AT2G22807|UniProtKB=Q2V467	AT2G22807	Putative defensin-like protein 190;At2g22807;ortholog			Arabidopsis thaliana
ARATH|TAIR=AT2G22941|UniProtKB=Q2V466	AT2G22941	Putative defensin-like protein 191;At2g22941;ortholog			Arabidopsis thaliana
ARATH|TAIR=AT2G24615|UniProtKB=Q2V462	AT2G24615	Putative defensin-like protein 38;At2g24615;ortholog			Arabidopsis thaliana
ARATH|TAIR=AT2G14282|UniProtKB=P82637	AT2G14282	Putative defensin-like protein 240;SCRL18;ortholog	DEFENSIN-LIKE PROTEIN 226-RELATED (PTHR34450:SF1)		Arabidopsis thaliana
ARATH|TAIR=AT4G11760|UniProtKB=Q9T0E3	AT4G11760	Defensin-like protein 151;LCR17;ortholog	DEFENSIN-LIKE PROTEIN 144-RELATED (PTHR34783:SF1)		Arabidopsis thaliana
ARATH|TAIR=AT5G45875|UniProtKB=P82646	AT5G45875	Defensin-like protein 229;SCRL27;ortholog	DEFENSIN-LIKE PROTEIN 226-RELATED (PTHR34450:SF1)		Arabidopsis thaliana
ARATH|TAIR=AT4G10115|UniProtKB=P82639	AT4G10115	Putative defensin-like protein 236;SCRL20;ortholog	DEFENSIN-LIKE PROTEIN 226-RELATED (PTHR34450:SF1)		Arabidopsis thaliana
ARATH|TAIR=AT4G19038|UniProtKB=P82730	AT4G19038	Defensin-like protein 140;LCR15;ortholog	DEFENSIN-LIKE PROTEIN 122-RELATED (PTHR33830:SF4)		Arabidopsis thaliana
ARATH|TAIR=AT4G10457|UniProtKB=P82620	AT4G10457	Putative defensin-like protein 225;SCRL1;ortholog	DEFENSIN-LIKE PROTEIN 226-RELATED (PTHR34450:SF1)		Arabidopsis thaliana
ARATH|TAIR=AT3G23715|UniProtKB=P82632	AT3G23715	Putative defensin-like protein 252;SCRL13;ortholog	DEFENSIN-LIKE PROTEIN 226-RELATED (PTHR34450:SF1)		Arabidopsis thaliana
ARATH|TAIR=AT5G39365|UniProtKB=Q2V325	AT5G39365	Putative defensin-like protein 40;At5g39365;ortholog			Arabidopsis thaliana
ARATH|TAIR=AT2G15535|UniProtKB=Q8S8H9	AT2G15535	Defensin-like protein 144;LCR10;ortholog	DEFENSIN-LIKE PROTEIN 144-RELATED (PTHR34783:SF1)		Arabidopsis thaliana
ARATH|TAIR=AT4G09647|UniProtKB=Q2V3K1	AT4G09647	Putative defensin-like protein 135;At4g09647;ortholog			Arabidopsis thaliana
ARATH|TAIR=AT1G35537|UniProtKB=Q2V4I8	AT1G35537	Defensin-like protein 32;At1g35537;ortholog			Arabidopsis thaliana
ARATH|TAIR=AT1G65113|UniProtKB=P82621	AT1G65113	Defensin-like protein 226;SCRL2;ortholog	DEFENSIN-LIKE PROTEIN 226-RELATED (PTHR34450:SF1)		Arabidopsis thaliana
ARATH|TAIR=AT1G14755|UniProtKB=Q2V4N2	AT1G14755	Defensin-like protein 201;At1g14755;ortholog			Arabidopsis thaliana
ARATH|TAIR=AT1G28335|UniProtKB=P82746	AT1G28335	Defensin-like protein 153;LCR31;ortholog			Arabidopsis thaliana
ARATH|TAIR=AT2G28355|UniProtKB=Q8S8H3	AT2G28355	Defensin-like protein 149;LCR5;ortholog	DEFENSIN-LIKE PROTEIN 144-RELATED (PTHR34783:SF1)		Arabidopsis thaliana
ARATH|TAIR=AT4G32714|UniProtKB=P82644	AT4G32714	Putative defensin-like protein 231;SCRL25;ortholog	DEFENSIN-LIKE PROTEIN 226-RELATED (PTHR34450:SF1)		Arabidopsis thaliana
ARATH|TAIR=AT1G08695|UniProtKB=P82622	AT1G08695	Putative defensin-like protein 228;SCRL3;ortholog	DEFENSIN-LIKE PROTEIN 226-RELATED (PTHR34450:SF1)		Arabidopsis thaliana
ARATH|TAIR=AT5G19315|UniProtKB=Q2V364	AT5G19315	Putative defensin-like protein 23;At5g19315;ortholog	DEFENSIN-LIKE DEFL FAMILY PROTEIN-RELATED (PTHR34453:SF1)		Arabidopsis thaliana
response to fungus (GO:0009620)	540	26	6.4	+	4.06	3.98e-09	2.75e-06
Gene ID	Mapped IDs	Gene names/symbols	PANTHER families/subfamilies	PANTHER classes	Species
ARATH|TAIR=AT2G02140|UniProtKB=Q9ZUL8	AT2G02140	Defensin-like protein 10;PDF2.6;ortholog	DEFENSIN-LIKE PROTEIN 1-RELATED (PTHR33147:SF15)		Arabidopsis thaliana
ARATH|TAIR=AT4G32717|UniProtKB=P82643	AT4G32717	Putative defensin-like protein 230;SCRL24;ortholog	DEFENSIN-LIKE PROTEIN 226-RELATED (PTHR34450:SF1)		Arabidopsis thaliana
ARATH|TAIR=AT3G10195|UniProtKB=Q2V3X3	AT3G10195	Defensin-like protein 311;At3g10195;ortholog			Arabidopsis thaliana
ARATH|TAIR=AT2G22807|UniProtKB=Q2V467	AT2G22807	Putative defensin-like protein 190;At2g22807;ortholog			Arabidopsis thaliana
ARATH|TAIR=AT1G37130|UniProtKB=P11035	AT1G37130	Nitrate reductase [NADH] 2;NIA2;ortholog	NADH-CYTOCHROME B5 REDUCTASE (PTHR19370:SF185)		Arabidopsis thaliana
ARATH|TAIR=AT2G22941|UniProtKB=Q2V466	AT2G22941	Putative defensin-like protein 191;At2g22941;ortholog			Arabidopsis thaliana
ARATH|TAIR=AT2G24615|UniProtKB=Q2V462	AT2G24615	Putative defensin-like protein 38;At2g24615;ortholog			Arabidopsis thaliana
ARATH|TAIR=AT2G14282|UniProtKB=P82637	AT2G14282	Putative defensin-like protein 240;SCRL18;ortholog	DEFENSIN-LIKE PROTEIN 226-RELATED (PTHR34450:SF1)		Arabidopsis thaliana
ARATH|TAIR=AT4G11760|UniProtKB=Q9T0E3	AT4G11760	Defensin-like protein 151;LCR17;ortholog	DEFENSIN-LIKE PROTEIN 144-RELATED (PTHR34783:SF1)		Arabidopsis thaliana
ARATH|TAIR=AT5G45875|UniProtKB=P82646	AT5G45875	Defensin-like protein 229;SCRL27;ortholog	DEFENSIN-LIKE PROTEIN 226-RELATED (PTHR34450:SF1)		Arabidopsis thaliana
ARATH|TAIR=AT4G10115|UniProtKB=P82639	AT4G10115	Putative defensin-like protein 236;SCRL20;ortholog	DEFENSIN-LIKE PROTEIN 226-RELATED (PTHR34450:SF1)		Arabidopsis thaliana
ARATH|TAIR=AT4G19038|UniProtKB=P82730	AT4G19038	Defensin-like protein 140;LCR15;ortholog	DEFENSIN-LIKE PROTEIN 122-RELATED (PTHR33830:SF4)		Arabidopsis thaliana
ARATH|TAIR=AT3G55150|UniProtKB=Q8VY27	AT3G55150	Exocyst subunit exo70 family protein H1;EXO70H1;ortholog	EXOCYST SUBUNIT EXO70 FAMILY PROTEIN H1-RELATED (PTHR12542:SF26)	membrane traffic protein(PC00150)	Arabidopsis thaliana
ARATH|TAIR=AT4G10457|UniProtKB=P82620	AT4G10457	Putative defensin-like protein 225;SCRL1;ortholog	DEFENSIN-LIKE PROTEIN 226-RELATED (PTHR34450:SF1)		Arabidopsis thaliana
ARATH|TAIR=AT3G23715|UniProtKB=P82632	AT3G23715	Putative defensin-like protein 252;SCRL13;ortholog	DEFENSIN-LIKE PROTEIN 226-RELATED (PTHR34450:SF1)		Arabidopsis thaliana
ARATH|TAIR=AT5G39365|UniProtKB=Q2V325	AT5G39365	Putative defensin-like protein 40;At5g39365;ortholog			Arabidopsis thaliana
ARATH|TAIR=AT2G15535|UniProtKB=Q8S8H9	AT2G15535	Defensin-like protein 144;LCR10;ortholog	DEFENSIN-LIKE PROTEIN 144-RELATED (PTHR34783:SF1)		Arabidopsis thaliana
ARATH|TAIR=AT4G09647|UniProtKB=Q2V3K1	AT4G09647	Putative defensin-like protein 135;At4g09647;ortholog			Arabidopsis thaliana
ARATH|TAIR=AT1G35537|UniProtKB=Q2V4I8	AT1G35537	Defensin-like protein 32;At1g35537;ortholog			Arabidopsis thaliana
ARATH|TAIR=AT1G65113|UniProtKB=P82621	AT1G65113	Defensin-like protein 226;SCRL2;ortholog	DEFENSIN-LIKE PROTEIN 226-RELATED (PTHR34450:SF1)		Arabidopsis thaliana
ARATH|TAIR=AT1G14755|UniProtKB=Q2V4N2	AT1G14755	Defensin-like protein 201;At1g14755;ortholog			Arabidopsis thaliana
ARATH|TAIR=AT1G28335|UniProtKB=P82746	AT1G28335	Defensin-like protein 153;LCR31;ortholog			Arabidopsis thaliana
ARATH|TAIR=AT2G28355|UniProtKB=Q8S8H3	AT2G28355	Defensin-like protein 149;LCR5;ortholog	DEFENSIN-LIKE PROTEIN 144-RELATED (PTHR34783:SF1)		Arabidopsis thaliana
ARATH|TAIR=AT1G08695|UniProtKB=P82622	AT1G08695	Putative defensin-like protein 228;SCRL3;ortholog	DEFENSIN-LIKE PROTEIN 226-RELATED (PTHR34450:SF1)		Arabidopsis thaliana
ARATH|TAIR=AT4G32714|UniProtKB=P82644	AT4G32714	Putative defensin-like protein 231;SCRL25;ortholog	DEFENSIN-LIKE PROTEIN 226-RELATED (PTHR34450:SF1)		Arabidopsis thaliana
ARATH|TAIR=AT5G19315|UniProtKB=Q2V364	AT5G19315	Putative defensin-like protein 23;At5g19315;ortholog	DEFENSIN-LIKE DEFL FAMILY PROTEIN-RELATED (PTHR34453:SF1)		Arabidopsis thaliana
multi-organism process (GO:0051704)	1616	54	19.16	+	2.82	1.1e-11	1.02e-08
Gene ID	Mapped IDs	Gene names/symbols	PANTHER families/subfamilies	PANTHER classes	Species
ARATH|TAIR=AT2G02140|UniProtKB=Q9ZUL8	AT2G02140	Defensin-like protein 10;PDF2.6;ortholog	DEFENSIN-LIKE PROTEIN 1-RELATED (PTHR33147:SF15)		Arabidopsis thaliana
ARATH|EnsemblGenome=AT1G79000|UniProtKB=Q9C5X9	AT1G79000	Histone acetyltransferase HAC1;HAC1;ortholog	CREB-BINDING PROTEIN (PTHR13808:SF1)	acetyltransferase(PC00038);chromatin/chromatin-binding protein(PC00077);transcription cofactor(PC00217)	Arabidopsis thaliana
ARATH|TAIR=AT4G32717|UniProtKB=P82643	AT4G32717	Putative defensin-like protein 230;SCRL24;ortholog	DEFENSIN-LIKE PROTEIN 226-RELATED (PTHR34450:SF1)		Arabidopsis thaliana
ARATH|TAIR=AT3G10195|UniProtKB=Q2V3X3	AT3G10195	Defensin-like protein 311;At3g10195;ortholog			Arabidopsis thaliana
ARATH|TAIR=AT5G24090|UniProtKB=P19172	AT5G24090	Acidic endochitinase;CHIB1;ortholog	ACIDIC ENDOCHITINASE (PTHR45708:SF14)		Arabidopsis thaliana
ARATH|TAIR=AT2G22807|UniProtKB=Q2V467	AT2G22807	Putative defensin-like protein 190;At2g22807;ortholog			Arabidopsis thaliana
ARATH|TAIR=AT3G17220|UniProtKB=Q9LUV1	AT3G17220	Pectinesterase inhibitor 2;PMEI2;ortholog	PECTINESTERASE INHIBITOR 1-RELATED (PTHR31707:SF47)	enzyme modulator(PC00095)	Arabidopsis thaliana
ARATH|Gene=AT3G26860|UniProtKB=Q9LW24	AT3G26860	S-protein homolog 23;SPH23;ortholog	PLANT SELF-INCOMPATIBILITY PROTEIN S1 FAMILY-RELATED (PTHR31232:SF2)		Arabidopsis thaliana
ARATH|TAIR=AT1G37130|UniProtKB=P11035	AT1G37130	Nitrate reductase [NADH] 2;NIA2;ortholog	NADH-CYTOCHROME B5 REDUCTASE (PTHR19370:SF185)		Arabidopsis thaliana
ARATH|TAIR=AT2G22941|UniProtKB=Q2V466	AT2G22941	Putative defensin-like protein 191;At2g22941;ortholog			Arabidopsis thaliana
ARATH|TAIR=AT1G61790|UniProtKB=Q9SYB5	AT1G61790	Probable dolichyl-diphosphooligosaccharide--protein glycosyltransferase subunit 3B;OST3B;ortholog	GH11935P (PTHR12692:SF0)	glycosyltransferase(PC00111)	Arabidopsis thaliana
ARATH|TAIR=AT2G24615|UniProtKB=Q2V462	AT2G24615	Putative defensin-like protein 38;At2g24615;ortholog			Arabidopsis thaliana
ARATH|TAIR=AT2G14282|UniProtKB=P82637	AT2G14282	Putative defensin-like protein 240;SCRL18;ortholog	DEFENSIN-LIKE PROTEIN 226-RELATED (PTHR34450:SF1)		Arabidopsis thaliana
ARATH|TAIR=AT1G79370|UniProtKB=F4IF38	AT1G79370	Cytochrome P450, family 79, subfamily C, polypeptide 1;CYP79C1;ortholog	CYTOCHROME P450 SUPERFAMILY PROTEIN-RELATED (PTHR24298:SF1)	oxygenase(PC00177)	Arabidopsis thaliana
ARATH|TAIR=AT4G13560|UniProtKB=Q9T0H6	AT4G13560	Late embryogenesis abundant protein (LEA) family protein;NAD-ME1;ortholog	LATE EMBRYOGENESIS ABUNDANT PROTEIN LEA FAMILY PROTEIN (PTHR34191:SF1)		Arabidopsis thaliana
ARATH|TAIR=AT4G11760|UniProtKB=Q9T0E3	AT4G11760	Defensin-like protein 151;LCR17;ortholog	DEFENSIN-LIKE PROTEIN 144-RELATED (PTHR34783:SF1)		Arabidopsis thaliana
ARATH|Gene=AT2G47470|UniProtKB=O22263	AT2G47470	Protein disulfide-isomerase like 2-1;PDIL2-1;ortholog	THIOREDOXIN DOMAIN-CONTAINING PROTEIN 5 (PTHR45672:SF3)		Arabidopsis thaliana
ARATH|TAIR=AT5G45875|UniProtKB=P82646	AT5G45875	Defensin-like protein 229;SCRL27;ortholog	DEFENSIN-LIKE PROTEIN 226-RELATED (PTHR34450:SF1)		Arabidopsis thaliana
ARATH|TAIR=AT4G10115|UniProtKB=P82639	AT4G10115	Putative defensin-like protein 236;SCRL20;ortholog	DEFENSIN-LIKE PROTEIN 226-RELATED (PTHR34450:SF1)		Arabidopsis thaliana
ARATH|TAIR=AT1G33520|UniProtKB=Q9C801	AT1G33520	Protein MOS2;MOS2;ortholog	G PATCH DOMAIN AND KOW MOTIFS-CONTAINING PROTEIN (PTHR15818:SF2)	nucleic acid binding(PC00171)	Arabidopsis thaliana
ARATH|Gene=AT5G07540|UniProtKB=Q9LY08	AT5G07540	Oleosin;ATGRP-6;ortholog	GLYCINE-RICH PROTEIN-RELATED (PTHR33203:SF7)		Arabidopsis thaliana
ARATH|TAIR=AT1G05580|UniProtKB=Q8VYD4	AT1G05580	Cation/H(+) antiporter 23, chloroplastic;CHX23;ortholog	CATION/H + ANTIPORTER 21-RELATED (PTHR32468:SF15)	transporter(PC00227)	Arabidopsis thaliana
ARATH|TAIR=AT4G19038|UniProtKB=P82730	AT4G19038	Defensin-like protein 140;LCR15;ortholog	DEFENSIN-LIKE PROTEIN 122-RELATED (PTHR33830:SF4)		Arabidopsis thaliana
ARATH|TAIR=AT3G55150|UniProtKB=Q8VY27	AT3G55150	Exocyst subunit exo70 family protein H1;EXO70H1;ortholog	EXOCYST SUBUNIT EXO70 FAMILY PROTEIN H1-RELATED (PTHR12542:SF26)	membrane traffic protein(PC00150)	Arabidopsis thaliana
ARATH|TAIR=AT4G10457|UniProtKB=P82620	AT4G10457	Putative defensin-like protein 225;SCRL1;ortholog	DEFENSIN-LIKE PROTEIN 226-RELATED (PTHR34450:SF1)		Arabidopsis thaliana
ARATH|TAIR=AT5G54800|UniProtKB=Q9M5A9	AT5G54800	Glucose-6-phosphate/phosphate translocator 1, chloroplastic;GPT1;ortholog			Arabidopsis thaliana
ARATH|TAIR=AT3G23715|UniProtKB=P82632	AT3G23715	Putative defensin-like protein 252;SCRL13;ortholog	DEFENSIN-LIKE PROTEIN 226-RELATED (PTHR34450:SF1)		Arabidopsis thaliana
ARATH|TAIR=AT5G45550|UniProtKB=Q9FHI1	AT5G45550	MOB kinase activator-like 1A;MOB1A;ortholog	MOB KINASE ACTIVATOR 1B (PTHR22599:SF8)	kinase activator(PC00138)	Arabidopsis thaliana
ARATH|Gene=AT2G20990|UniProtKB=Q9SKR2	AT2G20990	Synaptotagmin-1;SYT1;ortholog	CALCIUM-DEPENDENT LIPID-BINDING CALB DOMAIN FAMILY PROTEIN-RELATED (PTHR10774:SF175)		Arabidopsis thaliana
ARATH|TAIR=AT5G39493|UniProtKB=Q9FLY6	AT5G39493	S-protein homolog 15;SPH15;ortholog	PLANT SELF-INCOMPATIBILITY PROTEIN S1 FAMILY-RELATED (PTHR31232:SF2)		Arabidopsis thaliana
ARATH|TAIR=AT4G01700|UniProtKB=Q9ZSI6	AT4G01700	At4g01700;At4g01700;ortholog	CHITINASE FAMILY PROTEIN (PTHR22595:SF111)		Arabidopsis thaliana
ARATH|TAIR=AT3G45100|UniProtKB=Q94BX4	AT3G45100	Phosphatidylinositol N-acetylglucosaminyltransferase subunit A;PIGA;ortholog	PHOSPHATIDYLINOSITOL N-ACETYLGLUCOSAMINYLTRANSFERASE SUBUNIT A (PTHR45871:SF1)		Arabidopsis thaliana
ARATH|TAIR=AT5G39365|UniProtKB=Q2V325	AT5G39365	Putative defensin-like protein 40;At5g39365;ortholog			Arabidopsis thaliana
ARATH|TAIR=AT5G07530|UniProtKB=Q9LY09	AT5G07530	Oleosin GRP-17;GRP17;ortholog	GLYCINE-RICH PROTEIN-RELATED (PTHR33203:SF7)		Arabidopsis thaliana
ARATH|TAIR=AT5G57110|UniProtKB=Q9LF79	AT5G57110	Calcium-transporting ATPase 8, plasma membrane-type;ACA8;ortholog	CALCIUM-TRANSPORTING ATPASE 8, PLASMA MEMBRANE-TYPE (PTHR24093:SF428)	cation transporter(PC00068);hydrolase(PC00121);ion channel(PC00133)	Arabidopsis thaliana
ARATH|TAIR=AT3G09440|UniProtKB=O65719	AT3G09440	Heat shock 70 kDa protein 3;HSP70-3;ortholog	HEAT SHOCK 70 KDA PROTEIN 3 (PTHR19375:SF342)		Arabidopsis thaliana
ARATH|Gene=AT5G07550|UniProtKB=Q42574	AT5G07550	Oleosin;ATGRP19;ortholog	GLYCINE-RICH PROTEIN-RELATED (PTHR33203:SF7)		Arabidopsis thaliana
ARATH|TAIR=AT5G19510|UniProtKB=Q9SCX3	AT5G19510	Elongation factor 1-beta 2;At5g19510;ortholog	ELONGATION FACTOR 1-BETA 1-RELATED (PTHR11595:SF52)	translation elongation factor(PC00222)	Arabidopsis thaliana
ARATH|TAIR=AT1G75900|UniProtKB=Q94CH6	AT1G75900	GDSL esterase/lipase EXL3;EXL3;ortholog	GDSL ESTERASE/LIPASE EXL1-RELATED (PTHR45642:SF25)		Arabidopsis thaliana
ARATH|TAIR=AT5G07520|UniProtKB=Q9LY10	AT5G07520	Glycine-rich protein;ATGRP-8;ortholog	GLYCINE-RICH PROTEIN-RELATED (PTHR33203:SF7)		Arabidopsis thaliana
ARATH|TAIR=AT1G06520|UniProtKB=Q9SHJ5	AT1G06520	Glycerol-3-phosphate acyltransferase 1;GPAT1;ortholog	GLYCEROL-3-PHOSPHATE ACYLTRANSFERASE 1 (PTHR15486:SF44)	acyltransferase(PC00042)	Arabidopsis thaliana
ARATH|TAIR=AT2G15535|UniProtKB=Q8S8H9	AT2G15535	Defensin-like protein 144;LCR10;ortholog	DEFENSIN-LIKE PROTEIN 144-RELATED (PTHR34783:SF1)		Arabidopsis thaliana
ARATH|TAIR=AT4G09647|UniProtKB=Q2V3K1	AT4G09647	Putative defensin-like protein 135;At4g09647;ortholog			Arabidopsis thaliana
ARATH|TAIR=AT4G17530|UniProtKB=Q9SEH3	AT4G17530	Ras-related protein RABD2c;RABD2C;ortholog	RAS-RELATED PROTEIN RABD2B-RELATED (PTHR24073:SF666)		Arabidopsis thaliana
ARATH|TAIR=AT3G08970|UniProtKB=Q9SR96	AT3G08970	DnaJ protein ERDJ3A;ERDJ3A;ortholog	DNAJ PROTEIN ERDJ3A (PTHR45184:SF1)		Arabidopsis thaliana
ARATH|TAIR=AT1G35537|UniProtKB=Q2V4I8	AT1G35537	Defensin-like protein 32;At1g35537;ortholog			Arabidopsis thaliana
ARATH|TAIR=AT1G65113|UniProtKB=P82621	AT1G65113	Defensin-like protein 226;SCRL2;ortholog	DEFENSIN-LIKE PROTEIN 226-RELATED (PTHR34450:SF1)		Arabidopsis thaliana
ARATH|TAIR=AT1G14755|UniProtKB=Q2V4N2	AT1G14755	Defensin-like protein 201;At1g14755;ortholog			Arabidopsis thaliana
ARATH|TAIR=AT1G28335|UniProtKB=P82746	AT1G28335	Defensin-like protein 153;LCR31;ortholog			Arabidopsis thaliana
ARATH|TAIR=AT2G28355|UniProtKB=Q8S8H3	AT2G28355	Defensin-like protein 149;LCR5;ortholog	DEFENSIN-LIKE PROTEIN 144-RELATED (PTHR34783:SF1)		Arabidopsis thaliana
ARATH|TAIR=AT1G08695|UniProtKB=P82622	AT1G08695	Putative defensin-like protein 228;SCRL3;ortholog	DEFENSIN-LIKE PROTEIN 226-RELATED (PTHR34450:SF1)		Arabidopsis thaliana
ARATH|TAIR=AT4G32714|UniProtKB=P82644	AT4G32714	Putative defensin-like protein 231;SCRL25;ortholog	DEFENSIN-LIKE PROTEIN 226-RELATED (PTHR34450:SF1)		Arabidopsis thaliana
ARATH|TAIR=AT5G19315|UniProtKB=Q2V364	AT5G19315	Putative defensin-like protein 23;At5g19315;ortholog	DEFENSIN-LIKE DEFL FAMILY PROTEIN-RELATED (PTHR34453:SF1)		Arabidopsis thaliana
ARATH|Gene=AT5G07510|UniProtKB=Q1PDZ0	AT5G07510	Glycine-rich protein;GRP14;ortholog	GLYCINE-RICH PROTEIN-RELATED (PTHR33203:SF7)		Arabidopsis thaliana
defense response to other organism (GO:0098542)	855	27	10.13	+	2.66	6.25e-06	0.00216
Gene ID	Mapped IDs	Gene names/symbols	PANTHER families/subfamilies	PANTHER classes	Species
ARATH|TAIR=AT2G02140|UniProtKB=Q9ZUL8	AT2G02140	Defensin-like protein 10;PDF2.6;ortholog	DEFENSIN-LIKE PROTEIN 1-RELATED (PTHR33147:SF15)		Arabidopsis thaliana
ARATH|TAIR=AT4G32717|UniProtKB=P82643	AT4G32717	Putative defensin-like protein 230;SCRL24;ortholog	DEFENSIN-LIKE PROTEIN 226-RELATED (PTHR34450:SF1)		Arabidopsis thaliana
ARATH|TAIR=AT3G10195|UniProtKB=Q2V3X3	AT3G10195	Defensin-like protein 311;At3g10195;ortholog			Arabidopsis thaliana
ARATH|TAIR=AT2G22807|UniProtKB=Q2V467	AT2G22807	Putative defensin-like protein 190;At2g22807;ortholog			Arabidopsis thaliana
ARATH|TAIR=AT2G22941|UniProtKB=Q2V466	AT2G22941	Putative defensin-like protein 191;At2g22941;ortholog			Arabidopsis thaliana
ARATH|TAIR=AT2G24615|UniProtKB=Q2V462	AT2G24615	Putative defensin-like protein 38;At2g24615;ortholog			Arabidopsis thaliana
ARATH|TAIR=AT2G14282|UniProtKB=P82637	AT2G14282	Putative defensin-like protein 240;SCRL18;ortholog	DEFENSIN-LIKE PROTEIN 226-RELATED (PTHR34450:SF1)		Arabidopsis thaliana
ARATH|TAIR=AT1G79370|UniProtKB=F4IF38	AT1G79370	Cytochrome P450, family 79, subfamily C, polypeptide 1;CYP79C1;ortholog	CYTOCHROME P450 SUPERFAMILY PROTEIN-RELATED (PTHR24298:SF1)	oxygenase(PC00177)	Arabidopsis thaliana
ARATH|TAIR=AT4G11760|UniProtKB=Q9T0E3	AT4G11760	Defensin-like protein 151;LCR17;ortholog	DEFENSIN-LIKE PROTEIN 144-RELATED (PTHR34783:SF1)		Arabidopsis thaliana
ARATH|TAIR=AT5G45875|UniProtKB=P82646	AT5G45875	Defensin-like protein 229;SCRL27;ortholog	DEFENSIN-LIKE PROTEIN 226-RELATED (PTHR34450:SF1)		Arabidopsis thaliana
ARATH|TAIR=AT4G10115|UniProtKB=P82639	AT4G10115	Putative defensin-like protein 236;SCRL20;ortholog	DEFENSIN-LIKE PROTEIN 226-RELATED (PTHR34450:SF1)		Arabidopsis thaliana
ARATH|TAIR=AT1G33520|UniProtKB=Q9C801	AT1G33520	Protein MOS2;MOS2;ortholog	G PATCH DOMAIN AND KOW MOTIFS-CONTAINING PROTEIN (PTHR15818:SF2)	nucleic acid binding(PC00171)	Arabidopsis thaliana
ARATH|TAIR=AT4G19038|UniProtKB=P82730	AT4G19038	Defensin-like protein 140;LCR15;ortholog	DEFENSIN-LIKE PROTEIN 122-RELATED (PTHR33830:SF4)		Arabidopsis thaliana
ARATH|TAIR=AT4G10457|UniProtKB=P82620	AT4G10457	Putative defensin-like protein 225;SCRL1;ortholog	DEFENSIN-LIKE PROTEIN 226-RELATED (PTHR34450:SF1)		Arabidopsis thaliana
ARATH|TAIR=AT3G23715|UniProtKB=P82632	AT3G23715	Putative defensin-like protein 252;SCRL13;ortholog	DEFENSIN-LIKE PROTEIN 226-RELATED (PTHR34450:SF1)		Arabidopsis thaliana
ARATH|TAIR=AT5G39365|UniProtKB=Q2V325	AT5G39365	Putative defensin-like protein 40;At5g39365;ortholog			Arabidopsis thaliana
ARATH|TAIR=AT5G19510|UniProtKB=Q9SCX3	AT5G19510	Elongation factor 1-beta 2;At5g19510;ortholog	ELONGATION FACTOR 1-BETA 1-RELATED (PTHR11595:SF52)	translation elongation factor(PC00222)	Arabidopsis thaliana
ARATH|TAIR=AT2G15535|UniProtKB=Q8S8H9	AT2G15535	Defensin-like protein 144;LCR10;ortholog	DEFENSIN-LIKE PROTEIN 144-RELATED (PTHR34783:SF1)		Arabidopsis thaliana
ARATH|TAIR=AT4G09647|UniProtKB=Q2V3K1	AT4G09647	Putative defensin-like protein 135;At4g09647;ortholog			Arabidopsis thaliana
ARATH|TAIR=AT1G35537|UniProtKB=Q2V4I8	AT1G35537	Defensin-like protein 32;At1g35537;ortholog			Arabidopsis thaliana
ARATH|TAIR=AT1G65113|UniProtKB=P82621	AT1G65113	Defensin-like protein 226;SCRL2;ortholog	DEFENSIN-LIKE PROTEIN 226-RELATED (PTHR34450:SF1)		Arabidopsis thaliana
ARATH|TAIR=AT1G14755|UniProtKB=Q2V4N2	AT1G14755	Defensin-like protein 201;At1g14755;ortholog			Arabidopsis thaliana
ARATH|TAIR=AT1G28335|UniProtKB=P82746	AT1G28335	Defensin-like protein 153;LCR31;ortholog			Arabidopsis thaliana
ARATH|TAIR=AT2G28355|UniProtKB=Q8S8H3	AT2G28355	Defensin-like protein 149;LCR5;ortholog	DEFENSIN-LIKE PROTEIN 144-RELATED (PTHR34783:SF1)		Arabidopsis thaliana
ARATH|TAIR=AT1G08695|UniProtKB=P82622	AT1G08695	Putative defensin-like protein 228;SCRL3;ortholog	DEFENSIN-LIKE PROTEIN 226-RELATED (PTHR34450:SF1)		Arabidopsis thaliana
ARATH|TAIR=AT4G32714|UniProtKB=P82644	AT4G32714	Putative defensin-like protein 231;SCRL25;ortholog	DEFENSIN-LIKE PROTEIN 226-RELATED (PTHR34450:SF1)		Arabidopsis thaliana
ARATH|TAIR=AT5G19315|UniProtKB=Q2V364	AT5G19315	Putative defensin-like protein 23;At5g19315;ortholog	DEFENSIN-LIKE DEFL FAMILY PROTEIN-RELATED (PTHR34453:SF1)		Arabidopsis thaliana
response to other organism (GO:0051707)	1155	35	13.69	+	2.56	6.26e-07	0.000315
Gene ID	Mapped IDs	Gene names/symbols	PANTHER families/subfamilies	PANTHER classes	Species
ARATH|TAIR=AT2G02140|UniProtKB=Q9ZUL8	AT2G02140	Defensin-like protein 10;PDF2.6;ortholog	DEFENSIN-LIKE PROTEIN 1-RELATED (PTHR33147:SF15)		Arabidopsis thaliana
ARATH|TAIR=AT4G32717|UniProtKB=P82643	AT4G32717	Putative defensin-like protein 230;SCRL24;ortholog	DEFENSIN-LIKE PROTEIN 226-RELATED (PTHR34450:SF1)		Arabidopsis thaliana
ARATH|TAIR=AT3G10195|UniProtKB=Q2V3X3	AT3G10195	Defensin-like protein 311;At3g10195;ortholog			Arabidopsis thaliana
ARATH|TAIR=AT5G24090|UniProtKB=P19172	AT5G24090	Acidic endochitinase;CHIB1;ortholog	ACIDIC ENDOCHITINASE (PTHR45708:SF14)		Arabidopsis thaliana
ARATH|TAIR=AT2G22807|UniProtKB=Q2V467	AT2G22807	Putative defensin-like protein 190;At2g22807;ortholog			Arabidopsis thaliana
ARATH|TAIR=AT1G37130|UniProtKB=P11035	AT1G37130	Nitrate reductase [NADH] 2;NIA2;ortholog	NADH-CYTOCHROME B5 REDUCTASE (PTHR19370:SF185)		Arabidopsis thaliana
ARATH|TAIR=AT2G22941|UniProtKB=Q2V466	AT2G22941	Putative defensin-like protein 191;At2g22941;ortholog			Arabidopsis thaliana
ARATH|TAIR=AT2G24615|UniProtKB=Q2V462	AT2G24615	Putative defensin-like protein 38;At2g24615;ortholog			Arabidopsis thaliana
ARATH|TAIR=AT2G14282|UniProtKB=P82637	AT2G14282	Putative defensin-like protein 240;SCRL18;ortholog	DEFENSIN-LIKE PROTEIN 226-RELATED (PTHR34450:SF1)		Arabidopsis thaliana
ARATH|TAIR=AT1G79370|UniProtKB=F4IF38	AT1G79370	Cytochrome P450, family 79, subfamily C, polypeptide 1;CYP79C1;ortholog	CYTOCHROME P450 SUPERFAMILY PROTEIN-RELATED (PTHR24298:SF1)	oxygenase(PC00177)	Arabidopsis thaliana
ARATH|TAIR=AT4G11760|UniProtKB=Q9T0E3	AT4G11760	Defensin-like protein 151;LCR17;ortholog	DEFENSIN-LIKE PROTEIN 144-RELATED (PTHR34783:SF1)		Arabidopsis thaliana
ARATH|TAIR=AT5G45875|UniProtKB=P82646	AT5G45875	Defensin-like protein 229;SCRL27;ortholog	DEFENSIN-LIKE PROTEIN 226-RELATED (PTHR34450:SF1)		Arabidopsis thaliana
ARATH|TAIR=AT4G10115|UniProtKB=P82639	AT4G10115	Putative defensin-like protein 236;SCRL20;ortholog	DEFENSIN-LIKE PROTEIN 226-RELATED (PTHR34450:SF1)		Arabidopsis thaliana
ARATH|TAIR=AT1G33520|UniProtKB=Q9C801	AT1G33520	Protein MOS2;MOS2;ortholog	G PATCH DOMAIN AND KOW MOTIFS-CONTAINING PROTEIN (PTHR15818:SF2)	nucleic acid binding(PC00171)	Arabidopsis thaliana
ARATH|TAIR=AT4G19038|UniProtKB=P82730	AT4G19038	Defensin-like protein 140;LCR15;ortholog	DEFENSIN-LIKE PROTEIN 122-RELATED (PTHR33830:SF4)		Arabidopsis thaliana
ARATH|TAIR=AT3G55150|UniProtKB=Q8VY27	AT3G55150	Exocyst subunit exo70 family protein H1;EXO70H1;ortholog	EXOCYST SUBUNIT EXO70 FAMILY PROTEIN H1-RELATED (PTHR12542:SF26)	membrane traffic protein(PC00150)	Arabidopsis thaliana
ARATH|TAIR=AT4G10457|UniProtKB=P82620	AT4G10457	Putative defensin-like protein 225;SCRL1;ortholog	DEFENSIN-LIKE PROTEIN 226-RELATED (PTHR34450:SF1)		Arabidopsis thaliana
ARATH|TAIR=AT5G54800|UniProtKB=Q9M5A9	AT5G54800	Glucose-6-phosphate/phosphate translocator 1, chloroplastic;GPT1;ortholog			Arabidopsis thaliana
ARATH|TAIR=AT3G23715|UniProtKB=P82632	AT3G23715	Putative defensin-like protein 252;SCRL13;ortholog	DEFENSIN-LIKE PROTEIN 226-RELATED (PTHR34450:SF1)		Arabidopsis thaliana
ARATH|Gene=AT2G20990|UniProtKB=Q9SKR2	AT2G20990	Synaptotagmin-1;SYT1;ortholog	CALCIUM-DEPENDENT LIPID-BINDING CALB DOMAIN FAMILY PROTEIN-RELATED (PTHR10774:SF175)		Arabidopsis thaliana
ARATH|TAIR=AT4G01700|UniProtKB=Q9ZSI6	AT4G01700	At4g01700;At4g01700;ortholog	CHITINASE FAMILY PROTEIN (PTHR22595:SF111)		Arabidopsis thaliana
ARATH|TAIR=AT5G39365|UniProtKB=Q2V325	AT5G39365	Putative defensin-like protein 40;At5g39365;ortholog			Arabidopsis thaliana
ARATH|TAIR=AT5G57110|UniProtKB=Q9LF79	AT5G57110	Calcium-transporting ATPase 8, plasma membrane-type;ACA8;ortholog	CALCIUM-TRANSPORTING ATPASE 8, PLASMA MEMBRANE-TYPE (PTHR24093:SF428)	cation transporter(PC00068);hydrolase(PC00121);ion channel(PC00133)	Arabidopsis thaliana
ARATH|TAIR=AT3G09440|UniProtKB=O65719	AT3G09440	Heat shock 70 kDa protein 3;HSP70-3;ortholog	HEAT SHOCK 70 KDA PROTEIN 3 (PTHR19375:SF342)		Arabidopsis thaliana
ARATH|TAIR=AT5G19510|UniProtKB=Q9SCX3	AT5G19510	Elongation factor 1-beta 2;At5g19510;ortholog	ELONGATION FACTOR 1-BETA 1-RELATED (PTHR11595:SF52)	translation elongation factor(PC00222)	Arabidopsis thaliana
ARATH|TAIR=AT2G15535|UniProtKB=Q8S8H9	AT2G15535	Defensin-like protein 144;LCR10;ortholog	DEFENSIN-LIKE PROTEIN 144-RELATED (PTHR34783:SF1)		Arabidopsis thaliana
ARATH|TAIR=AT4G09647|UniProtKB=Q2V3K1	AT4G09647	Putative defensin-like protein 135;At4g09647;ortholog			Arabidopsis thaliana
ARATH|TAIR=AT1G35537|UniProtKB=Q2V4I8	AT1G35537	Defensin-like protein 32;At1g35537;ortholog			Arabidopsis thaliana
ARATH|TAIR=AT1G65113|UniProtKB=P82621	AT1G65113	Defensin-like protein 226;SCRL2;ortholog	DEFENSIN-LIKE PROTEIN 226-RELATED (PTHR34450:SF1)		Arabidopsis thaliana
ARATH|TAIR=AT1G14755|UniProtKB=Q2V4N2	AT1G14755	Defensin-like protein 201;At1g14755;ortholog			Arabidopsis thaliana
ARATH|TAIR=AT1G28335|UniProtKB=P82746	AT1G28335	Defensin-like protein 153;LCR31;ortholog			Arabidopsis thaliana
ARATH|TAIR=AT2G28355|UniProtKB=Q8S8H3	AT2G28355	Defensin-like protein 149;LCR5;ortholog	DEFENSIN-LIKE PROTEIN 144-RELATED (PTHR34783:SF1)		Arabidopsis thaliana
ARATH|TAIR=AT1G08695|UniProtKB=P82622	AT1G08695	Putative defensin-like protein 228;SCRL3;ortholog	DEFENSIN-LIKE PROTEIN 226-RELATED (PTHR34450:SF1)		Arabidopsis thaliana
ARATH|TAIR=AT4G32714|UniProtKB=P82644	AT4G32714	Putative defensin-like protein 231;SCRL25;ortholog	DEFENSIN-LIKE PROTEIN 226-RELATED (PTHR34450:SF1)		Arabidopsis thaliana
ARATH|TAIR=AT5G19315|UniProtKB=Q2V364	AT5G19315	Putative defensin-like protein 23;At5g19315;ortholog	DEFENSIN-LIKE DEFL FAMILY PROTEIN-RELATED (PTHR34453:SF1)		Arabidopsis thaliana
response to external biotic stimulus (GO:0043207)	1157	35	13.71	+	2.55	6.51e-07	0.0003
Gene ID	Mapped IDs	Gene names/symbols	PANTHER families/subfamilies	PANTHER classes	Species
ARATH|TAIR=AT2G02140|UniProtKB=Q9ZUL8	AT2G02140	Defensin-like protein 10;PDF2.6;ortholog	DEFENSIN-LIKE PROTEIN 1-RELATED (PTHR33147:SF15)		Arabidopsis thaliana
ARATH|TAIR=AT4G32717|UniProtKB=P82643	AT4G32717	Putative defensin-like protein 230;SCRL24;ortholog	DEFENSIN-LIKE PROTEIN 226-RELATED (PTHR34450:SF1)		Arabidopsis thaliana
ARATH|TAIR=AT3G10195|UniProtKB=Q2V3X3	AT3G10195	Defensin-like protein 311;At3g10195;ortholog			Arabidopsis thaliana
ARATH|TAIR=AT5G24090|UniProtKB=P19172	AT5G24090	Acidic endochitinase;CHIB1;ortholog	ACIDIC ENDOCHITINASE (PTHR45708:SF14)		Arabidopsis thaliana
ARATH|TAIR=AT2G22807|UniProtKB=Q2V467	AT2G22807	Putative defensin-like protein 190;At2g22807;ortholog			Arabidopsis thaliana
ARATH|TAIR=AT1G37130|UniProtKB=P11035	AT1G37130	Nitrate reductase [NADH] 2;NIA2;ortholog	NADH-CYTOCHROME B5 REDUCTASE (PTHR19370:SF185)		Arabidopsis thaliana
ARATH|TAIR=AT2G22941|UniProtKB=Q2V466	AT2G22941	Putative defensin-like protein 191;At2g22941;ortholog			Arabidopsis thaliana
ARATH|TAIR=AT2G24615|UniProtKB=Q2V462	AT2G24615	Putative defensin-like protein 38;At2g24615;ortholog			Arabidopsis thaliana
ARATH|TAIR=AT2G14282|UniProtKB=P82637	AT2G14282	Putative defensin-like protein 240;SCRL18;ortholog	DEFENSIN-LIKE PROTEIN 226-RELATED (PTHR34450:SF1)		Arabidopsis thaliana
ARATH|TAIR=AT1G79370|UniProtKB=F4IF38	AT1G79370	Cytochrome P450, family 79, subfamily C, polypeptide 1;CYP79C1;ortholog	CYTOCHROME P450 SUPERFAMILY PROTEIN-RELATED (PTHR24298:SF1)	oxygenase(PC00177)	Arabidopsis thaliana
ARATH|TAIR=AT4G11760|UniProtKB=Q9T0E3	AT4G11760	Defensin-like protein 151;LCR17;ortholog	DEFENSIN-LIKE PROTEIN 144-RELATED (PTHR34783:SF1)		Arabidopsis thaliana
ARATH|TAIR=AT5G45875|UniProtKB=P82646	AT5G45875	Defensin-like protein 229;SCRL27;ortholog	DEFENSIN-LIKE PROTEIN 226-RELATED (PTHR34450:SF1)		Arabidopsis thaliana
ARATH|TAIR=AT4G10115|UniProtKB=P82639	AT4G10115	Putative defensin-like protein 236;SCRL20;ortholog	DEFENSIN-LIKE PROTEIN 226-RELATED (PTHR34450:SF1)		Arabidopsis thaliana
ARATH|TAIR=AT1G33520|UniProtKB=Q9C801	AT1G33520	Protein MOS2;MOS2;ortholog	G PATCH DOMAIN AND KOW MOTIFS-CONTAINING PROTEIN (PTHR15818:SF2)	nucleic acid binding(PC00171)	Arabidopsis thaliana
ARATH|TAIR=AT4G19038|UniProtKB=P82730	AT4G19038	Defensin-like protein 140;LCR15;ortholog	DEFENSIN-LIKE PROTEIN 122-RELATED (PTHR33830:SF4)		Arabidopsis thaliana
ARATH|TAIR=AT3G55150|UniProtKB=Q8VY27	AT3G55150	Exocyst subunit exo70 family protein H1;EXO70H1;ortholog	EXOCYST SUBUNIT EXO70 FAMILY PROTEIN H1-RELATED (PTHR12542:SF26)	membrane traffic protein(PC00150)	Arabidopsis thaliana
ARATH|TAIR=AT4G10457|UniProtKB=P82620	AT4G10457	Putative defensin-like protein 225;SCRL1;ortholog	DEFENSIN-LIKE PROTEIN 226-RELATED (PTHR34450:SF1)		Arabidopsis thaliana
ARATH|TAIR=AT5G54800|UniProtKB=Q9M5A9	AT5G54800	Glucose-6-phosphate/phosphate translocator 1, chloroplastic;GPT1;ortholog			Arabidopsis thaliana
ARATH|TAIR=AT3G23715|UniProtKB=P82632	AT3G23715	Putative defensin-like protein 252;SCRL13;ortholog	DEFENSIN-LIKE PROTEIN 226-RELATED (PTHR34450:SF1)		Arabidopsis thaliana
ARATH|Gene=AT2G20990|UniProtKB=Q9SKR2	AT2G20990	Synaptotagmin-1;SYT1;ortholog	CALCIUM-DEPENDENT LIPID-BINDING CALB DOMAIN FAMILY PROTEIN-RELATED (PTHR10774:SF175)		Arabidopsis thaliana
ARATH|TAIR=AT4G01700|UniProtKB=Q9ZSI6	AT4G01700	At4g01700;At4g01700;ortholog	CHITINASE FAMILY PROTEIN (PTHR22595:SF111)		Arabidopsis thaliana
ARATH|TAIR=AT5G39365|UniProtKB=Q2V325	AT5G39365	Putative defensin-like protein 40;At5g39365;ortholog			Arabidopsis thaliana
ARATH|TAIR=AT5G57110|UniProtKB=Q9LF79	AT5G57110	Calcium-transporting ATPase 8, plasma membrane-type;ACA8;ortholog	CALCIUM-TRANSPORTING ATPASE 8, PLASMA MEMBRANE-TYPE (PTHR24093:SF428)	cation transporter(PC00068);hydrolase(PC00121);ion channel(PC00133)	Arabidopsis thaliana
ARATH|TAIR=AT3G09440|UniProtKB=O65719	AT3G09440	Heat shock 70 kDa protein 3;HSP70-3;ortholog	HEAT SHOCK 70 KDA PROTEIN 3 (PTHR19375:SF342)		Arabidopsis thaliana
ARATH|TAIR=AT5G19510|UniProtKB=Q9SCX3	AT5G19510	Elongation factor 1-beta 2;At5g19510;ortholog	ELONGATION FACTOR 1-BETA 1-RELATED (PTHR11595:SF52)	translation elongation factor(PC00222)	Arabidopsis thaliana
ARATH|TAIR=AT2G15535|UniProtKB=Q8S8H9	AT2G15535	Defensin-like protein 144;LCR10;ortholog	DEFENSIN-LIKE PROTEIN 144-RELATED (PTHR34783:SF1)		Arabidopsis thaliana
ARATH|TAIR=AT4G09647|UniProtKB=Q2V3K1	AT4G09647	Putative defensin-like protein 135;At4g09647;ortholog			Arabidopsis thaliana
ARATH|TAIR=AT1G35537|UniProtKB=Q2V4I8	AT1G35537	Defensin-like protein 32;At1g35537;ortholog			Arabidopsis thaliana
ARATH|TAIR=AT1G65113|UniProtKB=P82621	AT1G65113	Defensin-like protein 226;SCRL2;ortholog	DEFENSIN-LIKE PROTEIN 226-RELATED (PTHR34450:SF1)		Arabidopsis thaliana
ARATH|TAIR=AT1G14755|UniProtKB=Q2V4N2	AT1G14755	Defensin-like protein 201;At1g14755;ortholog			Arabidopsis thaliana
ARATH|TAIR=AT1G28335|UniProtKB=P82746	AT1G28335	Defensin-like protein 153;LCR31;ortholog			Arabidopsis thaliana
ARATH|TAIR=AT2G28355|UniProtKB=Q8S8H3	AT2G28355	Defensin-like protein 149;LCR5;ortholog	DEFENSIN-LIKE PROTEIN 144-RELATED (PTHR34783:SF1)		Arabidopsis thaliana
ARATH|TAIR=AT1G08695|UniProtKB=P82622	AT1G08695	Putative defensin-like protein 228;SCRL3;ortholog	DEFENSIN-LIKE PROTEIN 226-RELATED (PTHR34450:SF1)		Arabidopsis thaliana
ARATH|TAIR=AT4G32714|UniProtKB=P82644	AT4G32714	Putative defensin-like protein 231;SCRL25;ortholog	DEFENSIN-LIKE PROTEIN 226-RELATED (PTHR34450:SF1)		Arabidopsis thaliana
ARATH|TAIR=AT5G19315|UniProtKB=Q2V364	AT5G19315	Putative defensin-like protein 23;At5g19315;ortholog	DEFENSIN-LIKE DEFL FAMILY PROTEIN-RELATED (PTHR34453:SF1)		Arabidopsis thaliana
response to biotic stimulus (GO:0009607)	1195	35	14.17	+	2.47	1.69e-06	0.000624
Gene ID	Mapped IDs	Gene names/symbols	PANTHER families/subfamilies	PANTHER classes	Species
ARATH|TAIR=AT2G02140|UniProtKB=Q9ZUL8	AT2G02140	Defensin-like protein 10;PDF2.6;ortholog	DEFENSIN-LIKE PROTEIN 1-RELATED (PTHR33147:SF15)		Arabidopsis thaliana
ARATH|TAIR=AT4G32717|UniProtKB=P82643	AT4G32717	Putative defensin-like protein 230;SCRL24;ortholog	DEFENSIN-LIKE PROTEIN 226-RELATED (PTHR34450:SF1)		Arabidopsis thaliana
ARATH|TAIR=AT3G10195|UniProtKB=Q2V3X3	AT3G10195	Defensin-like protein 311;At3g10195;ortholog			Arabidopsis thaliana
ARATH|TAIR=AT5G24090|UniProtKB=P19172	AT5G24090	Acidic endochitinase;CHIB1;ortholog	ACIDIC ENDOCHITINASE (PTHR45708:SF14)		Arabidopsis thaliana
ARATH|TAIR=AT2G22807|UniProtKB=Q2V467	AT2G22807	Putative defensin-like protein 190;At2g22807;ortholog			Arabidopsis thaliana
ARATH|TAIR=AT1G37130|UniProtKB=P11035	AT1G37130	Nitrate reductase [NADH] 2;NIA2;ortholog	NADH-CYTOCHROME B5 REDUCTASE (PTHR19370:SF185)		Arabidopsis thaliana
ARATH|TAIR=AT2G22941|UniProtKB=Q2V466	AT2G22941	Putative defensin-like protein 191;At2g22941;ortholog			Arabidopsis thaliana
ARATH|TAIR=AT2G24615|UniProtKB=Q2V462	AT2G24615	Putative defensin-like protein 38;At2g24615;ortholog			Arabidopsis thaliana
ARATH|TAIR=AT2G14282|UniProtKB=P82637	AT2G14282	Putative defensin-like protein 240;SCRL18;ortholog	DEFENSIN-LIKE PROTEIN 226-RELATED (PTHR34450:SF1)		Arabidopsis thaliana
ARATH|TAIR=AT1G79370|UniProtKB=F4IF38	AT1G79370	Cytochrome P450, family 79, subfamily C, polypeptide 1;CYP79C1;ortholog	CYTOCHROME P450 SUPERFAMILY PROTEIN-RELATED (PTHR24298:SF1)	oxygenase(PC00177)	Arabidopsis thaliana
ARATH|TAIR=AT4G11760|UniProtKB=Q9T0E3	AT4G11760	Defensin-like protein 151;LCR17;ortholog	DEFENSIN-LIKE PROTEIN 144-RELATED (PTHR34783:SF1)		Arabidopsis thaliana
ARATH|TAIR=AT5G45875|UniProtKB=P82646	AT5G45875	Defensin-like protein 229;SCRL27;ortholog	DEFENSIN-LIKE PROTEIN 226-RELATED (PTHR34450:SF1)		Arabidopsis thaliana
ARATH|TAIR=AT4G10115|UniProtKB=P82639	AT4G10115	Putative defensin-like protein 236;SCRL20;ortholog	DEFENSIN-LIKE PROTEIN 226-RELATED (PTHR34450:SF1)		Arabidopsis thaliana
ARATH|TAIR=AT1G33520|UniProtKB=Q9C801	AT1G33520	Protein MOS2;MOS2;ortholog	G PATCH DOMAIN AND KOW MOTIFS-CONTAINING PROTEIN (PTHR15818:SF2)	nucleic acid binding(PC00171)	Arabidopsis thaliana
ARATH|TAIR=AT4G19038|UniProtKB=P82730	AT4G19038	Defensin-like protein 140;LCR15;ortholog	DEFENSIN-LIKE PROTEIN 122-RELATED (PTHR33830:SF4)		Arabidopsis thaliana
ARATH|TAIR=AT3G55150|UniProtKB=Q8VY27	AT3G55150	Exocyst subunit exo70 family protein H1;EXO70H1;ortholog	EXOCYST SUBUNIT EXO70 FAMILY PROTEIN H1-RELATED (PTHR12542:SF26)	membrane traffic protein(PC00150)	Arabidopsis thaliana
ARATH|TAIR=AT4G10457|UniProtKB=P82620	AT4G10457	Putative defensin-like protein 225;SCRL1;ortholog	DEFENSIN-LIKE PROTEIN 226-RELATED (PTHR34450:SF1)		Arabidopsis thaliana
ARATH|TAIR=AT5G54800|UniProtKB=Q9M5A9	AT5G54800	Glucose-6-phosphate/phosphate translocator 1, chloroplastic;GPT1;ortholog			Arabidopsis thaliana
ARATH|TAIR=AT3G23715|UniProtKB=P82632	AT3G23715	Putative defensin-like protein 252;SCRL13;ortholog	DEFENSIN-LIKE PROTEIN 226-RELATED (PTHR34450:SF1)		Arabidopsis thaliana
ARATH|Gene=AT2G20990|UniProtKB=Q9SKR2	AT2G20990	Synaptotagmin-1;SYT1;ortholog	CALCIUM-DEPENDENT LIPID-BINDING CALB DOMAIN FAMILY PROTEIN-RELATED (PTHR10774:SF175)		Arabidopsis thaliana
ARATH|TAIR=AT4G01700|UniProtKB=Q9ZSI6	AT4G01700	At4g01700;At4g01700;ortholog	CHITINASE FAMILY PROTEIN (PTHR22595:SF111)		Arabidopsis thaliana
ARATH|TAIR=AT5G39365|UniProtKB=Q2V325	AT5G39365	Putative defensin-like protein 40;At5g39365;ortholog			Arabidopsis thaliana
ARATH|TAIR=AT5G57110|UniProtKB=Q9LF79	AT5G57110	Calcium-transporting ATPase 8, plasma membrane-type;ACA8;ortholog	CALCIUM-TRANSPORTING ATPASE 8, PLASMA MEMBRANE-TYPE (PTHR24093:SF428)	cation transporter(PC00068);hydrolase(PC00121);ion channel(PC00133)	Arabidopsis thaliana
ARATH|TAIR=AT3G09440|UniProtKB=O65719	AT3G09440	Heat shock 70 kDa protein 3;HSP70-3;ortholog	HEAT SHOCK 70 KDA PROTEIN 3 (PTHR19375:SF342)		Arabidopsis thaliana
ARATH|TAIR=AT5G19510|UniProtKB=Q9SCX3	AT5G19510	Elongation factor 1-beta 2;At5g19510;ortholog	ELONGATION FACTOR 1-BETA 1-RELATED (PTHR11595:SF52)	translation elongation factor(PC00222)	Arabidopsis thaliana
ARATH|TAIR=AT2G15535|UniProtKB=Q8S8H9	AT2G15535	Defensin-like protein 144;LCR10;ortholog	DEFENSIN-LIKE PROTEIN 144-RELATED (PTHR34783:SF1)		Arabidopsis thaliana
ARATH|TAIR=AT4G09647|UniProtKB=Q2V3K1	AT4G09647	Putative defensin-like protein 135;At4g09647;ortholog			Arabidopsis thaliana
ARATH|TAIR=AT1G35537|UniProtKB=Q2V4I8	AT1G35537	Defensin-like protein 32;At1g35537;ortholog			Arabidopsis thaliana
ARATH|TAIR=AT1G65113|UniProtKB=P82621	AT1G65113	Defensin-like protein 226;SCRL2;ortholog	DEFENSIN-LIKE PROTEIN 226-RELATED (PTHR34450:SF1)		Arabidopsis thaliana
ARATH|TAIR=AT1G14755|UniProtKB=Q2V4N2	AT1G14755	Defensin-like protein 201;At1g14755;ortholog			Arabidopsis thaliana
ARATH|TAIR=AT1G28335|UniProtKB=P82746	AT1G28335	Defensin-like protein 153;LCR31;ortholog			Arabidopsis thaliana
ARATH|TAIR=AT2G28355|UniProtKB=Q8S8H3	AT2G28355	Defensin-like protein 149;LCR5;ortholog	DEFENSIN-LIKE PROTEIN 144-RELATED (PTHR34783:SF1)		Arabidopsis thaliana
ARATH|TAIR=AT1G08695|UniProtKB=P82622	AT1G08695	Putative defensin-like protein 228;SCRL3;ortholog	DEFENSIN-LIKE PROTEIN 226-RELATED (PTHR34450:SF1)		Arabidopsis thaliana
ARATH|TAIR=AT4G32714|UniProtKB=P82644	AT4G32714	Putative defensin-like protein 231;SCRL25;ortholog	DEFENSIN-LIKE PROTEIN 226-RELATED (PTHR34450:SF1)		Arabidopsis thaliana
ARATH|TAIR=AT5G19315|UniProtKB=Q2V364	AT5G19315	Putative defensin-like protein 23;At5g19315;ortholog	DEFENSIN-LIKE DEFL FAMILY PROTEIN-RELATED (PTHR34453:SF1)		Arabidopsis thaliana
response to external stimulus (GO:0009605)	1520	39	18.02	+	2.16	8.36e-06	0.00272
Gene ID	Mapped IDs	Gene names/symbols	PANTHER families/subfamilies	PANTHER classes	Species
ARATH|TAIR=AT2G02140|UniProtKB=Q9ZUL8	AT2G02140	Defensin-like protein 10;PDF2.6;ortholog	DEFENSIN-LIKE PROTEIN 1-RELATED (PTHR33147:SF15)		Arabidopsis thaliana
ARATH|TAIR=AT4G32717|UniProtKB=P82643	AT4G32717	Putative defensin-like protein 230;SCRL24;ortholog	DEFENSIN-LIKE PROTEIN 226-RELATED (PTHR34450:SF1)		Arabidopsis thaliana
ARATH|TAIR=AT3G10195|UniProtKB=Q2V3X3	AT3G10195	Defensin-like protein 311;At3g10195;ortholog			Arabidopsis thaliana
ARATH|TAIR=AT5G12140|UniProtKB=Q945Q1	AT5G12140	Cysteine proteinase inhibitor 1;CYS1;ortholog	CYSTEINE PROTEINASE INHIBITOR 1 (PTHR11413:SF45)	protease inhibitor(PC00191)	Arabidopsis thaliana
ARATH|TAIR=AT5G24090|UniProtKB=P19172	AT5G24090	Acidic endochitinase;CHIB1;ortholog	ACIDIC ENDOCHITINASE (PTHR45708:SF14)		Arabidopsis thaliana
ARATH|TAIR=AT2G22807|UniProtKB=Q2V467	AT2G22807	Putative defensin-like protein 190;At2g22807;ortholog			Arabidopsis thaliana
ARATH|TAIR=AT1G37130|UniProtKB=P11035	AT1G37130	Nitrate reductase [NADH] 2;NIA2;ortholog	NADH-CYTOCHROME B5 REDUCTASE (PTHR19370:SF185)		Arabidopsis thaliana
ARATH|TAIR=AT2G22941|UniProtKB=Q2V466	AT2G22941	Putative defensin-like protein 191;At2g22941;ortholog			Arabidopsis thaliana
ARATH|TAIR=AT2G24615|UniProtKB=Q2V462	AT2G24615	Putative defensin-like protein 38;At2g24615;ortholog			Arabidopsis thaliana
ARATH|TAIR=AT2G14282|UniProtKB=P82637	AT2G14282	Putative defensin-like protein 240;SCRL18;ortholog	DEFENSIN-LIKE PROTEIN 226-RELATED (PTHR34450:SF1)		Arabidopsis thaliana
ARATH|TAIR=AT1G79370|UniProtKB=F4IF38	AT1G79370	Cytochrome P450, family 79, subfamily C, polypeptide 1;CYP79C1;ortholog	CYTOCHROME P450 SUPERFAMILY PROTEIN-RELATED (PTHR24298:SF1)	oxygenase(PC00177)	Arabidopsis thaliana
ARATH|TAIR=AT4G11760|UniProtKB=Q9T0E3	AT4G11760	Defensin-like protein 151;LCR17;ortholog	DEFENSIN-LIKE PROTEIN 144-RELATED (PTHR34783:SF1)		Arabidopsis thaliana
ARATH|TAIR=AT5G45875|UniProtKB=P82646	AT5G45875	Defensin-like protein 229;SCRL27;ortholog	DEFENSIN-LIKE PROTEIN 226-RELATED (PTHR34450:SF1)		Arabidopsis thaliana
ARATH|TAIR=AT1G59835|UniProtKB=Q3ECM0	AT1G59835	DNA-directed RNA polymerase II subunit RPB1-like protein;At1g59835;ortholog	DNA-DIRECTED RNA POLYMERASE II SUBUNIT RPB1-LIKE PROTEIN (PTHR33348:SF3)		Arabidopsis thaliana
ARATH|TAIR=AT4G10115|UniProtKB=P82639	AT4G10115	Putative defensin-like protein 236;SCRL20;ortholog	DEFENSIN-LIKE PROTEIN 226-RELATED (PTHR34450:SF1)		Arabidopsis thaliana
ARATH|TAIR=AT1G33520|UniProtKB=Q9C801	AT1G33520	Protein MOS2;MOS2;ortholog	G PATCH DOMAIN AND KOW MOTIFS-CONTAINING PROTEIN (PTHR15818:SF2)	nucleic acid binding(PC00171)	Arabidopsis thaliana
ARATH|TAIR=AT1G05580|UniProtKB=Q8VYD4	AT1G05580	Cation/H(+) antiporter 23, chloroplastic;CHX23;ortholog	CATION/H + ANTIPORTER 21-RELATED (PTHR32468:SF15)	transporter(PC00227)	Arabidopsis thaliana
ARATH|TAIR=AT4G19038|UniProtKB=P82730	AT4G19038	Defensin-like protein 140;LCR15;ortholog	DEFENSIN-LIKE PROTEIN 122-RELATED (PTHR33830:SF4)		Arabidopsis thaliana
ARATH|TAIR=AT3G55150|UniProtKB=Q8VY27	AT3G55150	Exocyst subunit exo70 family protein H1;EXO70H1;ortholog	EXOCYST SUBUNIT EXO70 FAMILY PROTEIN H1-RELATED (PTHR12542:SF26)	membrane traffic protein(PC00150)	Arabidopsis thaliana
ARATH|TAIR=AT4G10457|UniProtKB=P82620	AT4G10457	Putative defensin-like protein 225;SCRL1;ortholog	DEFENSIN-LIKE PROTEIN 226-RELATED (PTHR34450:SF1)		Arabidopsis thaliana
ARATH|TAIR=AT5G54800|UniProtKB=Q9M5A9	AT5G54800	Glucose-6-phosphate/phosphate translocator 1, chloroplastic;GPT1;ortholog			Arabidopsis thaliana
ARATH|TAIR=AT3G23715|UniProtKB=P82632	AT3G23715	Putative defensin-like protein 252;SCRL13;ortholog	DEFENSIN-LIKE PROTEIN 226-RELATED (PTHR34450:SF1)		Arabidopsis thaliana
ARATH|Gene=AT2G20990|UniProtKB=Q9SKR2	AT2G20990	Synaptotagmin-1;SYT1;ortholog	CALCIUM-DEPENDENT LIPID-BINDING CALB DOMAIN FAMILY PROTEIN-RELATED (PTHR10774:SF175)		Arabidopsis thaliana
ARATH|TAIR=AT4G01700|UniProtKB=Q9ZSI6	AT4G01700	At4g01700;At4g01700;ortholog	CHITINASE FAMILY PROTEIN (PTHR22595:SF111)		Arabidopsis thaliana
ARATH|TAIR=AT5G39365|UniProtKB=Q2V325	AT5G39365	Putative defensin-like protein 40;At5g39365;ortholog			Arabidopsis thaliana
ARATH|TAIR=AT5G57110|UniProtKB=Q9LF79	AT5G57110	Calcium-transporting ATPase 8, plasma membrane-type;ACA8;ortholog	CALCIUM-TRANSPORTING ATPASE 8, PLASMA MEMBRANE-TYPE (PTHR24093:SF428)	cation transporter(PC00068);hydrolase(PC00121);ion channel(PC00133)	Arabidopsis thaliana
ARATH|TAIR=AT3G09440|UniProtKB=O65719	AT3G09440	Heat shock 70 kDa protein 3;HSP70-3;ortholog	HEAT SHOCK 70 KDA PROTEIN 3 (PTHR19375:SF342)		Arabidopsis thaliana
ARATH|TAIR=AT5G19510|UniProtKB=Q9SCX3	AT5G19510	Elongation factor 1-beta 2;At5g19510;ortholog	ELONGATION FACTOR 1-BETA 1-RELATED (PTHR11595:SF52)	translation elongation factor(PC00222)	Arabidopsis thaliana
ARATH|TAIR=AT2G15535|UniProtKB=Q8S8H9	AT2G15535	Defensin-like protein 144;LCR10;ortholog	DEFENSIN-LIKE PROTEIN 144-RELATED (PTHR34783:SF1)		Arabidopsis thaliana
ARATH|TAIR=AT4G09647|UniProtKB=Q2V3K1	AT4G09647	Putative defensin-like protein 135;At4g09647;ortholog			Arabidopsis thaliana
ARATH|TAIR=AT1G35537|UniProtKB=Q2V4I8	AT1G35537	Defensin-like protein 32;At1g35537;ortholog			Arabidopsis thaliana
ARATH|TAIR=AT1G65113|UniProtKB=P82621	AT1G65113	Defensin-like protein 226;SCRL2;ortholog	DEFENSIN-LIKE PROTEIN 226-RELATED (PTHR34450:SF1)		Arabidopsis thaliana
ARATH|TAIR=AT5G18320|UniProtKB=Q3E9F7	AT5G18320	Putative U-box domain-containing protein 46;PUB46;ortholog	U-BOX DOMAIN-CONTAINING PROTEIN 46-RELATED (PTHR23315:SF75)	cell adhesion molecule(PC00069);cytoskeletal protein(PC00085);signaling molecule(PC00207);storage protein(PC00210)	Arabidopsis thaliana
ARATH|TAIR=AT1G14755|UniProtKB=Q2V4N2	AT1G14755	Defensin-like protein 201;At1g14755;ortholog			Arabidopsis thaliana
ARATH|TAIR=AT1G28335|UniProtKB=P82746	AT1G28335	Defensin-like protein 153;LCR31;ortholog			Arabidopsis thaliana
ARATH|TAIR=AT2G28355|UniProtKB=Q8S8H3	AT2G28355	Defensin-like protein 149;LCR5;ortholog	DEFENSIN-LIKE PROTEIN 144-RELATED (PTHR34783:SF1)		Arabidopsis thaliana
ARATH|TAIR=AT1G08695|UniProtKB=P82622	AT1G08695	Putative defensin-like protein 228;SCRL3;ortholog	DEFENSIN-LIKE PROTEIN 226-RELATED (PTHR34450:SF1)		Arabidopsis thaliana
ARATH|TAIR=AT4G32714|UniProtKB=P82644	AT4G32714	Putative defensin-like protein 231;SCRL25;ortholog	DEFENSIN-LIKE PROTEIN 226-RELATED (PTHR34450:SF1)		Arabidopsis thaliana
ARATH|TAIR=AT5G19315|UniProtKB=Q2V364	AT5G19315	Putative defensin-like protein 23;At5g19315;ortholog	DEFENSIN-LIKE DEFL FAMILY PROTEIN-RELATED (PTHR34453:SF1)		Arabidopsis thaliana
response to stress (GO:0006950)	3283	73	38.92	+	1.88	1.28e-07	7.84e-05
Gene ID	Mapped IDs	Gene names/symbols	PANTHER families/subfamilies	PANTHER classes	Species
ARATH|TAIR=AT3G12390|UniProtKB=Q9LHG9	AT3G12390	Nascent polypeptide-associated complex subunit alpha-like protein 1;At3g12390;ortholog	NASCENT POLYPEPTIDE-ASSOCIATED COMPLEX SUBUNIT ALPHA-LIKE PROTEIN 1-RELATED (PTHR21713:SF17)	basic helix-loop-helix transcription factor(PC00055)	Arabidopsis thaliana
ARATH|TAIR=AT2G02140|UniProtKB=Q9ZUL8	AT2G02140	Defensin-like protein 10;PDF2.6;ortholog	DEFENSIN-LIKE PROTEIN 1-RELATED (PTHR33147:SF15)		Arabidopsis thaliana
ARATH|Gene=AT3G08770|UniProtKB=Q9LDB4	AT3G08770	Non-specific lipid-transfer protein 6;LTP6;ortholog	NON-SPECIFIC LIPID-TRANSFER PROTEIN 6 (PTHR33076:SF39)		Arabidopsis thaliana
ARATH|TAIR=AT4G32717|UniProtKB=P82643	AT4G32717	Putative defensin-like protein 230;SCRL24;ortholog	DEFENSIN-LIKE PROTEIN 226-RELATED (PTHR34450:SF1)		Arabidopsis thaliana
ARATH|TAIR=AT3G10195|UniProtKB=Q2V3X3	AT3G10195	Defensin-like protein 311;At3g10195;ortholog			Arabidopsis thaliana
ARATH|TAIR=AT5G16400|UniProtKB=Q9XFH9	AT5G16400	Thioredoxin F2, chloroplastic;At5g16400;ortholog	THIOREDOXIN (PTHR10438:SF284)		Arabidopsis thaliana
ARATH|TAIR=AT5G12140|UniProtKB=Q945Q1	AT5G12140	Cysteine proteinase inhibitor 1;CYS1;ortholog	CYSTEINE PROTEINASE INHIBITOR 1 (PTHR11413:SF45)	protease inhibitor(PC00191)	Arabidopsis thaliana
ARATH|TAIR=AT1G48605|UniProtKB=P94063	AT1G48605	Probable phosphopantothenoylcysteine decarboxylase;HAL3B;ortholog	PHOSPHOPANTOTHENOYLCYSTEINE DECARBOXYLASE (PTHR14359:SF6)		Arabidopsis thaliana
ARATH|Gene=AT3G59845|UniProtKB=Q8LPM0	AT3G59840	Allyl alcohol dehydrogenase-like protein;At3g59840;ortholog	ALLYL ALCOHOL DEHYDROGENASE-LIKE PROTEIN-RELATED (PTHR43205:SF7)	dehydrogenase(PC00092);reductase(PC00198)	Arabidopsis thaliana
ARATH|TAIR=AT5G24090|UniProtKB=P19172	AT5G24090	Acidic endochitinase;CHIB1;ortholog	ACIDIC ENDOCHITINASE (PTHR45708:SF14)		Arabidopsis thaliana
ARATH|Gene=AT2G42540|UniProtKB=Q42512	AT2G42540	Protein COLD-REGULATED 15A, chloroplastic;COR15A;ortholog			Arabidopsis thaliana
ARATH|TAIR=AT2G18980|UniProtKB=Q96518	AT2G18980	Peroxidase 16;PER16;ortholog	PEROXIDASE 16-RELATED (PTHR31517:SF10)		Arabidopsis thaliana
ARATH|Gene=AT4G02070|UniProtKB=O04716	AT4G02070	DNA mismatch repair protein MSH6;MSH6;ortholog	DNA MISMATCH REPAIR PROTEIN MSH6 (PTHR11361:SF123)	DNA binding protein(PC00009)	Arabidopsis thaliana
ARATH|TAIR=AT1G06410|UniProtKB=Q9LMI0	AT1G06410	Probable alpha,alpha-trehalose-phosphate synthase [UDP-forming] 7;TPS7;ortholog	ALPHA,ALPHA-TREHALOSE-PHOSPHATE SYNTHASE [UDP-FORMING] 7-RELATED (PTHR10788:SF73)		Arabidopsis thaliana
ARATH|Gene=AT4G13850|UniProtKB=Q9SVM8	AT4G13850	Glycine-rich RNA-binding protein 2, mitochondrial;RBG2;ortholog	GLYCINE-RICH RNA-BINDING PROTEIN 2, MITOCHONDRIAL (PTHR15241:SF27)	mRNA splicing factor(PC00148)	Arabidopsis thaliana
ARATH|TAIR=AT2G22807|UniProtKB=Q2V467	AT2G22807	Putative defensin-like protein 190;At2g22807;ortholog			Arabidopsis thaliana
ARATH|EnsemblGenome=AT5G67380|UniProtKB=Q08467	AT5G67380	Casein kinase II subunit alpha-1;CKA1;ortholog	CASEIN KINASE II SUBUNIT ALPHA (PTHR24054:SF0)		Arabidopsis thaliana
ARATH|TAIR=AT2G31570|UniProtKB=O04922	AT2G31570	Probable glutathione peroxidase 2;GPX2;ortholog	GLUTATHIONE PEROXIDASE 2-RELATED (PTHR11592:SF87)	peroxidase(PC00180)	Arabidopsis thaliana
ARATH|TAIR=AT4G35000|UniProtKB=Q42564	AT4G35000	L-ascorbate peroxidase 3, peroxisomal;APX3;ortholog	L-ASCORBATE PEROXIDASE 3, PEROXISOMAL (PTHR31356:SF9)		Arabidopsis thaliana
ARATH|TAIR=AT1G37130|UniProtKB=P11035	AT1G37130	Nitrate reductase [NADH] 2;NIA2;ortholog	NADH-CYTOCHROME B5 REDUCTASE (PTHR19370:SF185)		Arabidopsis thaliana
ARATH|TAIR=AT2G47710|UniProtKB=O82240	AT2G47710	Adenine nucleotide alpha hydrolases-like superfamily protein;At2g47710;ortholog	ADENINE NUCLEOTIDE ALPHA HYDROLASES-LIKE SUPERFAMILY PROTEIN (PTHR46553:SF3)		Arabidopsis thaliana
ARATH|TAIR=AT1G32220|UniProtKB=Q9FVR6	AT1G32220	Uncharacterized protein At1g32220, chloroplastic;At1g32220;ortholog	SUBFAMILY NOT NAMED (PTHR12126:SF5)	dehydrogenase(PC00092);reductase(PC00198)	Arabidopsis thaliana
ARATH|Gene=AT5G55160|UniProtKB=Q9FLP6	AT5G55160	Small ubiquitin-related modifier 2;SUMO2;ortholog	SMALL UBIQUITIN-RELATED MODIFIER 1 (PTHR10562:SF14)		Arabidopsis thaliana
ARATH|TAIR=AT2G22941|UniProtKB=Q2V466	AT2G22941	Putative defensin-like protein 191;At2g22941;ortholog			Arabidopsis thaliana
ARATH|TAIR=AT2G21060|UniProtKB=Q38896	AT2G21060	Cold shock domain-containing protein 4;CSP4;ortholog	COLD SHOCK DOMAIN-CONTAINING PROTEIN 3-RELATED (PTHR46565:SF2)		Arabidopsis thaliana
ARATH|TAIR=AT2G24615|UniProtKB=Q2V462	AT2G24615	Putative defensin-like protein 38;At2g24615;ortholog			Arabidopsis thaliana
ARATH|TAIR=AT2G14282|UniProtKB=P82637	AT2G14282	Putative defensin-like protein 240;SCRL18;ortholog	DEFENSIN-LIKE PROTEIN 226-RELATED (PTHR34450:SF1)		Arabidopsis thaliana
ARATH|TAIR=AT1G31812|UniProtKB=P57752	AT1G31812	Acyl-CoA-binding domain-containing protein 6;ACBP6;ortholog	ACYL-COA-BINDING PROTEIN HOMOLOG (PTHR23310:SF62)	enzyme modulator(PC00095);transfer/carrier protein(PC00219)	Arabidopsis thaliana
ARATH|TAIR=AT4G04020|UniProtKB=O81439	AT4G04020	Probable plastid-lipid-associated protein 1, chloroplastic;PAP1;ortholog	PLASTID-LIPID-ASSOCIATED PROTEIN 1, CHLOROPLASTIC-RELATED (PTHR31906:SF7)		Arabidopsis thaliana
ARATH|TAIR=AT1G79370|UniProtKB=F4IF38	AT1G79370	Cytochrome P450, family 79, subfamily C, polypeptide 1;CYP79C1;ortholog	CYTOCHROME P450 SUPERFAMILY PROTEIN-RELATED (PTHR24298:SF1)	oxygenase(PC00177)	Arabidopsis thaliana
ARATH|TAIR=AT2G27170|UniProtKB=Q56YN8	AT2G27170	Structural maintenance of chromosomes protein 3;SMC3;ortholog	STRUCTURAL MAINTENANCE OF CHROMOSOMES PROTEIN 3 (PTHR43977:SF1)		Arabidopsis thaliana
ARATH|Gene=AT4G03520|UniProtKB=Q9SEU8	AT4G03520	Thioredoxin M2, chloroplastic;At4g03520;ortholog	THIOREDOXIN M1, CHLOROPLASTIC-RELATED (PTHR45663:SF8)	oxidoreductase(PC00176)	Arabidopsis thaliana
ARATH|TAIR=AT2G31980|UniProtKB=Q8L5T9	AT2G31980	Cysteine proteinase inhibitor 2;CYS2;ortholog	CYSTEINE PROTEINASE INHIBITOR 2 (PTHR47373:SF1)		Arabidopsis thaliana
ARATH|TAIR=AT4G11760|UniProtKB=Q9T0E3	AT4G11760	Defensin-like protein 151;LCR17;ortholog	DEFENSIN-LIKE PROTEIN 144-RELATED (PTHR34783:SF1)		Arabidopsis thaliana
ARATH|Gene=AT2G47470|UniProtKB=O22263	AT2G47470	Protein disulfide-isomerase like 2-1;PDIL2-1;ortholog	THIOREDOXIN DOMAIN-CONTAINING PROTEIN 5 (PTHR45672:SF3)		Arabidopsis thaliana
ARATH|TAIR=AT5G45875|UniProtKB=P82646	AT5G45875	Defensin-like protein 229;SCRL27;ortholog	DEFENSIN-LIKE PROTEIN 226-RELATED (PTHR34450:SF1)		Arabidopsis thaliana
ARATH|TAIR=AT1G59835|UniProtKB=Q3ECM0	AT1G59835	DNA-directed RNA polymerase II subunit RPB1-like protein;At1g59835;ortholog	DNA-DIRECTED RNA POLYMERASE II SUBUNIT RPB1-LIKE PROTEIN (PTHR33348:SF3)		Arabidopsis thaliana
ARATH|TAIR=AT4G10115|UniProtKB=P82639	AT4G10115	Putative defensin-like protein 236;SCRL20;ortholog	DEFENSIN-LIKE PROTEIN 226-RELATED (PTHR34450:SF1)		Arabidopsis thaliana
ARATH|TAIR=AT1G33520|UniProtKB=Q9C801	AT1G33520	Protein MOS2;MOS2;ortholog	G PATCH DOMAIN AND KOW MOTIFS-CONTAINING PROTEIN (PTHR15818:SF2)	nucleic acid binding(PC00171)	Arabidopsis thaliana
ARATH|TAIR=AT4G19038|UniProtKB=P82730	AT4G19038	Defensin-like protein 140;LCR15;ortholog	DEFENSIN-LIKE PROTEIN 122-RELATED (PTHR33830:SF4)		Arabidopsis thaliana
ARATH|TAIR=AT3G55150|UniProtKB=Q8VY27	AT3G55150	Exocyst subunit exo70 family protein H1;EXO70H1;ortholog	EXOCYST SUBUNIT EXO70 FAMILY PROTEIN H1-RELATED (PTHR12542:SF26)	membrane traffic protein(PC00150)	Arabidopsis thaliana
ARATH|TAIR=AT4G10457|UniProtKB=P82620	AT4G10457	Putative defensin-like protein 225;SCRL1;ortholog	DEFENSIN-LIKE PROTEIN 226-RELATED (PTHR34450:SF1)		Arabidopsis thaliana
ARATH|TAIR=AT1G76180|UniProtKB=P42763	AT1G76180	Dehydrin ERD14;ERD14;ortholog	DEHYDRIN COR47-RELATED (PTHR33346:SF2)		Arabidopsis thaliana
ARATH|TAIR=AT2G19520|UniProtKB=O22607	AT2G19520	WD-40 repeat-containing protein MSI4;MSI4;ortholog	WD-40 REPEAT-CONTAINING PROTEIN MSI4-RELATED (PTHR22850:SF85)		Arabidopsis thaliana
ARATH|TAIR=AT3G23715|UniProtKB=P82632	AT3G23715	Putative defensin-like protein 252;SCRL13;ortholog	DEFENSIN-LIKE PROTEIN 226-RELATED (PTHR34450:SF1)		Arabidopsis thaliana
ARATH|Gene=AT2G20990|UniProtKB=Q9SKR2	AT2G20990	Synaptotagmin-1;SYT1;ortholog	CALCIUM-DEPENDENT LIPID-BINDING CALB DOMAIN FAMILY PROTEIN-RELATED (PTHR10774:SF175)		Arabidopsis thaliana
ARATH|TAIR=AT1G19100|UniProtKB=Q56Y74	AT1G19100	Protein MICRORCHIDIA 6;MORC6;ortholog	PROTEIN MICRORCHIDIA 6 (PTHR23336:SF44)		Arabidopsis thaliana
ARATH|TAIR=AT1G17880|UniProtKB=Q9SMW7	AT1G17880	Basic transcription factor 3;BTF3;ortholog	BASIC TRANSCRIPTION FACTOR 3-RELATED (PTHR10351:SF52)		Arabidopsis thaliana
ARATH|TAIR=AT4G20830|UniProtKB=Q9SVG4	AT4G20830	Berberine bridge enzyme-like 19;At4g20830;ortholog	BERBERINE BRIDGE ENZYME-LIKE 1-RELATED (PTHR32448:SF34)		Arabidopsis thaliana
ARATH|TAIR=AT5G39365|UniProtKB=Q2V325	AT5G39365	Putative defensin-like protein 40;At5g39365;ortholog			Arabidopsis thaliana
ARATH|TAIR=AT4G24800|UniProtKB=Q8W4Q4	AT4G24800	AT4g24800/F6I7_10;ECIP1;ortholog	LD21074P (PTHR12626:SF0)	translation elongation factor(PC00222)	Arabidopsis thaliana
ARATH|TAIR=AT4G11600|UniProtKB=O48646	AT4G11600	Probable phospholipid hydroperoxide glutathione peroxidase 6, mitochondrial;GPX6;ortholog	PHOSPHOLIPID HYDROPEROXIDE GLUTATHIONE PEROXIDASE 6, MITOCHONDRIAL-RELATED (PTHR11592:SF51)	peroxidase(PC00180)	Arabidopsis thaliana
ARATH|TAIR=AT3G09440|UniProtKB=O65719	AT3G09440	Heat shock 70 kDa protein 3;HSP70-3;ortholog	HEAT SHOCK 70 KDA PROTEIN 3 (PTHR19375:SF342)		Arabidopsis thaliana
ARATH|TAIR=AT3G21300|UniProtKB=Q9LU28	AT3G21300	RNA methyltransferase family protein;At3g21300;ortholog	TRNA URACIL 54 -C 5 -METHYLTRANSFERASE (PTHR11061:SF30)	RNA methyltransferase(PC00033)	Arabidopsis thaliana
ARATH|TAIR=AT5G19510|UniProtKB=Q9SCX3	AT5G19510	Elongation factor 1-beta 2;At5g19510;ortholog	ELONGATION FACTOR 1-BETA 1-RELATED (PTHR11595:SF52)	translation elongation factor(PC00222)	Arabidopsis thaliana
ARATH|TAIR=AT3G02730|UniProtKB=Q9XFH8	AT3G02730	Thioredoxin F1, chloroplastic;At3g02730;ortholog	THIOREDOXIN (PTHR10438:SF284)		Arabidopsis thaliana
ARATH|TAIR=AT1G76800|UniProtKB=Q9SRD3	AT1G76800	Vacuolar iron transporter homolog 2;At1g76800;ortholog	VACUOLAR IRON TRANSPORTER HOMOLOG 1-RELATED (PTHR31851:SF35)		Arabidopsis thaliana
ARATH|TAIR=AT2G15535|UniProtKB=Q8S8H9	AT2G15535	Defensin-like protein 144;LCR10;ortholog	DEFENSIN-LIKE PROTEIN 144-RELATED (PTHR34783:SF1)		Arabidopsis thaliana
ARATH|TAIR=AT4G09647|UniProtKB=Q2V3K1	AT4G09647	Putative defensin-like protein 135;At4g09647;ortholog			Arabidopsis thaliana
ARATH|Gene=AT4G39260|UniProtKB=Q03251	AT4G39260	Glycine-rich RNA-binding protein 8;RBG8;ortholog	GLYCINE-RICH RNA-BINDING PROTEIN 7-RELATED (PTHR15241:SF28)	mRNA splicing factor(PC00148)	Arabidopsis thaliana
ARATH|TAIR=AT1G70670|UniProtKB=Q9CAB7	AT1G70670	Probable peroxygenase 4;PXG4;ortholog	INACTIVE PEROXYGENASE-LIKE PROTEIN-RELATED (PTHR31495:SF1)		Arabidopsis thaliana
ARATH|TAIR=AT3G08970|UniProtKB=Q9SR96	AT3G08970	DnaJ protein ERDJ3A;ERDJ3A;ortholog	DNAJ PROTEIN ERDJ3A (PTHR45184:SF1)		Arabidopsis thaliana
ARATH|TAIR=AT1G35537|UniProtKB=Q2V4I8	AT1G35537	Defensin-like protein 32;At1g35537;ortholog			Arabidopsis thaliana
ARATH|TAIR=AT1G65113|UniProtKB=P82621	AT1G65113	Defensin-like protein 226;SCRL2;ortholog	DEFENSIN-LIKE PROTEIN 226-RELATED (PTHR34450:SF1)		Arabidopsis thaliana
ARATH|TAIR=AT5G18320|UniProtKB=Q3E9F7	AT5G18320	Putative U-box domain-containing protein 46;PUB46;ortholog	U-BOX DOMAIN-CONTAINING PROTEIN 46-RELATED (PTHR23315:SF75)	cell adhesion molecule(PC00069);cytoskeletal protein(PC00085);signaling molecule(PC00207);storage protein(PC00210)	Arabidopsis thaliana
ARATH|TAIR=AT1G14755|UniProtKB=Q2V4N2	AT1G14755	Defensin-like protein 201;At1g14755;ortholog			Arabidopsis thaliana
ARATH|TAIR=AT5G22060|UniProtKB=P42825	AT5G22060	Chaperone protein dnaJ 2;ATJ2;ortholog	CHAPERONE PROTEIN DNAJ 2-RELATED (PTHR43888:SF19)		Arabidopsis thaliana
ARATH|TAIR=AT1G28335|UniProtKB=P82746	AT1G28335	Defensin-like protein 153;LCR31;ortholog			Arabidopsis thaliana
ARATH|Gene=AT2G21660|UniProtKB=Q03250	AT2G21660	Glycine-rich RNA-binding protein 7;RBG7;ortholog	GLYCINE-RICH RNA-BINDING PROTEIN 7-RELATED (PTHR15241:SF28)	mRNA splicing factor(PC00148)	Arabidopsis thaliana
ARATH|TAIR=AT2G28355|UniProtKB=Q8S8H3	AT2G28355	Defensin-like protein 149;LCR5;ortholog	DEFENSIN-LIKE PROTEIN 144-RELATED (PTHR34783:SF1)		Arabidopsis thaliana
ARATH|TAIR=AT1G08695|UniProtKB=P82622	AT1G08695	Putative defensin-like protein 228;SCRL3;ortholog	DEFENSIN-LIKE PROTEIN 226-RELATED (PTHR34450:SF1)		Arabidopsis thaliana
ARATH|TAIR=AT4G32714|UniProtKB=P82644	AT4G32714	Putative defensin-like protein 231;SCRL25;ortholog	DEFENSIN-LIKE PROTEIN 226-RELATED (PTHR34450:SF1)		Arabidopsis thaliana
ARATH|TAIR=AT5G19315|UniProtKB=Q2V364	AT5G19315	Putative defensin-like protein 23;At5g19315;ortholog	DEFENSIN-LIKE DEFL FAMILY PROTEIN-RELATED (PTHR34453:SF1)		Arabidopsis thaliana
response to stimulus (GO:0050896)	5805	103	68.81	+	1.5	1.15e-05	0.00353
Gene ID	Mapped IDs	Gene names/symbols	PANTHER families/subfamilies	PANTHER classes	Species
ARATH|TAIR=AT3G12390|UniProtKB=Q9LHG9	AT3G12390	Nascent polypeptide-associated complex subunit alpha-like protein 1;At3g12390;ortholog	NASCENT POLYPEPTIDE-ASSOCIATED COMPLEX SUBUNIT ALPHA-LIKE PROTEIN 1-RELATED (PTHR21713:SF17)	basic helix-loop-helix transcription factor(PC00055)	Arabidopsis thaliana
ARATH|TAIR=AT2G02140|UniProtKB=Q9ZUL8	AT2G02140	Defensin-like protein 10;PDF2.6;ortholog	DEFENSIN-LIKE PROTEIN 1-RELATED (PTHR33147:SF15)		Arabidopsis thaliana
ARATH|Gene=AT3G08770|UniProtKB=Q9LDB4	AT3G08770	Non-specific lipid-transfer protein 6;LTP6;ortholog	NON-SPECIFIC LIPID-TRANSFER PROTEIN 6 (PTHR33076:SF39)		Arabidopsis thaliana
ARATH|TAIR=AT2G01210|UniProtKB=Q9ZU46	AT2G01210	Receptor protein kinase-like protein ZAR1;ZAR1;ortholog	RECEPTOR PROTEIN KINASE-LIKE PROTEIN ZAR1 (PTHR27008:SF11)		Arabidopsis thaliana
ARATH|EnsemblGenome=AT1G79000|UniProtKB=Q9C5X9	AT1G79000	Histone acetyltransferase HAC1;HAC1;ortholog	CREB-BINDING PROTEIN (PTHR13808:SF1)	acetyltransferase(PC00038);chromatin/chromatin-binding protein(PC00077);transcription cofactor(PC00217)	Arabidopsis thaliana
ARATH|TAIR=AT4G32717|UniProtKB=P82643	AT4G32717	Putative defensin-like protein 230;SCRL24;ortholog	DEFENSIN-LIKE PROTEIN 226-RELATED (PTHR34450:SF1)		Arabidopsis thaliana
ARATH|Gene=AT4G04460|UniProtKB=Q9XEC4	AT4G04460	Aspartic proteinase A3;APA3;ortholog	CATHD (PTHR13683:SF549)	aspartic protease(PC00053)	Arabidopsis thaliana
ARATH|TAIR=AT3G10195|UniProtKB=Q2V3X3	AT3G10195	Defensin-like protein 311;At3g10195;ortholog			Arabidopsis thaliana
ARATH|TAIR=AT5G16400|UniProtKB=Q9XFH9	AT5G16400	Thioredoxin F2, chloroplastic;At5g16400;ortholog	THIOREDOXIN (PTHR10438:SF284)		Arabidopsis thaliana
ARATH|TAIR=AT5G12140|UniProtKB=Q945Q1	AT5G12140	Cysteine proteinase inhibitor 1;CYS1;ortholog	CYSTEINE PROTEINASE INHIBITOR 1 (PTHR11413:SF45)	protease inhibitor(PC00191)	Arabidopsis thaliana
ARATH|TAIR=AT1G48605|UniProtKB=P94063	AT1G48605	Probable phosphopantothenoylcysteine decarboxylase;HAL3B;ortholog	PHOSPHOPANTOTHENOYLCYSTEINE DECARBOXYLASE (PTHR14359:SF6)		Arabidopsis thaliana
ARATH|Gene=AT3G59845|UniProtKB=Q8LPM0	AT3G59840	Allyl alcohol dehydrogenase-like protein;At3g59840;ortholog	ALLYL ALCOHOL DEHYDROGENASE-LIKE PROTEIN-RELATED (PTHR43205:SF7)	dehydrogenase(PC00092);reductase(PC00198)	Arabidopsis thaliana
ARATH|TAIR=AT2G47400|UniProtKB=O22914	AT2G47400	Calvin cycle protein CP12-1, chloroplastic;CP12-1;ortholog	CALVIN CYCLE PROTEIN CP12-1, CHLOROPLASTIC-RELATED (PTHR33921:SF2)		Arabidopsis thaliana
ARATH|TAIR=AT5G24090|UniProtKB=P19172	AT5G24090	Acidic endochitinase;CHIB1;ortholog	ACIDIC ENDOCHITINASE (PTHR45708:SF14)		Arabidopsis thaliana
ARATH|Gene=AT2G42540|UniProtKB=Q42512	AT2G42540	Protein COLD-REGULATED 15A, chloroplastic;COR15A;ortholog			Arabidopsis thaliana
ARATH|TAIR=AT2G18980|UniProtKB=Q96518	AT2G18980	Peroxidase 16;PER16;ortholog	PEROXIDASE 16-RELATED (PTHR31517:SF10)		Arabidopsis thaliana
ARATH|Gene=AT4G02070|UniProtKB=O04716	AT4G02070	DNA mismatch repair protein MSH6;MSH6;ortholog	DNA MISMATCH REPAIR PROTEIN MSH6 (PTHR11361:SF123)	DNA binding protein(PC00009)	Arabidopsis thaliana
ARATH|TAIR=AT1G59610|UniProtKB=Q9LQ55	AT1G59610	Dynamin-2B;DRP2B;ortholog	DYNAMIN-2B (PTHR11566:SF145)	hydrolase(PC00121);microtubule family cytoskeletal protein(PC00157);small GTPase(PC00208)	Arabidopsis thaliana
ARATH|TAIR=AT1G06410|UniProtKB=Q9LMI0	AT1G06410	Probable alpha,alpha-trehalose-phosphate synthase [UDP-forming] 7;TPS7;ortholog	ALPHA,ALPHA-TREHALOSE-PHOSPHATE SYNTHASE [UDP-FORMING] 7-RELATED (PTHR10788:SF73)		Arabidopsis thaliana
ARATH|Gene=AT4G13850|UniProtKB=Q9SVM8	AT4G13850	Glycine-rich RNA-binding protein 2, mitochondrial;RBG2;ortholog	GLYCINE-RICH RNA-BINDING PROTEIN 2, MITOCHONDRIAL (PTHR15241:SF27)	mRNA splicing factor(PC00148)	Arabidopsis thaliana
ARATH|TAIR=AT2G22807|UniProtKB=Q2V467	AT2G22807	Putative defensin-like protein 190;At2g22807;ortholog			Arabidopsis thaliana
ARATH|EnsemblGenome=AT5G67380|UniProtKB=Q08467	AT5G67380	Casein kinase II subunit alpha-1;CKA1;ortholog	CASEIN KINASE II SUBUNIT ALPHA (PTHR24054:SF0)		Arabidopsis thaliana
ARATH|TAIR=AT2G31570|UniProtKB=O04922	AT2G31570	Probable glutathione peroxidase 2;GPX2;ortholog	GLUTATHIONE PEROXIDASE 2-RELATED (PTHR11592:SF87)	peroxidase(PC00180)	Arabidopsis thaliana
ARATH|TAIR=AT4G35000|UniProtKB=Q42564	AT4G35000	L-ascorbate peroxidase 3, peroxisomal;APX3;ortholog	L-ASCORBATE PEROXIDASE 3, PEROXISOMAL (PTHR31356:SF9)		Arabidopsis thaliana
ARATH|TAIR=AT2G18420|UniProtKB=F4IQJ4	AT2G18420	Gibberellin-regulated protein 11;GASA11;ortholog	GIBBERELLIN-REGULATED PROTEIN 1-RELATED (PTHR23201:SF2)		Arabidopsis thaliana
ARATH|TAIR=AT1G37130|UniProtKB=P11035	AT1G37130	Nitrate reductase [NADH] 2;NIA2;ortholog	NADH-CYTOCHROME B5 REDUCTASE (PTHR19370:SF185)		Arabidopsis thaliana
ARATH|TAIR=AT2G47710|UniProtKB=O82240	AT2G47710	Adenine nucleotide alpha hydrolases-like superfamily protein;At2g47710;ortholog	ADENINE NUCLEOTIDE ALPHA HYDROLASES-LIKE SUPERFAMILY PROTEIN (PTHR46553:SF3)		Arabidopsis thaliana
ARATH|TAIR=AT1G32220|UniProtKB=Q9FVR6	AT1G32220	Uncharacterized protein At1g32220, chloroplastic;At1g32220;ortholog	SUBFAMILY NOT NAMED (PTHR12126:SF5)	dehydrogenase(PC00092);reductase(PC00198)	Arabidopsis thaliana
ARATH|Gene=AT5G55160|UniProtKB=Q9FLP6	AT5G55160	Small ubiquitin-related modifier 2;SUMO2;ortholog	SMALL UBIQUITIN-RELATED MODIFIER 1 (PTHR10562:SF14)		Arabidopsis thaliana
ARATH|TAIR=AT2G22941|UniProtKB=Q2V466	AT2G22941	Putative defensin-like protein 191;At2g22941;ortholog			Arabidopsis thaliana
ARATH|TAIR=AT2G21060|UniProtKB=Q38896	AT2G21060	Cold shock domain-containing protein 4;CSP4;ortholog	COLD SHOCK DOMAIN-CONTAINING PROTEIN 3-RELATED (PTHR46565:SF2)		Arabidopsis thaliana
ARATH|TAIR=AT2G24615|UniProtKB=Q2V462	AT2G24615	Putative defensin-like protein 38;At2g24615;ortholog			Arabidopsis thaliana
ARATH|TAIR=AT3G48195|UniProtKB=F4JDV4	AT3G48195	Phox (PX) domain-containing protein;At3g48195;ortholog	DIFFERENTIALLY EXPRESSED IN FDCP 8 HOMOLOG (PTHR12326:SF3)		Arabidopsis thaliana
ARATH|TAIR=AT3G25050|UniProtKB=Q9LJR7	AT3G25050	Xyloglucan endotransglucosylase/hydrolase protein 3;XTH3;ortholog	XYLOGLUCAN ENDOTRANSGLUCOSYLASE/HYDROLASE PROTEIN 2-RELATED (PTHR31062:SF43)		Arabidopsis thaliana
ARATH|TAIR=AT1G28290|UniProtKB=Q9FZA2	AT1G28290	Non-classical arabinogalactan protein 31;AGP31;ortholog	NON-CLASSICAL ARABINOGALACTAN PROTEIN 31 (PTHR33470:SF4)		Arabidopsis thaliana
ARATH|TAIR=AT2G34680|UniProtKB=F4IIU4	AT2G34680	187-kDa microtubule-associated protein AIR9;AIR9;ortholog			Arabidopsis thaliana
ARATH|TAIR=AT1G07910|UniProtKB=Q0WL81	AT1G07910	tRNA ligase 1;RNL;ortholog	TRNA LIGASE 1 (PTHR35460:SF1)		Arabidopsis thaliana
ARATH|TAIR=AT2G14282|UniProtKB=P82637	AT2G14282	Putative defensin-like protein 240;SCRL18;ortholog	DEFENSIN-LIKE PROTEIN 226-RELATED (PTHR34450:SF1)		Arabidopsis thaliana
ARATH|TAIR=AT1G31812|UniProtKB=P57752	AT1G31812	Acyl-CoA-binding domain-containing protein 6;ACBP6;ortholog	ACYL-COA-BINDING PROTEIN HOMOLOG (PTHR23310:SF62)	enzyme modulator(PC00095);transfer/carrier protein(PC00219)	Arabidopsis thaliana
ARATH|TAIR=AT4G04020|UniProtKB=O81439	AT4G04020	Probable plastid-lipid-associated protein 1, chloroplastic;PAP1;ortholog	PLASTID-LIPID-ASSOCIATED PROTEIN 1, CHLOROPLASTIC-RELATED (PTHR31906:SF7)		Arabidopsis thaliana
ARATH|TAIR=AT1G79370|UniProtKB=F4IF38	AT1G79370	Cytochrome P450, family 79, subfamily C, polypeptide 1;CYP79C1;ortholog	CYTOCHROME P450 SUPERFAMILY PROTEIN-RELATED (PTHR24298:SF1)	oxygenase(PC00177)	Arabidopsis thaliana
ARATH|TAIR=AT4G37250|UniProtKB=C0LGS3	AT4G37250	Probable LRR receptor-like serine/threonine-protein kinase At4g37250;At4g37250;ortholog	LEUCINE-RICH REPEAT PROTEIN KINASE FAMILY PROTEIN (PTHR27008:SF35)		Arabidopsis thaliana
ARATH|TAIR=AT2G27170|UniProtKB=Q56YN8	AT2G27170	Structural maintenance of chromosomes protein 3;SMC3;ortholog	STRUCTURAL MAINTENANCE OF CHROMOSOMES PROTEIN 3 (PTHR43977:SF1)		Arabidopsis thaliana
ARATH|Gene=AT4G03520|UniProtKB=Q9SEU8	AT4G03520	Thioredoxin M2, chloroplastic;At4g03520;ortholog	THIOREDOXIN M1, CHLOROPLASTIC-RELATED (PTHR45663:SF8)	oxidoreductase(PC00176)	Arabidopsis thaliana
ARATH|TAIR=AT2G31980|UniProtKB=Q8L5T9	AT2G31980	Cysteine proteinase inhibitor 2;CYS2;ortholog	CYSTEINE PROTEINASE INHIBITOR 2 (PTHR47373:SF1)		Arabidopsis thaliana
ARATH|TAIR=AT4G11760|UniProtKB=Q9T0E3	AT4G11760	Defensin-like protein 151;LCR17;ortholog	DEFENSIN-LIKE PROTEIN 144-RELATED (PTHR34783:SF1)		Arabidopsis thaliana
ARATH|Gene=AT2G47470|UniProtKB=O22263	AT2G47470	Protein disulfide-isomerase like 2-1;PDIL2-1;ortholog	THIOREDOXIN DOMAIN-CONTAINING PROTEIN 5 (PTHR45672:SF3)		Arabidopsis thaliana
ARATH|TAIR=AT5G45875|UniProtKB=P82646	AT5G45875	Defensin-like protein 229;SCRL27;ortholog	DEFENSIN-LIKE PROTEIN 226-RELATED (PTHR34450:SF1)		Arabidopsis thaliana
ARATH|TAIR=AT1G59835|UniProtKB=Q3ECM0	AT1G59835	DNA-directed RNA polymerase II subunit RPB1-like protein;At1g59835;ortholog	DNA-DIRECTED RNA POLYMERASE II SUBUNIT RPB1-LIKE PROTEIN (PTHR33348:SF3)		Arabidopsis thaliana
ARATH|TAIR=AT4G10115|UniProtKB=P82639	AT4G10115	Putative defensin-like protein 236;SCRL20;ortholog	DEFENSIN-LIKE PROTEIN 226-RELATED (PTHR34450:SF1)		Arabidopsis thaliana
ARATH|Gene=AT4G09000|UniProtKB=F4JJ94	AT4G09000	General regulatory factor 1;GRF1;ortholog	14-3-3-LIKE PROTEIN GF14 CHI-RELATED (PTHR18860:SF26)		Arabidopsis thaliana
ARATH|TAIR=AT1G33520|UniProtKB=Q9C801	AT1G33520	Protein MOS2;MOS2;ortholog	G PATCH DOMAIN AND KOW MOTIFS-CONTAINING PROTEIN (PTHR15818:SF2)	nucleic acid binding(PC00171)	Arabidopsis thaliana
ARATH|TAIR=AT2G21130|UniProtKB=Q9SKQ0	AT2G21130	Peptidyl-prolyl cis-trans isomerase CYP19-2;CYP19-2;ortholog	PEPTIDYL-PROLYL CIS-TRANS ISOMERASE 3 (PTHR11071:SF326)		Arabidopsis thaliana
ARATH|TAIR=AT1G05580|UniProtKB=Q8VYD4	AT1G05580	Cation/H(+) antiporter 23, chloroplastic;CHX23;ortholog	CATION/H + ANTIPORTER 21-RELATED (PTHR32468:SF15)	transporter(PC00227)	Arabidopsis thaliana
ARATH|TAIR=AT4G19038|UniProtKB=P82730	AT4G19038	Defensin-like protein 140;LCR15;ortholog	DEFENSIN-LIKE PROTEIN 122-RELATED (PTHR33830:SF4)		Arabidopsis thaliana
ARATH|Gene=AT3G11540|UniProtKB=Q96301	AT3G11540	Probable UDP-N-acetylglucosamine--peptide N-acetylglucosaminyltransferase SPINDLY;SPY;ortholog	UDP-N-ACETYLGLUCOSAMINE--PEPTIDE N-ACETYLGLUCOSAMINYLTRANSFERASE SPINDLY-RELATED (PTHR44835:SF1)		Arabidopsis thaliana
ARATH|TAIR=AT5G42890|UniProtKB=Q9FMN0	AT5G42890	Putative uncharacterized protein;SCP2;ortholog	SUBFAMILY NOT NAMED (PTHR10094:SF24)		Arabidopsis thaliana
ARATH|Gene=AT4G05320|UniProtKB=Q8H159	AT4G05320	Polyubiquitin 10;UBQ10;ortholog	F15I1.3 PROTEIN-RELATED (PTHR10666:SF276)	ribosomal protein(PC00202)	Arabidopsis thaliana
ARATH|TAIR=AT3G55150|UniProtKB=Q8VY27	AT3G55150	Exocyst subunit exo70 family protein H1;EXO70H1;ortholog	EXOCYST SUBUNIT EXO70 FAMILY PROTEIN H1-RELATED (PTHR12542:SF26)	membrane traffic protein(PC00150)	Arabidopsis thaliana
ARATH|TAIR=AT4G10457|UniProtKB=P82620	AT4G10457	Putative defensin-like protein 225;SCRL1;ortholog	DEFENSIN-LIKE PROTEIN 226-RELATED (PTHR34450:SF1)		Arabidopsis thaliana
ARATH|TAIR=AT5G54800|UniProtKB=Q9M5A9	AT5G54800	Glucose-6-phosphate/phosphate translocator 1, chloroplastic;GPT1;ortholog			Arabidopsis thaliana
ARATH|TAIR=AT1G76180|UniProtKB=P42763	AT1G76180	Dehydrin ERD14;ERD14;ortholog	DEHYDRIN COR47-RELATED (PTHR33346:SF2)		Arabidopsis thaliana
ARATH|TAIR=AT2G19520|UniProtKB=O22607	AT2G19520	WD-40 repeat-containing protein MSI4;MSI4;ortholog	WD-40 REPEAT-CONTAINING PROTEIN MSI4-RELATED (PTHR22850:SF85)		Arabidopsis thaliana
ARATH|TAIR=AT3G23715|UniProtKB=P82632	AT3G23715	Putative defensin-like protein 252;SCRL13;ortholog	DEFENSIN-LIKE PROTEIN 226-RELATED (PTHR34450:SF1)		Arabidopsis thaliana
ARATH|TAIR=AT5G45550|UniProtKB=Q9FHI1	AT5G45550	MOB kinase activator-like 1A;MOB1A;ortholog	MOB KINASE ACTIVATOR 1B (PTHR22599:SF8)	kinase activator(PC00138)	Arabidopsis thaliana
ARATH|Gene=AT2G20990|UniProtKB=Q9SKR2	AT2G20990	Synaptotagmin-1;SYT1;ortholog	CALCIUM-DEPENDENT LIPID-BINDING CALB DOMAIN FAMILY PROTEIN-RELATED (PTHR10774:SF175)		Arabidopsis thaliana
ARATH|TAIR=AT1G19100|UniProtKB=Q56Y74	AT1G19100	Protein MICRORCHIDIA 6;MORC6;ortholog	PROTEIN MICRORCHIDIA 6 (PTHR23336:SF44)		Arabidopsis thaliana
ARATH|TAIR=AT1G17880|UniProtKB=Q9SMW7	AT1G17880	Basic transcription factor 3;BTF3;ortholog	BASIC TRANSCRIPTION FACTOR 3-RELATED (PTHR10351:SF52)		Arabidopsis thaliana
ARATH|TAIR=AT5G59845|UniProtKB=Q8LFM2	AT5G59845	Gibberellin-regulated protein 10;GASA10;ortholog	GIBBERELLIN-REGULATED FAMILY PROTEIN-RELATED (PTHR23201:SF10)		Arabidopsis thaliana
ARATH|TAIR=AT4G01700|UniProtKB=Q9ZSI6	AT4G01700	At4g01700;At4g01700;ortholog	CHITINASE FAMILY PROTEIN (PTHR22595:SF111)		Arabidopsis thaliana
ARATH|TAIR=AT4G20830|UniProtKB=Q9SVG4	AT4G20830	Berberine bridge enzyme-like 19;At4g20830;ortholog	BERBERINE BRIDGE ENZYME-LIKE 1-RELATED (PTHR32448:SF34)		Arabidopsis thaliana
ARATH|TAIR=AT5G39365|UniProtKB=Q2V325	AT5G39365	Putative defensin-like protein 40;At5g39365;ortholog			Arabidopsis thaliana
ARATH|TAIR=AT5G57110|UniProtKB=Q9LF79	AT5G57110	Calcium-transporting ATPase 8, plasma membrane-type;ACA8;ortholog	CALCIUM-TRANSPORTING ATPASE 8, PLASMA MEMBRANE-TYPE (PTHR24093:SF428)	cation transporter(PC00068);hydrolase(PC00121);ion channel(PC00133)	Arabidopsis thaliana
ARATH|TAIR=AT4G24800|UniProtKB=Q8W4Q4	AT4G24800	AT4g24800/F6I7_10;ECIP1;ortholog	LD21074P (PTHR12626:SF0)	translation elongation factor(PC00222)	Arabidopsis thaliana
ARATH|TAIR=AT4G11600|UniProtKB=O48646	AT4G11600	Probable phospholipid hydroperoxide glutathione peroxidase 6, mitochondrial;GPX6;ortholog	PHOSPHOLIPID HYDROPEROXIDE GLUTATHIONE PEROXIDASE 6, MITOCHONDRIAL-RELATED (PTHR11592:SF51)	peroxidase(PC00180)	Arabidopsis thaliana
ARATH|TAIR=AT3G09440|UniProtKB=O65719	AT3G09440	Heat shock 70 kDa protein 3;HSP70-3;ortholog	HEAT SHOCK 70 KDA PROTEIN 3 (PTHR19375:SF342)		Arabidopsis thaliana
ARATH|TAIR=AT3G21300|UniProtKB=Q9LU28	AT3G21300	RNA methyltransferase family protein;At3g21300;ortholog	TRNA URACIL 54 -C 5 -METHYLTRANSFERASE (PTHR11061:SF30)	RNA methyltransferase(PC00033)	Arabidopsis thaliana
ARATH|TAIR=AT5G19510|UniProtKB=Q9SCX3	AT5G19510	Elongation factor 1-beta 2;At5g19510;ortholog	ELONGATION FACTOR 1-BETA 1-RELATED (PTHR11595:SF52)	translation elongation factor(PC00222)	Arabidopsis thaliana
ARATH|TAIR=AT3G02730|UniProtKB=Q9XFH8	AT3G02730	Thioredoxin F1, chloroplastic;At3g02730;ortholog	THIOREDOXIN (PTHR10438:SF284)		Arabidopsis thaliana
ARATH|TAIR=AT4G31940|UniProtKB=Q9SZ46	AT4G31940	Cytochrome P450 82C4;CYP82C4;ortholog	CYTOCHROME P450 82C2-RELATED (PTHR24298:SF111)	oxygenase(PC00177)	Arabidopsis thaliana
ARATH|TAIR=AT1G76800|UniProtKB=Q9SRD3	AT1G76800	Vacuolar iron transporter homolog 2;At1g76800;ortholog	VACUOLAR IRON TRANSPORTER HOMOLOG 1-RELATED (PTHR31851:SF35)		Arabidopsis thaliana
ARATH|TAIR=AT1G06520|UniProtKB=Q9SHJ5	AT1G06520	Glycerol-3-phosphate acyltransferase 1;GPAT1;ortholog	GLYCEROL-3-PHOSPHATE ACYLTRANSFERASE 1 (PTHR15486:SF44)	acyltransferase(PC00042)	Arabidopsis thaliana
ARATH|TAIR=AT2G15535|UniProtKB=Q8S8H9	AT2G15535	Defensin-like protein 144;LCR10;ortholog	DEFENSIN-LIKE PROTEIN 144-RELATED (PTHR34783:SF1)		Arabidopsis thaliana
ARATH|TAIR=locus|UniProtKB=Q9SCS2	AT3G50530	CDPK-related kinase 5;CRK5;ortholog	CDPK-RELATED KINASE 2-RELATED (PTHR24349:SF115)	non-motor microtubule binding protein(PC00166);non-receptor serine/threonine protein kinase(PC00167)	Arabidopsis thaliana
ARATH|TAIR=AT2G25350|UniProtKB=Q8S8D3	AT2G25350	PX domain-containing protein EREL2;EREL2;ortholog	PX DOMAIN-CONTAINING PROTEIN EREL1-RELATED (PTHR46856:SF1)		Arabidopsis thaliana
ARATH|TAIR=AT4G09647|UniProtKB=Q2V3K1	AT4G09647	Putative defensin-like protein 135;At4g09647;ortholog			Arabidopsis thaliana
ARATH|Gene=AT4G39260|UniProtKB=Q03251	AT4G39260	Glycine-rich RNA-binding protein 8;RBG8;ortholog	GLYCINE-RICH RNA-BINDING PROTEIN 7-RELATED (PTHR15241:SF28)	mRNA splicing factor(PC00148)	Arabidopsis thaliana
ARATH|TAIR=AT5G05600|UniProtKB=Q9FFF6	AT5G05600	Probable 2-oxoglutarate-dependent dioxygenase At5g05600;At5g05600;ortholog	2-OXOGLUTARATE-DEPENDENT DIOXYGENASE JRG21-RELATED (PTHR10209:SF399)		Arabidopsis thaliana
ARATH|Gene=AT1G59750|UniProtKB=Q8L7G0	AT1G59750	Auxin response factor 1;ARF1;ortholog	AUXIN RESPONSE FACTOR 1 (PTHR31384:SF24)		Arabidopsis thaliana
ARATH|TAIR=AT1G70670|UniProtKB=Q9CAB7	AT1G70670	Probable peroxygenase 4;PXG4;ortholog	INACTIVE PEROXYGENASE-LIKE PROTEIN-RELATED (PTHR31495:SF1)		Arabidopsis thaliana
ARATH|Gene=AT1G35160|UniProtKB=F4HWQ5	AT1G35160	GF14 protein phi chain;GF14 PHI;ortholog	14-3-3-LIKE PROTEIN GF14 CHI-RELATED (PTHR18860:SF26)		Arabidopsis thaliana
ARATH|TAIR=AT3G08970|UniProtKB=Q9SR96	AT3G08970	DnaJ protein ERDJ3A;ERDJ3A;ortholog	DNAJ PROTEIN ERDJ3A (PTHR45184:SF1)		Arabidopsis thaliana
ARATH|TAIR=AT1G35537|UniProtKB=Q2V4I8	AT1G35537	Defensin-like protein 32;At1g35537;ortholog			Arabidopsis thaliana
ARATH|TAIR=AT1G65113|UniProtKB=P82621	AT1G65113	Defensin-like protein 226;SCRL2;ortholog	DEFENSIN-LIKE PROTEIN 226-RELATED (PTHR34450:SF1)		Arabidopsis thaliana
ARATH|TAIR=AT5G18320|UniProtKB=Q3E9F7	AT5G18320	Putative U-box domain-containing protein 46;PUB46;ortholog	U-BOX DOMAIN-CONTAINING PROTEIN 46-RELATED (PTHR23315:SF75)	cell adhesion molecule(PC00069);cytoskeletal protein(PC00085);signaling molecule(PC00207);storage protein(PC00210)	Arabidopsis thaliana
ARATH|TAIR=AT1G14755|UniProtKB=Q2V4N2	AT1G14755	Defensin-like protein 201;At1g14755;ortholog			Arabidopsis thaliana
ARATH|TAIR=AT5G22060|UniProtKB=P42825	AT5G22060	Chaperone protein dnaJ 2;ATJ2;ortholog	CHAPERONE PROTEIN DNAJ 2-RELATED (PTHR43888:SF19)		Arabidopsis thaliana
ARATH|TAIR=AT1G28335|UniProtKB=P82746	AT1G28335	Defensin-like protein 153;LCR31;ortholog			Arabidopsis thaliana
ARATH|Gene=AT2G21660|UniProtKB=Q03250	AT2G21660	Glycine-rich RNA-binding protein 7;RBG7;ortholog	GLYCINE-RICH RNA-BINDING PROTEIN 7-RELATED (PTHR15241:SF28)	mRNA splicing factor(PC00148)	Arabidopsis thaliana
ARATH|TAIR=AT2G28355|UniProtKB=Q8S8H3	AT2G28355	Defensin-like protein 149;LCR5;ortholog	DEFENSIN-LIKE PROTEIN 144-RELATED (PTHR34783:SF1)		Arabidopsis thaliana
ARATH|TAIR=AT4G32714|UniProtKB=P82644	AT4G32714	Putative defensin-like protein 231;SCRL25;ortholog	DEFENSIN-LIKE PROTEIN 226-RELATED (PTHR34450:SF1)		Arabidopsis thaliana
ARATH|TAIR=AT1G08695|UniProtKB=P82622	AT1G08695	Putative defensin-like protein 228;SCRL3;ortholog	DEFENSIN-LIKE PROTEIN 226-RELATED (PTHR34450:SF1)		Arabidopsis thaliana
ARATH|TAIR=AT5G19315|UniProtKB=Q2V364	AT5G19315	Putative defensin-like protein 23;At5g19315;ortholog	DEFENSIN-LIKE DEFL FAMILY PROTEIN-RELATED (PTHR34453:SF1)		Arabidopsis thaliana

## Sheet: Molecular function
GO molecular function complete	Arabidopsis thaliana - REFLIST (27502)	Arabidopsis lyrata pollen coat proteome	Analysed list (expected)	Analysed list (over/under)	Analysed list (fold Enrichment)	Analysed list (raw P-value)	Analysed list (FDR)
galactosidase activity (GO:0015925)	23	5	0.27	+	18.34	1.69e-05	0.01
Gene ID	Mapped IDs	Gene names/symbols	PANTHER families/subfamilies	PANTHER classes	Species
ARATH|TAIR=AT3G26380|UniProtKB=F4JCI4	AT3G26380	Alpha-galactosidase;At3g26380;ortholog	ALPHA-GALACTOSIDASE (PTHR11452:SF42)		Arabidopsis thaliana
ARATH|TAIR=AT5G08380|UniProtKB=Q9FT97	AT5G08380	Alpha-galactosidase 1;AGAL1;ortholog	ALPHA-GALACTOSIDASE 1 (PTHR11452:SF18)		Arabidopsis thaliana
ARATH|TAIR=AT5G20710|UniProtKB=Q9SCV5	AT5G20710	Beta-galactosidase 7;BGAL7;ortholog	BETA-GALACTOSIDASE 15-RELATED (PTHR23421:SF88)	galactosidase(PC00104)	Arabidopsis thaliana
ARATH|Gene=AT2G28470|UniProtKB=Q9SCV4	AT2G28470	Beta-galactosidase 8;BGAL8;ortholog	BETA-GALACTOSIDASE 8 (PTHR23421:SF58)	galactosidase(PC00104)	Arabidopsis thaliana
ARATH|TAIR=AT4G35010|UniProtKB=Q9SCV1	AT4G35010	Beta-galactosidase 11;BGAL11;ortholog	BETA-GALACTOSIDASE 11-RELATED (PTHR23421:SF52)	galactosidase(PC00104)	Arabidopsis thaliana
enzyme inhibitor activity (GO:0004857)	176	10	2.09	+	4.79	7.36e-05	0.0273
Gene ID	Mapped IDs	Gene names/symbols	PANTHER families/subfamilies	PANTHER classes	Species
ARATH|TAIR=AT2G02140|UniProtKB=Q9ZUL8	AT2G02140	Defensin-like protein 10;PDF2.6;ortholog	DEFENSIN-LIKE PROTEIN 1-RELATED (PTHR33147:SF15)		Arabidopsis thaliana
ARATH|TAIR=AT5G12140|UniProtKB=Q945Q1	AT5G12140	Cysteine proteinase inhibitor 1;CYS1;ortholog	CYSTEINE PROTEINASE INHIBITOR 1 (PTHR11413:SF45)	protease inhibitor(PC00191)	Arabidopsis thaliana
ARATH|TAIR=AT3G17220|UniProtKB=Q9LUV1	AT3G17220	Pectinesterase inhibitor 2;PMEI2;ortholog	PECTINESTERASE INHIBITOR 1-RELATED (PTHR31707:SF47)	enzyme modulator(PC00095)	Arabidopsis thaliana
ARATH|TAIR=AT2G31980|UniProtKB=Q8L5T9	AT2G31980	Cysteine proteinase inhibitor 2;CYS2;ortholog	CYSTEINE PROTEINASE INHIBITOR 2 (PTHR47373:SF1)		Arabidopsis thaliana
ARATH|TAIR=AT1G17860|UniProtKB=Q9LMU2	AT1G17860	Kunitz trypsin inhibitor 2;KTI2;ortholog	KUNITZ TRYPSIN INHIBITOR 2 (PTHR33107:SF5)	protease inhibitor(PC00191)	Arabidopsis thaliana
ARATH|TAIR=AT3G02730|UniProtKB=Q9XFH8	AT3G02730	Thioredoxin F1, chloroplastic;At3g02730;ortholog	THIOREDOXIN (PTHR10438:SF284)		Arabidopsis thaliana
ARATH|TAIR=AT5G46970|UniProtKB=Q9FJR4	AT5G46970	Plant invertase/pectin methylesterase inhibitor superfamily protein;MQD22.11;ortholog	PLANT INVERTASE/PECTIN METHYLESTERASE INHIBITOR SUPERFAMILY PROTEIN-RELATED (PTHR31707:SF11)		Arabidopsis thaliana
ARATH|TAIR=AT1G54620|UniProtKB=F4HWZ4	AT1G54620	Plant invertase/pectin methylesterase inhibitor superfamily protein;At1g54620;ortholog	PLANT INVERTASE/PECTIN METHYLESTERASE INHIBITOR SUPERFAMILY PROTEIN (PTHR31080:SF67)		Arabidopsis thaliana
ARATH|TAIR=AT5G46930|UniProtKB=Q9FJR8	AT5G46930	Plant invertase/pectin methylesterase inhibitor superfamily protein;MQD22.7;ortholog	PECTINESTERASE INHIBITOR 1-RELATED (PTHR31707:SF47)	enzyme modulator(PC00095)	Arabidopsis thaliana
ARATH|TAIR=AT5G46940|UniProtKB=Q9FJR7	AT5G46940	Plant invertase/pectin methylesterase inhibitor superfamily protein;MQD22.8;ortholog	PECTINESTERASE INHIBITOR 1-RELATED (PTHR31707:SF47)	enzyme modulator(PC00095)	Arabidopsis thaliana
lipid binding (GO:0008289)	315	15	3.73	+	4.02	9.4e-06	0.00698
Gene ID	Mapped IDs	Gene names/symbols	PANTHER families/subfamilies	PANTHER classes	Species
ARATH|Gene=AT3G08770|UniProtKB=Q9LDB4	AT3G08770	Non-specific lipid-transfer protein 6;LTP6;ortholog	NON-SPECIFIC LIPID-TRANSFER PROTEIN 6 (PTHR33076:SF39)		Arabidopsis thaliana
ARATH|Gene=AT2G42540|UniProtKB=Q42512	AT2G42540	Protein COLD-REGULATED 15A, chloroplastic;COR15A;ortholog			Arabidopsis thaliana
ARATH|TAIR=AT1G31812|UniProtKB=P57752	AT1G31812	Acyl-CoA-binding domain-containing protein 6;ACBP6;ortholog	ACYL-COA-BINDING PROTEIN HOMOLOG (PTHR23310:SF62)	enzyme modulator(PC00095);transfer/carrier protein(PC00219)	Arabidopsis thaliana
ARATH|Gene=AT5G07540|UniProtKB=Q9LY08	AT5G07540	Oleosin;ATGRP-6;ortholog	GLYCINE-RICH PROTEIN-RELATED (PTHR33203:SF7)		Arabidopsis thaliana
ARATH|TAIR=AT5G42890|UniProtKB=Q9FMN0	AT5G42890	Putative uncharacterized protein;SCP2;ortholog	SUBFAMILY NOT NAMED (PTHR10094:SF24)		Arabidopsis thaliana
ARATH|TAIR=AT2G38540|UniProtKB=Q42589	AT2G38540	Non-specific lipid-transfer protein 1;LTP1;ortholog	NON-SPECIFIC LIPID-TRANSFER PROTEIN 1-RELATED (PTHR33076:SF41)		Arabidopsis thaliana
ARATH|Gene=AT2G20990|UniProtKB=Q9SKR2	AT2G20990	Synaptotagmin-1;SYT1;ortholog	CALCIUM-DEPENDENT LIPID-BINDING CALB DOMAIN FAMILY PROTEIN-RELATED (PTHR10774:SF175)		Arabidopsis thaliana
ARATH|TAIR=AT1G66850|UniProtKB=Q9C9N7	AT1G66850	At1g66850;At1g66850;ortholog	BIFUNCTIONAL INHIBITOR/LIPID-TRANSFER PROTEIN/SEED STORAGE 2S ALBUMIN SUPERFAMILY PROTEIN (PTHR33214:SF7)		Arabidopsis thaliana
ARATH|TAIR=AT5G07530|UniProtKB=Q9LY09	AT5G07530	Oleosin GRP-17;GRP17;ortholog	GLYCINE-RICH PROTEIN-RELATED (PTHR33203:SF7)		Arabidopsis thaliana
ARATH|Gene=AT5G07550|UniProtKB=Q42574	AT5G07550	Oleosin;ATGRP19;ortholog	GLYCINE-RICH PROTEIN-RELATED (PTHR33203:SF7)		Arabidopsis thaliana
ARATH|TAIR=AT5G10410|UniProtKB=Q8H0W9	AT5G10410	Putative clathrin assembly protein At5g10410;At5g10410;ortholog	SUBFAMILY NOT NAMED (PTHR22951:SF18)	vesicle coat protein(PC00235)	Arabidopsis thaliana
ARATH|TAIR=AT5G07520|UniProtKB=Q9LY10	AT5G07520	Glycine-rich protein;ATGRP-8;ortholog	GLYCINE-RICH PROTEIN-RELATED (PTHR33203:SF7)		Arabidopsis thaliana
ARATH|TAIR=AT2G25350|UniProtKB=Q8S8D3	AT2G25350	PX domain-containing protein EREL2;EREL2;ortholog	PX DOMAIN-CONTAINING PROTEIN EREL1-RELATED (PTHR46856:SF1)		Arabidopsis thaliana
ARATH|TAIR=locus|UniProtKB=Q2V3C1	AT4G33355	Non-specific lipid-transfer protein 11;LTP11;ortholog	BIFUNCTIONAL INHIBITOR/LIPID-TRANSFER PROTEIN/SEED STORAGE 2S ALBUMIN SUPERFAMILY PROTEIN-RELATED (PTHR33076:SF24)		Arabidopsis thaliana
ARATH|Gene=AT5G07510|UniProtKB=Q1PDZ0	AT5G07510	Glycine-rich protein;GRP14;ortholog	GLYCINE-RICH PROTEIN-RELATED (PTHR33203:SF7)		Arabidopsis thaliana
hydrolase activity, hydrolyzing O-glycosyl compounds (GO:0004553)	388	18	4.6	+	3.91	1.72e-06	0.00511
Gene ID	Mapped IDs	Gene names/symbols	PANTHER families/subfamilies	PANTHER classes	Species
ARATH|TAIR=AT3G26380|UniProtKB=F4JCI4	AT3G26380	Alpha-galactosidase;At3g26380;ortholog	ALPHA-GALACTOSIDASE (PTHR11452:SF42)		Arabidopsis thaliana
ARATH|TAIR=AT5G24090|UniProtKB=P19172	AT5G24090	Acidic endochitinase;CHIB1;ortholog	ACIDIC ENDOCHITINASE (PTHR45708:SF14)		Arabidopsis thaliana
ARATH|TAIR=AT5G13690|UniProtKB=Q9FNA3	AT5G13690	Alpha-N-acetylglucosaminidase;NAGLU;ortholog	ALPHA-N-ACETYLGLUCOSAMINIDASE (PTHR12872:SF1)		Arabidopsis thaliana
ARATH|TAIR=AT5G08380|UniProtKB=Q9FT97	AT5G08380	Alpha-galactosidase 1;AGAL1;ortholog	ALPHA-GALACTOSIDASE 1 (PTHR11452:SF18)		Arabidopsis thaliana
ARATH|TAIR=AT5G20710|UniProtKB=Q9SCV5	AT5G20710	Beta-galactosidase 7;BGAL7;ortholog	BETA-GALACTOSIDASE 15-RELATED (PTHR23421:SF88)	galactosidase(PC00104)	Arabidopsis thaliana
ARATH|TAIR=AT5G66460|UniProtKB=Q9FJZ3	AT5G66460	Mannan endo-1,4-beta-mannosidase 7;MAN7;ortholog	MANNAN ENDO-1,4-BETA-MANNOSIDASE 3-RELATED (PTHR31451:SF42)		Arabidopsis thaliana
ARATH|TAIR=AT3G07830|UniProtKB=Q9SFD1	AT3G07830	Pectin lyase-like superfamily protein;F17A17.17;ortholog	PECTIN LYASE-LIKE SUPERFAMILY PROTEIN (PTHR31375:SF37)		Arabidopsis thaliana
ARATH|TAIR=AT3G25050|UniProtKB=Q9LJR7	AT3G25050	Xyloglucan endotransglucosylase/hydrolase protein 3;XTH3;ortholog	XYLOGLUCAN ENDOTRANSGLUCOSYLASE/HYDROLASE PROTEIN 2-RELATED (PTHR31062:SF43)		Arabidopsis thaliana
ARATH|Gene=AT3G47040|UniProtKB=F4JAB7	AT3G47040	Glycosyl hydrolase family protein;At3g47040;ortholog	BETA-D-GLUCAN EXOHYDROLASE-LIKE PROTEIN-RELATED (PTHR30620:SF33)	glucosidase(PC00108)	Arabidopsis thaliana
ARATH|TAIR=AT3G55430|UniProtKB=Q9M2T6	AT3G55430	Beta-1, 3-glucanase-like protein;T22E16.90;ortholog	BETA-1, 3-GLUCANASE-LIKE PROTEIN-RELATED (PTHR32227:SF142)		Arabidopsis thaliana
ARATH|TAIR=AT3G07850|UniProtKB=P49063	AT3G07850	Exopolygalacturonase clone GBGA483;At3g07850;ortholog	EXOPOLYGALACTURONASE CLONE GBGA483-RELATED (PTHR31375:SF23)		Arabidopsis thaliana
ARATH|TAIR=AT1G75940|UniProtKB=Q84WV2	AT1G75940	Beta-glucosidase 20;BGLU20;ortholog	BETA-D-GLUCOPYRANOSYL ABSCISATE BETA-GLUCOSIDASE-RELATED (PTHR10353:SF137)		Arabidopsis thaliana
ARATH|TAIR=AT3G14040|UniProtKB=Q9LVJ4	AT3G14040	Pectin lyase-like superfamily protein;At3g14040;ortholog	EXOPOLYGALACTURONASE CLONE GBGA483-RELATED (PTHR31375:SF23)		Arabidopsis thaliana
ARATH|TAIR=AT4G01700|UniProtKB=Q9ZSI6	AT4G01700	At4g01700;At4g01700;ortholog	CHITINASE FAMILY PROTEIN (PTHR22595:SF111)		Arabidopsis thaliana
ARATH|TAIR=AT3G07320|UniProtKB=Q9SRT4	AT3G07320	O-Glycosyl hydrolases family 17 protein;F21O3.3;ortholog	O-GLYCOSYL HYDROLASES FAMILY 17 PROTEIN (PTHR32227:SF241)		Arabidopsis thaliana
ARATH|TAIR=AT3G19620|UniProtKB=Q9LJN4	AT3G19620	Probable beta-D-xylosidase 5;BXL5;ortholog	BETA-D-XYLOSIDASE 5-RELATED (PTHR42721:SF6)	glucosidase(PC00108)	Arabidopsis thaliana
ARATH|Gene=AT2G28470|UniProtKB=Q9SCV4	AT2G28470	Beta-galactosidase 8;BGAL8;ortholog	BETA-GALACTOSIDASE 8 (PTHR23421:SF58)	galactosidase(PC00104)	Arabidopsis thaliana
ARATH|TAIR=AT4G35010|UniProtKB=Q9SCV1	AT4G35010	Beta-galactosidase 11;BGAL11;ortholog	BETA-GALACTOSIDASE 11-RELATED (PTHR23421:SF52)	galactosidase(PC00104)	Arabidopsis thaliana
hydrolase activity, acting on glycosyl bonds (GO:0016798)	418	18	4.95	+	3.63	4.65e-06	0.00461
Gene ID	Mapped IDs	Gene names/symbols	PANTHER families/subfamilies	PANTHER classes	Species
ARATH|TAIR=AT3G26380|UniProtKB=F4JCI4	AT3G26380	Alpha-galactosidase;At3g26380;ortholog	ALPHA-GALACTOSIDASE (PTHR11452:SF42)		Arabidopsis thaliana
ARATH|TAIR=AT5G24090|UniProtKB=P19172	AT5G24090	Acidic endochitinase;CHIB1;ortholog	ACIDIC ENDOCHITINASE (PTHR45708:SF14)		Arabidopsis thaliana
ARATH|TAIR=AT5G13690|UniProtKB=Q9FNA3	AT5G13690	Alpha-N-acetylglucosaminidase;NAGLU;ortholog	ALPHA-N-ACETYLGLUCOSAMINIDASE (PTHR12872:SF1)		Arabidopsis thaliana
ARATH|TAIR=AT5G08380|UniProtKB=Q9FT97	AT5G08380	Alpha-galactosidase 1;AGAL1;ortholog	ALPHA-GALACTOSIDASE 1 (PTHR11452:SF18)		Arabidopsis thaliana
ARATH|TAIR=AT5G20710|UniProtKB=Q9SCV5	AT5G20710	Beta-galactosidase 7;BGAL7;ortholog	BETA-GALACTOSIDASE 15-RELATED (PTHR23421:SF88)	galactosidase(PC00104)	Arabidopsis thaliana
ARATH|TAIR=AT5G66460|UniProtKB=Q9FJZ3	AT5G66460	Mannan endo-1,4-beta-mannosidase 7;MAN7;ortholog	MANNAN ENDO-1,4-BETA-MANNOSIDASE 3-RELATED (PTHR31451:SF42)		Arabidopsis thaliana
ARATH|TAIR=AT3G07830|UniProtKB=Q9SFD1	AT3G07830	Pectin lyase-like superfamily protein;F17A17.17;ortholog	PECTIN LYASE-LIKE SUPERFAMILY PROTEIN (PTHR31375:SF37)		Arabidopsis thaliana
ARATH|TAIR=AT3G25050|UniProtKB=Q9LJR7	AT3G25050	Xyloglucan endotransglucosylase/hydrolase protein 3;XTH3;ortholog	XYLOGLUCAN ENDOTRANSGLUCOSYLASE/HYDROLASE PROTEIN 2-RELATED (PTHR31062:SF43)		Arabidopsis thaliana
ARATH|Gene=AT3G47040|UniProtKB=F4JAB7	AT3G47040	Glycosyl hydrolase family protein;At3g47040;ortholog	BETA-D-GLUCAN EXOHYDROLASE-LIKE PROTEIN-RELATED (PTHR30620:SF33)	glucosidase(PC00108)	Arabidopsis thaliana
ARATH|TAIR=AT3G55430|UniProtKB=Q9M2T6	AT3G55430	Beta-1, 3-glucanase-like protein;T22E16.90;ortholog	BETA-1, 3-GLUCANASE-LIKE PROTEIN-RELATED (PTHR32227:SF142)		Arabidopsis thaliana
ARATH|TAIR=AT3G07850|UniProtKB=P49063	AT3G07850	Exopolygalacturonase clone GBGA483;At3g07850;ortholog	EXOPOLYGALACTURONASE CLONE GBGA483-RELATED (PTHR31375:SF23)		Arabidopsis thaliana
ARATH|TAIR=AT1G75940|UniProtKB=Q84WV2	AT1G75940	Beta-glucosidase 20;BGLU20;ortholog	BETA-D-GLUCOPYRANOSYL ABSCISATE BETA-GLUCOSIDASE-RELATED (PTHR10353:SF137)		Arabidopsis thaliana
ARATH|TAIR=AT3G14040|UniProtKB=Q9LVJ4	AT3G14040	Pectin lyase-like superfamily protein;At3g14040;ortholog	EXOPOLYGALACTURONASE CLONE GBGA483-RELATED (PTHR31375:SF23)		Arabidopsis thaliana
ARATH|TAIR=AT4G01700|UniProtKB=Q9ZSI6	AT4G01700	At4g01700;At4g01700;ortholog	CHITINASE FAMILY PROTEIN (PTHR22595:SF111)		Arabidopsis thaliana
ARATH|TAIR=AT3G07320|UniProtKB=Q9SRT4	AT3G07320	O-Glycosyl hydrolases family 17 protein;F21O3.3;ortholog	O-GLYCOSYL HYDROLASES FAMILY 17 PROTEIN (PTHR32227:SF241)		Arabidopsis thaliana
ARATH|TAIR=AT3G19620|UniProtKB=Q9LJN4	AT3G19620	Probable beta-D-xylosidase 5;BXL5;ortholog	BETA-D-XYLOSIDASE 5-RELATED (PTHR42721:SF6)	glucosidase(PC00108)	Arabidopsis thaliana
ARATH|Gene=AT2G28470|UniProtKB=Q9SCV4	AT2G28470	Beta-galactosidase 8;BGAL8;ortholog	BETA-GALACTOSIDASE 8 (PTHR23421:SF58)	galactosidase(PC00104)	Arabidopsis thaliana
ARATH|TAIR=AT4G35010|UniProtKB=Q9SCV1	AT4G35010	Beta-galactosidase 11;BGAL11;ortholog	BETA-GALACTOSIDASE 11-RELATED (PTHR23421:SF52)	galactosidase(PC00104)	Arabidopsis thaliana
hydrolase activity (GO:0016787)	3141	63	37.23	+	1.69	3.52e-05	0.0149
Gene ID	Mapped IDs	Gene names/symbols	PANTHER families/subfamilies	PANTHER classes	Species
ARATH|TAIR=AT1G26820|UniProtKB=P42815	AT1G26820	Ribonuclease 3;RNS3;ortholog	F7A19.32 PROTEIN-RELATED (PTHR11240:SF19)		Arabidopsis thaliana
ARATH|TAIR=AT3G23810|UniProtKB=Q9LK36	AT3G23810	Adenosylhomocysteinase 2;SAHH2;ortholog	ADENOSYLHOMOCYSTEINASE-RELATED (PTHR23420:SF0)	hydrolase(PC00121)	Arabidopsis thaliana
ARATH|TAIR=AT3G26380|UniProtKB=F4JCI4	AT3G26380	Alpha-galactosidase;At3g26380;ortholog	ALPHA-GALACTOSIDASE (PTHR11452:SF42)		Arabidopsis thaliana
ARATH|TAIR=AT3G57810|UniProtKB=Q8LBZ4	AT3G57810	OTU domain-containing protein At3g57810;At3g57810;ortholog	SUBFAMILY NOT NAMED (PTHR12419:SF8)	cysteine protease(PC00081);nucleic acid binding(PC00171)	Arabidopsis thaliana
ARATH|TAIR=AT1G06260|UniProtKB=Q9LNC1	AT1G06260	Cysteine proteinases superfamily protein;At1g06260;ortholog	CYSTEINE PROTEASE-LIKE PROTEIN-RELATED (PTHR12411:SF418)	cysteine protease(PC00081);protease inhibitor(PC00191)	Arabidopsis thaliana
ARATH|TAIR=AT4G00895|UniProtKB=Q8W481	AT4G00895	ATPase, F1 complex, OSCP/delta subunit protein;At4g00895;ortholog	ATPASE, F1 COMPLEX, OSCP/DELTA SUBUNIT PROTEIN (PTHR11910:SF8)	ATP synthase(PC00002);hydrolase(PC00121)	Arabidopsis thaliana
ARATH|Gene=AT4G04460|UniProtKB=Q9XEC4	AT4G04460	Aspartic proteinase A3;APA3;ortholog	CATHD (PTHR13683:SF549)	aspartic protease(PC00053)	Arabidopsis thaliana
ARATH|TAIR=AT1G74000|UniProtKB=P92976	AT1G74000	Protein STRICTOSIDINE SYNTHASE-LIKE 11;SSL11;ortholog	PROTEIN STRICTOSIDINE SYNTHASE-LIKE 11-RELATED (PTHR10426:SF59)	lyase(PC00144)	Arabidopsis thaliana
ARATH|TAIR=AT5G51540|UniProtKB=F4KDA5	AT5G51540	Probable mitochondrial intermediate peptidase, mitochondrial;MIP;ortholog	MITOCHONDRIAL INTERMEDIATE PEPTIDASE (PTHR11804:SF5)	metalloprotease(PC00153)	Arabidopsis thaliana
ARATH|TAIR=AT5G24090|UniProtKB=P19172	AT5G24090	Acidic endochitinase;CHIB1;ortholog	ACIDIC ENDOCHITINASE (PTHR45708:SF14)		Arabidopsis thaliana
ARATH|TAIR=AT3G52340|UniProtKB=Q93XN8	AT3G52340	Probable sucrose-phosphatase 3b;SPP3B;ortholog	SUCROSE-PHOSPHATASE 1-RELATED (PTHR46521:SF4)		Arabidopsis thaliana
ARATH|Gene=AT4G02070|UniProtKB=O04716	AT4G02070	DNA mismatch repair protein MSH6;MSH6;ortholog	DNA MISMATCH REPAIR PROTEIN MSH6 (PTHR11361:SF123)	DNA binding protein(PC00009)	Arabidopsis thaliana
ARATH|TAIR=AT5G13690|UniProtKB=Q9FNA3	AT5G13690	Alpha-N-acetylglucosaminidase;NAGLU;ortholog	ALPHA-N-ACETYLGLUCOSAMINIDASE (PTHR12872:SF1)		Arabidopsis thaliana
ARATH|Gene=AT5G42080|UniProtKB=P42697	AT5G42080	Dynamin-related protein 1A;DRP1A;ortholog	DYNAMIN-RELATED PROTEIN 1A (PTHR11566:SF138)	hydrolase(PC00121);microtubule family cytoskeletal protein(PC00157);small GTPase(PC00208)	Arabidopsis thaliana
ARATH|TAIR=AT5G03600|UniProtKB=Q9LZS8	AT5G03600	GDSL esterase/lipase At5g03600;At5g03600;ortholog	SUBFAMILY NOT NAMED (PTHR46020:SF3)		Arabidopsis thaliana
ARATH|TAIR=AT3G51000|UniProtKB=Q9SD45	AT3G51000	AT3g51000/F24M12_40;F24M12.40;ortholog	SUBFAMILY NOT NAMED (PTHR43689:SF5)	serine protease(PC00203)	Arabidopsis thaliana
ARATH|TAIR=AT1G59610|UniProtKB=Q9LQ55	AT1G59610	Dynamin-2B;DRP2B;ortholog	DYNAMIN-2B (PTHR11566:SF145)	hydrolase(PC00121);microtubule family cytoskeletal protein(PC00157);small GTPase(PC00208)	Arabidopsis thaliana
ARATH|TAIR=AT1G06410|UniProtKB=Q9LMI0	AT1G06410	Probable alpha,alpha-trehalose-phosphate synthase [UDP-forming] 7;TPS7;ortholog	ALPHA,ALPHA-TREHALOSE-PHOSPHATE SYNTHASE [UDP-FORMING] 7-RELATED (PTHR10788:SF73)		Arabidopsis thaliana
ARATH|Gene=AT2G39780|UniProtKB=P42814	AT2G39780	Ribonuclease 2;RNS2;ortholog	RIBONUCLEASE 2 (PTHR11240:SF41)		Arabidopsis thaliana
ARATH|TAIR=AT1G09850|UniProtKB=Q0WVJ5	AT1G09850	At1g09850;XBCP3;ortholog	SUBFAMILY NOT NAMED (PTHR12411:SF387)	cysteine protease(PC00081);protease inhibitor(PC00191)	Arabidopsis thaliana
ARATH|TAIR=AT5G03620|UniProtKB=Q9LZS6	AT5G03620	Subtilisin-like protease SBT4.15;SBT4.15;ortholog	SUBTILISIN-LIKE PROTEASE SBT4.15 (PTHR10795:SF397)	protease inhibitor(PC00191);serine protease(PC00203)	Arabidopsis thaliana
ARATH|TAIR=AT5G08380|UniProtKB=Q9FT97	AT5G08380	Alpha-galactosidase 1;AGAL1;ortholog	ALPHA-GALACTOSIDASE 1 (PTHR11452:SF18)		Arabidopsis thaliana
ARATH|TAIR=AT2G47710|UniProtKB=O82240	AT2G47710	Adenine nucleotide alpha hydrolases-like superfamily protein;At2g47710;ortholog	ADENINE NUCLEOTIDE ALPHA HYDROLASES-LIKE SUPERFAMILY PROTEIN (PTHR46553:SF3)		Arabidopsis thaliana
ARATH|TAIR=AT5G20710|UniProtKB=Q9SCV5	AT5G20710	Beta-galactosidase 7;BGAL7;ortholog	BETA-GALACTOSIDASE 15-RELATED (PTHR23421:SF88)	galactosidase(PC00104)	Arabidopsis thaliana
ARATH|TAIR=AT5G66460|UniProtKB=Q9FJZ3	AT5G66460	Mannan endo-1,4-beta-mannosidase 7;MAN7;ortholog	MANNAN ENDO-1,4-BETA-MANNOSIDASE 3-RELATED (PTHR31451:SF42)		Arabidopsis thaliana
ARATH|TAIR=AT3G07830|UniProtKB=Q9SFD1	AT3G07830	Pectin lyase-like superfamily protein;F17A17.17;ortholog	PECTIN LYASE-LIKE SUPERFAMILY PROTEIN (PTHR31375:SF37)		Arabidopsis thaliana
ARATH|TAIR=AT1G08600|UniProtKB=F4HW51	AT1G08600	Protein CHROMATIN REMODELING 20;ATRX;ortholog	TRANSCRIPTIONAL REGULATOR ATRX HOMOLOG (PTHR45797:SF1)		Arabidopsis thaliana
ARATH|TAIR=AT5G61390|UniProtKB=Q0V842	AT5G61390	Protein NEN2;NEN2;ortholog	DNA POLYMERASE III, EPSILON SUBUNIT (PTHR30231:SF4)		Arabidopsis thaliana
ARATH|TAIR=AT3G25050|UniProtKB=Q9LJR7	AT3G25050	Xyloglucan endotransglucosylase/hydrolase protein 3;XTH3;ortholog	XYLOGLUCAN ENDOTRANSGLUCOSYLASE/HYDROLASE PROTEIN 2-RELATED (PTHR31062:SF43)		Arabidopsis thaliana
ARATH|TAIR=AT1G07910|UniProtKB=Q0WL81	AT1G07910	tRNA ligase 1;RNL;ortholog	TRNA LIGASE 1 (PTHR35460:SF1)		Arabidopsis thaliana
ARATH|TAIR=AT4G28710|UniProtKB=F4JM19	AT4G28710	Myosin-14;XI-H;ortholog	MYOSIN-13-RELATED (PTHR13140:SF256)	G-protein modulator(PC00022);actin binding motor protein(PC00040);cell junction protein(PC00070)	Arabidopsis thaliana
ARATH|TAIR=AT1G23240|UniProtKB=B3H7A9	AT1G23240	Probable peroxygenase 7;PXG7;ortholog	INACTIVE PEROXYGENASE-LIKE PROTEIN-RELATED (PTHR31495:SF1)		Arabidopsis thaliana
ARATH|TAIR=AT2G04020|UniProtKB=Q9SIF3	AT2G04020	GDSL esterase/lipase At2g04020;At2g04020;ortholog	SUBFAMILY NOT NAMED (PTHR45648:SF22)		Arabidopsis thaliana
ARATH|Gene=AT3G47040|UniProtKB=F4JAB7	AT3G47040	Glycosyl hydrolase family protein;At3g47040;ortholog	BETA-D-GLUCAN EXOHYDROLASE-LIKE PROTEIN-RELATED (PTHR30620:SF33)	glucosidase(PC00108)	Arabidopsis thaliana
ARATH|TAIR=AT3G55430|UniProtKB=Q9M2T6	AT3G55430	Beta-1, 3-glucanase-like protein;T22E16.90;ortholog	BETA-1, 3-GLUCANASE-LIKE PROTEIN-RELATED (PTHR32227:SF142)		Arabidopsis thaliana
ARATH|TAIR=AT3G07850|UniProtKB=P49063	AT3G07850	Exopolygalacturonase clone GBGA483;At3g07850;ortholog	EXOPOLYGALACTURONASE CLONE GBGA483-RELATED (PTHR31375:SF23)		Arabidopsis thaliana
ARATH|TAIR=AT5G45280|UniProtKB=Q9FH82	AT5G45280	Pectin acetylesterase 11;PAE11;ortholog	PECTIN ACETYLESTERASE 11-RELATED (PTHR21562:SF41)		Arabidopsis thaliana
ARATH|TAIR=AT1G75940|UniProtKB=Q84WV2	AT1G75940	Beta-glucosidase 20;BGLU20;ortholog	BETA-D-GLUCOPYRANOSYL ABSCISATE BETA-GLUCOSIDASE-RELATED (PTHR10353:SF137)		Arabidopsis thaliana
ARATH|TAIR=AT3G20150|UniProtKB=F4JDI6	AT3G20150	Kinesin-like protein KIN-12F;KIN12F;ortholog	KINESIN-LIKE PROTEIN KIN-12F (PTHR24115:SF529)	microtubule binding motor protein(PC00156)	Arabidopsis thaliana
ARATH|TAIR=AT3G14040|UniProtKB=Q9LVJ4	AT3G14040	Pectin lyase-like superfamily protein;At3g14040;ortholog	EXOPOLYGALACTURONASE CLONE GBGA483-RELATED (PTHR31375:SF23)		Arabidopsis thaliana
ARATH|TAIR=AT1G19100|UniProtKB=Q56Y74	AT1G19100	Protein MICRORCHIDIA 6;MORC6;ortholog	PROTEIN MICRORCHIDIA 6 (PTHR23336:SF44)		Arabidopsis thaliana
ARATH|TAIR=AT4G01700|UniProtKB=Q9ZSI6	AT4G01700	At4g01700;At4g01700;ortholog	CHITINASE FAMILY PROTEIN (PTHR22595:SF111)		Arabidopsis thaliana
ARATH|TAIR=AT5G63140|UniProtKB=Q9FMK9	AT5G63140	Probable inactive purple acid phosphatase 29;PAP29;ortholog	PHOSPHATASE DCR2-RELATED (PTHR32440:SF0)		Arabidopsis thaliana
ARATH|TAIR=AT5G57110|UniProtKB=Q9LF79	AT5G57110	Calcium-transporting ATPase 8, plasma membrane-type;ACA8;ortholog	CALCIUM-TRANSPORTING ATPASE 8, PLASMA MEMBRANE-TYPE (PTHR24093:SF428)	cation transporter(PC00068);hydrolase(PC00121);ion channel(PC00133)	Arabidopsis thaliana
ARATH|TAIR=AT1G64310|UniProtKB=Q9C7V5	AT1G64310	Putative pentatricopeptide repeat-containing protein At1g64310;PCMP-E65;ortholog	SUBFAMILY NOT NAMED (PTHR24015:SF1619)	RNA binding protein(PC00031);serine/threonine protein kinase receptor(PC00205);transporter(PC00227)	Arabidopsis thaliana
ARATH|Gene=AT5G19470|UniProtKB=P0C026	AT5G19470	Nudix hydrolase 24, chloroplastic;NUDT24;ortholog	SI:DKEY-6N6.2 (PTHR13622:SF10)		Arabidopsis thaliana
ARATH|TAIR=AT3G52810|UniProtKB=Q9LXI4	AT3G52810	Purple acid phosphatase 21;PAP21;ortholog	PURPLE ACID PHOSPHATASE 21-RELATED (PTHR22953:SF7)		Arabidopsis thaliana
ARATH|TAIR=AT1G75900|UniProtKB=Q94CH6	AT1G75900	GDSL esterase/lipase EXL3;EXL3;ortholog	GDSL ESTERASE/LIPASE EXL1-RELATED (PTHR45642:SF25)		Arabidopsis thaliana
ARATH|TAIR=AT1G49740|UniProtKB=Q9FXA0	AT1G49740	F14J22.5 protein;At1g49740;ortholog	F14J22.5 PROTEIN-RELATED (PTHR13593:SF52)		Arabidopsis thaliana
ARATH|TAIR=AT3G07320|UniProtKB=Q9SRT4	AT3G07320	O-Glycosyl hydrolases family 17 protein;F21O3.3;ortholog	O-GLYCOSYL HYDROLASES FAMILY 17 PROTEIN (PTHR32227:SF241)		Arabidopsis thaliana
ARATH|TAIR=AT3G03305|UniProtKB=Q0WVZ1	AT3G03305	Putative metallophosphoesterase At3g03305;At3g03305;ortholog	TRANSMEMBRANE PROTEIN 62 (PTHR14795:SF0)	RNA helicase(PC00032)	Arabidopsis thaliana
ARATH|TAIR=AT1G47380|UniProtKB=Q9FX08	AT1G47380	Probable protein phosphatase 2C 12;At1g47380;ortholog	PROTEIN PHOSPHATASE 2C 12-RELATED (PTHR13832:SF25)	kinase inhibitor(PC00139);protein phosphatase(PC00195)	Arabidopsis thaliana
ARATH|TAIR=AT3G19620|UniProtKB=Q9LJN4	AT3G19620	Probable beta-D-xylosidase 5;BXL5;ortholog	BETA-D-XYLOSIDASE 5-RELATED (PTHR42721:SF6)	glucosidase(PC00108)	Arabidopsis thaliana
ARATH|Gene=AT2G28470|UniProtKB=Q9SCV4	AT2G28470	Beta-galactosidase 8;BGAL8;ortholog	BETA-GALACTOSIDASE 8 (PTHR23421:SF58)	galactosidase(PC00104)	Arabidopsis thaliana
ARATH|TAIR=AT1G06520|UniProtKB=Q9SHJ5	AT1G06520	Glycerol-3-phosphate acyltransferase 1;GPAT1;ortholog	GLYCEROL-3-PHOSPHATE ACYLTRANSFERASE 1 (PTHR15486:SF44)	acyltransferase(PC00042)	Arabidopsis thaliana
ARATH|TAIR=locus|UniProtKB=Q9SCS2	AT3G50530	CDPK-related kinase 5;CRK5;ortholog	CDPK-RELATED KINASE 2-RELATED (PTHR24349:SF115)	non-motor microtubule binding protein(PC00166);non-receptor serine/threonine protein kinase(PC00167)	Arabidopsis thaliana
ARATH|TAIR=AT4G35010|UniProtKB=Q9SCV1	AT4G35010	Beta-galactosidase 11;BGAL11;ortholog	BETA-GALACTOSIDASE 11-RELATED (PTHR23421:SF52)	galactosidase(PC00104)	Arabidopsis thaliana
ARATH|TAIR=AT2G35490|UniProtKB=O82291	AT2G35490	Probable plastid-lipid-associated protein 3, chloroplastic;PAP3;ortholog	PLASTID-LIPID-ASSOCIATED PROTEIN 3, CHLOROPLASTIC-RELATED (PTHR31906:SF5)		Arabidopsis thaliana
ARATH|TAIR=AT5G05600|UniProtKB=Q9FFF6	AT5G05600	Probable 2-oxoglutarate-dependent dioxygenase At5g05600;At5g05600;ortholog	2-OXOGLUTARATE-DEPENDENT DIOXYGENASE JRG21-RELATED (PTHR10209:SF399)		Arabidopsis thaliana
ARATH|TAIR=AT4G17530|UniProtKB=Q9SEH3	AT4G17530	Ras-related protein RABD2c;RABD2C;ortholog	RAS-RELATED PROTEIN RABD2B-RELATED (PTHR24073:SF666)		Arabidopsis thaliana
ARATH|Gene=AT1G50140|UniProtKB=F4I4Y6	AT1G50140	P-loop containing nucleoside triphosphate hydrolases superfamily protein;At1g50140;ortholog	P-LOOP CONTAINING NUCLEOSIDE TRIPHOSPHATE HYDROLASES SUPERFAMILY PROTEIN (PTHR45644:SF1)		Arabidopsis thaliana
ARATH|TAIR=AT2G45350|UniProtKB=O22137	AT2G45350	Pentatricopeptide repeat-containing protein At2g45350, chloroplastic;CRR4;ortholog	SUBFAMILY NOT NAMED (PTHR24015:SF867)	RNA binding protein(PC00031);serine/threonine protein kinase receptor(PC00205);transporter(PC00227)	Arabidopsis thaliana
ARATH|TAIR=AT2G24280|UniProtKB=Q93Z34	AT2G24280	Alpha/beta-Hydrolases superfamily protein;At2g24280;ortholog	ALPHA/BETA-HYDROLASES SUPERFAMILY PROTEIN (PTHR11010:SF31)	serine protease(PC00203)	Arabidopsis thaliana
transcription regulator activity (GO:0140110)	1785	5	21.16	-	0.24	3.52e-05	0.0174
Gene ID	Mapped IDs	Gene names/symbols	PANTHER families/subfamilies	PANTHER classes	Species
ARATH|EnsemblGenome=AT1G79000|UniProtKB=Q9C5X9	AT1G79000	Histone acetyltransferase HAC1;HAC1;ortholog	CREB-BINDING PROTEIN (PTHR13808:SF1)	acetyltransferase(PC00038);chromatin/chromatin-binding protein(PC00077);transcription cofactor(PC00217)	Arabidopsis thaliana
ARATH|Gene=AT4G13850|UniProtKB=Q9SVM8	AT4G13850	Glycine-rich RNA-binding protein 2, mitochondrial;RBG2;ortholog	GLYCINE-RICH RNA-BINDING PROTEIN 2, MITOCHONDRIAL (PTHR15241:SF27)	mRNA splicing factor(PC00148)	Arabidopsis thaliana
ARATH|TAIR=AT1G02250|UniProtKB=O81914	AT1G02250	NAC domain-containing protein 5;NAC005;ortholog	NAC DOMAIN-CONTAINING PROTEIN 1-RELATED (PTHR31989:SF129)		Arabidopsis thaliana
ARATH|TAIR=AT1G17880|UniProtKB=Q9SMW7	AT1G17880	Basic transcription factor 3;BTF3;ortholog	BASIC TRANSCRIPTION FACTOR 3-RELATED (PTHR10351:SF52)		Arabidopsis thaliana
ARATH|Gene=AT1G59750|UniProtKB=Q8L7G0	AT1G59750	Auxin response factor 1;ARF1;ortholog	AUXIN RESPONSE FACTOR 1 (PTHR31384:SF24)		Arabidopsis thaliana
DNA binding transcription factor activity (GO:0003700)	1703	3	20.19	-	0.15	3.74e-06	0.00555
Gene ID	Mapped IDs	Gene names/symbols	PANTHER families/subfamilies	PANTHER classes	Species
ARATH|TAIR=AT1G02250|UniProtKB=O81914	AT1G02250	NAC domain-containing protein 5;NAC005;ortholog	NAC DOMAIN-CONTAINING PROTEIN 1-RELATED (PTHR31989:SF129)		Arabidopsis thaliana
ARATH|TAIR=AT1G17880|UniProtKB=Q9SMW7	AT1G17880	Basic transcription factor 3;BTF3;ortholog	BASIC TRANSCRIPTION FACTOR 3-RELATED (PTHR10351:SF52)		Arabidopsis thaliana
ARATH|Gene=AT1G59750|UniProtKB=Q8L7G0	AT1G59750	Auxin response factor 1;ARF1;ortholog	AUXIN RESPONSE FACTOR 1 (PTHR31384:SF24)		Arabidopsis thaliana

## Sheet: Cellular component
GO cellular component complete	Arabidopsis thaliana - REFLIST (27502)	Arabidopsis lyrata pollen coat proteome	Analysed list (expected)	Analysed list (over/under)	Analysed list (fold Enrichment)	Analysed list (raw P-value)	Analysed list (FDR)
nucleus (GO:0005634)	9500	72	112.61	-	0.64	1.33e-06	0.000183
Gene ID	Mapped IDs	Gene names/symbols	PANTHER families/subfamilies	PANTHER classes	Species
ARATH|TAIR=AT3G12390|UniProtKB=Q9LHG9	AT3G12390	Nascent polypeptide-associated complex subunit alpha-like protein 1;At3g12390;ortholog	NASCENT POLYPEPTIDE-ASSOCIATED COMPLEX SUBUNIT ALPHA-LIKE PROTEIN 1-RELATED (PTHR21713:SF17)	basic helix-loop-helix transcription factor(PC00055)	Arabidopsis thaliana
ARATH|TAIR=locus|UniProtKB=Q8L719	AT5G02530	THO complex subunit 4B;ALY2;ortholog	POLYMERASE DELTA-INTERACTING PROTEIN 3 (PTHR19965:SF35)	RNA binding protein(PC00031)	Arabidopsis thaliana
ARATH|TAIR=AT4G14900|UniProtKB=Q940H8	AT4G14900	FRIGIDA-like protein 4b;FRL4B;ortholog	FRIGIDA-LIKE PROTEIN 4A-RELATED (PTHR31791:SF2)		Arabidopsis thaliana
ARATH|EnsemblGenome=AT1G79000|UniProtKB=Q9C5X9	AT1G79000	Histone acetyltransferase HAC1;HAC1;ortholog	CREB-BINDING PROTEIN (PTHR13808:SF1)	acetyltransferase(PC00038);chromatin/chromatin-binding protein(PC00077);transcription cofactor(PC00217)	Arabidopsis thaliana
ARATH|TAIR=AT3G11964|UniProtKB=F4J8K6	AT3G11964	rRNA biogenesis protein RRP5;RRP5;ortholog	PROTEIN RRP5 HOMOLOG (PTHR23270:SF10)	nucleic acid binding(PC00171)	Arabidopsis thaliana
ARATH|TAIR=AT1G29940|UniProtKB=F4I366	AT1G29940	DNA-directed RNA polymerase I subunit 2;NRPA2;ortholog	DNA-DIRECTED RNA POLYMERASE I SUBUNIT RPA2 (PTHR20856:SF5)	DNA-directed RNA polymerase(PC00019);nucleotidyltransferase(PC00174)	Arabidopsis thaliana
ARATH|TAIR=AT5G10090|UniProtKB=Q9LX19	AT5G10090	Putative uncharacterized protein T31P16_80;TPR13;ortholog	SUBFAMILY NOT NAMED (PTHR46050:SF6)	chaperone(PC00072)	Arabidopsis thaliana
ARATH|TAIR=AT1G70380|UniProtKB=O64598	AT1G70380	Putative F-box protein At1g70380;At1g70380;ortholog	F-BOX ASSOCIATED UBIQUITINATION EFFECTOR FAMILY PROTEIN (PTHR31672:SF2)		Arabidopsis thaliana
ARATH|TAIR=AT4G31510|UniProtKB=Q9SV19	AT4G31510	Major centromere autoantigen B-like protein;At4g31510;ortholog	MAJOR CENTROMERE AUTOANTIGEN B-LIKE PROTEIN (PTHR33172:SF15)		Arabidopsis thaliana
ARATH|TAIR=AT5G03640|UniProtKB=Q9LZS4	AT5G03640	Protein kinase superfamily protein;At5g03640;ortholog	PROTEIN KINASE SUPERFAMILY PROTEIN (PTHR45637:SF27)		Arabidopsis thaliana
ARATH|TAIR=AT2G21500|UniProtKB=Q8RWF9	AT2G21500	At2g21560;At2g21500;ortholog	SUBFAMILY NOT NAMED (PTHR31150:SF2)		Arabidopsis thaliana
ARATH|TAIR=AT3G28830|UniProtKB=F4J0F0	AT3G28830	Mucin-like protein, putative (DUF1216);At3g28830;ortholog	DBJ|BAA95751.1-RELATED (PTHR31607:SF12)		Arabidopsis thaliana
ARATH|TAIR=AT1G13330|UniProtKB=Q9FX64	AT1G13330	Homologous-pairing protein 2 homolog;HOP2;ortholog	HOMOLOGOUS-PAIRING PROTEIN 2 HOMOLOG (PTHR15938:SF0)	DNA binding protein(PC00009);enzyme modulator(PC00095);signaling molecule(PC00207)	Arabidopsis thaliana
ARATH|TAIR=AT5G67470|UniProtKB=Q9FJX6	AT5G67470	Formin-like protein 6;FH6;ortholog	FORMIN-LIKE PROTEIN 6 (PTHR23213:SF338)		Arabidopsis thaliana
ARATH|Gene=AT4G02070|UniProtKB=O04716	AT4G02070	DNA mismatch repair protein MSH6;MSH6;ortholog	DNA MISMATCH REPAIR PROTEIN MSH6 (PTHR11361:SF123)	DNA binding protein(PC00009)	Arabidopsis thaliana
ARATH|TAIR=AT4G27640|UniProtKB=Q8W498	AT4G27640	ARM repeat superfamily protein;At4g27640;ortholog	IMPORTIN-4 (PTHR10527:SF6)	transfer/carrier protein(PC00219);transporter(PC00227)	Arabidopsis thaliana
ARATH|TAIR=AT3G51000|UniProtKB=Q9SD45	AT3G51000	AT3g51000/F24M12_40;F24M12.40;ortholog	SUBFAMILY NOT NAMED (PTHR43689:SF5)	serine protease(PC00203)	Arabidopsis thaliana
ARATH|TAIR=AT1G06410|UniProtKB=Q9LMI0	AT1G06410	Probable alpha,alpha-trehalose-phosphate synthase [UDP-forming] 7;TPS7;ortholog	ALPHA,ALPHA-TREHALOSE-PHOSPHATE SYNTHASE [UDP-FORMING] 7-RELATED (PTHR10788:SF73)		Arabidopsis thaliana
ARATH|TAIR=AT2G39090|UniProtKB=Q8VY89	AT2G39090	Anaphase-promoting complex subunit 7;APC7;ortholog	ANAPHASE-PROMOTING COMPLEX SUBUNIT 7 (PTHR12558:SF8)		Arabidopsis thaliana
ARATH|TAIR=AT3G45830|UniProtKB=Q9LZU7	AT3G45830	DNA-binding protein-like;F16L2_40;ortholog	NUCLEAR FACTOR RELATED TO KAPPA-B-BINDING PROTEIN (PTHR13052:SF0)	nucleic acid binding(PC00171);transcription factor(PC00218)	Arabidopsis thaliana
ARATH|EnsemblGenome=AT5G67380|UniProtKB=Q08467	AT5G67380	Casein kinase II subunit alpha-1;CKA1;ortholog	CASEIN KINASE II SUBUNIT ALPHA (PTHR24054:SF0)		Arabidopsis thaliana
ARATH|TAIR=AT2G31570|UniProtKB=O04922	AT2G31570	Probable glutathione peroxidase 2;GPX2;ortholog	GLUTATHIONE PEROXIDASE 2-RELATED (PTHR11592:SF87)	peroxidase(PC00180)	Arabidopsis thaliana
ARATH|TAIR=AT1G02250|UniProtKB=O81914	AT1G02250	NAC domain-containing protein 5;NAC005;ortholog	NAC DOMAIN-CONTAINING PROTEIN 1-RELATED (PTHR31989:SF129)		Arabidopsis thaliana
ARATH|Gene=AT5G55160|UniProtKB=Q9FLP6	AT5G55160	Small ubiquitin-related modifier 2;SUMO2;ortholog	SMALL UBIQUITIN-RELATED MODIFIER 1 (PTHR10562:SF14)		Arabidopsis thaliana
ARATH|TAIR=AT2G21060|UniProtKB=Q38896	AT2G21060	Cold shock domain-containing protein 4;CSP4;ortholog	COLD SHOCK DOMAIN-CONTAINING PROTEIN 3-RELATED (PTHR46565:SF2)		Arabidopsis thaliana
ARATH|TAIR=AT2G16360|UniProtKB=Q9SIW5	AT2G16360	40S ribosomal protein S25-1;RPS25A;ortholog	40S RIBOSOMAL PROTEIN S25-1-RELATED (PTHR12850:SF16)		Arabidopsis thaliana
ARATH|TAIR=AT3G22320|UniProtKB=O81098	AT3G22320	DNA-directed RNA polymerases II and IV subunit 5A;NRPB5A;ortholog	DNA-DIRECTED RNA POLYMERASES I, II, AND III SUBUNIT RPABC1 (PTHR10535:SF0)	DNA-directed RNA polymerase(PC00019);nucleotidyltransferase(PC00174)	Arabidopsis thaliana
ARATH|TAIR=AT1G08600|UniProtKB=F4HW51	AT1G08600	Protein CHROMATIN REMODELING 20;ATRX;ortholog	TRANSCRIPTIONAL REGULATOR ATRX HOMOLOG (PTHR45797:SF1)		Arabidopsis thaliana
ARATH|TAIR=AT5G61390|UniProtKB=Q0V842	AT5G61390	Protein NEN2;NEN2;ortholog	DNA POLYMERASE III, EPSILON SUBUNIT (PTHR30231:SF4)		Arabidopsis thaliana
ARATH|Gene=AT2G34900|UniProtKB=Q84XV2	AT2G34900	Transcription factor GTE1;GTE1;ortholog	HOMEOTIC PROTEIN FEMALE STERILE-RELATED (PTHR22880:SF225)		Arabidopsis thaliana
ARATH|TAIR=AT5G43880|UniProtKB=Q9LKC1	AT5G43880	Methyl-coenzyme M reductase II subunit gamma, putative (DUF3741);TRM21;ortholog	M REDUCTASE II SUBUNIT GAMMA, PUTATIVE DUF3741 -RELATED (PTHR46634:SF3)		Arabidopsis thaliana
ARATH|TAIR=AT2G34680|UniProtKB=F4IIU4	AT2G34680	187-kDa microtubule-associated protein AIR9;AIR9;ortholog			Arabidopsis thaliana
ARATH|TAIR=AT1G07910|UniProtKB=Q0WL81	AT1G07910	tRNA ligase 1;RNL;ortholog	TRNA LIGASE 1 (PTHR35460:SF1)		Arabidopsis thaliana
ARATH|TAIR=AT4G04020|UniProtKB=O81439	AT4G04020	Probable plastid-lipid-associated protein 1, chloroplastic;PAP1;ortholog	PLASTID-LIPID-ASSOCIATED PROTEIN 1, CHLOROPLASTIC-RELATED (PTHR31906:SF7)		Arabidopsis thaliana
ARATH|TAIR=AT2G27170|UniProtKB=Q56YN8	AT2G27170	Structural maintenance of chromosomes protein 3;SMC3;ortholog	STRUCTURAL MAINTENANCE OF CHROMOSOMES PROTEIN 3 (PTHR43977:SF1)		Arabidopsis thaliana
ARATH|TAIR=AT2G24255|UniProtKB=Q8S8L1	AT2G24255	LOW protein: F-box/kelch-repeat protein;At2g24255;ortholog			Arabidopsis thaliana
ARATH|TAIR=AT5G46020|UniProtKB=Q9FNM0	AT5G46020	28 kDa heat/acid-stable phosphoprotein-like protein;MCL19.6;ortholog	28 KDA HEAT- AND ACID-STABLE PHOSPHOPROTEIN (PTHR22055:SF0)		Arabidopsis thaliana
ARATH|Gene=AT4G09000|UniProtKB=F4JJ94	AT4G09000	General regulatory factor 1;GRF1;ortholog	14-3-3-LIKE PROTEIN GF14 CHI-RELATED (PTHR18860:SF26)		Arabidopsis thaliana
ARATH|TAIR=AT1G33520|UniProtKB=Q9C801	AT1G33520	Protein MOS2;MOS2;ortholog	G PATCH DOMAIN AND KOW MOTIFS-CONTAINING PROTEIN (PTHR15818:SF2)	nucleic acid binding(PC00171)	Arabidopsis thaliana
ARATH|TAIR=AT4G13270|UniProtKB=Q52K84	AT4G13270	At4g13270;At4g13270;ortholog	SUBFAMILY NOT NAMED (PTHR31852:SF15)		Arabidopsis thaliana
ARATH|TAIR=AT1G49880|UniProtKB=Q8GXX0	AT1G49880	FAD-linked sulfhydryl oxidase ERV1;ERV1;ortholog	FAD-LINKED SULFHYDRYL OXIDASE ALR (PTHR12645:SF0)	oxidase(PC00175)	Arabidopsis thaliana
ARATH|Gene=AT3G11540|UniProtKB=Q96301	AT3G11540	Probable UDP-N-acetylglucosamine--peptide N-acetylglucosaminyltransferase SPINDLY;SPY;ortholog	UDP-N-ACETYLGLUCOSAMINE--PEPTIDE N-ACETYLGLUCOSAMINYLTRANSFERASE SPINDLY-RELATED (PTHR44835:SF1)		Arabidopsis thaliana
ARATH|Gene=AT4G05320|UniProtKB=Q8H159	AT4G05320	Polyubiquitin 10;UBQ10;ortholog	F15I1.3 PROTEIN-RELATED (PTHR10666:SF276)	ribosomal protein(PC00202)	Arabidopsis thaliana
ARATH|TAIR=AT3G55150|UniProtKB=Q8VY27	AT3G55150	Exocyst subunit exo70 family protein H1;EXO70H1;ortholog	EXOCYST SUBUNIT EXO70 FAMILY PROTEIN H1-RELATED (PTHR12542:SF26)	membrane traffic protein(PC00150)	Arabidopsis thaliana
ARATH|TAIR=AT2G19770|UniProtKB=Q38905	AT2G19770	Profilin-4;PRO4;ortholog	PROFILIN-3-RELATED (PTHR11604:SF21)	non-motor actin binding protein(PC00165)	Arabidopsis thaliana
ARATH|Gene=AT3G58110|UniProtKB=Q9M2K5	AT3G58110	Putative uncharacterized protein F9D24.20;F9D24.20;ortholog	SUBFAMILY NOT NAMED (PTHR35120:SF2)		Arabidopsis thaliana
ARATH|TAIR=AT1G76180|UniProtKB=P42763	AT1G76180	Dehydrin ERD14;ERD14;ortholog	DEHYDRIN COR47-RELATED (PTHR33346:SF2)		Arabidopsis thaliana
ARATH|TAIR=AT2G19520|UniProtKB=O22607	AT2G19520	WD-40 repeat-containing protein MSI4;MSI4;ortholog	WD-40 REPEAT-CONTAINING PROTEIN MSI4-RELATED (PTHR22850:SF85)		Arabidopsis thaliana
ARATH|TAIR=AT5G45550|UniProtKB=Q9FHI1	AT5G45550	MOB kinase activator-like 1A;MOB1A;ortholog	MOB KINASE ACTIVATOR 1B (PTHR22599:SF8)	kinase activator(PC00138)	Arabidopsis thaliana
ARATH|TAIR=AT1G19100|UniProtKB=Q56Y74	AT1G19100	Protein MICRORCHIDIA 6;MORC6;ortholog	PROTEIN MICRORCHIDIA 6 (PTHR23336:SF44)		Arabidopsis thaliana
ARATH|TAIR=AT1G17880|UniProtKB=Q9SMW7	AT1G17880	Basic transcription factor 3;BTF3;ortholog	BASIC TRANSCRIPTION FACTOR 3-RELATED (PTHR10351:SF52)		Arabidopsis thaliana
ARATH|TAIR=AT3G45100|UniProtKB=Q94BX4	AT3G45100	Phosphatidylinositol N-acetylglucosaminyltransferase subunit A;PIGA;ortholog	PHOSPHATIDYLINOSITOL N-ACETYLGLUCOSAMINYLTRANSFERASE SUBUNIT A (PTHR45871:SF1)		Arabidopsis thaliana
ARATH|TAIR=AT4G26100|UniProtKB=P42158	AT4G26100	Casein kinase 1-like protein 1;CKL1;ortholog	CASEIN KINASE I ISOFORM EPSILON (PTHR11909:SF18)	non-receptor serine/threonine protein kinase(PC00167)	Arabidopsis thaliana
ARATH|TAIR=AT2G10440|UniProtKB=Q9SHV7	AT2G10440	Probable mediator of RNA polymerase II transcription subunit 15c;MED15C;ortholog	MEDIATOR OF RNA POLYMERASE II TRANSCRIPTION SUBUNIT 15A-RELATED (PTHR33137:SF4)		Arabidopsis thaliana
ARATH|TAIR=AT3G09440|UniProtKB=O65719	AT3G09440	Heat shock 70 kDa protein 3;HSP70-3;ortholog	HEAT SHOCK 70 KDA PROTEIN 3 (PTHR19375:SF342)		Arabidopsis thaliana
ARATH|TAIR=AT1G10490|UniProtKB=Q9XIK4	AT1G10490	RNA cytidine acetyltransferase 1;At1g10490;ortholog	RNA CYTIDINE ACETYLTRANSFERASE (PTHR10925:SF5)		Arabidopsis thaliana
ARATH|TAIR=AT5G47160|UniProtKB=Q9LVU3	AT5G47160	YDG domain-containing protein At5g47160;At5g47160;ortholog			Arabidopsis thaliana
ARATH|TAIR=AT1G80630|UniProtKB=Q9M8N0	AT1G80630	At1g80630;At1g80630;ortholog	SUBFAMILY NOT NAMED (PTHR13318:SF13)		Arabidopsis thaliana
ARATH|EnsemblGenome=AT4G17440|UniProtKB=O23587	AT4G17440	Chromogranin (DUF1639);dl4755w;ortholog	CHROMOGRANIN DUF1639 (PTHR33130:SF10)		Arabidopsis thaliana
ARATH|TAIR=locus|UniProtKB=Q9SCS2	AT3G50530	CDPK-related kinase 5;CRK5;ortholog	CDPK-RELATED KINASE 2-RELATED (PTHR24349:SF115)	non-motor microtubule binding protein(PC00166);non-receptor serine/threonine protein kinase(PC00167)	Arabidopsis thaliana
ARATH|TAIR=AT2G25350|UniProtKB=Q8S8D3	AT2G25350	PX domain-containing protein EREL2;EREL2;ortholog	PX DOMAIN-CONTAINING PROTEIN EREL1-RELATED (PTHR46856:SF1)		Arabidopsis thaliana
ARATH|Gene=AT4G39260|UniProtKB=Q03251	AT4G39260	Glycine-rich RNA-binding protein 8;RBG8;ortholog	GLYCINE-RICH RNA-BINDING PROTEIN 7-RELATED (PTHR15241:SF28)	mRNA splicing factor(PC00148)	Arabidopsis thaliana
ARATH|Gene=AT1G59750|UniProtKB=Q8L7G0	AT1G59750	Auxin response factor 1;ARF1;ortholog	AUXIN RESPONSE FACTOR 1 (PTHR31384:SF24)		Arabidopsis thaliana
ARATH|TAIR=AT3G63400|UniProtKB=Q9LY75	AT3G63400	Peptidyl-prolyl cis-trans isomerase CYP63;CYP63;ortholog	PEPTIDYL-PROLYL CIS-TRANS ISOMERASE CYP63 (PTHR11071:SF410)		Arabidopsis thaliana
ARATH|TAIR=AT3G06610|UniProtKB=Q9C901	AT3G06610	DNA-binding enhancer protein-like protein;At3g06610;ortholog	HUNTINGTIN-INTERACTING PROTEIN K (PTHR31184:SF2)		Arabidopsis thaliana
ARATH|Gene=AT1G35160|UniProtKB=F4HWQ5	AT1G35160	GF14 protein phi chain;GF14 PHI;ortholog	14-3-3-LIKE PROTEIN GF14 CHI-RELATED (PTHR18860:SF26)		Arabidopsis thaliana
ARATH|TAIR=AT5G18320|UniProtKB=Q3E9F7	AT5G18320	Putative U-box domain-containing protein 46;PUB46;ortholog	U-BOX DOMAIN-CONTAINING PROTEIN 46-RELATED (PTHR23315:SF75)	cell adhesion molecule(PC00069);cytoskeletal protein(PC00085);signaling molecule(PC00207);storage protein(PC00210)	Arabidopsis thaliana
ARATH|TAIR=AT3G04820|UniProtKB=Q5XVC2	AT3G04820	Pseudouridine synthase family protein;At3g04820;ortholog	PSEUDOURIDYLATE SYNTHASE 7 HOMOLOG (PTHR13326:SF21)		Arabidopsis thaliana
ARATH|Gene=AT2G21660|UniProtKB=Q03250	AT2G21660	Glycine-rich RNA-binding protein 7;RBG7;ortholog	GLYCINE-RICH RNA-BINDING PROTEIN 7-RELATED (PTHR15241:SF28)	mRNA splicing factor(PC00148)	Arabidopsis thaliana
ARATH|Gene=AT3G05750|UniProtKB=F4J8I0	AT3G05750	Serine-rich adhesin for platelets-like protein;TRM6;ortholog	GPI-ANCHORED ADHESIN-LIKE PROTEIN-RELATED (PTHR21726:SF57)		Arabidopsis thaliana
ARATH|TAIR=AT3G28980|UniProtKB=Q9MBG7	AT3G28980	Mediator of RNA polymerase II transcription subunit-like protein, putative (DUF1216);At3g28980;ortholog	DBJ|BAA95751.1-RELATED (PTHR31607:SF12)		Arabidopsis thaliana
ARATH|TAIR=AT5G26667|UniProtKB=O04905	AT5G26667	UMP-CMP kinase 3;UMK3;ortholog	UMP-CMP KINASE (PTHR23359:SF107)	nucleotide kinase(PC00172)	Arabidopsis thaliana
intracellular membrane-bounded organelle (GO:0043231)	17100	170	202.7	-	0.84	0.000285	0.0162
Gene ID	Mapped IDs	Gene names/symbols	PANTHER families/subfamilies	PANTHER classes	Species
ARATH|TAIR=AT3G12390|UniProtKB=Q9LHG9	AT3G12390	Nascent polypeptide-associated complex subunit alpha-like protein 1;At3g12390;ortholog	NASCENT POLYPEPTIDE-ASSOCIATED COMPLEX SUBUNIT ALPHA-LIKE PROTEIN 1-RELATED (PTHR21713:SF17)	basic helix-loop-helix transcription factor(PC00055)	Arabidopsis thaliana
ARATH|TAIR=locus|UniProtKB=Q8L719	AT5G02530	THO complex subunit 4B;ALY2;ortholog	POLYMERASE DELTA-INTERACTING PROTEIN 3 (PTHR19965:SF35)	RNA binding protein(PC00031)	Arabidopsis thaliana
ARATH|TAIR=AT4G14900|UniProtKB=Q940H8	AT4G14900	FRIGIDA-like protein 4b;FRL4B;ortholog	FRIGIDA-LIKE PROTEIN 4A-RELATED (PTHR31791:SF2)		Arabidopsis thaliana
ARATH|TAIR=AT5G39410|UniProtKB=Q8LGI2	AT5G39410	Probable mitochondrial saccharopine dehydrogenase-like oxidoreductase At5g39410;At5g39410;ortholog	SACCHAROPINE DEHYDROGENASE-LIKE OXIDOREDUCTASE (PTHR12286:SF5)		Arabidopsis thaliana
ARATH|TAIR=AT2G01210|UniProtKB=Q9ZU46	AT2G01210	Receptor protein kinase-like protein ZAR1;ZAR1;ortholog	RECEPTOR PROTEIN KINASE-LIKE PROTEIN ZAR1 (PTHR27008:SF11)		Arabidopsis thaliana
ARATH|TAIR=AT3G23810|UniProtKB=Q9LK36	AT3G23810	Adenosylhomocysteinase 2;SAHH2;ortholog	ADENOSYLHOMOCYSTEINASE-RELATED (PTHR23420:SF0)	hydrolase(PC00121)	Arabidopsis thaliana
ARATH|EnsemblGenome=AT1G79000|UniProtKB=Q9C5X9	AT1G79000	Histone acetyltransferase HAC1;HAC1;ortholog	CREB-BINDING PROTEIN (PTHR13808:SF1)	acetyltransferase(PC00038);chromatin/chromatin-binding protein(PC00077);transcription cofactor(PC00217)	Arabidopsis thaliana
ARATH|TAIR=AT3G57810|UniProtKB=Q8LBZ4	AT3G57810	OTU domain-containing protein At3g57810;At3g57810;ortholog	SUBFAMILY NOT NAMED (PTHR12419:SF8)	cysteine protease(PC00081);nucleic acid binding(PC00171)	Arabidopsis thaliana
ARATH|TAIR=AT4G00895|UniProtKB=Q8W481	AT4G00895	ATPase, F1 complex, OSCP/delta subunit protein;At4g00895;ortholog	ATPASE, F1 COMPLEX, OSCP/DELTA SUBUNIT PROTEIN (PTHR11910:SF8)	ATP synthase(PC00002);hydrolase(PC00121)	Arabidopsis thaliana
ARATH|TAIR=AT3G11964|UniProtKB=F4J8K6	AT3G11964	rRNA biogenesis protein RRP5;RRP5;ortholog	PROTEIN RRP5 HOMOLOG (PTHR23270:SF10)	nucleic acid binding(PC00171)	Arabidopsis thaliana
ARATH|TAIR=AT1G29940|UniProtKB=F4I366	AT1G29940	DNA-directed RNA polymerase I subunit 2;NRPA2;ortholog	DNA-DIRECTED RNA POLYMERASE I SUBUNIT RPA2 (PTHR20856:SF5)	DNA-directed RNA polymerase(PC00019);nucleotidyltransferase(PC00174)	Arabidopsis thaliana
ARATH|TAIR=locus|UniProtKB=Q3E7T8	AT4G05320	Polyubiquitin 14;UBQ14;ortholog	POLYUBIQUITIN 14 (PTHR10666:SF232)	ribosomal protein(PC00202)	Arabidopsis thaliana
ARATH|TAIR=AT5G10090|UniProtKB=Q9LX19	AT5G10090	Putative uncharacterized protein T31P16_80;TPR13;ortholog	SUBFAMILY NOT NAMED (PTHR46050:SF6)	chaperone(PC00072)	Arabidopsis thaliana
ARATH|TAIR=AT2G45150|UniProtKB=Q94A03	AT2G45150	Phosphatidate cytidylyltransferase 4, chloroplastic;CDS4;ortholog	PHOSPHATIDATE CYTIDYLYLTRANSFERASE 4, CHLOROPLASTIC-RELATED (PTHR47101:SF1)		Arabidopsis thaliana
ARATH|TAIR=AT2G20530|UniProtKB=Q9SIL6	AT2G20530	Prohibitin-6, mitochondrial;PHB6;ortholog	PROHIBITIN-2 (PTHR23222:SF1)		Arabidopsis thaliana
ARATH|TAIR=AT1G74000|UniProtKB=P92976	AT1G74000	Protein STRICTOSIDINE SYNTHASE-LIKE 11;SSL11;ortholog	PROTEIN STRICTOSIDINE SYNTHASE-LIKE 11-RELATED (PTHR10426:SF59)	lyase(PC00144)	Arabidopsis thaliana
ARATH|TAIR=AT5G16400|UniProtKB=Q9XFH9	AT5G16400	Thioredoxin F2, chloroplastic;At5g16400;ortholog	THIOREDOXIN (PTHR10438:SF284)		Arabidopsis thaliana
ARATH|TAIR=AT1G70380|UniProtKB=O64598	AT1G70380	Putative F-box protein At1g70380;At1g70380;ortholog	F-BOX ASSOCIATED UBIQUITINATION EFFECTOR FAMILY PROTEIN (PTHR31672:SF2)		Arabidopsis thaliana
ARATH|TAIR=AT5G51540|UniProtKB=F4KDA5	AT5G51540	Probable mitochondrial intermediate peptidase, mitochondrial;MIP;ortholog	MITOCHONDRIAL INTERMEDIATE PEPTIDASE (PTHR11804:SF5)	metalloprotease(PC00153)	Arabidopsis thaliana
ARATH|TAIR=AT4G31510|UniProtKB=Q9SV19	AT4G31510	Major centromere autoantigen B-like protein;At4g31510;ortholog	MAJOR CENTROMERE AUTOANTIGEN B-LIKE PROTEIN (PTHR33172:SF15)		Arabidopsis thaliana
ARATH|TAIR=AT5G12140|UniProtKB=Q945Q1	AT5G12140	Cysteine proteinase inhibitor 1;CYS1;ortholog	CYSTEINE PROTEINASE INHIBITOR 1 (PTHR11413:SF45)	protease inhibitor(PC00191)	Arabidopsis thaliana
ARATH|Gene=AT1G18900|UniProtKB=Q8GYP6	AT1G18900	Pentatricopeptide repeat-containing protein At1g18900;At1g18900;ortholog	SUBFAMILY NOT NAMED (PTHR45613:SF29)		Arabidopsis thaliana
ARATH|TAIR=AT4G39530|UniProtKB=Q9SVA5	AT4G39530	Pentatricopeptide repeat-containing protein At4g39530;PCMP-E52;ortholog	SUBFAMILY NOT NAMED (PTHR24015:SF548)	RNA binding protein(PC00031);serine/threonine protein kinase receptor(PC00205);transporter(PC00227)	Arabidopsis thaliana
ARATH|TAIR=AT5G03640|UniProtKB=Q9LZS4	AT5G03640	Protein kinase superfamily protein;At5g03640;ortholog	PROTEIN KINASE SUPERFAMILY PROTEIN (PTHR45637:SF27)		Arabidopsis thaliana
ARATH|TAIR=AT2G21500|UniProtKB=Q8RWF9	AT2G21500	At2g21560;At2g21500;ortholog	SUBFAMILY NOT NAMED (PTHR31150:SF2)		Arabidopsis thaliana
ARATH|TAIR=AT2G47400|UniProtKB=O22914	AT2G47400	Calvin cycle protein CP12-1, chloroplastic;CP12-1;ortholog	CALVIN CYCLE PROTEIN CP12-1, CHLOROPLASTIC-RELATED (PTHR33921:SF2)		Arabidopsis thaliana
ARATH|TAIR=AT1G08640|UniProtKB=Q93WG3	AT1G08640	Chloroplast J-like domain 1;CJD1;ortholog	CHLOROPLAST J-LIKE DOMAIN 1 (PTHR33372:SF1)		Arabidopsis thaliana
ARATH|Gene=AT2G42540|UniProtKB=Q42512	AT2G42540	Protein COLD-REGULATED 15A, chloroplastic;COR15A;ortholog			Arabidopsis thaliana
ARATH|TAIR=AT3G28830|UniProtKB=F4J0F0	AT3G28830	Mucin-like protein, putative (DUF1216);At3g28830;ortholog	DBJ|BAA95751.1-RELATED (PTHR31607:SF12)		Arabidopsis thaliana
ARATH|TAIR=AT4G02270|UniProtKB=O81417	AT4G02270	At4g02270;RHS13;ortholog	SUBFAMILY NOT NAMED (PTHR33470:SF1)		Arabidopsis thaliana
ARATH|TAIR=AT1G13330|UniProtKB=Q9FX64	AT1G13330	Homologous-pairing protein 2 homolog;HOP2;ortholog	HOMOLOGOUS-PAIRING PROTEIN 2 HOMOLOG (PTHR15938:SF0)	DNA binding protein(PC00009);enzyme modulator(PC00095);signaling molecule(PC00207)	Arabidopsis thaliana
ARATH|TAIR=AT5G67470|UniProtKB=Q9FJX6	AT5G67470	Formin-like protein 6;FH6;ortholog	FORMIN-LIKE PROTEIN 6 (PTHR23213:SF338)		Arabidopsis thaliana
ARATH|Gene=AT4G02070|UniProtKB=O04716	AT4G02070	DNA mismatch repair protein MSH6;MSH6;ortholog	DNA MISMATCH REPAIR PROTEIN MSH6 (PTHR11361:SF123)	DNA binding protein(PC00009)	Arabidopsis thaliana
ARATH|TAIR=AT5G13690|UniProtKB=Q9FNA3	AT5G13690	Alpha-N-acetylglucosaminidase;NAGLU;ortholog	ALPHA-N-ACETYLGLUCOSAMINIDASE (PTHR12872:SF1)		Arabidopsis thaliana
ARATH|Gene=AT5G42080|UniProtKB=P42697	AT5G42080	Dynamin-related protein 1A;DRP1A;ortholog	DYNAMIN-RELATED PROTEIN 1A (PTHR11566:SF138)	hydrolase(PC00121);microtubule family cytoskeletal protein(PC00157);small GTPase(PC00208)	Arabidopsis thaliana
ARATH|TAIR=AT2G38550|UniProtKB=Q9ZVH7	AT2G38550	Protein FATTY ACID EXPORT 3, chloroplastic;FAX3;ortholog	PROTEIN FATTY ACID EXPORT 3, CHLOROPLASTIC (PTHR12668:SF33)		Arabidopsis thaliana
ARATH|TAIR=AT4G28730|UniProtKB=Q8GWS0	AT4G28730	Glutaredoxin-C5, chloroplastic;GRXC5;ortholog	GLUTAREDOXIN-C5, CHLOROPLASTIC-RELATED (PTHR45694:SF10)	oxidoreductase(PC00176)	Arabidopsis thaliana
ARATH|TAIR=AT1G23640|UniProtKB=Q9ZUD1	AT1G23640	F5O8.19 protein;F5O8.19;ortholog	EXPRESSED PROTEIN-RELATED (PTHR31385:SF1)		Arabidopsis thaliana
ARATH|TAIR=AT1G59610|UniProtKB=Q9LQ55	AT1G59610	Dynamin-2B;DRP2B;ortholog	DYNAMIN-2B (PTHR11566:SF145)	hydrolase(PC00121);microtubule family cytoskeletal protein(PC00157);small GTPase(PC00208)	Arabidopsis thaliana
ARATH|TAIR=AT4G27640|UniProtKB=Q8W498	AT4G27640	ARM repeat superfamily protein;At4g27640;ortholog	IMPORTIN-4 (PTHR10527:SF6)	transfer/carrier protein(PC00219);transporter(PC00227)	Arabidopsis thaliana
ARATH|TAIR=AT3G51000|UniProtKB=Q9SD45	AT3G51000	AT3g51000/F24M12_40;F24M12.40;ortholog	SUBFAMILY NOT NAMED (PTHR43689:SF5)	serine protease(PC00203)	Arabidopsis thaliana
ARATH|TAIR=AT3G25220|UniProtKB=Q38935	AT3G25220	Peptidyl-prolyl cis-trans isomerase FKBP15-1;FKBP15-1;ortholog	PEPTIDYLPROLYL ISOMERASE (PTHR45779:SF6)		Arabidopsis thaliana
ARATH|TAIR=AT1G06410|UniProtKB=Q9LMI0	AT1G06410	Probable alpha,alpha-trehalose-phosphate synthase [UDP-forming] 7;TPS7;ortholog	ALPHA,ALPHA-TREHALOSE-PHOSPHATE SYNTHASE [UDP-FORMING] 7-RELATED (PTHR10788:SF73)		Arabidopsis thaliana
ARATH|Gene=AT4G13850|UniProtKB=Q9SVM8	AT4G13850	Glycine-rich RNA-binding protein 2, mitochondrial;RBG2;ortholog	GLYCINE-RICH RNA-BINDING PROTEIN 2, MITOCHONDRIAL (PTHR15241:SF27)	mRNA splicing factor(PC00148)	Arabidopsis thaliana
ARATH|Gene=AT2G39780|UniProtKB=P42814	AT2G39780	Ribonuclease 2;RNS2;ortholog	RIBONUCLEASE 2 (PTHR11240:SF41)		Arabidopsis thaliana
ARATH|TAIR=AT1G75110|UniProtKB=Q9C9Q5	AT1G75110	Arabinosyltransferase RRA2;RRA2;ortholog	ARABINOSYLTRANSFERASE RRA1-RELATED (PTHR46581:SF3)		Arabidopsis thaliana
ARATH|TAIR=AT1G09850|UniProtKB=Q0WVJ5	AT1G09850	At1g09850;XBCP3;ortholog	SUBFAMILY NOT NAMED (PTHR12411:SF387)	cysteine protease(PC00081);protease inhibitor(PC00191)	Arabidopsis thaliana
ARATH|TAIR=AT2G39090|UniProtKB=Q8VY89	AT2G39090	Anaphase-promoting complex subunit 7;APC7;ortholog	ANAPHASE-PROMOTING COMPLEX SUBUNIT 7 (PTHR12558:SF8)		Arabidopsis thaliana
ARATH|TAIR=AT3G05020|UniProtKB=P11829	AT3G05020	Acyl carrier protein 1, chloroplastic;ACP1;ortholog	ACYL CARRIER PROTEIN 1, CHLOROPLASTIC-RELATED (PTHR46153:SF1)		Arabidopsis thaliana
ARATH|TAIR=AT3G17220|UniProtKB=Q9LUV1	AT3G17220	Pectinesterase inhibitor 2;PMEI2;ortholog	PECTINESTERASE INHIBITOR 1-RELATED (PTHR31707:SF47)	enzyme modulator(PC00095)	Arabidopsis thaliana
ARATH|TAIR=AT3G45830|UniProtKB=Q9LZU7	AT3G45830	DNA-binding protein-like;F16L2_40;ortholog	NUCLEAR FACTOR RELATED TO KAPPA-B-BINDING PROTEIN (PTHR13052:SF0)	nucleic acid binding(PC00171);transcription factor(PC00218)	Arabidopsis thaliana
ARATH|EnsemblGenome=AT5G67380|UniProtKB=Q08467	AT5G67380	Casein kinase II subunit alpha-1;CKA1;ortholog	CASEIN KINASE II SUBUNIT ALPHA (PTHR24054:SF0)		Arabidopsis thaliana
ARATH|Gene=AT3G26860|UniProtKB=Q9LW24	AT3G26860	S-protein homolog 23;SPH23;ortholog	PLANT SELF-INCOMPATIBILITY PROTEIN S1 FAMILY-RELATED (PTHR31232:SF2)		Arabidopsis thaliana
ARATH|TAIR=AT2G31570|UniProtKB=O04922	AT2G31570	Probable glutathione peroxidase 2;GPX2;ortholog	GLUTATHIONE PEROXIDASE 2-RELATED (PTHR11592:SF87)	peroxidase(PC00180)	Arabidopsis thaliana
ARATH|TAIR=AT4G35000|UniProtKB=Q42564	AT4G35000	L-ascorbate peroxidase 3, peroxisomal;APX3;ortholog	L-ASCORBATE PEROXIDASE 3, PEROXISOMAL (PTHR31356:SF9)		Arabidopsis thaliana
ARATH|TAIR=AT4G24090|UniProtKB=Q5XEV6	AT4G24090	At4g24090;At4g24090;ortholog	SUBFAMILY NOT NAMED (PTHR36383:SF1)		Arabidopsis thaliana
ARATH|TAIR=AT1G37130|UniProtKB=P11035	AT1G37130	Nitrate reductase [NADH] 2;NIA2;ortholog	NADH-CYTOCHROME B5 REDUCTASE (PTHR19370:SF185)		Arabidopsis thaliana
ARATH|TAIR=AT5G20500|UniProtKB=Q8LFQ6	AT5G20500	Glutaredoxin-C4;GRXC4;ortholog	GLUTAREDOXIN-C4 (PTHR45694:SF7)	oxidoreductase(PC00176)	Arabidopsis thaliana
ARATH|TAIR=AT1G02250|UniProtKB=O81914	AT1G02250	NAC domain-containing protein 5;NAC005;ortholog	NAC DOMAIN-CONTAINING PROTEIN 1-RELATED (PTHR31989:SF129)		Arabidopsis thaliana
ARATH|TAIR=AT2G47710|UniProtKB=O82240	AT2G47710	Adenine nucleotide alpha hydrolases-like superfamily protein;At2g47710;ortholog	ADENINE NUCLEOTIDE ALPHA HYDROLASES-LIKE SUPERFAMILY PROTEIN (PTHR46553:SF3)		Arabidopsis thaliana
ARATH|TAIR=AT1G32220|UniProtKB=Q9FVR6	AT1G32220	Uncharacterized protein At1g32220, chloroplastic;At1g32220;ortholog	SUBFAMILY NOT NAMED (PTHR12126:SF5)	dehydrogenase(PC00092);reductase(PC00198)	Arabidopsis thaliana
ARATH|TAIR=AT5G20710|UniProtKB=Q9SCV5	AT5G20710	Beta-galactosidase 7;BGAL7;ortholog	BETA-GALACTOSIDASE 15-RELATED (PTHR23421:SF88)	galactosidase(PC00104)	Arabidopsis thaliana
ARATH|Gene=AT4G13590|UniProtKB=Q9T0H9	AT4G13590	Protein PAM71-homolog, chloroplastic;PAM71-HL;ortholog	PROTEIN PAM71-HOMOLOG, CHLOROPLASTIC (PTHR12608:SF7)		Arabidopsis thaliana
ARATH|Gene=AT5G55160|UniProtKB=Q9FLP6	AT5G55160	Small ubiquitin-related modifier 2;SUMO2;ortholog	SMALL UBIQUITIN-RELATED MODIFIER 1 (PTHR10562:SF14)		Arabidopsis thaliana
ARATH|TAIR=AT2G21060|UniProtKB=Q38896	AT2G21060	Cold shock domain-containing protein 4;CSP4;ortholog	COLD SHOCK DOMAIN-CONTAINING PROTEIN 3-RELATED (PTHR46565:SF2)		Arabidopsis thaliana
ARATH|TAIR=AT1G61790|UniProtKB=Q9SYB5	AT1G61790	Probable dolichyl-diphosphooligosaccharide--protein glycosyltransferase subunit 3B;OST3B;ortholog	GH11935P (PTHR12692:SF0)	glycosyltransferase(PC00111)	Arabidopsis thaliana
ARATH|TAIR=AT2G16360|UniProtKB=Q9SIW5	AT2G16360	40S ribosomal protein S25-1;RPS25A;ortholog	40S RIBOSOMAL PROTEIN S25-1-RELATED (PTHR12850:SF16)		Arabidopsis thaliana
ARATH|TAIR=AT3G22320|UniProtKB=O81098	AT3G22320	DNA-directed RNA polymerases II and IV subunit 5A;NRPB5A;ortholog	DNA-DIRECTED RNA POLYMERASES I, II, AND III SUBUNIT RPABC1 (PTHR10535:SF0)	DNA-directed RNA polymerase(PC00019);nucleotidyltransferase(PC00174)	Arabidopsis thaliana
ARATH|TAIR=AT1G08600|UniProtKB=F4HW51	AT1G08600	Protein CHROMATIN REMODELING 20;ATRX;ortholog	TRANSCRIPTIONAL REGULATOR ATRX HOMOLOG (PTHR45797:SF1)		Arabidopsis thaliana
ARATH|TAIR=AT5G61390|UniProtKB=Q0V842	AT5G61390	Protein NEN2;NEN2;ortholog	DNA POLYMERASE III, EPSILON SUBUNIT (PTHR30231:SF4)		Arabidopsis thaliana
ARATH|TAIR=AT3G02020|UniProtKB=Q9S702	AT3G02020	Aspartokinase 3, chloroplastic;AK3;ortholog	ASPARTOKINASE (PTHR21499:SF50)	amino acid kinase(PC00045)	Arabidopsis thaliana
ARATH|Gene=AT2G34900|UniProtKB=Q84XV2	AT2G34900	Transcription factor GTE1;GTE1;ortholog	HOMEOTIC PROTEIN FEMALE STERILE-RELATED (PTHR22880:SF225)		Arabidopsis thaliana
ARATH|TAIR=AT5G43880|UniProtKB=Q9LKC1	AT5G43880	Methyl-coenzyme M reductase II subunit gamma, putative (DUF3741);TRM21;ortholog	M REDUCTASE II SUBUNIT GAMMA, PUTATIVE DUF3741 -RELATED (PTHR46634:SF3)		Arabidopsis thaliana
ARATH|TAIR=AT5G21080|UniProtKB=F4K6Z1	AT5G21080	Uncharacterized protein;At5g21080;ortholog	SUBFAMILY NOT NAMED (PTHR46087:SF6)		Arabidopsis thaliana
ARATH|TAIR=AT2G34680|UniProtKB=F4IIU4	AT2G34680	187-kDa microtubule-associated protein AIR9;AIR9;ortholog			Arabidopsis thaliana
ARATH|TAIR=AT1G07910|UniProtKB=Q0WL81	AT1G07910	tRNA ligase 1;RNL;ortholog	TRNA LIGASE 1 (PTHR35460:SF1)		Arabidopsis thaliana
ARATH|TAIR=AT5G53560|UniProtKB=Q42342	AT5G53560	Cytochrome b5 isoform E;CYTB5-E;ortholog	CYTOCHROME B5 ISOFORM E (PTHR19359:SF22)	oxidase(PC00175)	Arabidopsis thaliana
ARATH|Gene=AT3G15640|UniProtKB=Q9LW15	AT3G15640	Cytochrome c oxidase subunit 5b-1, mitochondrial;COX5B-1;ortholog	CYTOCHROME C OXIDASE SUBUNIT 5B, MITOCHONDRIAL (PTHR10122:SF0)	oxidase(PC00175)	Arabidopsis thaliana
ARATH|TAIR=AT4G04020|UniProtKB=O81439	AT4G04020	Probable plastid-lipid-associated protein 1, chloroplastic;PAP1;ortholog	PLASTID-LIPID-ASSOCIATED PROTEIN 1, CHLOROPLASTIC-RELATED (PTHR31906:SF7)		Arabidopsis thaliana
ARATH|TAIR=AT2G27170|UniProtKB=Q56YN8	AT2G27170	Structural maintenance of chromosomes protein 3;SMC3;ortholog	STRUCTURAL MAINTENANCE OF CHROMOSOMES PROTEIN 3 (PTHR43977:SF1)		Arabidopsis thaliana
ARATH|TAIR=AT5G64150|UniProtKB=Q9FMI5	AT5G64150	At5g64156;MHJ24.13;ortholog	SUBFAMILY NOT NAMED (PTHR47441:SF2)		Arabidopsis thaliana
ARATH|Gene=AT4G03520|UniProtKB=Q9SEU8	AT4G03520	Thioredoxin M2, chloroplastic;At4g03520;ortholog	THIOREDOXIN M1, CHLOROPLASTIC-RELATED (PTHR45663:SF8)	oxidoreductase(PC00176)	Arabidopsis thaliana
ARATH|Gene=AT2G47470|UniProtKB=O22263	AT2G47470	Protein disulfide-isomerase like 2-1;PDIL2-1;ortholog	THIOREDOXIN DOMAIN-CONTAINING PROTEIN 5 (PTHR45672:SF3)		Arabidopsis thaliana
ARATH|TAIR=AT2G24255|UniProtKB=Q8S8L1	AT2G24255	LOW protein: F-box/kelch-repeat protein;At2g24255;ortholog			Arabidopsis thaliana
ARATH|TAIR=AT2G20800|UniProtKB=Q9SKT7	AT2G20800	External alternative NAD(P)H-ubiquinone oxidoreductase B4, mitochondrial;NDB4;ortholog	EXTERNAL ALTERNATIVE NAD P H-UBIQUINONE OXIDOREDUCTASE B4, MITOCHONDRIAL (PTHR43706:SF3)	dehydrogenase(PC00092);oxidase(PC00175);reductase(PC00198)	Arabidopsis thaliana
ARATH|TAIR=AT5G46020|UniProtKB=Q9FNM0	AT5G46020	28 kDa heat/acid-stable phosphoprotein-like protein;MCL19.6;ortholog	28 KDA HEAT- AND ACID-STABLE PHOSPHOPROTEIN (PTHR22055:SF0)		Arabidopsis thaliana
ARATH|Gene=AT4G09000|UniProtKB=F4JJ94	AT4G09000	General regulatory factor 1;GRF1;ortholog	14-3-3-LIKE PROTEIN GF14 CHI-RELATED (PTHR18860:SF26)		Arabidopsis thaliana
ARATH|TAIR=AT1G33520|UniProtKB=Q9C801	AT1G33520	Protein MOS2;MOS2;ortholog	G PATCH DOMAIN AND KOW MOTIFS-CONTAINING PROTEIN (PTHR15818:SF2)	nucleic acid binding(PC00171)	Arabidopsis thaliana
ARATH|TAIR=AT4G13270|UniProtKB=Q52K84	AT4G13270	At4g13270;At4g13270;ortholog	SUBFAMILY NOT NAMED (PTHR31852:SF15)		Arabidopsis thaliana
ARATH|TAIR=AT1G05580|UniProtKB=Q8VYD4	AT1G05580	Cation/H(+) antiporter 23, chloroplastic;CHX23;ortholog	CATION/H + ANTIPORTER 21-RELATED (PTHR32468:SF15)	transporter(PC00227)	Arabidopsis thaliana
ARATH|TAIR=AT1G49880|UniProtKB=Q8GXX0	AT1G49880	FAD-linked sulfhydryl oxidase ERV1;ERV1;ortholog	FAD-LINKED SULFHYDRYL OXIDASE ALR (PTHR12645:SF0)	oxidase(PC00175)	Arabidopsis thaliana
ARATH|TAIR=AT2G19900|UniProtKB=O82191	AT2G19900	NADP-dependent malic enzyme 1;NADP-ME1;ortholog	NADP-DEPENDENT MALIC ENZYME 1 (PTHR23406:SF54)	acyltransferase(PC00042);decarboxylase(PC00089);dehydrogenase(PC00092)	Arabidopsis thaliana
ARATH|Gene=AT3G11540|UniProtKB=Q96301	AT3G11540	Probable UDP-N-acetylglucosamine--peptide N-acetylglucosaminyltransferase SPINDLY;SPY;ortholog	UDP-N-ACETYLGLUCOSAMINE--PEPTIDE N-ACETYLGLUCOSAMINYLTRANSFERASE SPINDLY-RELATED (PTHR44835:SF1)		Arabidopsis thaliana
ARATH|TAIR=AT5G42890|UniProtKB=Q9FMN0	AT5G42890	Putative uncharacterized protein;SCP2;ortholog	SUBFAMILY NOT NAMED (PTHR10094:SF24)		Arabidopsis thaliana
ARATH|Gene=AT4G05320|UniProtKB=Q8H159	AT4G05320	Polyubiquitin 10;UBQ10;ortholog	F15I1.3 PROTEIN-RELATED (PTHR10666:SF276)	ribosomal protein(PC00202)	Arabidopsis thaliana
ARATH|TAIR=AT4G10040|UniProtKB=Q9T0G2	AT4G10040	Cytochrome c-2;CYTC-2;ortholog	CYTOCHROME C-1-RELATED (PTHR11961:SF9)		Arabidopsis thaliana
ARATH|TAIR=AT3G55150|UniProtKB=Q8VY27	AT3G55150	Exocyst subunit exo70 family protein H1;EXO70H1;ortholog	EXOCYST SUBUNIT EXO70 FAMILY PROTEIN H1-RELATED (PTHR12542:SF26)	membrane traffic protein(PC00150)	Arabidopsis thaliana
ARATH|TAIR=AT2G19770|UniProtKB=Q38905	AT2G19770	Profilin-4;PRO4;ortholog	PROFILIN-3-RELATED (PTHR11604:SF21)	non-motor actin binding protein(PC00165)	Arabidopsis thaliana
ARATH|TAIR=AT3G49560|UniProtKB=Q9SCK3	AT3G49560	At3g49560;T9C5.150;ortholog	SUBFAMILY NOT NAMED (PTHR14110:SF6)	transporter(PC00227)	Arabidopsis thaliana
ARATH|TAIR=AT1G34130|UniProtKB=Q9FX21	AT1G34130	Dolichyl-diphosphooligosaccharide--protein glycosyltransferase subunit STT3B;STT3B;ortholog	DOLICHYL-DIPHOSPHOOLIGOSACCHARIDE--PROTEIN GLYCOSYLTRANSFERASE SUBUNIT STT3A (PTHR13872:SF1)	glycosyltransferase(PC00111)	Arabidopsis thaliana
ARATH|TAIR=AT5G54800|UniProtKB=Q9M5A9	AT5G54800	Glucose-6-phosphate/phosphate translocator 1, chloroplastic;GPT1;ortholog			Arabidopsis thaliana
ARATH|TAIR=AT2G19920|UniProtKB=O82189	AT2G19920	Probable RNA-dependent RNA polymerase 4;RDR4;ortholog	RNA-DEPENDENT RNA POLYMERASE 3-RELATED (PTHR23079:SF13)	RNA binding protein(PC00031)	Arabidopsis thaliana
ARATH|Gene=AT3G58110|UniProtKB=Q9M2K5	AT3G58110	Putative uncharacterized protein F9D24.20;F9D24.20;ortholog	SUBFAMILY NOT NAMED (PTHR35120:SF2)		Arabidopsis thaliana
ARATH|TAIR=AT1G76180|UniProtKB=P42763	AT1G76180	Dehydrin ERD14;ERD14;ortholog	DEHYDRIN COR47-RELATED (PTHR33346:SF2)		Arabidopsis thaliana
ARATH|TAIR=AT1G75940|UniProtKB=Q84WV2	AT1G75940	Beta-glucosidase 20;BGLU20;ortholog	BETA-D-GLUCOPYRANOSYL ABSCISATE BETA-GLUCOSIDASE-RELATED (PTHR10353:SF137)		Arabidopsis thaliana
ARATH|TAIR=AT2G19520|UniProtKB=O22607	AT2G19520	WD-40 repeat-containing protein MSI4;MSI4;ortholog	WD-40 REPEAT-CONTAINING PROTEIN MSI4-RELATED (PTHR22850:SF85)		Arabidopsis thaliana
ARATH|TAIR=AT5G45550|UniProtKB=Q9FHI1	AT5G45550	MOB kinase activator-like 1A;MOB1A;ortholog	MOB KINASE ACTIVATOR 1B (PTHR22599:SF8)	kinase activator(PC00138)	Arabidopsis thaliana
ARATH|TAIR=AT2G38540|UniProtKB=Q42589	AT2G38540	Non-specific lipid-transfer protein 1;LTP1;ortholog	NON-SPECIFIC LIPID-TRANSFER PROTEIN 1-RELATED (PTHR33076:SF41)		Arabidopsis thaliana
ARATH|Gene=AT2G20990|UniProtKB=Q9SKR2	AT2G20990	Synaptotagmin-1;SYT1;ortholog	CALCIUM-DEPENDENT LIPID-BINDING CALB DOMAIN FAMILY PROTEIN-RELATED (PTHR10774:SF175)		Arabidopsis thaliana
ARATH|TAIR=AT1G19100|UniProtKB=Q56Y74	AT1G19100	Protein MICRORCHIDIA 6;MORC6;ortholog	PROTEIN MICRORCHIDIA 6 (PTHR23336:SF44)		Arabidopsis thaliana
ARATH|TAIR=AT1G17880|UniProtKB=Q9SMW7	AT1G17880	Basic transcription factor 3;BTF3;ortholog	BASIC TRANSCRIPTION FACTOR 3-RELATED (PTHR10351:SF52)		Arabidopsis thaliana
ARATH|TAIR=AT4G20830|UniProtKB=Q9SVG4	AT4G20830	Berberine bridge enzyme-like 19;At4g20830;ortholog	BERBERINE BRIDGE ENZYME-LIKE 1-RELATED (PTHR32448:SF34)		Arabidopsis thaliana
ARATH|TAIR=AT3G45100|UniProtKB=Q94BX4	AT3G45100	Phosphatidylinositol N-acetylglucosaminyltransferase subunit A;PIGA;ortholog	PHOSPHATIDYLINOSITOL N-ACETYLGLUCOSAMINYLTRANSFERASE SUBUNIT A (PTHR45871:SF1)		Arabidopsis thaliana
ARATH|TAIR=AT5G43185|UniProtKB=Q3E7J3	AT5G43185	At5g43185;At5g43185;ortholog			Arabidopsis thaliana
ARATH|TAIR=AT2G13650|UniProtKB=Q941R4	AT2G13650	GDP-mannose transporter GONST1;GONST1;ortholog			Arabidopsis thaliana
ARATH|TAIR=AT4G26100|UniProtKB=P42158	AT4G26100	Casein kinase 1-like protein 1;CKL1;ortholog	CASEIN KINASE I ISOFORM EPSILON (PTHR11909:SF18)	non-receptor serine/threonine protein kinase(PC00167)	Arabidopsis thaliana
ARATH|TAIR=AT5G57110|UniProtKB=Q9LF79	AT5G57110	Calcium-transporting ATPase 8, plasma membrane-type;ACA8;ortholog	CALCIUM-TRANSPORTING ATPASE 8, PLASMA MEMBRANE-TYPE (PTHR24093:SF428)	cation transporter(PC00068);hydrolase(PC00121);ion channel(PC00133)	Arabidopsis thaliana
ARATH|TAIR=AT2G10440|UniProtKB=Q9SHV7	AT2G10440	Probable mediator of RNA polymerase II transcription subunit 15c;MED15C;ortholog	MEDIATOR OF RNA POLYMERASE II TRANSCRIPTION SUBUNIT 15A-RELATED (PTHR33137:SF4)		Arabidopsis thaliana
ARATH|TAIR=AT1G64310|UniProtKB=Q9C7V5	AT1G64310	Putative pentatricopeptide repeat-containing protein At1g64310;PCMP-E65;ortholog	SUBFAMILY NOT NAMED (PTHR24015:SF1619)	RNA binding protein(PC00031);serine/threonine protein kinase receptor(PC00205);transporter(PC00227)	Arabidopsis thaliana
ARATH|TAIR=AT2G03850|UniProtKB=Q9SI55	AT2G03850	At2g03850;At2g03850;ortholog			Arabidopsis thaliana
ARATH|TAIR=AT4G24800|UniProtKB=Q8W4Q4	AT4G24800	AT4g24800/F6I7_10;ECIP1;ortholog	LD21074P (PTHR12626:SF0)	translation elongation factor(PC00222)	Arabidopsis thaliana
ARATH|TAIR=AT4G11600|UniProtKB=O48646	AT4G11600	Probable phospholipid hydroperoxide glutathione peroxidase 6, mitochondrial;GPX6;ortholog	PHOSPHOLIPID HYDROPEROXIDE GLUTATHIONE PEROXIDASE 6, MITOCHONDRIAL-RELATED (PTHR11592:SF51)	peroxidase(PC00180)	Arabidopsis thaliana
ARATH|Gene=AT5G19470|UniProtKB=P0C026	AT5G19470	Nudix hydrolase 24, chloroplastic;NUDT24;ortholog	SI:DKEY-6N6.2 (PTHR13622:SF10)		Arabidopsis thaliana
ARATH|TAIR=AT3G09440|UniProtKB=O65719	AT3G09440	Heat shock 70 kDa protein 3;HSP70-3;ortholog	HEAT SHOCK 70 KDA PROTEIN 3 (PTHR19375:SF342)		Arabidopsis thaliana
ARATH|Gene=AT5G07550|UniProtKB=Q42574	AT5G07550	Oleosin;ATGRP19;ortholog	GLYCINE-RICH PROTEIN-RELATED (PTHR33203:SF7)		Arabidopsis thaliana
ARATH|TAIR=AT5G07050|UniProtKB=Q9FL41	AT5G07050	WAT1-related protein At5g07050;At5g07050;ortholog	SUBFAMILY NOT NAMED (PTHR31218:SF19)		Arabidopsis thaliana
ARATH|TAIR=AT5G10410|UniProtKB=Q8H0W9	AT5G10410	Putative clathrin assembly protein At5g10410;At5g10410;ortholog	SUBFAMILY NOT NAMED (PTHR22951:SF18)	vesicle coat protein(PC00235)	Arabidopsis thaliana
ARATH|TAIR=AT5G19510|UniProtKB=Q9SCX3	AT5G19510	Elongation factor 1-beta 2;At5g19510;ortholog	ELONGATION FACTOR 1-BETA 1-RELATED (PTHR11595:SF52)	translation elongation factor(PC00222)	Arabidopsis thaliana
ARATH|TAIR=AT3G02730|UniProtKB=Q9XFH8	AT3G02730	Thioredoxin F1, chloroplastic;At3g02730;ortholog	THIOREDOXIN (PTHR10438:SF284)		Arabidopsis thaliana
ARATH|TAIR=AT2G03740|UniProtKB=Q9ZPQ7	AT2G03740	At2g03740;At2g03740;ortholog			Arabidopsis thaliana
ARATH|TAIR=AT1G10490|UniProtKB=Q9XIK4	AT1G10490	RNA cytidine acetyltransferase 1;At1g10490;ortholog	RNA CYTIDINE ACETYLTRANSFERASE (PTHR10925:SF5)		Arabidopsis thaliana
ARATH|TAIR=AT5G47160|UniProtKB=Q9LVU3	AT5G47160	YDG domain-containing protein At5g47160;At5g47160;ortholog			Arabidopsis thaliana
ARATH|Gene=AT1G23570|UniProtKB=Q1PFT1	AT1G23570	Putative uncharacterized protein;At1g23570;ortholog	EXPRESSED PROTEIN-RELATED (PTHR31385:SF1)		Arabidopsis thaliana
ARATH|TAIR=AT4G31940|UniProtKB=Q9SZ46	AT4G31940	Cytochrome P450 82C4;CYP82C4;ortholog	CYTOCHROME P450 82C2-RELATED (PTHR24298:SF111)	oxygenase(PC00177)	Arabidopsis thaliana
ARATH|TAIR=AT2G01090|UniProtKB=Q9SJV7	AT2G01090	Cytochrome b-c1 complex subunit 6;At2g01090;ortholog	CYTOCHROME B-C1 COMPLEX SUBUNIT 6, MITOCHONDRIAL (PTHR15336:SF0)	reductase(PC00198)	Arabidopsis thaliana
ARATH|TAIR=AT1G47380|UniProtKB=Q9FX08	AT1G47380	Probable protein phosphatase 2C 12;At1g47380;ortholog	PROTEIN PHOSPHATASE 2C 12-RELATED (PTHR13832:SF25)	kinase inhibitor(PC00139);protein phosphatase(PC00195)	Arabidopsis thaliana
ARATH|TAIR=AT1G80630|UniProtKB=Q9M8N0	AT1G80630	At1g80630;At1g80630;ortholog	SUBFAMILY NOT NAMED (PTHR13318:SF13)		Arabidopsis thaliana
ARATH|TAIR=AT5G07950|UniProtKB=Q8LA67	AT5G07950	Putative uncharacterized protein;At5g07950;ortholog	CYCLIN-DEPENDENT KINASE 2-INTERACTING PROTEIN (PTHR15827:SF2)		Arabidopsis thaliana
ARATH|EnsemblGenome=AT4G17440|UniProtKB=O23587	AT4G17440	Chromogranin (DUF1639);dl4755w;ortholog	CHROMOGRANIN DUF1639 (PTHR33130:SF10)		Arabidopsis thaliana
ARATH|Gene=AT4G20310|UniProtKB=F4JUU5	AT4G20310	Membrane-bound transcription factor site-2 protease homolog;S2P;ortholog	MEMBRANE-BOUND TRANSCRIPTION FACTOR SITE-2 PROTEASE (PTHR13325:SF3)	metalloprotease(PC00153)	Arabidopsis thaliana
ARATH|TAIR=AT1G76800|UniProtKB=Q9SRD3	AT1G76800	Vacuolar iron transporter homolog 2;At1g76800;ortholog	VACUOLAR IRON TRANSPORTER HOMOLOG 1-RELATED (PTHR31851:SF35)		Arabidopsis thaliana
ARATH|Gene=AT2G28470|UniProtKB=Q9SCV4	AT2G28470	Beta-galactosidase 8;BGAL8;ortholog	BETA-GALACTOSIDASE 8 (PTHR23421:SF58)	galactosidase(PC00104)	Arabidopsis thaliana
ARATH|TAIR=AT1G06520|UniProtKB=Q9SHJ5	AT1G06520	Glycerol-3-phosphate acyltransferase 1;GPAT1;ortholog	GLYCEROL-3-PHOSPHATE ACYLTRANSFERASE 1 (PTHR15486:SF44)	acyltransferase(PC00042)	Arabidopsis thaliana
ARATH|TAIR=locus|UniProtKB=Q9SCS2	AT3G50530	CDPK-related kinase 5;CRK5;ortholog	CDPK-RELATED KINASE 2-RELATED (PTHR24349:SF115)	non-motor microtubule binding protein(PC00166);non-receptor serine/threonine protein kinase(PC00167)	Arabidopsis thaliana
ARATH|TAIR=AT4G35010|UniProtKB=Q9SCV1	AT4G35010	Beta-galactosidase 11;BGAL11;ortholog	BETA-GALACTOSIDASE 11-RELATED (PTHR23421:SF52)	galactosidase(PC00104)	Arabidopsis thaliana
ARATH|TAIR=AT5G56330|UniProtKB=Q9FM99	AT5G56330	Alpha carbonic anhydrase 8;ACA8;ortholog	ALPHA CARBONIC ANHYDRASE 2-RELATED (PTHR18952:SF184)		Arabidopsis thaliana
ARATH|TAIR=AT2G35490|UniProtKB=O82291	AT2G35490	Probable plastid-lipid-associated protein 3, chloroplastic;PAP3;ortholog	PLASTID-LIPID-ASSOCIATED PROTEIN 3, CHLOROPLASTIC-RELATED (PTHR31906:SF5)		Arabidopsis thaliana
ARATH|TAIR=AT2G27530|UniProtKB=P59230	AT2G27530	60S ribosomal protein L10a-2;RPL10AB;ortholog	RIBOSOMAL PROTEIN (PTHR23105:SF101)	ribosomal protein(PC00202)	Arabidopsis thaliana
ARATH|TAIR=AT2G25350|UniProtKB=Q8S8D3	AT2G25350	PX domain-containing protein EREL2;EREL2;ortholog	PX DOMAIN-CONTAINING PROTEIN EREL1-RELATED (PTHR46856:SF1)		Arabidopsis thaliana
ARATH|Gene=AT4G39260|UniProtKB=Q03251	AT4G39260	Glycine-rich RNA-binding protein 8;RBG8;ortholog	GLYCINE-RICH RNA-BINDING PROTEIN 7-RELATED (PTHR15241:SF28)	mRNA splicing factor(PC00148)	Arabidopsis thaliana
ARATH|Gene=AT1G59750|UniProtKB=Q8L7G0	AT1G59750	Auxin response factor 1;ARF1;ortholog	AUXIN RESPONSE FACTOR 1 (PTHR31384:SF24)		Arabidopsis thaliana
ARATH|TAIR=AT3G63400|UniProtKB=Q9LY75	AT3G63400	Peptidyl-prolyl cis-trans isomerase CYP63;CYP63;ortholog	PEPTIDYL-PROLYL CIS-TRANS ISOMERASE CYP63 (PTHR11071:SF410)		Arabidopsis thaliana
ARATH|TAIR=AT4G17530|UniProtKB=Q9SEH3	AT4G17530	Ras-related protein RABD2c;RABD2C;ortholog	RAS-RELATED PROTEIN RABD2B-RELATED (PTHR24073:SF666)		Arabidopsis thaliana
ARATH|TAIR=AT1G70670|UniProtKB=Q9CAB7	AT1G70670	Probable peroxygenase 4;PXG4;ortholog	INACTIVE PEROXYGENASE-LIKE PROTEIN-RELATED (PTHR31495:SF1)		Arabidopsis thaliana
ARATH|TAIR=AT3G06610|UniProtKB=Q9C901	AT3G06610	DNA-binding enhancer protein-like protein;At3g06610;ortholog	HUNTINGTIN-INTERACTING PROTEIN K (PTHR31184:SF2)		Arabidopsis thaliana
ARATH|TAIR=AT3G55360|UniProtKB=Q9M2U2	AT3G55360	Very-long-chain enoyl-CoA reductase;ECR;ortholog	SC2 (PTHR10556:SF28)	dehydrogenase(PC00092)	Arabidopsis thaliana
ARATH|Gene=AT1G35160|UniProtKB=F4HWQ5	AT1G35160	GF14 protein phi chain;GF14 PHI;ortholog	14-3-3-LIKE PROTEIN GF14 CHI-RELATED (PTHR18860:SF26)		Arabidopsis thaliana
ARATH|TAIR=AT3G08970|UniProtKB=Q9SR96	AT3G08970	DnaJ protein ERDJ3A;ERDJ3A;ortholog	DNAJ PROTEIN ERDJ3A (PTHR45184:SF1)		Arabidopsis thaliana
ARATH|TAIR=AT2G45350|UniProtKB=O22137	AT2G45350	Pentatricopeptide repeat-containing protein At2g45350, chloroplastic;CRR4;ortholog	SUBFAMILY NOT NAMED (PTHR24015:SF867)	RNA binding protein(PC00031);serine/threonine protein kinase receptor(PC00205);transporter(PC00227)	Arabidopsis thaliana
ARATH|TAIR=AT1G76020|UniProtKB=A0JQ12	AT1G76020	At1g76020;At1g76020;ortholog	SUBFAMILY NOT NAMED (PTHR33875:SF2)		Arabidopsis thaliana
ARATH|TAIR=AT4G02990|UniProtKB=Q9ZT96	AT4G02990	Transcription termination factor MTERF4, chloroplastic;MTERF4;ortholog	TRANSCRIPTION TERMINATION FACTOR MTERF4, CHLOROPLASTIC (PTHR13068:SF24)		Arabidopsis thaliana
ARATH|TAIR=AT5G18320|UniProtKB=Q3E9F7	AT5G18320	Putative U-box domain-containing protein 46;PUB46;ortholog	U-BOX DOMAIN-CONTAINING PROTEIN 46-RELATED (PTHR23315:SF75)	cell adhesion molecule(PC00069);cytoskeletal protein(PC00085);signaling molecule(PC00207);storage protein(PC00210)	Arabidopsis thaliana
ARATH|TAIR=AT3G04820|UniProtKB=Q5XVC2	AT3G04820	Pseudouridine synthase family protein;At3g04820;ortholog	PSEUDOURIDYLATE SYNTHASE 7 HOMOLOG (PTHR13326:SF21)		Arabidopsis thaliana
ARATH|Gene=AT2G21660|UniProtKB=Q03250	AT2G21660	Glycine-rich RNA-binding protein 7;RBG7;ortholog	GLYCINE-RICH RNA-BINDING PROTEIN 7-RELATED (PTHR15241:SF28)	mRNA splicing factor(PC00148)	Arabidopsis thaliana
ARATH|TAIR=AT3G07350|UniProtKB=Q9SRT1	AT3G07350	F21O3.6 protein;F21O3.6;ortholog	F21O3.6 PROTEIN (PTHR31579:SF14)		Arabidopsis thaliana
ARATH|Gene=AT3G05750|UniProtKB=F4J8I0	AT3G05750	Serine-rich adhesin for platelets-like protein;TRM6;ortholog	GPI-ANCHORED ADHESIN-LIKE PROTEIN-RELATED (PTHR21726:SF57)		Arabidopsis thaliana
ARATH|TAIR=AT3G28980|UniProtKB=Q9MBG7	AT3G28980	Mediator of RNA polymerase II transcription subunit-like protein, putative (DUF1216);At3g28980;ortholog	DBJ|BAA95751.1-RELATED (PTHR31607:SF12)		Arabidopsis thaliana
ARATH|TAIR=AT5G46940|UniProtKB=Q9FJR7	AT5G46940	Plant invertase/pectin methylesterase inhibitor superfamily protein;MQD22.8;ortholog	PECTINESTERASE INHIBITOR 1-RELATED (PTHR31707:SF47)	enzyme modulator(PC00095)	Arabidopsis thaliana
ARATH|TAIR=AT2G24280|UniProtKB=Q93Z34	AT2G24280	Alpha/beta-Hydrolases superfamily protein;At2g24280;ortholog	ALPHA/BETA-HYDROLASES SUPERFAMILY PROTEIN (PTHR11010:SF31)	serine protease(PC00203)	Arabidopsis thaliana
ARATH|TAIR=AT5G26667|UniProtKB=O04905	AT5G26667	UMP-CMP kinase 3;UMK3;ortholog	UMP-CMP KINASE (PTHR23359:SF107)	nucleotide kinase(PC00172)	Arabidopsis thaliana
membrane-bounded organelle (GO:0043227)	17166	171	203.48	-	0.84	0.000283	0.017
Gene ID	Mapped IDs	Gene names/symbols	PANTHER families/subfamilies	PANTHER classes	Species
ARATH|TAIR=AT3G12390|UniProtKB=Q9LHG9	AT3G12390	Nascent polypeptide-associated complex subunit alpha-like protein 1;At3g12390;ortholog	NASCENT POLYPEPTIDE-ASSOCIATED COMPLEX SUBUNIT ALPHA-LIKE PROTEIN 1-RELATED (PTHR21713:SF17)	basic helix-loop-helix transcription factor(PC00055)	Arabidopsis thaliana
ARATH|TAIR=locus|UniProtKB=Q8L719	AT5G02530	THO complex subunit 4B;ALY2;ortholog	POLYMERASE DELTA-INTERACTING PROTEIN 3 (PTHR19965:SF35)	RNA binding protein(PC00031)	Arabidopsis thaliana
ARATH|TAIR=AT4G14900|UniProtKB=Q940H8	AT4G14900	FRIGIDA-like protein 4b;FRL4B;ortholog	FRIGIDA-LIKE PROTEIN 4A-RELATED (PTHR31791:SF2)		Arabidopsis thaliana
ARATH|TAIR=AT5G39410|UniProtKB=Q8LGI2	AT5G39410	Probable mitochondrial saccharopine dehydrogenase-like oxidoreductase At5g39410;At5g39410;ortholog	SACCHAROPINE DEHYDROGENASE-LIKE OXIDOREDUCTASE (PTHR12286:SF5)		Arabidopsis thaliana
ARATH|TAIR=AT2G01210|UniProtKB=Q9ZU46	AT2G01210	Receptor protein kinase-like protein ZAR1;ZAR1;ortholog	RECEPTOR PROTEIN KINASE-LIKE PROTEIN ZAR1 (PTHR27008:SF11)		Arabidopsis thaliana
ARATH|TAIR=AT3G23810|UniProtKB=Q9LK36	AT3G23810	Adenosylhomocysteinase 2;SAHH2;ortholog	ADENOSYLHOMOCYSTEINASE-RELATED (PTHR23420:SF0)	hydrolase(PC00121)	Arabidopsis thaliana
ARATH|EnsemblGenome=AT1G79000|UniProtKB=Q9C5X9	AT1G79000	Histone acetyltransferase HAC1;HAC1;ortholog	CREB-BINDING PROTEIN (PTHR13808:SF1)	acetyltransferase(PC00038);chromatin/chromatin-binding protein(PC00077);transcription cofactor(PC00217)	Arabidopsis thaliana
ARATH|TAIR=AT3G57810|UniProtKB=Q8LBZ4	AT3G57810	OTU domain-containing protein At3g57810;At3g57810;ortholog	SUBFAMILY NOT NAMED (PTHR12419:SF8)	cysteine protease(PC00081);nucleic acid binding(PC00171)	Arabidopsis thaliana
ARATH|TAIR=AT4G00895|UniProtKB=Q8W481	AT4G00895	ATPase, F1 complex, OSCP/delta subunit protein;At4g00895;ortholog	ATPASE, F1 COMPLEX, OSCP/DELTA SUBUNIT PROTEIN (PTHR11910:SF8)	ATP synthase(PC00002);hydrolase(PC00121)	Arabidopsis thaliana
ARATH|TAIR=AT3G11964|UniProtKB=F4J8K6	AT3G11964	rRNA biogenesis protein RRP5;RRP5;ortholog	PROTEIN RRP5 HOMOLOG (PTHR23270:SF10)	nucleic acid binding(PC00171)	Arabidopsis thaliana
ARATH|TAIR=AT1G29940|UniProtKB=F4I366	AT1G29940	DNA-directed RNA polymerase I subunit 2;NRPA2;ortholog	DNA-DIRECTED RNA POLYMERASE I SUBUNIT RPA2 (PTHR20856:SF5)	DNA-directed RNA polymerase(PC00019);nucleotidyltransferase(PC00174)	Arabidopsis thaliana
ARATH|TAIR=locus|UniProtKB=Q3E7T8	AT4G05320	Polyubiquitin 14;UBQ14;ortholog	POLYUBIQUITIN 14 (PTHR10666:SF232)	ribosomal protein(PC00202)	Arabidopsis thaliana
ARATH|TAIR=AT5G10090|UniProtKB=Q9LX19	AT5G10090	Putative uncharacterized protein T31P16_80;TPR13;ortholog	SUBFAMILY NOT NAMED (PTHR46050:SF6)	chaperone(PC00072)	Arabidopsis thaliana
ARATH|TAIR=AT2G45150|UniProtKB=Q94A03	AT2G45150	Phosphatidate cytidylyltransferase 4, chloroplastic;CDS4;ortholog	PHOSPHATIDATE CYTIDYLYLTRANSFERASE 4, CHLOROPLASTIC-RELATED (PTHR47101:SF1)		Arabidopsis thaliana
ARATH|TAIR=AT2G20530|UniProtKB=Q9SIL6	AT2G20530	Prohibitin-6, mitochondrial;PHB6;ortholog	PROHIBITIN-2 (PTHR23222:SF1)		Arabidopsis thaliana
ARATH|TAIR=AT1G74000|UniProtKB=P92976	AT1G74000	Protein STRICTOSIDINE SYNTHASE-LIKE 11;SSL11;ortholog	PROTEIN STRICTOSIDINE SYNTHASE-LIKE 11-RELATED (PTHR10426:SF59)	lyase(PC00144)	Arabidopsis thaliana
ARATH|TAIR=AT5G16400|UniProtKB=Q9XFH9	AT5G16400	Thioredoxin F2, chloroplastic;At5g16400;ortholog	THIOREDOXIN (PTHR10438:SF284)		Arabidopsis thaliana
ARATH|TAIR=AT1G70380|UniProtKB=O64598	AT1G70380	Putative F-box protein At1g70380;At1g70380;ortholog	F-BOX ASSOCIATED UBIQUITINATION EFFECTOR FAMILY PROTEIN (PTHR31672:SF2)		Arabidopsis thaliana
ARATH|TAIR=AT5G51540|UniProtKB=F4KDA5	AT5G51540	Probable mitochondrial intermediate peptidase, mitochondrial;MIP;ortholog	MITOCHONDRIAL INTERMEDIATE PEPTIDASE (PTHR11804:SF5)	metalloprotease(PC00153)	Arabidopsis thaliana
ARATH|TAIR=AT4G31510|UniProtKB=Q9SV19	AT4G31510	Major centromere autoantigen B-like protein;At4g31510;ortholog	MAJOR CENTROMERE AUTOANTIGEN B-LIKE PROTEIN (PTHR33172:SF15)		Arabidopsis thaliana
ARATH|TAIR=AT5G12140|UniProtKB=Q945Q1	AT5G12140	Cysteine proteinase inhibitor 1;CYS1;ortholog	CYSTEINE PROTEINASE INHIBITOR 1 (PTHR11413:SF45)	protease inhibitor(PC00191)	Arabidopsis thaliana
ARATH|Gene=AT1G18900|UniProtKB=Q8GYP6	AT1G18900	Pentatricopeptide repeat-containing protein At1g18900;At1g18900;ortholog	SUBFAMILY NOT NAMED (PTHR45613:SF29)		Arabidopsis thaliana
ARATH|TAIR=AT4G39530|UniProtKB=Q9SVA5	AT4G39530	Pentatricopeptide repeat-containing protein At4g39530;PCMP-E52;ortholog	SUBFAMILY NOT NAMED (PTHR24015:SF548)	RNA binding protein(PC00031);serine/threonine protein kinase receptor(PC00205);transporter(PC00227)	Arabidopsis thaliana
ARATH|TAIR=AT5G03640|UniProtKB=Q9LZS4	AT5G03640	Protein kinase superfamily protein;At5g03640;ortholog	PROTEIN KINASE SUPERFAMILY PROTEIN (PTHR45637:SF27)		Arabidopsis thaliana
ARATH|TAIR=AT2G21500|UniProtKB=Q8RWF9	AT2G21500	At2g21560;At2g21500;ortholog	SUBFAMILY NOT NAMED (PTHR31150:SF2)		Arabidopsis thaliana
ARATH|TAIR=AT2G47400|UniProtKB=O22914	AT2G47400	Calvin cycle protein CP12-1, chloroplastic;CP12-1;ortholog	CALVIN CYCLE PROTEIN CP12-1, CHLOROPLASTIC-RELATED (PTHR33921:SF2)		Arabidopsis thaliana
ARATH|TAIR=AT1G08640|UniProtKB=Q93WG3	AT1G08640	Chloroplast J-like domain 1;CJD1;ortholog	CHLOROPLAST J-LIKE DOMAIN 1 (PTHR33372:SF1)		Arabidopsis thaliana
ARATH|Gene=AT2G42540|UniProtKB=Q42512	AT2G42540	Protein COLD-REGULATED 15A, chloroplastic;COR15A;ortholog			Arabidopsis thaliana
ARATH|TAIR=AT3G28830|UniProtKB=F4J0F0	AT3G28830	Mucin-like protein, putative (DUF1216);At3g28830;ortholog	DBJ|BAA95751.1-RELATED (PTHR31607:SF12)		Arabidopsis thaliana
ARATH|TAIR=AT4G02270|UniProtKB=O81417	AT4G02270	At4g02270;RHS13;ortholog	SUBFAMILY NOT NAMED (PTHR33470:SF1)		Arabidopsis thaliana
ARATH|TAIR=AT1G13330|UniProtKB=Q9FX64	AT1G13330	Homologous-pairing protein 2 homolog;HOP2;ortholog	HOMOLOGOUS-PAIRING PROTEIN 2 HOMOLOG (PTHR15938:SF0)	DNA binding protein(PC00009);enzyme modulator(PC00095);signaling molecule(PC00207)	Arabidopsis thaliana
ARATH|TAIR=AT5G67470|UniProtKB=Q9FJX6	AT5G67470	Formin-like protein 6;FH6;ortholog	FORMIN-LIKE PROTEIN 6 (PTHR23213:SF338)		Arabidopsis thaliana
ARATH|Gene=AT4G02070|UniProtKB=O04716	AT4G02070	DNA mismatch repair protein MSH6;MSH6;ortholog	DNA MISMATCH REPAIR PROTEIN MSH6 (PTHR11361:SF123)	DNA binding protein(PC00009)	Arabidopsis thaliana
ARATH|TAIR=AT5G13690|UniProtKB=Q9FNA3	AT5G13690	Alpha-N-acetylglucosaminidase;NAGLU;ortholog	ALPHA-N-ACETYLGLUCOSAMINIDASE (PTHR12872:SF1)		Arabidopsis thaliana
ARATH|Gene=AT5G42080|UniProtKB=P42697	AT5G42080	Dynamin-related protein 1A;DRP1A;ortholog	DYNAMIN-RELATED PROTEIN 1A (PTHR11566:SF138)	hydrolase(PC00121);microtubule family cytoskeletal protein(PC00157);small GTPase(PC00208)	Arabidopsis thaliana
ARATH|TAIR=AT2G38550|UniProtKB=Q9ZVH7	AT2G38550	Protein FATTY ACID EXPORT 3, chloroplastic;FAX3;ortholog	PROTEIN FATTY ACID EXPORT 3, CHLOROPLASTIC (PTHR12668:SF33)		Arabidopsis thaliana
ARATH|TAIR=AT4G28730|UniProtKB=Q8GWS0	AT4G28730	Glutaredoxin-C5, chloroplastic;GRXC5;ortholog	GLUTAREDOXIN-C5, CHLOROPLASTIC-RELATED (PTHR45694:SF10)	oxidoreductase(PC00176)	Arabidopsis thaliana
ARATH|TAIR=AT1G23640|UniProtKB=Q9ZUD1	AT1G23640	F5O8.19 protein;F5O8.19;ortholog	EXPRESSED PROTEIN-RELATED (PTHR31385:SF1)		Arabidopsis thaliana
ARATH|TAIR=AT1G59610|UniProtKB=Q9LQ55	AT1G59610	Dynamin-2B;DRP2B;ortholog	DYNAMIN-2B (PTHR11566:SF145)	hydrolase(PC00121);microtubule family cytoskeletal protein(PC00157);small GTPase(PC00208)	Arabidopsis thaliana
ARATH|TAIR=AT4G27640|UniProtKB=Q8W498	AT4G27640	ARM repeat superfamily protein;At4g27640;ortholog	IMPORTIN-4 (PTHR10527:SF6)	transfer/carrier protein(PC00219);transporter(PC00227)	Arabidopsis thaliana
ARATH|TAIR=AT3G51000|UniProtKB=Q9SD45	AT3G51000	AT3g51000/F24M12_40;F24M12.40;ortholog	SUBFAMILY NOT NAMED (PTHR43689:SF5)	serine protease(PC00203)	Arabidopsis thaliana
ARATH|TAIR=AT3G25220|UniProtKB=Q38935	AT3G25220	Peptidyl-prolyl cis-trans isomerase FKBP15-1;FKBP15-1;ortholog	PEPTIDYLPROLYL ISOMERASE (PTHR45779:SF6)		Arabidopsis thaliana
ARATH|TAIR=AT1G06410|UniProtKB=Q9LMI0	AT1G06410	Probable alpha,alpha-trehalose-phosphate synthase [UDP-forming] 7;TPS7;ortholog	ALPHA,ALPHA-TREHALOSE-PHOSPHATE SYNTHASE [UDP-FORMING] 7-RELATED (PTHR10788:SF73)		Arabidopsis thaliana
ARATH|Gene=AT4G13850|UniProtKB=Q9SVM8	AT4G13850	Glycine-rich RNA-binding protein 2, mitochondrial;RBG2;ortholog	GLYCINE-RICH RNA-BINDING PROTEIN 2, MITOCHONDRIAL (PTHR15241:SF27)	mRNA splicing factor(PC00148)	Arabidopsis thaliana
ARATH|Gene=AT2G39780|UniProtKB=P42814	AT2G39780	Ribonuclease 2;RNS2;ortholog	RIBONUCLEASE 2 (PTHR11240:SF41)		Arabidopsis thaliana
ARATH|TAIR=AT1G75110|UniProtKB=Q9C9Q5	AT1G75110	Arabinosyltransferase RRA2;RRA2;ortholog	ARABINOSYLTRANSFERASE RRA1-RELATED (PTHR46581:SF3)		Arabidopsis thaliana
ARATH|TAIR=AT1G09850|UniProtKB=Q0WVJ5	AT1G09850	At1g09850;XBCP3;ortholog	SUBFAMILY NOT NAMED (PTHR12411:SF387)	cysteine protease(PC00081);protease inhibitor(PC00191)	Arabidopsis thaliana
ARATH|TAIR=AT2G39090|UniProtKB=Q8VY89	AT2G39090	Anaphase-promoting complex subunit 7;APC7;ortholog	ANAPHASE-PROMOTING COMPLEX SUBUNIT 7 (PTHR12558:SF8)		Arabidopsis thaliana
ARATH|TAIR=AT3G05020|UniProtKB=P11829	AT3G05020	Acyl carrier protein 1, chloroplastic;ACP1;ortholog	ACYL CARRIER PROTEIN 1, CHLOROPLASTIC-RELATED (PTHR46153:SF1)		Arabidopsis thaliana
ARATH|TAIR=AT3G17220|UniProtKB=Q9LUV1	AT3G17220	Pectinesterase inhibitor 2;PMEI2;ortholog	PECTINESTERASE INHIBITOR 1-RELATED (PTHR31707:SF47)	enzyme modulator(PC00095)	Arabidopsis thaliana
ARATH|TAIR=AT3G45830|UniProtKB=Q9LZU7	AT3G45830	DNA-binding protein-like;F16L2_40;ortholog	NUCLEAR FACTOR RELATED TO KAPPA-B-BINDING PROTEIN (PTHR13052:SF0)	nucleic acid binding(PC00171);transcription factor(PC00218)	Arabidopsis thaliana
ARATH|EnsemblGenome=AT5G67380|UniProtKB=Q08467	AT5G67380	Casein kinase II subunit alpha-1;CKA1;ortholog	CASEIN KINASE II SUBUNIT ALPHA (PTHR24054:SF0)		Arabidopsis thaliana
ARATH|Gene=AT3G26860|UniProtKB=Q9LW24	AT3G26860	S-protein homolog 23;SPH23;ortholog	PLANT SELF-INCOMPATIBILITY PROTEIN S1 FAMILY-RELATED (PTHR31232:SF2)		Arabidopsis thaliana
ARATH|TAIR=AT2G31570|UniProtKB=O04922	AT2G31570	Probable glutathione peroxidase 2;GPX2;ortholog	GLUTATHIONE PEROXIDASE 2-RELATED (PTHR11592:SF87)	peroxidase(PC00180)	Arabidopsis thaliana
ARATH|TAIR=AT4G35000|UniProtKB=Q42564	AT4G35000	L-ascorbate peroxidase 3, peroxisomal;APX3;ortholog	L-ASCORBATE PEROXIDASE 3, PEROXISOMAL (PTHR31356:SF9)		Arabidopsis thaliana
ARATH|TAIR=AT4G24090|UniProtKB=Q5XEV6	AT4G24090	At4g24090;At4g24090;ortholog	SUBFAMILY NOT NAMED (PTHR36383:SF1)		Arabidopsis thaliana
ARATH|TAIR=AT1G37130|UniProtKB=P11035	AT1G37130	Nitrate reductase [NADH] 2;NIA2;ortholog	NADH-CYTOCHROME B5 REDUCTASE (PTHR19370:SF185)		Arabidopsis thaliana
ARATH|TAIR=AT5G20500|UniProtKB=Q8LFQ6	AT5G20500	Glutaredoxin-C4;GRXC4;ortholog	GLUTAREDOXIN-C4 (PTHR45694:SF7)	oxidoreductase(PC00176)	Arabidopsis thaliana
ARATH|TAIR=AT1G02250|UniProtKB=O81914	AT1G02250	NAC domain-containing protein 5;NAC005;ortholog	NAC DOMAIN-CONTAINING PROTEIN 1-RELATED (PTHR31989:SF129)		Arabidopsis thaliana
ARATH|TAIR=AT2G47710|UniProtKB=O82240	AT2G47710	Adenine nucleotide alpha hydrolases-like superfamily protein;At2g47710;ortholog	ADENINE NUCLEOTIDE ALPHA HYDROLASES-LIKE SUPERFAMILY PROTEIN (PTHR46553:SF3)		Arabidopsis thaliana
ARATH|TAIR=AT1G32220|UniProtKB=Q9FVR6	AT1G32220	Uncharacterized protein At1g32220, chloroplastic;At1g32220;ortholog	SUBFAMILY NOT NAMED (PTHR12126:SF5)	dehydrogenase(PC00092);reductase(PC00198)	Arabidopsis thaliana
ARATH|TAIR=AT5G20710|UniProtKB=Q9SCV5	AT5G20710	Beta-galactosidase 7;BGAL7;ortholog	BETA-GALACTOSIDASE 15-RELATED (PTHR23421:SF88)	galactosidase(PC00104)	Arabidopsis thaliana
ARATH|Gene=AT4G13590|UniProtKB=Q9T0H9	AT4G13590	Protein PAM71-homolog, chloroplastic;PAM71-HL;ortholog	PROTEIN PAM71-HOMOLOG, CHLOROPLASTIC (PTHR12608:SF7)		Arabidopsis thaliana
ARATH|Gene=AT5G55160|UniProtKB=Q9FLP6	AT5G55160	Small ubiquitin-related modifier 2;SUMO2;ortholog	SMALL UBIQUITIN-RELATED MODIFIER 1 (PTHR10562:SF14)		Arabidopsis thaliana
ARATH|TAIR=AT2G21060|UniProtKB=Q38896	AT2G21060	Cold shock domain-containing protein 4;CSP4;ortholog	COLD SHOCK DOMAIN-CONTAINING PROTEIN 3-RELATED (PTHR46565:SF2)		Arabidopsis thaliana
ARATH|TAIR=AT1G61790|UniProtKB=Q9SYB5	AT1G61790	Probable dolichyl-diphosphooligosaccharide--protein glycosyltransferase subunit 3B;OST3B;ortholog	GH11935P (PTHR12692:SF0)	glycosyltransferase(PC00111)	Arabidopsis thaliana
ARATH|TAIR=AT2G16360|UniProtKB=Q9SIW5	AT2G16360	40S ribosomal protein S25-1;RPS25A;ortholog	40S RIBOSOMAL PROTEIN S25-1-RELATED (PTHR12850:SF16)		Arabidopsis thaliana
ARATH|TAIR=AT3G22320|UniProtKB=O81098	AT3G22320	DNA-directed RNA polymerases II and IV subunit 5A;NRPB5A;ortholog	DNA-DIRECTED RNA POLYMERASES I, II, AND III SUBUNIT RPABC1 (PTHR10535:SF0)	DNA-directed RNA polymerase(PC00019);nucleotidyltransferase(PC00174)	Arabidopsis thaliana
ARATH|TAIR=AT1G08600|UniProtKB=F4HW51	AT1G08600	Protein CHROMATIN REMODELING 20;ATRX;ortholog	TRANSCRIPTIONAL REGULATOR ATRX HOMOLOG (PTHR45797:SF1)		Arabidopsis thaliana
ARATH|TAIR=AT5G61390|UniProtKB=Q0V842	AT5G61390	Protein NEN2;NEN2;ortholog	DNA POLYMERASE III, EPSILON SUBUNIT (PTHR30231:SF4)		Arabidopsis thaliana
ARATH|TAIR=AT3G02020|UniProtKB=Q9S702	AT3G02020	Aspartokinase 3, chloroplastic;AK3;ortholog	ASPARTOKINASE (PTHR21499:SF50)	amino acid kinase(PC00045)	Arabidopsis thaliana
ARATH|Gene=AT2G34900|UniProtKB=Q84XV2	AT2G34900	Transcription factor GTE1;GTE1;ortholog	HOMEOTIC PROTEIN FEMALE STERILE-RELATED (PTHR22880:SF225)		Arabidopsis thaliana
ARATH|TAIR=AT5G43880|UniProtKB=Q9LKC1	AT5G43880	Methyl-coenzyme M reductase II subunit gamma, putative (DUF3741);TRM21;ortholog	M REDUCTASE II SUBUNIT GAMMA, PUTATIVE DUF3741 -RELATED (PTHR46634:SF3)		Arabidopsis thaliana
ARATH|TAIR=AT5G21080|UniProtKB=F4K6Z1	AT5G21080	Uncharacterized protein;At5g21080;ortholog	SUBFAMILY NOT NAMED (PTHR46087:SF6)		Arabidopsis thaliana
ARATH|TAIR=AT2G34680|UniProtKB=F4IIU4	AT2G34680	187-kDa microtubule-associated protein AIR9;AIR9;ortholog			Arabidopsis thaliana
ARATH|TAIR=AT1G07910|UniProtKB=Q0WL81	AT1G07910	tRNA ligase 1;RNL;ortholog	TRNA LIGASE 1 (PTHR35460:SF1)		Arabidopsis thaliana
ARATH|TAIR=AT5G53560|UniProtKB=Q42342	AT5G53560	Cytochrome b5 isoform E;CYTB5-E;ortholog	CYTOCHROME B5 ISOFORM E (PTHR19359:SF22)	oxidase(PC00175)	Arabidopsis thaliana
ARATH|Gene=AT3G15640|UniProtKB=Q9LW15	AT3G15640	Cytochrome c oxidase subunit 5b-1, mitochondrial;COX5B-1;ortholog	CYTOCHROME C OXIDASE SUBUNIT 5B, MITOCHONDRIAL (PTHR10122:SF0)	oxidase(PC00175)	Arabidopsis thaliana
ARATH|TAIR=AT4G04020|UniProtKB=O81439	AT4G04020	Probable plastid-lipid-associated protein 1, chloroplastic;PAP1;ortholog	PLASTID-LIPID-ASSOCIATED PROTEIN 1, CHLOROPLASTIC-RELATED (PTHR31906:SF7)		Arabidopsis thaliana
ARATH|TAIR=AT2G27170|UniProtKB=Q56YN8	AT2G27170	Structural maintenance of chromosomes protein 3;SMC3;ortholog	STRUCTURAL MAINTENANCE OF CHROMOSOMES PROTEIN 3 (PTHR43977:SF1)		Arabidopsis thaliana
ARATH|TAIR=AT5G64150|UniProtKB=Q9FMI5	AT5G64150	At5g64156;MHJ24.13;ortholog	SUBFAMILY NOT NAMED (PTHR47441:SF2)		Arabidopsis thaliana
ARATH|Gene=AT4G03520|UniProtKB=Q9SEU8	AT4G03520	Thioredoxin M2, chloroplastic;At4g03520;ortholog	THIOREDOXIN M1, CHLOROPLASTIC-RELATED (PTHR45663:SF8)	oxidoreductase(PC00176)	Arabidopsis thaliana
ARATH|Gene=AT2G47470|UniProtKB=O22263	AT2G47470	Protein disulfide-isomerase like 2-1;PDIL2-1;ortholog	THIOREDOXIN DOMAIN-CONTAINING PROTEIN 5 (PTHR45672:SF3)		Arabidopsis thaliana
ARATH|TAIR=AT2G24255|UniProtKB=Q8S8L1	AT2G24255	LOW protein: F-box/kelch-repeat protein;At2g24255;ortholog			Arabidopsis thaliana
ARATH|TAIR=AT2G20800|UniProtKB=Q9SKT7	AT2G20800	External alternative NAD(P)H-ubiquinone oxidoreductase B4, mitochondrial;NDB4;ortholog	EXTERNAL ALTERNATIVE NAD P H-UBIQUINONE OXIDOREDUCTASE B4, MITOCHONDRIAL (PTHR43706:SF3)	dehydrogenase(PC00092);oxidase(PC00175);reductase(PC00198)	Arabidopsis thaliana
ARATH|TAIR=AT5G46020|UniProtKB=Q9FNM0	AT5G46020	28 kDa heat/acid-stable phosphoprotein-like protein;MCL19.6;ortholog	28 KDA HEAT- AND ACID-STABLE PHOSPHOPROTEIN (PTHR22055:SF0)		Arabidopsis thaliana
ARATH|Gene=AT4G09000|UniProtKB=F4JJ94	AT4G09000	General regulatory factor 1;GRF1;ortholog	14-3-3-LIKE PROTEIN GF14 CHI-RELATED (PTHR18860:SF26)		Arabidopsis thaliana
ARATH|TAIR=AT1G33520|UniProtKB=Q9C801	AT1G33520	Protein MOS2;MOS2;ortholog	G PATCH DOMAIN AND KOW MOTIFS-CONTAINING PROTEIN (PTHR15818:SF2)	nucleic acid binding(PC00171)	Arabidopsis thaliana
ARATH|TAIR=AT4G13270|UniProtKB=Q52K84	AT4G13270	At4g13270;At4g13270;ortholog	SUBFAMILY NOT NAMED (PTHR31852:SF15)		Arabidopsis thaliana
ARATH|TAIR=AT1G05580|UniProtKB=Q8VYD4	AT1G05580	Cation/H(+) antiporter 23, chloroplastic;CHX23;ortholog	CATION/H + ANTIPORTER 21-RELATED (PTHR32468:SF15)	transporter(PC00227)	Arabidopsis thaliana
ARATH|TAIR=AT1G49880|UniProtKB=Q8GXX0	AT1G49880	FAD-linked sulfhydryl oxidase ERV1;ERV1;ortholog	FAD-LINKED SULFHYDRYL OXIDASE ALR (PTHR12645:SF0)	oxidase(PC00175)	Arabidopsis thaliana
ARATH|TAIR=AT2G19900|UniProtKB=O82191	AT2G19900	NADP-dependent malic enzyme 1;NADP-ME1;ortholog	NADP-DEPENDENT MALIC ENZYME 1 (PTHR23406:SF54)	acyltransferase(PC00042);decarboxylase(PC00089);dehydrogenase(PC00092)	Arabidopsis thaliana
ARATH|Gene=AT3G11540|UniProtKB=Q96301	AT3G11540	Probable UDP-N-acetylglucosamine--peptide N-acetylglucosaminyltransferase SPINDLY;SPY;ortholog	UDP-N-ACETYLGLUCOSAMINE--PEPTIDE N-ACETYLGLUCOSAMINYLTRANSFERASE SPINDLY-RELATED (PTHR44835:SF1)		Arabidopsis thaliana
ARATH|TAIR=AT5G42890|UniProtKB=Q9FMN0	AT5G42890	Putative uncharacterized protein;SCP2;ortholog	SUBFAMILY NOT NAMED (PTHR10094:SF24)		Arabidopsis thaliana
ARATH|Gene=AT4G05320|UniProtKB=Q8H159	AT4G05320	Polyubiquitin 10;UBQ10;ortholog	F15I1.3 PROTEIN-RELATED (PTHR10666:SF276)	ribosomal protein(PC00202)	Arabidopsis thaliana
ARATH|TAIR=AT4G10040|UniProtKB=Q9T0G2	AT4G10040	Cytochrome c-2;CYTC-2;ortholog	CYTOCHROME C-1-RELATED (PTHR11961:SF9)		Arabidopsis thaliana
ARATH|TAIR=AT3G55150|UniProtKB=Q8VY27	AT3G55150	Exocyst subunit exo70 family protein H1;EXO70H1;ortholog	EXOCYST SUBUNIT EXO70 FAMILY PROTEIN H1-RELATED (PTHR12542:SF26)	membrane traffic protein(PC00150)	Arabidopsis thaliana
ARATH|TAIR=AT2G19770|UniProtKB=Q38905	AT2G19770	Profilin-4;PRO4;ortholog	PROFILIN-3-RELATED (PTHR11604:SF21)	non-motor actin binding protein(PC00165)	Arabidopsis thaliana
ARATH|TAIR=AT3G49560|UniProtKB=Q9SCK3	AT3G49560	At3g49560;T9C5.150;ortholog	SUBFAMILY NOT NAMED (PTHR14110:SF6)	transporter(PC00227)	Arabidopsis thaliana
ARATH|TAIR=AT1G34130|UniProtKB=Q9FX21	AT1G34130	Dolichyl-diphosphooligosaccharide--protein glycosyltransferase subunit STT3B;STT3B;ortholog	DOLICHYL-DIPHOSPHOOLIGOSACCHARIDE--PROTEIN GLYCOSYLTRANSFERASE SUBUNIT STT3A (PTHR13872:SF1)	glycosyltransferase(PC00111)	Arabidopsis thaliana
ARATH|TAIR=AT5G54800|UniProtKB=Q9M5A9	AT5G54800	Glucose-6-phosphate/phosphate translocator 1, chloroplastic;GPT1;ortholog			Arabidopsis thaliana
ARATH|TAIR=AT2G19920|UniProtKB=O82189	AT2G19920	Probable RNA-dependent RNA polymerase 4;RDR4;ortholog	RNA-DEPENDENT RNA POLYMERASE 3-RELATED (PTHR23079:SF13)	RNA binding protein(PC00031)	Arabidopsis thaliana
ARATH|Gene=AT3G58110|UniProtKB=Q9M2K5	AT3G58110	Putative uncharacterized protein F9D24.20;F9D24.20;ortholog	SUBFAMILY NOT NAMED (PTHR35120:SF2)		Arabidopsis thaliana
ARATH|TAIR=AT1G76180|UniProtKB=P42763	AT1G76180	Dehydrin ERD14;ERD14;ortholog	DEHYDRIN COR47-RELATED (PTHR33346:SF2)		Arabidopsis thaliana
ARATH|TAIR=AT1G75940|UniProtKB=Q84WV2	AT1G75940	Beta-glucosidase 20;BGLU20;ortholog	BETA-D-GLUCOPYRANOSYL ABSCISATE BETA-GLUCOSIDASE-RELATED (PTHR10353:SF137)		Arabidopsis thaliana
ARATH|TAIR=AT2G19520|UniProtKB=O22607	AT2G19520	WD-40 repeat-containing protein MSI4;MSI4;ortholog	WD-40 REPEAT-CONTAINING PROTEIN MSI4-RELATED (PTHR22850:SF85)		Arabidopsis thaliana
ARATH|TAIR=AT5G45550|UniProtKB=Q9FHI1	AT5G45550	MOB kinase activator-like 1A;MOB1A;ortholog	MOB KINASE ACTIVATOR 1B (PTHR22599:SF8)	kinase activator(PC00138)	Arabidopsis thaliana
ARATH|TAIR=AT2G38540|UniProtKB=Q42589	AT2G38540	Non-specific lipid-transfer protein 1;LTP1;ortholog	NON-SPECIFIC LIPID-TRANSFER PROTEIN 1-RELATED (PTHR33076:SF41)		Arabidopsis thaliana
ARATH|Gene=AT2G20990|UniProtKB=Q9SKR2	AT2G20990	Synaptotagmin-1;SYT1;ortholog	CALCIUM-DEPENDENT LIPID-BINDING CALB DOMAIN FAMILY PROTEIN-RELATED (PTHR10774:SF175)		Arabidopsis thaliana
ARATH|TAIR=AT1G19100|UniProtKB=Q56Y74	AT1G19100	Protein MICRORCHIDIA 6;MORC6;ortholog	PROTEIN MICRORCHIDIA 6 (PTHR23336:SF44)		Arabidopsis thaliana
ARATH|TAIR=AT1G17880|UniProtKB=Q9SMW7	AT1G17880	Basic transcription factor 3;BTF3;ortholog	BASIC TRANSCRIPTION FACTOR 3-RELATED (PTHR10351:SF52)		Arabidopsis thaliana
ARATH|TAIR=AT4G20830|UniProtKB=Q9SVG4	AT4G20830	Berberine bridge enzyme-like 19;At4g20830;ortholog	BERBERINE BRIDGE ENZYME-LIKE 1-RELATED (PTHR32448:SF34)		Arabidopsis thaliana
ARATH|TAIR=AT3G45100|UniProtKB=Q94BX4	AT3G45100	Phosphatidylinositol N-acetylglucosaminyltransferase subunit A;PIGA;ortholog	PHOSPHATIDYLINOSITOL N-ACETYLGLUCOSAMINYLTRANSFERASE SUBUNIT A (PTHR45871:SF1)		Arabidopsis thaliana
ARATH|TAIR=AT5G43185|UniProtKB=Q3E7J3	AT5G43185	At5g43185;At5g43185;ortholog			Arabidopsis thaliana
ARATH|TAIR=AT2G13650|UniProtKB=Q941R4	AT2G13650	GDP-mannose transporter GONST1;GONST1;ortholog			Arabidopsis thaliana
ARATH|TAIR=AT4G26100|UniProtKB=P42158	AT4G26100	Casein kinase 1-like protein 1;CKL1;ortholog	CASEIN KINASE I ISOFORM EPSILON (PTHR11909:SF18)	non-receptor serine/threonine protein kinase(PC00167)	Arabidopsis thaliana
ARATH|TAIR=AT5G57110|UniProtKB=Q9LF79	AT5G57110	Calcium-transporting ATPase 8, plasma membrane-type;ACA8;ortholog	CALCIUM-TRANSPORTING ATPASE 8, PLASMA MEMBRANE-TYPE (PTHR24093:SF428)	cation transporter(PC00068);hydrolase(PC00121);ion channel(PC00133)	Arabidopsis thaliana
ARATH|TAIR=AT2G10440|UniProtKB=Q9SHV7	AT2G10440	Probable mediator of RNA polymerase II transcription subunit 15c;MED15C;ortholog	MEDIATOR OF RNA POLYMERASE II TRANSCRIPTION SUBUNIT 15A-RELATED (PTHR33137:SF4)		Arabidopsis thaliana
ARATH|TAIR=AT1G64310|UniProtKB=Q9C7V5	AT1G64310	Putative pentatricopeptide repeat-containing protein At1g64310;PCMP-E65;ortholog	SUBFAMILY NOT NAMED (PTHR24015:SF1619)	RNA binding protein(PC00031);serine/threonine protein kinase receptor(PC00205);transporter(PC00227)	Arabidopsis thaliana
ARATH|TAIR=AT2G03850|UniProtKB=Q9SI55	AT2G03850	At2g03850;At2g03850;ortholog			Arabidopsis thaliana
ARATH|TAIR=AT4G24800|UniProtKB=Q8W4Q4	AT4G24800	AT4g24800/F6I7_10;ECIP1;ortholog	LD21074P (PTHR12626:SF0)	translation elongation factor(PC00222)	Arabidopsis thaliana
ARATH|TAIR=AT4G11600|UniProtKB=O48646	AT4G11600	Probable phospholipid hydroperoxide glutathione peroxidase 6, mitochondrial;GPX6;ortholog	PHOSPHOLIPID HYDROPEROXIDE GLUTATHIONE PEROXIDASE 6, MITOCHONDRIAL-RELATED (PTHR11592:SF51)	peroxidase(PC00180)	Arabidopsis thaliana
ARATH|Gene=AT5G19470|UniProtKB=P0C026	AT5G19470	Nudix hydrolase 24, chloroplastic;NUDT24;ortholog	SI:DKEY-6N6.2 (PTHR13622:SF10)		Arabidopsis thaliana
ARATH|TAIR=AT3G09440|UniProtKB=O65719	AT3G09440	Heat shock 70 kDa protein 3;HSP70-3;ortholog	HEAT SHOCK 70 KDA PROTEIN 3 (PTHR19375:SF342)		Arabidopsis thaliana
ARATH|Gene=AT5G07550|UniProtKB=Q42574	AT5G07550	Oleosin;ATGRP19;ortholog	GLYCINE-RICH PROTEIN-RELATED (PTHR33203:SF7)		Arabidopsis thaliana
ARATH|TAIR=AT5G07050|UniProtKB=Q9FL41	AT5G07050	WAT1-related protein At5g07050;At5g07050;ortholog	SUBFAMILY NOT NAMED (PTHR31218:SF19)		Arabidopsis thaliana
ARATH|TAIR=AT5G10410|UniProtKB=Q8H0W9	AT5G10410	Putative clathrin assembly protein At5g10410;At5g10410;ortholog	SUBFAMILY NOT NAMED (PTHR22951:SF18)	vesicle coat protein(PC00235)	Arabidopsis thaliana
ARATH|TAIR=AT5G19510|UniProtKB=Q9SCX3	AT5G19510	Elongation factor 1-beta 2;At5g19510;ortholog	ELONGATION FACTOR 1-BETA 1-RELATED (PTHR11595:SF52)	translation elongation factor(PC00222)	Arabidopsis thaliana
ARATH|TAIR=AT3G02730|UniProtKB=Q9XFH8	AT3G02730	Thioredoxin F1, chloroplastic;At3g02730;ortholog	THIOREDOXIN (PTHR10438:SF284)		Arabidopsis thaliana
ARATH|TAIR=AT2G03740|UniProtKB=Q9ZPQ7	AT2G03740	At2g03740;At2g03740;ortholog			Arabidopsis thaliana
ARATH|TAIR=AT1G10490|UniProtKB=Q9XIK4	AT1G10490	RNA cytidine acetyltransferase 1;At1g10490;ortholog	RNA CYTIDINE ACETYLTRANSFERASE (PTHR10925:SF5)		Arabidopsis thaliana
ARATH|TAIR=AT5G47160|UniProtKB=Q9LVU3	AT5G47160	YDG domain-containing protein At5g47160;At5g47160;ortholog			Arabidopsis thaliana
ARATH|Gene=AT1G23570|UniProtKB=Q1PFT1	AT1G23570	Putative uncharacterized protein;At1g23570;ortholog	EXPRESSED PROTEIN-RELATED (PTHR31385:SF1)		Arabidopsis thaliana
ARATH|TAIR=AT4G31940|UniProtKB=Q9SZ46	AT4G31940	Cytochrome P450 82C4;CYP82C4;ortholog	CYTOCHROME P450 82C2-RELATED (PTHR24298:SF111)	oxygenase(PC00177)	Arabidopsis thaliana
ARATH|TAIR=AT2G01090|UniProtKB=Q9SJV7	AT2G01090	Cytochrome b-c1 complex subunit 6;At2g01090;ortholog	CYTOCHROME B-C1 COMPLEX SUBUNIT 6, MITOCHONDRIAL (PTHR15336:SF0)	reductase(PC00198)	Arabidopsis thaliana
ARATH|TAIR=AT1G47380|UniProtKB=Q9FX08	AT1G47380	Probable protein phosphatase 2C 12;At1g47380;ortholog	PROTEIN PHOSPHATASE 2C 12-RELATED (PTHR13832:SF25)	kinase inhibitor(PC00139);protein phosphatase(PC00195)	Arabidopsis thaliana
ARATH|TAIR=AT1G80630|UniProtKB=Q9M8N0	AT1G80630	At1g80630;At1g80630;ortholog	SUBFAMILY NOT NAMED (PTHR13318:SF13)		Arabidopsis thaliana
ARATH|TAIR=AT5G07950|UniProtKB=Q8LA67	AT5G07950	Putative uncharacterized protein;At5g07950;ortholog	CYCLIN-DEPENDENT KINASE 2-INTERACTING PROTEIN (PTHR15827:SF2)		Arabidopsis thaliana
ARATH|EnsemblGenome=AT4G17440|UniProtKB=O23587	AT4G17440	Chromogranin (DUF1639);dl4755w;ortholog	CHROMOGRANIN DUF1639 (PTHR33130:SF10)		Arabidopsis thaliana
ARATH|Gene=AT4G20310|UniProtKB=F4JUU5	AT4G20310	Membrane-bound transcription factor site-2 protease homolog;S2P;ortholog	MEMBRANE-BOUND TRANSCRIPTION FACTOR SITE-2 PROTEASE (PTHR13325:SF3)	metalloprotease(PC00153)	Arabidopsis thaliana
ARATH|TAIR=AT1G76800|UniProtKB=Q9SRD3	AT1G76800	Vacuolar iron transporter homolog 2;At1g76800;ortholog	VACUOLAR IRON TRANSPORTER HOMOLOG 1-RELATED (PTHR31851:SF35)		Arabidopsis thaliana
ARATH|Gene=AT2G28470|UniProtKB=Q9SCV4	AT2G28470	Beta-galactosidase 8;BGAL8;ortholog	BETA-GALACTOSIDASE 8 (PTHR23421:SF58)	galactosidase(PC00104)	Arabidopsis thaliana
ARATH|TAIR=AT1G06520|UniProtKB=Q9SHJ5	AT1G06520	Glycerol-3-phosphate acyltransferase 1;GPAT1;ortholog	GLYCEROL-3-PHOSPHATE ACYLTRANSFERASE 1 (PTHR15486:SF44)	acyltransferase(PC00042)	Arabidopsis thaliana
ARATH|TAIR=locus|UniProtKB=Q9SCS2	AT3G50530	CDPK-related kinase 5;CRK5;ortholog	CDPK-RELATED KINASE 2-RELATED (PTHR24349:SF115)	non-motor microtubule binding protein(PC00166);non-receptor serine/threonine protein kinase(PC00167)	Arabidopsis thaliana
ARATH|TAIR=AT4G35010|UniProtKB=Q9SCV1	AT4G35010	Beta-galactosidase 11;BGAL11;ortholog	BETA-GALACTOSIDASE 11-RELATED (PTHR23421:SF52)	galactosidase(PC00104)	Arabidopsis thaliana
ARATH|TAIR=AT5G56330|UniProtKB=Q9FM99	AT5G56330	Alpha carbonic anhydrase 8;ACA8;ortholog	ALPHA CARBONIC ANHYDRASE 2-RELATED (PTHR18952:SF184)		Arabidopsis thaliana
ARATH|TAIR=AT2G35490|UniProtKB=O82291	AT2G35490	Probable plastid-lipid-associated protein 3, chloroplastic;PAP3;ortholog	PLASTID-LIPID-ASSOCIATED PROTEIN 3, CHLOROPLASTIC-RELATED (PTHR31906:SF5)		Arabidopsis thaliana
ARATH|TAIR=AT2G27530|UniProtKB=P59230	AT2G27530	60S ribosomal protein L10a-2;RPL10AB;ortholog	RIBOSOMAL PROTEIN (PTHR23105:SF101)	ribosomal protein(PC00202)	Arabidopsis thaliana
ARATH|TAIR=AT2G25350|UniProtKB=Q8S8D3	AT2G25350	PX domain-containing protein EREL2;EREL2;ortholog	PX DOMAIN-CONTAINING PROTEIN EREL1-RELATED (PTHR46856:SF1)		Arabidopsis thaliana
ARATH|Gene=AT4G39260|UniProtKB=Q03251	AT4G39260	Glycine-rich RNA-binding protein 8;RBG8;ortholog	GLYCINE-RICH RNA-BINDING PROTEIN 7-RELATED (PTHR15241:SF28)	mRNA splicing factor(PC00148)	Arabidopsis thaliana
ARATH|Gene=AT1G59750|UniProtKB=Q8L7G0	AT1G59750	Auxin response factor 1;ARF1;ortholog	AUXIN RESPONSE FACTOR 1 (PTHR31384:SF24)		Arabidopsis thaliana
ARATH|TAIR=AT1G75850|UniProtKB=F4I0P8	AT1G75850	Vacuolar protein sorting-associated protein 35B;VPS35B;ortholog	VACUOLAR PROTEIN SORTING-ASSOCIATED PROTEIN 35B (PTHR11099:SF2)	membrane traffic protein(PC00150)	Arabidopsis thaliana
ARATH|TAIR=AT3G63400|UniProtKB=Q9LY75	AT3G63400	Peptidyl-prolyl cis-trans isomerase CYP63;CYP63;ortholog	PEPTIDYL-PROLYL CIS-TRANS ISOMERASE CYP63 (PTHR11071:SF410)		Arabidopsis thaliana
ARATH|TAIR=AT4G17530|UniProtKB=Q9SEH3	AT4G17530	Ras-related protein RABD2c;RABD2C;ortholog	RAS-RELATED PROTEIN RABD2B-RELATED (PTHR24073:SF666)		Arabidopsis thaliana
ARATH|TAIR=AT1G70670|UniProtKB=Q9CAB7	AT1G70670	Probable peroxygenase 4;PXG4;ortholog	INACTIVE PEROXYGENASE-LIKE PROTEIN-RELATED (PTHR31495:SF1)		Arabidopsis thaliana
ARATH|TAIR=AT3G06610|UniProtKB=Q9C901	AT3G06610	DNA-binding enhancer protein-like protein;At3g06610;ortholog	HUNTINGTIN-INTERACTING PROTEIN K (PTHR31184:SF2)		Arabidopsis thaliana
ARATH|TAIR=AT3G55360|UniProtKB=Q9M2U2	AT3G55360	Very-long-chain enoyl-CoA reductase;ECR;ortholog	SC2 (PTHR10556:SF28)	dehydrogenase(PC00092)	Arabidopsis thaliana
ARATH|Gene=AT1G35160|UniProtKB=F4HWQ5	AT1G35160	GF14 protein phi chain;GF14 PHI;ortholog	14-3-3-LIKE PROTEIN GF14 CHI-RELATED (PTHR18860:SF26)		Arabidopsis thaliana
ARATH|TAIR=AT3G08970|UniProtKB=Q9SR96	AT3G08970	DnaJ protein ERDJ3A;ERDJ3A;ortholog	DNAJ PROTEIN ERDJ3A (PTHR45184:SF1)		Arabidopsis thaliana
ARATH|TAIR=AT2G45350|UniProtKB=O22137	AT2G45350	Pentatricopeptide repeat-containing protein At2g45350, chloroplastic;CRR4;ortholog	SUBFAMILY NOT NAMED (PTHR24015:SF867)	RNA binding protein(PC00031);serine/threonine protein kinase receptor(PC00205);transporter(PC00227)	Arabidopsis thaliana
ARATH|TAIR=AT1G76020|UniProtKB=A0JQ12	AT1G76020	At1g76020;At1g76020;ortholog	SUBFAMILY NOT NAMED (PTHR33875:SF2)		Arabidopsis thaliana
ARATH|TAIR=AT4G02990|UniProtKB=Q9ZT96	AT4G02990	Transcription termination factor MTERF4, chloroplastic;MTERF4;ortholog	TRANSCRIPTION TERMINATION FACTOR MTERF4, CHLOROPLASTIC (PTHR13068:SF24)		Arabidopsis thaliana
ARATH|TAIR=AT5G18320|UniProtKB=Q3E9F7	AT5G18320	Putative U-box domain-containing protein 46;PUB46;ortholog	U-BOX DOMAIN-CONTAINING PROTEIN 46-RELATED (PTHR23315:SF75)	cell adhesion molecule(PC00069);cytoskeletal protein(PC00085);signaling molecule(PC00207);storage protein(PC00210)	Arabidopsis thaliana
ARATH|TAIR=AT3G04820|UniProtKB=Q5XVC2	AT3G04820	Pseudouridine synthase family protein;At3g04820;ortholog	PSEUDOURIDYLATE SYNTHASE 7 HOMOLOG (PTHR13326:SF21)		Arabidopsis thaliana
ARATH|Gene=AT2G21660|UniProtKB=Q03250	AT2G21660	Glycine-rich RNA-binding protein 7;RBG7;ortholog	GLYCINE-RICH RNA-BINDING PROTEIN 7-RELATED (PTHR15241:SF28)	mRNA splicing factor(PC00148)	Arabidopsis thaliana
ARATH|TAIR=AT3G07350|UniProtKB=Q9SRT1	AT3G07350	F21O3.6 protein;F21O3.6;ortholog	F21O3.6 PROTEIN (PTHR31579:SF14)		Arabidopsis thaliana
ARATH|Gene=AT3G05750|UniProtKB=F4J8I0	AT3G05750	Serine-rich adhesin for platelets-like protein;TRM6;ortholog	GPI-ANCHORED ADHESIN-LIKE PROTEIN-RELATED (PTHR21726:SF57)		Arabidopsis thaliana
ARATH|TAIR=AT3G28980|UniProtKB=Q9MBG7	AT3G28980	Mediator of RNA polymerase II transcription subunit-like protein, putative (DUF1216);At3g28980;ortholog	DBJ|BAA95751.1-RELATED (PTHR31607:SF12)		Arabidopsis thaliana
ARATH|TAIR=AT5G46940|UniProtKB=Q9FJR7	AT5G46940	Plant invertase/pectin methylesterase inhibitor superfamily protein;MQD22.8;ortholog	PECTINESTERASE INHIBITOR 1-RELATED (PTHR31707:SF47)	enzyme modulator(PC00095)	Arabidopsis thaliana
ARATH|TAIR=AT2G24280|UniProtKB=Q93Z34	AT2G24280	Alpha/beta-Hydrolases superfamily protein;At2g24280;ortholog	ALPHA/BETA-HYDROLASES SUPERFAMILY PROTEIN (PTHR11010:SF31)	serine protease(PC00203)	Arabidopsis thaliana
ARATH|TAIR=AT5G26667|UniProtKB=O04905	AT5G26667	UMP-CMP kinase 3;UMK3;ortholog	UMP-CMP KINASE (PTHR23359:SF107)	nucleotide kinase(PC00172)	Arabidopsis thaliana
organelle (GO:0043226)	17411	177	206.38	-	0.86	0.000969	0.0519
Gene ID	Mapped IDs	Gene names/symbols	PANTHER families/subfamilies	PANTHER classes	Species
ARATH|TAIR=AT3G12390|UniProtKB=Q9LHG9	AT3G12390	Nascent polypeptide-associated complex subunit alpha-like protein 1;At3g12390;ortholog	NASCENT POLYPEPTIDE-ASSOCIATED COMPLEX SUBUNIT ALPHA-LIKE PROTEIN 1-RELATED (PTHR21713:SF17)	basic helix-loop-helix transcription factor(PC00055)	Arabidopsis thaliana
ARATH|TAIR=locus|UniProtKB=Q8L719	AT5G02530	THO complex subunit 4B;ALY2;ortholog	POLYMERASE DELTA-INTERACTING PROTEIN 3 (PTHR19965:SF35)	RNA binding protein(PC00031)	Arabidopsis thaliana
ARATH|TAIR=AT4G14900|UniProtKB=Q940H8	AT4G14900	FRIGIDA-like protein 4b;FRL4B;ortholog	FRIGIDA-LIKE PROTEIN 4A-RELATED (PTHR31791:SF2)		Arabidopsis thaliana
ARATH|TAIR=AT5G39410|UniProtKB=Q8LGI2	AT5G39410	Probable mitochondrial saccharopine dehydrogenase-like oxidoreductase At5g39410;At5g39410;ortholog	SACCHAROPINE DEHYDROGENASE-LIKE OXIDOREDUCTASE (PTHR12286:SF5)		Arabidopsis thaliana
ARATH|TAIR=AT2G01210|UniProtKB=Q9ZU46	AT2G01210	Receptor protein kinase-like protein ZAR1;ZAR1;ortholog	RECEPTOR PROTEIN KINASE-LIKE PROTEIN ZAR1 (PTHR27008:SF11)		Arabidopsis thaliana
ARATH|TAIR=AT3G23810|UniProtKB=Q9LK36	AT3G23810	Adenosylhomocysteinase 2;SAHH2;ortholog	ADENOSYLHOMOCYSTEINASE-RELATED (PTHR23420:SF0)	hydrolase(PC00121)	Arabidopsis thaliana
ARATH|EnsemblGenome=AT1G79000|UniProtKB=Q9C5X9	AT1G79000	Histone acetyltransferase HAC1;HAC1;ortholog	CREB-BINDING PROTEIN (PTHR13808:SF1)	acetyltransferase(PC00038);chromatin/chromatin-binding protein(PC00077);transcription cofactor(PC00217)	Arabidopsis thaliana
ARATH|TAIR=AT3G57810|UniProtKB=Q8LBZ4	AT3G57810	OTU domain-containing protein At3g57810;At3g57810;ortholog	SUBFAMILY NOT NAMED (PTHR12419:SF8)	cysteine protease(PC00081);nucleic acid binding(PC00171)	Arabidopsis thaliana
ARATH|TAIR=AT4G00895|UniProtKB=Q8W481	AT4G00895	ATPase, F1 complex, OSCP/delta subunit protein;At4g00895;ortholog	ATPASE, F1 COMPLEX, OSCP/DELTA SUBUNIT PROTEIN (PTHR11910:SF8)	ATP synthase(PC00002);hydrolase(PC00121)	Arabidopsis thaliana
ARATH|TAIR=AT3G11964|UniProtKB=F4J8K6	AT3G11964	rRNA biogenesis protein RRP5;RRP5;ortholog	PROTEIN RRP5 HOMOLOG (PTHR23270:SF10)	nucleic acid binding(PC00171)	Arabidopsis thaliana
ARATH|TAIR=AT1G29940|UniProtKB=F4I366	AT1G29940	DNA-directed RNA polymerase I subunit 2;NRPA2;ortholog	DNA-DIRECTED RNA POLYMERASE I SUBUNIT RPA2 (PTHR20856:SF5)	DNA-directed RNA polymerase(PC00019);nucleotidyltransferase(PC00174)	Arabidopsis thaliana
ARATH|TAIR=locus|UniProtKB=Q3E7T8	AT4G05320	Polyubiquitin 14;UBQ14;ortholog	POLYUBIQUITIN 14 (PTHR10666:SF232)	ribosomal protein(PC00202)	Arabidopsis thaliana
ARATH|TAIR=AT5G10090|UniProtKB=Q9LX19	AT5G10090	Putative uncharacterized protein T31P16_80;TPR13;ortholog	SUBFAMILY NOT NAMED (PTHR46050:SF6)	chaperone(PC00072)	Arabidopsis thaliana
ARATH|TAIR=AT2G45150|UniProtKB=Q94A03	AT2G45150	Phosphatidate cytidylyltransferase 4, chloroplastic;CDS4;ortholog	PHOSPHATIDATE CYTIDYLYLTRANSFERASE 4, CHLOROPLASTIC-RELATED (PTHR47101:SF1)		Arabidopsis thaliana
ARATH|TAIR=AT2G20530|UniProtKB=Q9SIL6	AT2G20530	Prohibitin-6, mitochondrial;PHB6;ortholog	PROHIBITIN-2 (PTHR23222:SF1)		Arabidopsis thaliana
ARATH|TAIR=AT1G74000|UniProtKB=P92976	AT1G74000	Protein STRICTOSIDINE SYNTHASE-LIKE 11;SSL11;ortholog	PROTEIN STRICTOSIDINE SYNTHASE-LIKE 11-RELATED (PTHR10426:SF59)	lyase(PC00144)	Arabidopsis thaliana
ARATH|TAIR=AT5G16400|UniProtKB=Q9XFH9	AT5G16400	Thioredoxin F2, chloroplastic;At5g16400;ortholog	THIOREDOXIN (PTHR10438:SF284)		Arabidopsis thaliana
ARATH|TAIR=AT1G70380|UniProtKB=O64598	AT1G70380	Putative F-box protein At1g70380;At1g70380;ortholog	F-BOX ASSOCIATED UBIQUITINATION EFFECTOR FAMILY PROTEIN (PTHR31672:SF2)		Arabidopsis thaliana
ARATH|TAIR=AT5G51540|UniProtKB=F4KDA5	AT5G51540	Probable mitochondrial intermediate peptidase, mitochondrial;MIP;ortholog	MITOCHONDRIAL INTERMEDIATE PEPTIDASE (PTHR11804:SF5)	metalloprotease(PC00153)	Arabidopsis thaliana
ARATH|TAIR=AT4G31510|UniProtKB=Q9SV19	AT4G31510	Major centromere autoantigen B-like protein;At4g31510;ortholog	MAJOR CENTROMERE AUTOANTIGEN B-LIKE PROTEIN (PTHR33172:SF15)		Arabidopsis thaliana
ARATH|TAIR=AT5G12140|UniProtKB=Q945Q1	AT5G12140	Cysteine proteinase inhibitor 1;CYS1;ortholog	CYSTEINE PROTEINASE INHIBITOR 1 (PTHR11413:SF45)	protease inhibitor(PC00191)	Arabidopsis thaliana
ARATH|Gene=AT1G18900|UniProtKB=Q8GYP6	AT1G18900	Pentatricopeptide repeat-containing protein At1g18900;At1g18900;ortholog	SUBFAMILY NOT NAMED (PTHR45613:SF29)		Arabidopsis thaliana
ARATH|TAIR=AT4G39530|UniProtKB=Q9SVA5	AT4G39530	Pentatricopeptide repeat-containing protein At4g39530;PCMP-E52;ortholog	SUBFAMILY NOT NAMED (PTHR24015:SF548)	RNA binding protein(PC00031);serine/threonine protein kinase receptor(PC00205);transporter(PC00227)	Arabidopsis thaliana
ARATH|TAIR=AT5G03640|UniProtKB=Q9LZS4	AT5G03640	Protein kinase superfamily protein;At5g03640;ortholog	PROTEIN KINASE SUPERFAMILY PROTEIN (PTHR45637:SF27)		Arabidopsis thaliana
ARATH|TAIR=AT2G21500|UniProtKB=Q8RWF9	AT2G21500	At2g21560;At2g21500;ortholog	SUBFAMILY NOT NAMED (PTHR31150:SF2)		Arabidopsis thaliana
ARATH|TAIR=AT2G47400|UniProtKB=O22914	AT2G47400	Calvin cycle protein CP12-1, chloroplastic;CP12-1;ortholog	CALVIN CYCLE PROTEIN CP12-1, CHLOROPLASTIC-RELATED (PTHR33921:SF2)		Arabidopsis thaliana
ARATH|TAIR=AT1G08640|UniProtKB=Q93WG3	AT1G08640	Chloroplast J-like domain 1;CJD1;ortholog	CHLOROPLAST J-LIKE DOMAIN 1 (PTHR33372:SF1)		Arabidopsis thaliana
ARATH|Gene=AT2G42540|UniProtKB=Q42512	AT2G42540	Protein COLD-REGULATED 15A, chloroplastic;COR15A;ortholog			Arabidopsis thaliana
ARATH|TAIR=AT3G28830|UniProtKB=F4J0F0	AT3G28830	Mucin-like protein, putative (DUF1216);At3g28830;ortholog	DBJ|BAA95751.1-RELATED (PTHR31607:SF12)		Arabidopsis thaliana
ARATH|TAIR=AT4G02270|UniProtKB=O81417	AT4G02270	At4g02270;RHS13;ortholog	SUBFAMILY NOT NAMED (PTHR33470:SF1)		Arabidopsis thaliana
ARATH|TAIR=AT1G13330|UniProtKB=Q9FX64	AT1G13330	Homologous-pairing protein 2 homolog;HOP2;ortholog	HOMOLOGOUS-PAIRING PROTEIN 2 HOMOLOG (PTHR15938:SF0)	DNA binding protein(PC00009);enzyme modulator(PC00095);signaling molecule(PC00207)	Arabidopsis thaliana
ARATH|TAIR=AT5G67470|UniProtKB=Q9FJX6	AT5G67470	Formin-like protein 6;FH6;ortholog	FORMIN-LIKE PROTEIN 6 (PTHR23213:SF338)		Arabidopsis thaliana
ARATH|Gene=AT4G02070|UniProtKB=O04716	AT4G02070	DNA mismatch repair protein MSH6;MSH6;ortholog	DNA MISMATCH REPAIR PROTEIN MSH6 (PTHR11361:SF123)	DNA binding protein(PC00009)	Arabidopsis thaliana
ARATH|TAIR=AT5G13690|UniProtKB=Q9FNA3	AT5G13690	Alpha-N-acetylglucosaminidase;NAGLU;ortholog	ALPHA-N-ACETYLGLUCOSAMINIDASE (PTHR12872:SF1)		Arabidopsis thaliana
ARATH|Gene=AT5G42080|UniProtKB=P42697	AT5G42080	Dynamin-related protein 1A;DRP1A;ortholog	DYNAMIN-RELATED PROTEIN 1A (PTHR11566:SF138)	hydrolase(PC00121);microtubule family cytoskeletal protein(PC00157);small GTPase(PC00208)	Arabidopsis thaliana
ARATH|TAIR=AT2G38550|UniProtKB=Q9ZVH7	AT2G38550	Protein FATTY ACID EXPORT 3, chloroplastic;FAX3;ortholog	PROTEIN FATTY ACID EXPORT 3, CHLOROPLASTIC (PTHR12668:SF33)		Arabidopsis thaliana
ARATH|TAIR=AT4G28730|UniProtKB=Q8GWS0	AT4G28730	Glutaredoxin-C5, chloroplastic;GRXC5;ortholog	GLUTAREDOXIN-C5, CHLOROPLASTIC-RELATED (PTHR45694:SF10)	oxidoreductase(PC00176)	Arabidopsis thaliana
ARATH|TAIR=AT1G23640|UniProtKB=Q9ZUD1	AT1G23640	F5O8.19 protein;F5O8.19;ortholog	EXPRESSED PROTEIN-RELATED (PTHR31385:SF1)		Arabidopsis thaliana
ARATH|TAIR=AT1G59610|UniProtKB=Q9LQ55	AT1G59610	Dynamin-2B;DRP2B;ortholog	DYNAMIN-2B (PTHR11566:SF145)	hydrolase(PC00121);microtubule family cytoskeletal protein(PC00157);small GTPase(PC00208)	Arabidopsis thaliana
ARATH|TAIR=AT4G27640|UniProtKB=Q8W498	AT4G27640	ARM repeat superfamily protein;At4g27640;ortholog	IMPORTIN-4 (PTHR10527:SF6)	transfer/carrier protein(PC00219);transporter(PC00227)	Arabidopsis thaliana
ARATH|TAIR=AT3G51000|UniProtKB=Q9SD45	AT3G51000	AT3g51000/F24M12_40;F24M12.40;ortholog	SUBFAMILY NOT NAMED (PTHR43689:SF5)	serine protease(PC00203)	Arabidopsis thaliana
ARATH|TAIR=AT3G25220|UniProtKB=Q38935	AT3G25220	Peptidyl-prolyl cis-trans isomerase FKBP15-1;FKBP15-1;ortholog	PEPTIDYLPROLYL ISOMERASE (PTHR45779:SF6)		Arabidopsis thaliana
ARATH|TAIR=AT1G06410|UniProtKB=Q9LMI0	AT1G06410	Probable alpha,alpha-trehalose-phosphate synthase [UDP-forming] 7;TPS7;ortholog	ALPHA,ALPHA-TREHALOSE-PHOSPHATE SYNTHASE [UDP-FORMING] 7-RELATED (PTHR10788:SF73)		Arabidopsis thaliana
ARATH|Gene=AT4G13850|UniProtKB=Q9SVM8	AT4G13850	Glycine-rich RNA-binding protein 2, mitochondrial;RBG2;ortholog	GLYCINE-RICH RNA-BINDING PROTEIN 2, MITOCHONDRIAL (PTHR15241:SF27)	mRNA splicing factor(PC00148)	Arabidopsis thaliana
ARATH|Gene=AT2G39780|UniProtKB=P42814	AT2G39780	Ribonuclease 2;RNS2;ortholog	RIBONUCLEASE 2 (PTHR11240:SF41)		Arabidopsis thaliana
ARATH|TAIR=AT1G75110|UniProtKB=Q9C9Q5	AT1G75110	Arabinosyltransferase RRA2;RRA2;ortholog	ARABINOSYLTRANSFERASE RRA1-RELATED (PTHR46581:SF3)		Arabidopsis thaliana
ARATH|TAIR=AT1G09850|UniProtKB=Q0WVJ5	AT1G09850	At1g09850;XBCP3;ortholog	SUBFAMILY NOT NAMED (PTHR12411:SF387)	cysteine protease(PC00081);protease inhibitor(PC00191)	Arabidopsis thaliana
ARATH|TAIR=AT2G39090|UniProtKB=Q8VY89	AT2G39090	Anaphase-promoting complex subunit 7;APC7;ortholog	ANAPHASE-PROMOTING COMPLEX SUBUNIT 7 (PTHR12558:SF8)		Arabidopsis thaliana
ARATH|TAIR=AT3G05020|UniProtKB=P11829	AT3G05020	Acyl carrier protein 1, chloroplastic;ACP1;ortholog	ACYL CARRIER PROTEIN 1, CHLOROPLASTIC-RELATED (PTHR46153:SF1)		Arabidopsis thaliana
ARATH|TAIR=AT3G17220|UniProtKB=Q9LUV1	AT3G17220	Pectinesterase inhibitor 2;PMEI2;ortholog	PECTINESTERASE INHIBITOR 1-RELATED (PTHR31707:SF47)	enzyme modulator(PC00095)	Arabidopsis thaliana
ARATH|TAIR=AT3G45830|UniProtKB=Q9LZU7	AT3G45830	DNA-binding protein-like;F16L2_40;ortholog	NUCLEAR FACTOR RELATED TO KAPPA-B-BINDING PROTEIN (PTHR13052:SF0)	nucleic acid binding(PC00171);transcription factor(PC00218)	Arabidopsis thaliana
ARATH|EnsemblGenome=AT5G67380|UniProtKB=Q08467	AT5G67380	Casein kinase II subunit alpha-1;CKA1;ortholog	CASEIN KINASE II SUBUNIT ALPHA (PTHR24054:SF0)		Arabidopsis thaliana
ARATH|Gene=AT3G26860|UniProtKB=Q9LW24	AT3G26860	S-protein homolog 23;SPH23;ortholog	PLANT SELF-INCOMPATIBILITY PROTEIN S1 FAMILY-RELATED (PTHR31232:SF2)		Arabidopsis thaliana
ARATH|TAIR=AT2G31570|UniProtKB=O04922	AT2G31570	Probable glutathione peroxidase 2;GPX2;ortholog	GLUTATHIONE PEROXIDASE 2-RELATED (PTHR11592:SF87)	peroxidase(PC00180)	Arabidopsis thaliana
ARATH|TAIR=AT4G35000|UniProtKB=Q42564	AT4G35000	L-ascorbate peroxidase 3, peroxisomal;APX3;ortholog	L-ASCORBATE PEROXIDASE 3, PEROXISOMAL (PTHR31356:SF9)		Arabidopsis thaliana
ARATH|TAIR=AT4G24090|UniProtKB=Q5XEV6	AT4G24090	At4g24090;At4g24090;ortholog	SUBFAMILY NOT NAMED (PTHR36383:SF1)		Arabidopsis thaliana
ARATH|TAIR=AT1G37130|UniProtKB=P11035	AT1G37130	Nitrate reductase [NADH] 2;NIA2;ortholog	NADH-CYTOCHROME B5 REDUCTASE (PTHR19370:SF185)		Arabidopsis thaliana
ARATH|TAIR=AT5G20500|UniProtKB=Q8LFQ6	AT5G20500	Glutaredoxin-C4;GRXC4;ortholog	GLUTAREDOXIN-C4 (PTHR45694:SF7)	oxidoreductase(PC00176)	Arabidopsis thaliana
ARATH|TAIR=AT1G02250|UniProtKB=O81914	AT1G02250	NAC domain-containing protein 5;NAC005;ortholog	NAC DOMAIN-CONTAINING PROTEIN 1-RELATED (PTHR31989:SF129)		Arabidopsis thaliana
ARATH|TAIR=AT2G47710|UniProtKB=O82240	AT2G47710	Adenine nucleotide alpha hydrolases-like superfamily protein;At2g47710;ortholog	ADENINE NUCLEOTIDE ALPHA HYDROLASES-LIKE SUPERFAMILY PROTEIN (PTHR46553:SF3)		Arabidopsis thaliana
ARATH|TAIR=AT1G32220|UniProtKB=Q9FVR6	AT1G32220	Uncharacterized protein At1g32220, chloroplastic;At1g32220;ortholog	SUBFAMILY NOT NAMED (PTHR12126:SF5)	dehydrogenase(PC00092);reductase(PC00198)	Arabidopsis thaliana
ARATH|TAIR=AT5G20710|UniProtKB=Q9SCV5	AT5G20710	Beta-galactosidase 7;BGAL7;ortholog	BETA-GALACTOSIDASE 15-RELATED (PTHR23421:SF88)	galactosidase(PC00104)	Arabidopsis thaliana
ARATH|Gene=AT4G13590|UniProtKB=Q9T0H9	AT4G13590	Protein PAM71-homolog, chloroplastic;PAM71-HL;ortholog	PROTEIN PAM71-HOMOLOG, CHLOROPLASTIC (PTHR12608:SF7)		Arabidopsis thaliana
ARATH|Gene=AT5G55160|UniProtKB=Q9FLP6	AT5G55160	Small ubiquitin-related modifier 2;SUMO2;ortholog	SMALL UBIQUITIN-RELATED MODIFIER 1 (PTHR10562:SF14)		Arabidopsis thaliana
ARATH|TAIR=AT2G21060|UniProtKB=Q38896	AT2G21060	Cold shock domain-containing protein 4;CSP4;ortholog	COLD SHOCK DOMAIN-CONTAINING PROTEIN 3-RELATED (PTHR46565:SF2)		Arabidopsis thaliana
ARATH|TAIR=AT1G61790|UniProtKB=Q9SYB5	AT1G61790	Probable dolichyl-diphosphooligosaccharide--protein glycosyltransferase subunit 3B;OST3B;ortholog	GH11935P (PTHR12692:SF0)	glycosyltransferase(PC00111)	Arabidopsis thaliana
ARATH|TAIR=AT2G16360|UniProtKB=Q9SIW5	AT2G16360	40S ribosomal protein S25-1;RPS25A;ortholog	40S RIBOSOMAL PROTEIN S25-1-RELATED (PTHR12850:SF16)		Arabidopsis thaliana
ARATH|TAIR=AT3G22320|UniProtKB=O81098	AT3G22320	DNA-directed RNA polymerases II and IV subunit 5A;NRPB5A;ortholog	DNA-DIRECTED RNA POLYMERASES I, II, AND III SUBUNIT RPABC1 (PTHR10535:SF0)	DNA-directed RNA polymerase(PC00019);nucleotidyltransferase(PC00174)	Arabidopsis thaliana
ARATH|TAIR=AT1G08600|UniProtKB=F4HW51	AT1G08600	Protein CHROMATIN REMODELING 20;ATRX;ortholog	TRANSCRIPTIONAL REGULATOR ATRX HOMOLOG (PTHR45797:SF1)		Arabidopsis thaliana
ARATH|TAIR=AT5G61390|UniProtKB=Q0V842	AT5G61390	Protein NEN2;NEN2;ortholog	DNA POLYMERASE III, EPSILON SUBUNIT (PTHR30231:SF4)		Arabidopsis thaliana
ARATH|TAIR=AT3G02020|UniProtKB=Q9S702	AT3G02020	Aspartokinase 3, chloroplastic;AK3;ortholog	ASPARTOKINASE (PTHR21499:SF50)	amino acid kinase(PC00045)	Arabidopsis thaliana
ARATH|Gene=AT2G34900|UniProtKB=Q84XV2	AT2G34900	Transcription factor GTE1;GTE1;ortholog	HOMEOTIC PROTEIN FEMALE STERILE-RELATED (PTHR22880:SF225)		Arabidopsis thaliana
ARATH|TAIR=AT5G43880|UniProtKB=Q9LKC1	AT5G43880	Methyl-coenzyme M reductase II subunit gamma, putative (DUF3741);TRM21;ortholog	M REDUCTASE II SUBUNIT GAMMA, PUTATIVE DUF3741 -RELATED (PTHR46634:SF3)		Arabidopsis thaliana
ARATH|TAIR=AT5G21080|UniProtKB=F4K6Z1	AT5G21080	Uncharacterized protein;At5g21080;ortholog	SUBFAMILY NOT NAMED (PTHR46087:SF6)		Arabidopsis thaliana
ARATH|TAIR=AT2G34680|UniProtKB=F4IIU4	AT2G34680	187-kDa microtubule-associated protein AIR9;AIR9;ortholog			Arabidopsis thaliana
ARATH|TAIR=AT1G07910|UniProtKB=Q0WL81	AT1G07910	tRNA ligase 1;RNL;ortholog	TRNA LIGASE 1 (PTHR35460:SF1)		Arabidopsis thaliana
ARATH|TAIR=AT5G53560|UniProtKB=Q42342	AT5G53560	Cytochrome b5 isoform E;CYTB5-E;ortholog	CYTOCHROME B5 ISOFORM E (PTHR19359:SF22)	oxidase(PC00175)	Arabidopsis thaliana
ARATH|Gene=AT3G15640|UniProtKB=Q9LW15	AT3G15640	Cytochrome c oxidase subunit 5b-1, mitochondrial;COX5B-1;ortholog	CYTOCHROME C OXIDASE SUBUNIT 5B, MITOCHONDRIAL (PTHR10122:SF0)	oxidase(PC00175)	Arabidopsis thaliana
ARATH|TAIR=AT4G04020|UniProtKB=O81439	AT4G04020	Probable plastid-lipid-associated protein 1, chloroplastic;PAP1;ortholog	PLASTID-LIPID-ASSOCIATED PROTEIN 1, CHLOROPLASTIC-RELATED (PTHR31906:SF7)		Arabidopsis thaliana
ARATH|TAIR=AT2G27170|UniProtKB=Q56YN8	AT2G27170	Structural maintenance of chromosomes protein 3;SMC3;ortholog	STRUCTURAL MAINTENANCE OF CHROMOSOMES PROTEIN 3 (PTHR43977:SF1)		Arabidopsis thaliana
ARATH|TAIR=AT5G64150|UniProtKB=Q9FMI5	AT5G64150	At5g64156;MHJ24.13;ortholog	SUBFAMILY NOT NAMED (PTHR47441:SF2)		Arabidopsis thaliana
ARATH|Gene=AT4G03520|UniProtKB=Q9SEU8	AT4G03520	Thioredoxin M2, chloroplastic;At4g03520;ortholog	THIOREDOXIN M1, CHLOROPLASTIC-RELATED (PTHR45663:SF8)	oxidoreductase(PC00176)	Arabidopsis thaliana
ARATH|Gene=AT2G47470|UniProtKB=O22263	AT2G47470	Protein disulfide-isomerase like 2-1;PDIL2-1;ortholog	THIOREDOXIN DOMAIN-CONTAINING PROTEIN 5 (PTHR45672:SF3)		Arabidopsis thaliana
ARATH|TAIR=AT5G07600|UniProtKB=Q9FLS1	AT5G07600	Oleosin family protein;MBK20.3;ortholog	GLYCINE-RICH PROTEIN-RELATED (PTHR33203:SF7)		Arabidopsis thaliana
ARATH|TAIR=AT2G24255|UniProtKB=Q8S8L1	AT2G24255	LOW protein: F-box/kelch-repeat protein;At2g24255;ortholog			Arabidopsis thaliana
ARATH|TAIR=AT2G20800|UniProtKB=Q9SKT7	AT2G20800	External alternative NAD(P)H-ubiquinone oxidoreductase B4, mitochondrial;NDB4;ortholog	EXTERNAL ALTERNATIVE NAD P H-UBIQUINONE OXIDOREDUCTASE B4, MITOCHONDRIAL (PTHR43706:SF3)	dehydrogenase(PC00092);oxidase(PC00175);reductase(PC00198)	Arabidopsis thaliana
ARATH|TAIR=AT5G46020|UniProtKB=Q9FNM0	AT5G46020	28 kDa heat/acid-stable phosphoprotein-like protein;MCL19.6;ortholog	28 KDA HEAT- AND ACID-STABLE PHOSPHOPROTEIN (PTHR22055:SF0)		Arabidopsis thaliana
ARATH|Gene=AT4G09000|UniProtKB=F4JJ94	AT4G09000	General regulatory factor 1;GRF1;ortholog	14-3-3-LIKE PROTEIN GF14 CHI-RELATED (PTHR18860:SF26)		Arabidopsis thaliana
ARATH|TAIR=AT1G33520|UniProtKB=Q9C801	AT1G33520	Protein MOS2;MOS2;ortholog	G PATCH DOMAIN AND KOW MOTIFS-CONTAINING PROTEIN (PTHR15818:SF2)	nucleic acid binding(PC00171)	Arabidopsis thaliana
ARATH|TAIR=AT4G13270|UniProtKB=Q52K84	AT4G13270	At4g13270;At4g13270;ortholog	SUBFAMILY NOT NAMED (PTHR31852:SF15)		Arabidopsis thaliana
ARATH|TAIR=AT1G05580|UniProtKB=Q8VYD4	AT1G05580	Cation/H(+) antiporter 23, chloroplastic;CHX23;ortholog	CATION/H + ANTIPORTER 21-RELATED (PTHR32468:SF15)	transporter(PC00227)	Arabidopsis thaliana
ARATH|Gene=AT5G07540|UniProtKB=Q9LY08	AT5G07540	Oleosin;ATGRP-6;ortholog	GLYCINE-RICH PROTEIN-RELATED (PTHR33203:SF7)		Arabidopsis thaliana
ARATH|TAIR=AT1G49880|UniProtKB=Q8GXX0	AT1G49880	FAD-linked sulfhydryl oxidase ERV1;ERV1;ortholog	FAD-LINKED SULFHYDRYL OXIDASE ALR (PTHR12645:SF0)	oxidase(PC00175)	Arabidopsis thaliana
ARATH|TAIR=AT2G19900|UniProtKB=O82191	AT2G19900	NADP-dependent malic enzyme 1;NADP-ME1;ortholog	NADP-DEPENDENT MALIC ENZYME 1 (PTHR23406:SF54)	acyltransferase(PC00042);decarboxylase(PC00089);dehydrogenase(PC00092)	Arabidopsis thaliana
ARATH|Gene=AT3G11540|UniProtKB=Q96301	AT3G11540	Probable UDP-N-acetylglucosamine--peptide N-acetylglucosaminyltransferase SPINDLY;SPY;ortholog	UDP-N-ACETYLGLUCOSAMINE--PEPTIDE N-ACETYLGLUCOSAMINYLTRANSFERASE SPINDLY-RELATED (PTHR44835:SF1)		Arabidopsis thaliana
ARATH|TAIR=AT5G42890|UniProtKB=Q9FMN0	AT5G42890	Putative uncharacterized protein;SCP2;ortholog	SUBFAMILY NOT NAMED (PTHR10094:SF24)		Arabidopsis thaliana
ARATH|Gene=AT4G05320|UniProtKB=Q8H159	AT4G05320	Polyubiquitin 10;UBQ10;ortholog	F15I1.3 PROTEIN-RELATED (PTHR10666:SF276)	ribosomal protein(PC00202)	Arabidopsis thaliana
ARATH|TAIR=AT4G10040|UniProtKB=Q9T0G2	AT4G10040	Cytochrome c-2;CYTC-2;ortholog	CYTOCHROME C-1-RELATED (PTHR11961:SF9)		Arabidopsis thaliana
ARATH|TAIR=AT3G55150|UniProtKB=Q8VY27	AT3G55150	Exocyst subunit exo70 family protein H1;EXO70H1;ortholog	EXOCYST SUBUNIT EXO70 FAMILY PROTEIN H1-RELATED (PTHR12542:SF26)	membrane traffic protein(PC00150)	Arabidopsis thaliana
ARATH|TAIR=AT2G19770|UniProtKB=Q38905	AT2G19770	Profilin-4;PRO4;ortholog	PROFILIN-3-RELATED (PTHR11604:SF21)	non-motor actin binding protein(PC00165)	Arabidopsis thaliana
ARATH|TAIR=AT3G49560|UniProtKB=Q9SCK3	AT3G49560	At3g49560;T9C5.150;ortholog	SUBFAMILY NOT NAMED (PTHR14110:SF6)	transporter(PC00227)	Arabidopsis thaliana
ARATH|TAIR=AT1G34130|UniProtKB=Q9FX21	AT1G34130	Dolichyl-diphosphooligosaccharide--protein glycosyltransferase subunit STT3B;STT3B;ortholog	DOLICHYL-DIPHOSPHOOLIGOSACCHARIDE--PROTEIN GLYCOSYLTRANSFERASE SUBUNIT STT3A (PTHR13872:SF1)	glycosyltransferase(PC00111)	Arabidopsis thaliana
ARATH|TAIR=AT5G54800|UniProtKB=Q9M5A9	AT5G54800	Glucose-6-phosphate/phosphate translocator 1, chloroplastic;GPT1;ortholog			Arabidopsis thaliana
ARATH|TAIR=AT2G19920|UniProtKB=O82189	AT2G19920	Probable RNA-dependent RNA polymerase 4;RDR4;ortholog	RNA-DEPENDENT RNA POLYMERASE 3-RELATED (PTHR23079:SF13)	RNA binding protein(PC00031)	Arabidopsis thaliana
ARATH|Gene=AT3G58110|UniProtKB=Q9M2K5	AT3G58110	Putative uncharacterized protein F9D24.20;F9D24.20;ortholog	SUBFAMILY NOT NAMED (PTHR35120:SF2)		Arabidopsis thaliana
ARATH|TAIR=AT1G76180|UniProtKB=P42763	AT1G76180	Dehydrin ERD14;ERD14;ortholog	DEHYDRIN COR47-RELATED (PTHR33346:SF2)		Arabidopsis thaliana
ARATH|TAIR=AT1G75940|UniProtKB=Q84WV2	AT1G75940	Beta-glucosidase 20;BGLU20;ortholog	BETA-D-GLUCOPYRANOSYL ABSCISATE BETA-GLUCOSIDASE-RELATED (PTHR10353:SF137)		Arabidopsis thaliana
ARATH|TAIR=AT2G19520|UniProtKB=O22607	AT2G19520	WD-40 repeat-containing protein MSI4;MSI4;ortholog	WD-40 REPEAT-CONTAINING PROTEIN MSI4-RELATED (PTHR22850:SF85)		Arabidopsis thaliana
ARATH|TAIR=AT5G45550|UniProtKB=Q9FHI1	AT5G45550	MOB kinase activator-like 1A;MOB1A;ortholog	MOB KINASE ACTIVATOR 1B (PTHR22599:SF8)	kinase activator(PC00138)	Arabidopsis thaliana
ARATH|TAIR=AT2G38540|UniProtKB=Q42589	AT2G38540	Non-specific lipid-transfer protein 1;LTP1;ortholog	NON-SPECIFIC LIPID-TRANSFER PROTEIN 1-RELATED (PTHR33076:SF41)		Arabidopsis thaliana
ARATH|Gene=AT2G20990|UniProtKB=Q9SKR2	AT2G20990	Synaptotagmin-1;SYT1;ortholog	CALCIUM-DEPENDENT LIPID-BINDING CALB DOMAIN FAMILY PROTEIN-RELATED (PTHR10774:SF175)		Arabidopsis thaliana
ARATH|TAIR=AT1G19100|UniProtKB=Q56Y74	AT1G19100	Protein MICRORCHIDIA 6;MORC6;ortholog	PROTEIN MICRORCHIDIA 6 (PTHR23336:SF44)		Arabidopsis thaliana
ARATH|TAIR=AT1G17880|UniProtKB=Q9SMW7	AT1G17880	Basic transcription factor 3;BTF3;ortholog	BASIC TRANSCRIPTION FACTOR 3-RELATED (PTHR10351:SF52)		Arabidopsis thaliana
ARATH|TAIR=AT4G20830|UniProtKB=Q9SVG4	AT4G20830	Berberine bridge enzyme-like 19;At4g20830;ortholog	BERBERINE BRIDGE ENZYME-LIKE 1-RELATED (PTHR32448:SF34)		Arabidopsis thaliana
ARATH|TAIR=AT3G45100|UniProtKB=Q94BX4	AT3G45100	Phosphatidylinositol N-acetylglucosaminyltransferase subunit A;PIGA;ortholog	PHOSPHATIDYLINOSITOL N-ACETYLGLUCOSAMINYLTRANSFERASE SUBUNIT A (PTHR45871:SF1)		Arabidopsis thaliana
ARATH|TAIR=AT5G43185|UniProtKB=Q3E7J3	AT5G43185	At5g43185;At5g43185;ortholog			Arabidopsis thaliana
ARATH|TAIR=AT5G07530|UniProtKB=Q9LY09	AT5G07530	Oleosin GRP-17;GRP17;ortholog	GLYCINE-RICH PROTEIN-RELATED (PTHR33203:SF7)		Arabidopsis thaliana
ARATH|TAIR=AT2G13650|UniProtKB=Q941R4	AT2G13650	GDP-mannose transporter GONST1;GONST1;ortholog			Arabidopsis thaliana
ARATH|TAIR=AT4G26100|UniProtKB=P42158	AT4G26100	Casein kinase 1-like protein 1;CKL1;ortholog	CASEIN KINASE I ISOFORM EPSILON (PTHR11909:SF18)	non-receptor serine/threonine protein kinase(PC00167)	Arabidopsis thaliana
ARATH|TAIR=AT5G57110|UniProtKB=Q9LF79	AT5G57110	Calcium-transporting ATPase 8, plasma membrane-type;ACA8;ortholog	CALCIUM-TRANSPORTING ATPASE 8, PLASMA MEMBRANE-TYPE (PTHR24093:SF428)	cation transporter(PC00068);hydrolase(PC00121);ion channel(PC00133)	Arabidopsis thaliana
ARATH|TAIR=AT2G10440|UniProtKB=Q9SHV7	AT2G10440	Probable mediator of RNA polymerase II transcription subunit 15c;MED15C;ortholog	MEDIATOR OF RNA POLYMERASE II TRANSCRIPTION SUBUNIT 15A-RELATED (PTHR33137:SF4)		Arabidopsis thaliana
ARATH|TAIR=AT1G64310|UniProtKB=Q9C7V5	AT1G64310	Putative pentatricopeptide repeat-containing protein At1g64310;PCMP-E65;ortholog	SUBFAMILY NOT NAMED (PTHR24015:SF1619)	RNA binding protein(PC00031);serine/threonine protein kinase receptor(PC00205);transporter(PC00227)	Arabidopsis thaliana
ARATH|TAIR=AT2G03850|UniProtKB=Q9SI55	AT2G03850	At2g03850;At2g03850;ortholog			Arabidopsis thaliana
ARATH|TAIR=AT4G24800|UniProtKB=Q8W4Q4	AT4G24800	AT4g24800/F6I7_10;ECIP1;ortholog	LD21074P (PTHR12626:SF0)	translation elongation factor(PC00222)	Arabidopsis thaliana
ARATH|TAIR=AT4G11600|UniProtKB=O48646	AT4G11600	Probable phospholipid hydroperoxide glutathione peroxidase 6, mitochondrial;GPX6;ortholog	PHOSPHOLIPID HYDROPEROXIDE GLUTATHIONE PEROXIDASE 6, MITOCHONDRIAL-RELATED (PTHR11592:SF51)	peroxidase(PC00180)	Arabidopsis thaliana
ARATH|Gene=AT5G19470|UniProtKB=P0C026	AT5G19470	Nudix hydrolase 24, chloroplastic;NUDT24;ortholog	SI:DKEY-6N6.2 (PTHR13622:SF10)		Arabidopsis thaliana
ARATH|TAIR=AT3G09440|UniProtKB=O65719	AT3G09440	Heat shock 70 kDa protein 3;HSP70-3;ortholog	HEAT SHOCK 70 KDA PROTEIN 3 (PTHR19375:SF342)		Arabidopsis thaliana
ARATH|Gene=AT5G07550|UniProtKB=Q42574	AT5G07550	Oleosin;ATGRP19;ortholog	GLYCINE-RICH PROTEIN-RELATED (PTHR33203:SF7)		Arabidopsis thaliana
ARATH|TAIR=AT5G07050|UniProtKB=Q9FL41	AT5G07050	WAT1-related protein At5g07050;At5g07050;ortholog	SUBFAMILY NOT NAMED (PTHR31218:SF19)		Arabidopsis thaliana
ARATH|TAIR=AT5G10410|UniProtKB=Q8H0W9	AT5G10410	Putative clathrin assembly protein At5g10410;At5g10410;ortholog	SUBFAMILY NOT NAMED (PTHR22951:SF18)	vesicle coat protein(PC00235)	Arabidopsis thaliana
ARATH|TAIR=AT5G19510|UniProtKB=Q9SCX3	AT5G19510	Elongation factor 1-beta 2;At5g19510;ortholog	ELONGATION FACTOR 1-BETA 1-RELATED (PTHR11595:SF52)	translation elongation factor(PC00222)	Arabidopsis thaliana
ARATH|TAIR=AT3G02730|UniProtKB=Q9XFH8	AT3G02730	Thioredoxin F1, chloroplastic;At3g02730;ortholog	THIOREDOXIN (PTHR10438:SF284)		Arabidopsis thaliana
ARATH|TAIR=AT2G03740|UniProtKB=Q9ZPQ7	AT2G03740	At2g03740;At2g03740;ortholog			Arabidopsis thaliana
ARATH|TAIR=AT1G10490|UniProtKB=Q9XIK4	AT1G10490	RNA cytidine acetyltransferase 1;At1g10490;ortholog	RNA CYTIDINE ACETYLTRANSFERASE (PTHR10925:SF5)		Arabidopsis thaliana
ARATH|TAIR=AT5G47160|UniProtKB=Q9LVU3	AT5G47160	YDG domain-containing protein At5g47160;At5g47160;ortholog			Arabidopsis thaliana
ARATH|TAIR=AT5G07520|UniProtKB=Q9LY10	AT5G07520	Glycine-rich protein;ATGRP-8;ortholog	GLYCINE-RICH PROTEIN-RELATED (PTHR33203:SF7)		Arabidopsis thaliana
ARATH|Gene=AT1G23570|UniProtKB=Q1PFT1	AT1G23570	Putative uncharacterized protein;At1g23570;ortholog	EXPRESSED PROTEIN-RELATED (PTHR31385:SF1)		Arabidopsis thaliana
ARATH|TAIR=AT4G31940|UniProtKB=Q9SZ46	AT4G31940	Cytochrome P450 82C4;CYP82C4;ortholog	CYTOCHROME P450 82C2-RELATED (PTHR24298:SF111)	oxygenase(PC00177)	Arabidopsis thaliana
ARATH|TAIR=AT2G01090|UniProtKB=Q9SJV7	AT2G01090	Cytochrome b-c1 complex subunit 6;At2g01090;ortholog	CYTOCHROME B-C1 COMPLEX SUBUNIT 6, MITOCHONDRIAL (PTHR15336:SF0)	reductase(PC00198)	Arabidopsis thaliana
ARATH|TAIR=AT1G47380|UniProtKB=Q9FX08	AT1G47380	Probable protein phosphatase 2C 12;At1g47380;ortholog	PROTEIN PHOSPHATASE 2C 12-RELATED (PTHR13832:SF25)	kinase inhibitor(PC00139);protein phosphatase(PC00195)	Arabidopsis thaliana
ARATH|TAIR=AT1G80630|UniProtKB=Q9M8N0	AT1G80630	At1g80630;At1g80630;ortholog	SUBFAMILY NOT NAMED (PTHR13318:SF13)		Arabidopsis thaliana
ARATH|TAIR=AT2G41350|UniProtKB=F4IK01	AT2G41350	AUGMIN subunit 1;AUG1;ortholog	HAUS AUGMIN-LIKE COMPLEX SUBUNIT 1 (PTHR31570:SF1)		Arabidopsis thaliana
ARATH|TAIR=AT5G07950|UniProtKB=Q8LA67	AT5G07950	Putative uncharacterized protein;At5g07950;ortholog	CYCLIN-DEPENDENT KINASE 2-INTERACTING PROTEIN (PTHR15827:SF2)		Arabidopsis thaliana
ARATH|EnsemblGenome=AT4G17440|UniProtKB=O23587	AT4G17440	Chromogranin (DUF1639);dl4755w;ortholog	CHROMOGRANIN DUF1639 (PTHR33130:SF10)		Arabidopsis thaliana
ARATH|Gene=AT4G20310|UniProtKB=F4JUU5	AT4G20310	Membrane-bound transcription factor site-2 protease homolog;S2P;ortholog	MEMBRANE-BOUND TRANSCRIPTION FACTOR SITE-2 PROTEASE (PTHR13325:SF3)	metalloprotease(PC00153)	Arabidopsis thaliana
ARATH|TAIR=AT1G76800|UniProtKB=Q9SRD3	AT1G76800	Vacuolar iron transporter homolog 2;At1g76800;ortholog	VACUOLAR IRON TRANSPORTER HOMOLOG 1-RELATED (PTHR31851:SF35)		Arabidopsis thaliana
ARATH|Gene=AT2G28470|UniProtKB=Q9SCV4	AT2G28470	Beta-galactosidase 8;BGAL8;ortholog	BETA-GALACTOSIDASE 8 (PTHR23421:SF58)	galactosidase(PC00104)	Arabidopsis thaliana
ARATH|TAIR=AT1G06520|UniProtKB=Q9SHJ5	AT1G06520	Glycerol-3-phosphate acyltransferase 1;GPAT1;ortholog	GLYCEROL-3-PHOSPHATE ACYLTRANSFERASE 1 (PTHR15486:SF44)	acyltransferase(PC00042)	Arabidopsis thaliana
ARATH|TAIR=locus|UniProtKB=Q9SCS2	AT3G50530	CDPK-related kinase 5;CRK5;ortholog	CDPK-RELATED KINASE 2-RELATED (PTHR24349:SF115)	non-motor microtubule binding protein(PC00166);non-receptor serine/threonine protein kinase(PC00167)	Arabidopsis thaliana
ARATH|TAIR=AT4G35010|UniProtKB=Q9SCV1	AT4G35010	Beta-galactosidase 11;BGAL11;ortholog	BETA-GALACTOSIDASE 11-RELATED (PTHR23421:SF52)	galactosidase(PC00104)	Arabidopsis thaliana
ARATH|TAIR=AT5G56330|UniProtKB=Q9FM99	AT5G56330	Alpha carbonic anhydrase 8;ACA8;ortholog	ALPHA CARBONIC ANHYDRASE 2-RELATED (PTHR18952:SF184)		Arabidopsis thaliana
ARATH|TAIR=AT2G35490|UniProtKB=O82291	AT2G35490	Probable plastid-lipid-associated protein 3, chloroplastic;PAP3;ortholog	PLASTID-LIPID-ASSOCIATED PROTEIN 3, CHLOROPLASTIC-RELATED (PTHR31906:SF5)		Arabidopsis thaliana
ARATH|TAIR=AT2G27530|UniProtKB=P59230	AT2G27530	60S ribosomal protein L10a-2;RPL10AB;ortholog	RIBOSOMAL PROTEIN (PTHR23105:SF101)	ribosomal protein(PC00202)	Arabidopsis thaliana
ARATH|TAIR=AT2G25350|UniProtKB=Q8S8D3	AT2G25350	PX domain-containing protein EREL2;EREL2;ortholog	PX DOMAIN-CONTAINING PROTEIN EREL1-RELATED (PTHR46856:SF1)		Arabidopsis thaliana
ARATH|Gene=AT4G39260|UniProtKB=Q03251	AT4G39260	Glycine-rich RNA-binding protein 8;RBG8;ortholog	GLYCINE-RICH RNA-BINDING PROTEIN 7-RELATED (PTHR15241:SF28)	mRNA splicing factor(PC00148)	Arabidopsis thaliana
ARATH|Gene=AT1G59750|UniProtKB=Q8L7G0	AT1G59750	Auxin response factor 1;ARF1;ortholog	AUXIN RESPONSE FACTOR 1 (PTHR31384:SF24)		Arabidopsis thaliana
ARATH|TAIR=AT1G75850|UniProtKB=F4I0P8	AT1G75850	Vacuolar protein sorting-associated protein 35B;VPS35B;ortholog	VACUOLAR PROTEIN SORTING-ASSOCIATED PROTEIN 35B (PTHR11099:SF2)	membrane traffic protein(PC00150)	Arabidopsis thaliana
ARATH|TAIR=AT3G63400|UniProtKB=Q9LY75	AT3G63400	Peptidyl-prolyl cis-trans isomerase CYP63;CYP63;ortholog	PEPTIDYL-PROLYL CIS-TRANS ISOMERASE CYP63 (PTHR11071:SF410)		Arabidopsis thaliana
ARATH|TAIR=AT4G17530|UniProtKB=Q9SEH3	AT4G17530	Ras-related protein RABD2c;RABD2C;ortholog	RAS-RELATED PROTEIN RABD2B-RELATED (PTHR24073:SF666)		Arabidopsis thaliana
ARATH|TAIR=AT1G70670|UniProtKB=Q9CAB7	AT1G70670	Probable peroxygenase 4;PXG4;ortholog	INACTIVE PEROXYGENASE-LIKE PROTEIN-RELATED (PTHR31495:SF1)		Arabidopsis thaliana
ARATH|TAIR=AT3G06610|UniProtKB=Q9C901	AT3G06610	DNA-binding enhancer protein-like protein;At3g06610;ortholog	HUNTINGTIN-INTERACTING PROTEIN K (PTHR31184:SF2)		Arabidopsis thaliana
ARATH|TAIR=AT3G55360|UniProtKB=Q9M2U2	AT3G55360	Very-long-chain enoyl-CoA reductase;ECR;ortholog	SC2 (PTHR10556:SF28)	dehydrogenase(PC00092)	Arabidopsis thaliana
ARATH|Gene=AT1G35160|UniProtKB=F4HWQ5	AT1G35160	GF14 protein phi chain;GF14 PHI;ortholog	14-3-3-LIKE PROTEIN GF14 CHI-RELATED (PTHR18860:SF26)		Arabidopsis thaliana
ARATH|TAIR=AT3G08970|UniProtKB=Q9SR96	AT3G08970	DnaJ protein ERDJ3A;ERDJ3A;ortholog	DNAJ PROTEIN ERDJ3A (PTHR45184:SF1)		Arabidopsis thaliana
ARATH|TAIR=AT2G45350|UniProtKB=O22137	AT2G45350	Pentatricopeptide repeat-containing protein At2g45350, chloroplastic;CRR4;ortholog	SUBFAMILY NOT NAMED (PTHR24015:SF867)	RNA binding protein(PC00031);serine/threonine protein kinase receptor(PC00205);transporter(PC00227)	Arabidopsis thaliana
ARATH|TAIR=AT1G76020|UniProtKB=A0JQ12	AT1G76020	At1g76020;At1g76020;ortholog	SUBFAMILY NOT NAMED (PTHR33875:SF2)		Arabidopsis thaliana
ARATH|TAIR=AT4G02990|UniProtKB=Q9ZT96	AT4G02990	Transcription termination factor MTERF4, chloroplastic;MTERF4;ortholog	TRANSCRIPTION TERMINATION FACTOR MTERF4, CHLOROPLASTIC (PTHR13068:SF24)		Arabidopsis thaliana
ARATH|TAIR=AT5G18320|UniProtKB=Q3E9F7	AT5G18320	Putative U-box domain-containing protein 46;PUB46;ortholog	U-BOX DOMAIN-CONTAINING PROTEIN 46-RELATED (PTHR23315:SF75)	cell adhesion molecule(PC00069);cytoskeletal protein(PC00085);signaling molecule(PC00207);storage protein(PC00210)	Arabidopsis thaliana
ARATH|TAIR=AT3G04820|UniProtKB=Q5XVC2	AT3G04820	Pseudouridine synthase family protein;At3g04820;ortholog	PSEUDOURIDYLATE SYNTHASE 7 HOMOLOG (PTHR13326:SF21)		Arabidopsis thaliana
ARATH|Gene=AT2G21660|UniProtKB=Q03250	AT2G21660	Glycine-rich RNA-binding protein 7;RBG7;ortholog	GLYCINE-RICH RNA-BINDING PROTEIN 7-RELATED (PTHR15241:SF28)	mRNA splicing factor(PC00148)	Arabidopsis thaliana
ARATH|TAIR=AT3G07350|UniProtKB=Q9SRT1	AT3G07350	F21O3.6 protein;F21O3.6;ortholog	F21O3.6 PROTEIN (PTHR31579:SF14)		Arabidopsis thaliana
ARATH|Gene=AT3G05750|UniProtKB=F4J8I0	AT3G05750	Serine-rich adhesin for platelets-like protein;TRM6;ortholog	GPI-ANCHORED ADHESIN-LIKE PROTEIN-RELATED (PTHR21726:SF57)		Arabidopsis thaliana
ARATH|TAIR=AT3G28980|UniProtKB=Q9MBG7	AT3G28980	Mediator of RNA polymerase II transcription subunit-like protein, putative (DUF1216);At3g28980;ortholog	DBJ|BAA95751.1-RELATED (PTHR31607:SF12)		Arabidopsis thaliana
ARATH|TAIR=AT5G46940|UniProtKB=Q9FJR7	AT5G46940	Plant invertase/pectin methylesterase inhibitor superfamily protein;MQD22.8;ortholog	PECTINESTERASE INHIBITOR 1-RELATED (PTHR31707:SF47)	enzyme modulator(PC00095)	Arabidopsis thaliana
ARATH|TAIR=AT2G24280|UniProtKB=Q93Z34	AT2G24280	Alpha/beta-Hydrolases superfamily protein;At2g24280;ortholog	ALPHA/BETA-HYDROLASES SUPERFAMILY PROTEIN (PTHR11010:SF31)	serine protease(PC00203)	Arabidopsis thaliana
ARATH|TAIR=AT5G26667|UniProtKB=O04905	AT5G26667	UMP-CMP kinase 3;UMK3;ortholog	UMP-CMP KINASE (PTHR23359:SF107)	nucleotide kinase(PC00172)	Arabidopsis thaliana
ARATH|Gene=AT5G07510|UniProtKB=Q1PDZ0	AT5G07510	Glycine-rich protein;GRP14;ortholog	GLYCINE-RICH PROTEIN-RELATED (PTHR33203:SF7)		Arabidopsis thaliana
intracellular organelle (GO:0043229)	17402	177	206.28	-	0.86	0.000977	0.0496
Gene ID	Mapped IDs	Gene names/symbols	PANTHER families/subfamilies	PANTHER classes	Species
ARATH|TAIR=AT3G12390|UniProtKB=Q9LHG9	AT3G12390	Nascent polypeptide-associated complex subunit alpha-like protein 1;At3g12390;ortholog	NASCENT POLYPEPTIDE-ASSOCIATED COMPLEX SUBUNIT ALPHA-LIKE PROTEIN 1-RELATED (PTHR21713:SF17)	basic helix-loop-helix transcription factor(PC00055)	Arabidopsis thaliana
ARATH|TAIR=locus|UniProtKB=Q8L719	AT5G02530	THO complex subunit 4B;ALY2;ortholog	POLYMERASE DELTA-INTERACTING PROTEIN 3 (PTHR19965:SF35)	RNA binding protein(PC00031)	Arabidopsis thaliana
ARATH|TAIR=AT4G14900|UniProtKB=Q940H8	AT4G14900	FRIGIDA-like protein 4b;FRL4B;ortholog	FRIGIDA-LIKE PROTEIN 4A-RELATED (PTHR31791:SF2)		Arabidopsis thaliana
ARATH|TAIR=AT5G39410|UniProtKB=Q8LGI2	AT5G39410	Probable mitochondrial saccharopine dehydrogenase-like oxidoreductase At5g39410;At5g39410;ortholog	SACCHAROPINE DEHYDROGENASE-LIKE OXIDOREDUCTASE (PTHR12286:SF5)		Arabidopsis thaliana
ARATH|TAIR=AT2G01210|UniProtKB=Q9ZU46	AT2G01210	Receptor protein kinase-like protein ZAR1;ZAR1;ortholog	RECEPTOR PROTEIN KINASE-LIKE PROTEIN ZAR1 (PTHR27008:SF11)		Arabidopsis thaliana
ARATH|TAIR=AT3G23810|UniProtKB=Q9LK36	AT3G23810	Adenosylhomocysteinase 2;SAHH2;ortholog	ADENOSYLHOMOCYSTEINASE-RELATED (PTHR23420:SF0)	hydrolase(PC00121)	Arabidopsis thaliana
ARATH|EnsemblGenome=AT1G79000|UniProtKB=Q9C5X9	AT1G79000	Histone acetyltransferase HAC1;HAC1;ortholog	CREB-BINDING PROTEIN (PTHR13808:SF1)	acetyltransferase(PC00038);chromatin/chromatin-binding protein(PC00077);transcription cofactor(PC00217)	Arabidopsis thaliana
ARATH|TAIR=AT3G57810|UniProtKB=Q8LBZ4	AT3G57810	OTU domain-containing protein At3g57810;At3g57810;ortholog	SUBFAMILY NOT NAMED (PTHR12419:SF8)	cysteine protease(PC00081);nucleic acid binding(PC00171)	Arabidopsis thaliana
ARATH|TAIR=AT4G00895|UniProtKB=Q8W481	AT4G00895	ATPase, F1 complex, OSCP/delta subunit protein;At4g00895;ortholog	ATPASE, F1 COMPLEX, OSCP/DELTA SUBUNIT PROTEIN (PTHR11910:SF8)	ATP synthase(PC00002);hydrolase(PC00121)	Arabidopsis thaliana
ARATH|TAIR=AT3G11964|UniProtKB=F4J8K6	AT3G11964	rRNA biogenesis protein RRP5;RRP5;ortholog	PROTEIN RRP5 HOMOLOG (PTHR23270:SF10)	nucleic acid binding(PC00171)	Arabidopsis thaliana
ARATH|TAIR=AT1G29940|UniProtKB=F4I366	AT1G29940	DNA-directed RNA polymerase I subunit 2;NRPA2;ortholog	DNA-DIRECTED RNA POLYMERASE I SUBUNIT RPA2 (PTHR20856:SF5)	DNA-directed RNA polymerase(PC00019);nucleotidyltransferase(PC00174)	Arabidopsis thaliana
ARATH|TAIR=locus|UniProtKB=Q3E7T8	AT4G05320	Polyubiquitin 14;UBQ14;ortholog	POLYUBIQUITIN 14 (PTHR10666:SF232)	ribosomal protein(PC00202)	Arabidopsis thaliana
ARATH|TAIR=AT5G10090|UniProtKB=Q9LX19	AT5G10090	Putative uncharacterized protein T31P16_80;TPR13;ortholog	SUBFAMILY NOT NAMED (PTHR46050:SF6)	chaperone(PC00072)	Arabidopsis thaliana
ARATH|TAIR=AT2G45150|UniProtKB=Q94A03	AT2G45150	Phosphatidate cytidylyltransferase 4, chloroplastic;CDS4;ortholog	PHOSPHATIDATE CYTIDYLYLTRANSFERASE 4, CHLOROPLASTIC-RELATED (PTHR47101:SF1)		Arabidopsis thaliana
ARATH|TAIR=AT2G20530|UniProtKB=Q9SIL6	AT2G20530	Prohibitin-6, mitochondrial;PHB6;ortholog	PROHIBITIN-2 (PTHR23222:SF1)		Arabidopsis thaliana
ARATH|TAIR=AT1G74000|UniProtKB=P92976	AT1G74000	Protein STRICTOSIDINE SYNTHASE-LIKE 11;SSL11;ortholog	PROTEIN STRICTOSIDINE SYNTHASE-LIKE 11-RELATED (PTHR10426:SF59)	lyase(PC00144)	Arabidopsis thaliana
ARATH|TAIR=AT5G16400|UniProtKB=Q9XFH9	AT5G16400	Thioredoxin F2, chloroplastic;At5g16400;ortholog	THIOREDOXIN (PTHR10438:SF284)		Arabidopsis thaliana
ARATH|TAIR=AT1G70380|UniProtKB=O64598	AT1G70380	Putative F-box protein At1g70380;At1g70380;ortholog	F-BOX ASSOCIATED UBIQUITINATION EFFECTOR FAMILY PROTEIN (PTHR31672:SF2)		Arabidopsis thaliana
ARATH|TAIR=AT5G51540|UniProtKB=F4KDA5	AT5G51540	Probable mitochondrial intermediate peptidase, mitochondrial;MIP;ortholog	MITOCHONDRIAL INTERMEDIATE PEPTIDASE (PTHR11804:SF5)	metalloprotease(PC00153)	Arabidopsis thaliana
ARATH|TAIR=AT4G31510|UniProtKB=Q9SV19	AT4G31510	Major centromere autoantigen B-like protein;At4g31510;ortholog	MAJOR CENTROMERE AUTOANTIGEN B-LIKE PROTEIN (PTHR33172:SF15)		Arabidopsis thaliana
ARATH|TAIR=AT5G12140|UniProtKB=Q945Q1	AT5G12140	Cysteine proteinase inhibitor 1;CYS1;ortholog	CYSTEINE PROTEINASE INHIBITOR 1 (PTHR11413:SF45)	protease inhibitor(PC00191)	Arabidopsis thaliana
ARATH|Gene=AT1G18900|UniProtKB=Q8GYP6	AT1G18900	Pentatricopeptide repeat-containing protein At1g18900;At1g18900;ortholog	SUBFAMILY NOT NAMED (PTHR45613:SF29)		Arabidopsis thaliana
ARATH|TAIR=AT4G39530|UniProtKB=Q9SVA5	AT4G39530	Pentatricopeptide repeat-containing protein At4g39530;PCMP-E52;ortholog	SUBFAMILY NOT NAMED (PTHR24015:SF548)	RNA binding protein(PC00031);serine/threonine protein kinase receptor(PC00205);transporter(PC00227)	Arabidopsis thaliana
ARATH|TAIR=AT5G03640|UniProtKB=Q9LZS4	AT5G03640	Protein kinase superfamily protein;At5g03640;ortholog	PROTEIN KINASE SUPERFAMILY PROTEIN (PTHR45637:SF27)		Arabidopsis thaliana
ARATH|TAIR=AT2G21500|UniProtKB=Q8RWF9	AT2G21500	At2g21560;At2g21500;ortholog	SUBFAMILY NOT NAMED (PTHR31150:SF2)		Arabidopsis thaliana
ARATH|TAIR=AT2G47400|UniProtKB=O22914	AT2G47400	Calvin cycle protein CP12-1, chloroplastic;CP12-1;ortholog	CALVIN CYCLE PROTEIN CP12-1, CHLOROPLASTIC-RELATED (PTHR33921:SF2)		Arabidopsis thaliana
ARATH|TAIR=AT1G08640|UniProtKB=Q93WG3	AT1G08640	Chloroplast J-like domain 1;CJD1;ortholog	CHLOROPLAST J-LIKE DOMAIN 1 (PTHR33372:SF1)		Arabidopsis thaliana
ARATH|Gene=AT2G42540|UniProtKB=Q42512	AT2G42540	Protein COLD-REGULATED 15A, chloroplastic;COR15A;ortholog			Arabidopsis thaliana
ARATH|TAIR=AT3G28830|UniProtKB=F4J0F0	AT3G28830	Mucin-like protein, putative (DUF1216);At3g28830;ortholog	DBJ|BAA95751.1-RELATED (PTHR31607:SF12)		Arabidopsis thaliana
ARATH|TAIR=AT4G02270|UniProtKB=O81417	AT4G02270	At4g02270;RHS13;ortholog	SUBFAMILY NOT NAMED (PTHR33470:SF1)		Arabidopsis thaliana
ARATH|TAIR=AT1G13330|UniProtKB=Q9FX64	AT1G13330	Homologous-pairing protein 2 homolog;HOP2;ortholog	HOMOLOGOUS-PAIRING PROTEIN 2 HOMOLOG (PTHR15938:SF0)	DNA binding protein(PC00009);enzyme modulator(PC00095);signaling molecule(PC00207)	Arabidopsis thaliana
ARATH|TAIR=AT5G67470|UniProtKB=Q9FJX6	AT5G67470	Formin-like protein 6;FH6;ortholog	FORMIN-LIKE PROTEIN 6 (PTHR23213:SF338)		Arabidopsis thaliana
ARATH|Gene=AT4G02070|UniProtKB=O04716	AT4G02070	DNA mismatch repair protein MSH6;MSH6;ortholog	DNA MISMATCH REPAIR PROTEIN MSH6 (PTHR11361:SF123)	DNA binding protein(PC00009)	Arabidopsis thaliana
ARATH|TAIR=AT5G13690|UniProtKB=Q9FNA3	AT5G13690	Alpha-N-acetylglucosaminidase;NAGLU;ortholog	ALPHA-N-ACETYLGLUCOSAMINIDASE (PTHR12872:SF1)		Arabidopsis thaliana
ARATH|Gene=AT5G42080|UniProtKB=P42697	AT5G42080	Dynamin-related protein 1A;DRP1A;ortholog	DYNAMIN-RELATED PROTEIN 1A (PTHR11566:SF138)	hydrolase(PC00121);microtubule family cytoskeletal protein(PC00157);small GTPase(PC00208)	Arabidopsis thaliana
ARATH|TAIR=AT2G38550|UniProtKB=Q9ZVH7	AT2G38550	Protein FATTY ACID EXPORT 3, chloroplastic;FAX3;ortholog	PROTEIN FATTY ACID EXPORT 3, CHLOROPLASTIC (PTHR12668:SF33)		Arabidopsis thaliana
ARATH|TAIR=AT4G28730|UniProtKB=Q8GWS0	AT4G28730	Glutaredoxin-C5, chloroplastic;GRXC5;ortholog	GLUTAREDOXIN-C5, CHLOROPLASTIC-RELATED (PTHR45694:SF10)	oxidoreductase(PC00176)	Arabidopsis thaliana
ARATH|TAIR=AT1G23640|UniProtKB=Q9ZUD1	AT1G23640	F5O8.19 protein;F5O8.19;ortholog	EXPRESSED PROTEIN-RELATED (PTHR31385:SF1)		Arabidopsis thaliana
ARATH|TAIR=AT1G59610|UniProtKB=Q9LQ55	AT1G59610	Dynamin-2B;DRP2B;ortholog	DYNAMIN-2B (PTHR11566:SF145)	hydrolase(PC00121);microtubule family cytoskeletal protein(PC00157);small GTPase(PC00208)	Arabidopsis thaliana
ARATH|TAIR=AT4G27640|UniProtKB=Q8W498	AT4G27640	ARM repeat superfamily protein;At4g27640;ortholog	IMPORTIN-4 (PTHR10527:SF6)	transfer/carrier protein(PC00219);transporter(PC00227)	Arabidopsis thaliana
ARATH|TAIR=AT3G51000|UniProtKB=Q9SD45	AT3G51000	AT3g51000/F24M12_40;F24M12.40;ortholog	SUBFAMILY NOT NAMED (PTHR43689:SF5)	serine protease(PC00203)	Arabidopsis thaliana
ARATH|TAIR=AT3G25220|UniProtKB=Q38935	AT3G25220	Peptidyl-prolyl cis-trans isomerase FKBP15-1;FKBP15-1;ortholog	PEPTIDYLPROLYL ISOMERASE (PTHR45779:SF6)		Arabidopsis thaliana
ARATH|TAIR=AT1G06410|UniProtKB=Q9LMI0	AT1G06410	Probable alpha,alpha-trehalose-phosphate synthase [UDP-forming] 7;TPS7;ortholog	ALPHA,ALPHA-TREHALOSE-PHOSPHATE SYNTHASE [UDP-FORMING] 7-RELATED (PTHR10788:SF73)		Arabidopsis thaliana
ARATH|Gene=AT4G13850|UniProtKB=Q9SVM8	AT4G13850	Glycine-rich RNA-binding protein 2, mitochondrial;RBG2;ortholog	GLYCINE-RICH RNA-BINDING PROTEIN 2, MITOCHONDRIAL (PTHR15241:SF27)	mRNA splicing factor(PC00148)	Arabidopsis thaliana
ARATH|Gene=AT2G39780|UniProtKB=P42814	AT2G39780	Ribonuclease 2;RNS2;ortholog	RIBONUCLEASE 2 (PTHR11240:SF41)		Arabidopsis thaliana
ARATH|TAIR=AT1G75110|UniProtKB=Q9C9Q5	AT1G75110	Arabinosyltransferase RRA2;RRA2;ortholog	ARABINOSYLTRANSFERASE RRA1-RELATED (PTHR46581:SF3)		Arabidopsis thaliana
ARATH|TAIR=AT1G09850|UniProtKB=Q0WVJ5	AT1G09850	At1g09850;XBCP3;ortholog	SUBFAMILY NOT NAMED (PTHR12411:SF387)	cysteine protease(PC00081);protease inhibitor(PC00191)	Arabidopsis thaliana
ARATH|TAIR=AT2G39090|UniProtKB=Q8VY89	AT2G39090	Anaphase-promoting complex subunit 7;APC7;ortholog	ANAPHASE-PROMOTING COMPLEX SUBUNIT 7 (PTHR12558:SF8)		Arabidopsis thaliana
ARATH|TAIR=AT3G05020|UniProtKB=P11829	AT3G05020	Acyl carrier protein 1, chloroplastic;ACP1;ortholog	ACYL CARRIER PROTEIN 1, CHLOROPLASTIC-RELATED (PTHR46153:SF1)		Arabidopsis thaliana
ARATH|TAIR=AT3G17220|UniProtKB=Q9LUV1	AT3G17220	Pectinesterase inhibitor 2;PMEI2;ortholog	PECTINESTERASE INHIBITOR 1-RELATED (PTHR31707:SF47)	enzyme modulator(PC00095)	Arabidopsis thaliana
ARATH|TAIR=AT3G45830|UniProtKB=Q9LZU7	AT3G45830	DNA-binding protein-like;F16L2_40;ortholog	NUCLEAR FACTOR RELATED TO KAPPA-B-BINDING PROTEIN (PTHR13052:SF0)	nucleic acid binding(PC00171);transcription factor(PC00218)	Arabidopsis thaliana
ARATH|EnsemblGenome=AT5G67380|UniProtKB=Q08467	AT5G67380	Casein kinase II subunit alpha-1;CKA1;ortholog	CASEIN KINASE II SUBUNIT ALPHA (PTHR24054:SF0)		Arabidopsis thaliana
ARATH|Gene=AT3G26860|UniProtKB=Q9LW24	AT3G26860	S-protein homolog 23;SPH23;ortholog	PLANT SELF-INCOMPATIBILITY PROTEIN S1 FAMILY-RELATED (PTHR31232:SF2)		Arabidopsis thaliana
ARATH|TAIR=AT2G31570|UniProtKB=O04922	AT2G31570	Probable glutathione peroxidase 2;GPX2;ortholog	GLUTATHIONE PEROXIDASE 2-RELATED (PTHR11592:SF87)	peroxidase(PC00180)	Arabidopsis thaliana
ARATH|TAIR=AT4G35000|UniProtKB=Q42564	AT4G35000	L-ascorbate peroxidase 3, peroxisomal;APX3;ortholog	L-ASCORBATE PEROXIDASE 3, PEROXISOMAL (PTHR31356:SF9)		Arabidopsis thaliana
ARATH|TAIR=AT4G24090|UniProtKB=Q5XEV6	AT4G24090	At4g24090;At4g24090;ortholog	SUBFAMILY NOT NAMED (PTHR36383:SF1)		Arabidopsis thaliana
ARATH|TAIR=AT1G37130|UniProtKB=P11035	AT1G37130	Nitrate reductase [NADH] 2;NIA2;ortholog	NADH-CYTOCHROME B5 REDUCTASE (PTHR19370:SF185)		Arabidopsis thaliana
ARATH|TAIR=AT5G20500|UniProtKB=Q8LFQ6	AT5G20500	Glutaredoxin-C4;GRXC4;ortholog	GLUTAREDOXIN-C4 (PTHR45694:SF7)	oxidoreductase(PC00176)	Arabidopsis thaliana
ARATH|TAIR=AT1G02250|UniProtKB=O81914	AT1G02250	NAC domain-containing protein 5;NAC005;ortholog	NAC DOMAIN-CONTAINING PROTEIN 1-RELATED (PTHR31989:SF129)		Arabidopsis thaliana
ARATH|TAIR=AT2G47710|UniProtKB=O82240	AT2G47710	Adenine nucleotide alpha hydrolases-like superfamily protein;At2g47710;ortholog	ADENINE NUCLEOTIDE ALPHA HYDROLASES-LIKE SUPERFAMILY PROTEIN (PTHR46553:SF3)		Arabidopsis thaliana
ARATH|TAIR=AT1G32220|UniProtKB=Q9FVR6	AT1G32220	Uncharacterized protein At1g32220, chloroplastic;At1g32220;ortholog	SUBFAMILY NOT NAMED (PTHR12126:SF5)	dehydrogenase(PC00092);reductase(PC00198)	Arabidopsis thaliana
ARATH|TAIR=AT5G20710|UniProtKB=Q9SCV5	AT5G20710	Beta-galactosidase 7;BGAL7;ortholog	BETA-GALACTOSIDASE 15-RELATED (PTHR23421:SF88)	galactosidase(PC00104)	Arabidopsis thaliana
ARATH|Gene=AT4G13590|UniProtKB=Q9T0H9	AT4G13590	Protein PAM71-homolog, chloroplastic;PAM71-HL;ortholog	PROTEIN PAM71-HOMOLOG, CHLOROPLASTIC (PTHR12608:SF7)		Arabidopsis thaliana
ARATH|Gene=AT5G55160|UniProtKB=Q9FLP6	AT5G55160	Small ubiquitin-related modifier 2;SUMO2;ortholog	SMALL UBIQUITIN-RELATED MODIFIER 1 (PTHR10562:SF14)		Arabidopsis thaliana
ARATH|TAIR=AT2G21060|UniProtKB=Q38896	AT2G21060	Cold shock domain-containing protein 4;CSP4;ortholog	COLD SHOCK DOMAIN-CONTAINING PROTEIN 3-RELATED (PTHR46565:SF2)		Arabidopsis thaliana
ARATH|TAIR=AT1G61790|UniProtKB=Q9SYB5	AT1G61790	Probable dolichyl-diphosphooligosaccharide--protein glycosyltransferase subunit 3B;OST3B;ortholog	GH11935P (PTHR12692:SF0)	glycosyltransferase(PC00111)	Arabidopsis thaliana
ARATH|TAIR=AT2G16360|UniProtKB=Q9SIW5	AT2G16360	40S ribosomal protein S25-1;RPS25A;ortholog	40S RIBOSOMAL PROTEIN S25-1-RELATED (PTHR12850:SF16)		Arabidopsis thaliana
ARATH|TAIR=AT3G22320|UniProtKB=O81098	AT3G22320	DNA-directed RNA polymerases II and IV subunit 5A;NRPB5A;ortholog	DNA-DIRECTED RNA POLYMERASES I, II, AND III SUBUNIT RPABC1 (PTHR10535:SF0)	DNA-directed RNA polymerase(PC00019);nucleotidyltransferase(PC00174)	Arabidopsis thaliana
ARATH|TAIR=AT1G08600|UniProtKB=F4HW51	AT1G08600	Protein CHROMATIN REMODELING 20;ATRX;ortholog	TRANSCRIPTIONAL REGULATOR ATRX HOMOLOG (PTHR45797:SF1)		Arabidopsis thaliana
ARATH|TAIR=AT5G61390|UniProtKB=Q0V842	AT5G61390	Protein NEN2;NEN2;ortholog	DNA POLYMERASE III, EPSILON SUBUNIT (PTHR30231:SF4)		Arabidopsis thaliana
ARATH|TAIR=AT3G02020|UniProtKB=Q9S702	AT3G02020	Aspartokinase 3, chloroplastic;AK3;ortholog	ASPARTOKINASE (PTHR21499:SF50)	amino acid kinase(PC00045)	Arabidopsis thaliana
ARATH|Gene=AT2G34900|UniProtKB=Q84XV2	AT2G34900	Transcription factor GTE1;GTE1;ortholog	HOMEOTIC PROTEIN FEMALE STERILE-RELATED (PTHR22880:SF225)		Arabidopsis thaliana
ARATH|TAIR=AT5G43880|UniProtKB=Q9LKC1	AT5G43880	Methyl-coenzyme M reductase II subunit gamma, putative (DUF3741);TRM21;ortholog	M REDUCTASE II SUBUNIT GAMMA, PUTATIVE DUF3741 -RELATED (PTHR46634:SF3)		Arabidopsis thaliana
ARATH|TAIR=AT5G21080|UniProtKB=F4K6Z1	AT5G21080	Uncharacterized protein;At5g21080;ortholog	SUBFAMILY NOT NAMED (PTHR46087:SF6)		Arabidopsis thaliana
ARATH|TAIR=AT2G34680|UniProtKB=F4IIU4	AT2G34680	187-kDa microtubule-associated protein AIR9;AIR9;ortholog			Arabidopsis thaliana
ARATH|TAIR=AT1G07910|UniProtKB=Q0WL81	AT1G07910	tRNA ligase 1;RNL;ortholog	TRNA LIGASE 1 (PTHR35460:SF1)		Arabidopsis thaliana
ARATH|TAIR=AT5G53560|UniProtKB=Q42342	AT5G53560	Cytochrome b5 isoform E;CYTB5-E;ortholog	CYTOCHROME B5 ISOFORM E (PTHR19359:SF22)	oxidase(PC00175)	Arabidopsis thaliana
ARATH|Gene=AT3G15640|UniProtKB=Q9LW15	AT3G15640	Cytochrome c oxidase subunit 5b-1, mitochondrial;COX5B-1;ortholog	CYTOCHROME C OXIDASE SUBUNIT 5B, MITOCHONDRIAL (PTHR10122:SF0)	oxidase(PC00175)	Arabidopsis thaliana
ARATH|TAIR=AT4G04020|UniProtKB=O81439	AT4G04020	Probable plastid-lipid-associated protein 1, chloroplastic;PAP1;ortholog	PLASTID-LIPID-ASSOCIATED PROTEIN 1, CHLOROPLASTIC-RELATED (PTHR31906:SF7)		Arabidopsis thaliana
ARATH|TAIR=AT2G27170|UniProtKB=Q56YN8	AT2G27170	Structural maintenance of chromosomes protein 3;SMC3;ortholog	STRUCTURAL MAINTENANCE OF CHROMOSOMES PROTEIN 3 (PTHR43977:SF1)		Arabidopsis thaliana
ARATH|TAIR=AT5G64150|UniProtKB=Q9FMI5	AT5G64150	At5g64156;MHJ24.13;ortholog	SUBFAMILY NOT NAMED (PTHR47441:SF2)		Arabidopsis thaliana
ARATH|Gene=AT4G03520|UniProtKB=Q9SEU8	AT4G03520	Thioredoxin M2, chloroplastic;At4g03520;ortholog	THIOREDOXIN M1, CHLOROPLASTIC-RELATED (PTHR45663:SF8)	oxidoreductase(PC00176)	Arabidopsis thaliana
ARATH|Gene=AT2G47470|UniProtKB=O22263	AT2G47470	Protein disulfide-isomerase like 2-1;PDIL2-1;ortholog	THIOREDOXIN DOMAIN-CONTAINING PROTEIN 5 (PTHR45672:SF3)		Arabidopsis thaliana
ARATH|TAIR=AT5G07600|UniProtKB=Q9FLS1	AT5G07600	Oleosin family protein;MBK20.3;ortholog	GLYCINE-RICH PROTEIN-RELATED (PTHR33203:SF7)		Arabidopsis thaliana
ARATH|TAIR=AT2G24255|UniProtKB=Q8S8L1	AT2G24255	LOW protein: F-box/kelch-repeat protein;At2g24255;ortholog			Arabidopsis thaliana
ARATH|TAIR=AT2G20800|UniProtKB=Q9SKT7	AT2G20800	External alternative NAD(P)H-ubiquinone oxidoreductase B4, mitochondrial;NDB4;ortholog	EXTERNAL ALTERNATIVE NAD P H-UBIQUINONE OXIDOREDUCTASE B4, MITOCHONDRIAL (PTHR43706:SF3)	dehydrogenase(PC00092);oxidase(PC00175);reductase(PC00198)	Arabidopsis thaliana
ARATH|TAIR=AT5G46020|UniProtKB=Q9FNM0	AT5G46020	28 kDa heat/acid-stable phosphoprotein-like protein;MCL19.6;ortholog	28 KDA HEAT- AND ACID-STABLE PHOSPHOPROTEIN (PTHR22055:SF0)		Arabidopsis thaliana
ARATH|Gene=AT4G09000|UniProtKB=F4JJ94	AT4G09000	General regulatory factor 1;GRF1;ortholog	14-3-3-LIKE PROTEIN GF14 CHI-RELATED (PTHR18860:SF26)		Arabidopsis thaliana
ARATH|TAIR=AT1G33520|UniProtKB=Q9C801	AT1G33520	Protein MOS2;MOS2;ortholog	G PATCH DOMAIN AND KOW MOTIFS-CONTAINING PROTEIN (PTHR15818:SF2)	nucleic acid binding(PC00171)	Arabidopsis thaliana
ARATH|TAIR=AT4G13270|UniProtKB=Q52K84	AT4G13270	At4g13270;At4g13270;ortholog	SUBFAMILY NOT NAMED (PTHR31852:SF15)		Arabidopsis thaliana
ARATH|TAIR=AT1G05580|UniProtKB=Q8VYD4	AT1G05580	Cation/H(+) antiporter 23, chloroplastic;CHX23;ortholog	CATION/H + ANTIPORTER 21-RELATED (PTHR32468:SF15)	transporter(PC00227)	Arabidopsis thaliana
ARATH|Gene=AT5G07540|UniProtKB=Q9LY08	AT5G07540	Oleosin;ATGRP-6;ortholog	GLYCINE-RICH PROTEIN-RELATED (PTHR33203:SF7)		Arabidopsis thaliana
ARATH|TAIR=AT1G49880|UniProtKB=Q8GXX0	AT1G49880	FAD-linked sulfhydryl oxidase ERV1;ERV1;ortholog	FAD-LINKED SULFHYDRYL OXIDASE ALR (PTHR12645:SF0)	oxidase(PC00175)	Arabidopsis thaliana
ARATH|TAIR=AT2G19900|UniProtKB=O82191	AT2G19900	NADP-dependent malic enzyme 1;NADP-ME1;ortholog	NADP-DEPENDENT MALIC ENZYME 1 (PTHR23406:SF54)	acyltransferase(PC00042);decarboxylase(PC00089);dehydrogenase(PC00092)	Arabidopsis thaliana
ARATH|Gene=AT3G11540|UniProtKB=Q96301	AT3G11540	Probable UDP-N-acetylglucosamine--peptide N-acetylglucosaminyltransferase SPINDLY;SPY;ortholog	UDP-N-ACETYLGLUCOSAMINE--PEPTIDE N-ACETYLGLUCOSAMINYLTRANSFERASE SPINDLY-RELATED (PTHR44835:SF1)		Arabidopsis thaliana
ARATH|TAIR=AT5G42890|UniProtKB=Q9FMN0	AT5G42890	Putative uncharacterized protein;SCP2;ortholog	SUBFAMILY NOT NAMED (PTHR10094:SF24)		Arabidopsis thaliana
ARATH|Gene=AT4G05320|UniProtKB=Q8H159	AT4G05320	Polyubiquitin 10;UBQ10;ortholog	F15I1.3 PROTEIN-RELATED (PTHR10666:SF276)	ribosomal protein(PC00202)	Arabidopsis thaliana
ARATH|TAIR=AT4G10040|UniProtKB=Q9T0G2	AT4G10040	Cytochrome c-2;CYTC-2;ortholog	CYTOCHROME C-1-RELATED (PTHR11961:SF9)		Arabidopsis thaliana
ARATH|TAIR=AT3G55150|UniProtKB=Q8VY27	AT3G55150	Exocyst subunit exo70 family protein H1;EXO70H1;ortholog	EXOCYST SUBUNIT EXO70 FAMILY PROTEIN H1-RELATED (PTHR12542:SF26)	membrane traffic protein(PC00150)	Arabidopsis thaliana
ARATH|TAIR=AT2G19770|UniProtKB=Q38905	AT2G19770	Profilin-4;PRO4;ortholog	PROFILIN-3-RELATED (PTHR11604:SF21)	non-motor actin binding protein(PC00165)	Arabidopsis thaliana
ARATH|TAIR=AT3G49560|UniProtKB=Q9SCK3	AT3G49560	At3g49560;T9C5.150;ortholog	SUBFAMILY NOT NAMED (PTHR14110:SF6)	transporter(PC00227)	Arabidopsis thaliana
ARATH|TAIR=AT1G34130|UniProtKB=Q9FX21	AT1G34130	Dolichyl-diphosphooligosaccharide--protein glycosyltransferase subunit STT3B;STT3B;ortholog	DOLICHYL-DIPHOSPHOOLIGOSACCHARIDE--PROTEIN GLYCOSYLTRANSFERASE SUBUNIT STT3A (PTHR13872:SF1)	glycosyltransferase(PC00111)	Arabidopsis thaliana
ARATH|TAIR=AT5G54800|UniProtKB=Q9M5A9	AT5G54800	Glucose-6-phosphate/phosphate translocator 1, chloroplastic;GPT1;ortholog			Arabidopsis thaliana
ARATH|TAIR=AT2G19920|UniProtKB=O82189	AT2G19920	Probable RNA-dependent RNA polymerase 4;RDR4;ortholog	RNA-DEPENDENT RNA POLYMERASE 3-RELATED (PTHR23079:SF13)	RNA binding protein(PC00031)	Arabidopsis thaliana
ARATH|Gene=AT3G58110|UniProtKB=Q9M2K5	AT3G58110	Putative uncharacterized protein F9D24.20;F9D24.20;ortholog	SUBFAMILY NOT NAMED (PTHR35120:SF2)		Arabidopsis thaliana
ARATH|TAIR=AT1G76180|UniProtKB=P42763	AT1G76180	Dehydrin ERD14;ERD14;ortholog	DEHYDRIN COR47-RELATED (PTHR33346:SF2)		Arabidopsis thaliana
ARATH|TAIR=AT1G75940|UniProtKB=Q84WV2	AT1G75940	Beta-glucosidase 20;BGLU20;ortholog	BETA-D-GLUCOPYRANOSYL ABSCISATE BETA-GLUCOSIDASE-RELATED (PTHR10353:SF137)		Arabidopsis thaliana
ARATH|TAIR=AT2G19520|UniProtKB=O22607	AT2G19520	WD-40 repeat-containing protein MSI4;MSI4;ortholog	WD-40 REPEAT-CONTAINING PROTEIN MSI4-RELATED (PTHR22850:SF85)		Arabidopsis thaliana
ARATH|TAIR=AT5G45550|UniProtKB=Q9FHI1	AT5G45550	MOB kinase activator-like 1A;MOB1A;ortholog	MOB KINASE ACTIVATOR 1B (PTHR22599:SF8)	kinase activator(PC00138)	Arabidopsis thaliana
ARATH|TAIR=AT2G38540|UniProtKB=Q42589	AT2G38540	Non-specific lipid-transfer protein 1;LTP1;ortholog	NON-SPECIFIC LIPID-TRANSFER PROTEIN 1-RELATED (PTHR33076:SF41)		Arabidopsis thaliana
ARATH|Gene=AT2G20990|UniProtKB=Q9SKR2	AT2G20990	Synaptotagmin-1;SYT1;ortholog	CALCIUM-DEPENDENT LIPID-BINDING CALB DOMAIN FAMILY PROTEIN-RELATED (PTHR10774:SF175)		Arabidopsis thaliana
ARATH|TAIR=AT1G19100|UniProtKB=Q56Y74	AT1G19100	Protein MICRORCHIDIA 6;MORC6;ortholog	PROTEIN MICRORCHIDIA 6 (PTHR23336:SF44)		Arabidopsis thaliana
ARATH|TAIR=AT1G17880|UniProtKB=Q9SMW7	AT1G17880	Basic transcription factor 3;BTF3;ortholog	BASIC TRANSCRIPTION FACTOR 3-RELATED (PTHR10351:SF52)		Arabidopsis thaliana
ARATH|TAIR=AT4G20830|UniProtKB=Q9SVG4	AT4G20830	Berberine bridge enzyme-like 19;At4g20830;ortholog	BERBERINE BRIDGE ENZYME-LIKE 1-RELATED (PTHR32448:SF34)		Arabidopsis thaliana
ARATH|TAIR=AT3G45100|UniProtKB=Q94BX4	AT3G45100	Phosphatidylinositol N-acetylglucosaminyltransferase subunit A;PIGA;ortholog	PHOSPHATIDYLINOSITOL N-ACETYLGLUCOSAMINYLTRANSFERASE SUBUNIT A (PTHR45871:SF1)		Arabidopsis thaliana
ARATH|TAIR=AT5G43185|UniProtKB=Q3E7J3	AT5G43185	At5g43185;At5g43185;ortholog			Arabidopsis thaliana
ARATH|TAIR=AT5G07530|UniProtKB=Q9LY09	AT5G07530	Oleosin GRP-17;GRP17;ortholog	GLYCINE-RICH PROTEIN-RELATED (PTHR33203:SF7)		Arabidopsis thaliana
ARATH|TAIR=AT2G13650|UniProtKB=Q941R4	AT2G13650	GDP-mannose transporter GONST1;GONST1;ortholog			Arabidopsis thaliana
ARATH|TAIR=AT4G26100|UniProtKB=P42158	AT4G26100	Casein kinase 1-like protein 1;CKL1;ortholog	CASEIN KINASE I ISOFORM EPSILON (PTHR11909:SF18)	non-receptor serine/threonine protein kinase(PC00167)	Arabidopsis thaliana
ARATH|TAIR=AT5G57110|UniProtKB=Q9LF79	AT5G57110	Calcium-transporting ATPase 8, plasma membrane-type;ACA8;ortholog	CALCIUM-TRANSPORTING ATPASE 8, PLASMA MEMBRANE-TYPE (PTHR24093:SF428)	cation transporter(PC00068);hydrolase(PC00121);ion channel(PC00133)	Arabidopsis thaliana
ARATH|TAIR=AT2G10440|UniProtKB=Q9SHV7	AT2G10440	Probable mediator of RNA polymerase II transcription subunit 15c;MED15C;ortholog	MEDIATOR OF RNA POLYMERASE II TRANSCRIPTION SUBUNIT 15A-RELATED (PTHR33137:SF4)		Arabidopsis thaliana
ARATH|TAIR=AT1G64310|UniProtKB=Q9C7V5	AT1G64310	Putative pentatricopeptide repeat-containing protein At1g64310;PCMP-E65;ortholog	SUBFAMILY NOT NAMED (PTHR24015:SF1619)	RNA binding protein(PC00031);serine/threonine protein kinase receptor(PC00205);transporter(PC00227)	Arabidopsis thaliana
ARATH|TAIR=AT2G03850|UniProtKB=Q9SI55	AT2G03850	At2g03850;At2g03850;ortholog			Arabidopsis thaliana
ARATH|TAIR=AT4G24800|UniProtKB=Q8W4Q4	AT4G24800	AT4g24800/F6I7_10;ECIP1;ortholog	LD21074P (PTHR12626:SF0)	translation elongation factor(PC00222)	Arabidopsis thaliana
ARATH|TAIR=AT4G11600|UniProtKB=O48646	AT4G11600	Probable phospholipid hydroperoxide glutathione peroxidase 6, mitochondrial;GPX6;ortholog	PHOSPHOLIPID HYDROPEROXIDE GLUTATHIONE PEROXIDASE 6, MITOCHONDRIAL-RELATED (PTHR11592:SF51)	peroxidase(PC00180)	Arabidopsis thaliana
ARATH|Gene=AT5G19470|UniProtKB=P0C026	AT5G19470	Nudix hydrolase 24, chloroplastic;NUDT24;ortholog	SI:DKEY-6N6.2 (PTHR13622:SF10)		Arabidopsis thaliana
ARATH|TAIR=AT3G09440|UniProtKB=O65719	AT3G09440	Heat shock 70 kDa protein 3;HSP70-3;ortholog	HEAT SHOCK 70 KDA PROTEIN 3 (PTHR19375:SF342)		Arabidopsis thaliana
ARATH|Gene=AT5G07550|UniProtKB=Q42574	AT5G07550	Oleosin;ATGRP19;ortholog	GLYCINE-RICH PROTEIN-RELATED (PTHR33203:SF7)		Arabidopsis thaliana
ARATH|TAIR=AT5G07050|UniProtKB=Q9FL41	AT5G07050	WAT1-related protein At5g07050;At5g07050;ortholog	SUBFAMILY NOT NAMED (PTHR31218:SF19)		Arabidopsis thaliana
ARATH|TAIR=AT5G10410|UniProtKB=Q8H0W9	AT5G10410	Putative clathrin assembly protein At5g10410;At5g10410;ortholog	SUBFAMILY NOT NAMED (PTHR22951:SF18)	vesicle coat protein(PC00235)	Arabidopsis thaliana
ARATH|TAIR=AT5G19510|UniProtKB=Q9SCX3	AT5G19510	Elongation factor 1-beta 2;At5g19510;ortholog	ELONGATION FACTOR 1-BETA 1-RELATED (PTHR11595:SF52)	translation elongation factor(PC00222)	Arabidopsis thaliana
ARATH|TAIR=AT3G02730|UniProtKB=Q9XFH8	AT3G02730	Thioredoxin F1, chloroplastic;At3g02730;ortholog	THIOREDOXIN (PTHR10438:SF284)		Arabidopsis thaliana
ARATH|TAIR=AT2G03740|UniProtKB=Q9ZPQ7	AT2G03740	At2g03740;At2g03740;ortholog			Arabidopsis thaliana
ARATH|TAIR=AT1G10490|UniProtKB=Q9XIK4	AT1G10490	RNA cytidine acetyltransferase 1;At1g10490;ortholog	RNA CYTIDINE ACETYLTRANSFERASE (PTHR10925:SF5)		Arabidopsis thaliana
ARATH|TAIR=AT5G47160|UniProtKB=Q9LVU3	AT5G47160	YDG domain-containing protein At5g47160;At5g47160;ortholog			Arabidopsis thaliana
ARATH|TAIR=AT5G07520|UniProtKB=Q9LY10	AT5G07520	Glycine-rich protein;ATGRP-8;ortholog	GLYCINE-RICH PROTEIN-RELATED (PTHR33203:SF7)		Arabidopsis thaliana
ARATH|Gene=AT1G23570|UniProtKB=Q1PFT1	AT1G23570	Putative uncharacterized protein;At1g23570;ortholog	EXPRESSED PROTEIN-RELATED (PTHR31385:SF1)		Arabidopsis thaliana
ARATH|TAIR=AT4G31940|UniProtKB=Q9SZ46	AT4G31940	Cytochrome P450 82C4;CYP82C4;ortholog	CYTOCHROME P450 82C2-RELATED (PTHR24298:SF111)	oxygenase(PC00177)	Arabidopsis thaliana
ARATH|TAIR=AT2G01090|UniProtKB=Q9SJV7	AT2G01090	Cytochrome b-c1 complex subunit 6;At2g01090;ortholog	CYTOCHROME B-C1 COMPLEX SUBUNIT 6, MITOCHONDRIAL (PTHR15336:SF0)	reductase(PC00198)	Arabidopsis thaliana
ARATH|TAIR=AT1G47380|UniProtKB=Q9FX08	AT1G47380	Probable protein phosphatase 2C 12;At1g47380;ortholog	PROTEIN PHOSPHATASE 2C 12-RELATED (PTHR13832:SF25)	kinase inhibitor(PC00139);protein phosphatase(PC00195)	Arabidopsis thaliana
ARATH|TAIR=AT1G80630|UniProtKB=Q9M8N0	AT1G80630	At1g80630;At1g80630;ortholog	SUBFAMILY NOT NAMED (PTHR13318:SF13)		Arabidopsis thaliana
ARATH|TAIR=AT2G41350|UniProtKB=F4IK01	AT2G41350	AUGMIN subunit 1;AUG1;ortholog	HAUS AUGMIN-LIKE COMPLEX SUBUNIT 1 (PTHR31570:SF1)		Arabidopsis thaliana
ARATH|TAIR=AT5G07950|UniProtKB=Q8LA67	AT5G07950	Putative uncharacterized protein;At5g07950;ortholog	CYCLIN-DEPENDENT KINASE 2-INTERACTING PROTEIN (PTHR15827:SF2)		Arabidopsis thaliana
ARATH|EnsemblGenome=AT4G17440|UniProtKB=O23587	AT4G17440	Chromogranin (DUF1639);dl4755w;ortholog	CHROMOGRANIN DUF1639 (PTHR33130:SF10)		Arabidopsis thaliana
ARATH|Gene=AT4G20310|UniProtKB=F4JUU5	AT4G20310	Membrane-bound transcription factor site-2 protease homolog;S2P;ortholog	MEMBRANE-BOUND TRANSCRIPTION FACTOR SITE-2 PROTEASE (PTHR13325:SF3)	metalloprotease(PC00153)	Arabidopsis thaliana
ARATH|TAIR=AT1G76800|UniProtKB=Q9SRD3	AT1G76800	Vacuolar iron transporter homolog 2;At1g76800;ortholog	VACUOLAR IRON TRANSPORTER HOMOLOG 1-RELATED (PTHR31851:SF35)		Arabidopsis thaliana
ARATH|Gene=AT2G28470|UniProtKB=Q9SCV4	AT2G28470	Beta-galactosidase 8;BGAL8;ortholog	BETA-GALACTOSIDASE 8 (PTHR23421:SF58)	galactosidase(PC00104)	Arabidopsis thaliana
ARATH|TAIR=AT1G06520|UniProtKB=Q9SHJ5	AT1G06520	Glycerol-3-phosphate acyltransferase 1;GPAT1;ortholog	GLYCEROL-3-PHOSPHATE ACYLTRANSFERASE 1 (PTHR15486:SF44)	acyltransferase(PC00042)	Arabidopsis thaliana
ARATH|TAIR=locus|UniProtKB=Q9SCS2	AT3G50530	CDPK-related kinase 5;CRK5;ortholog	CDPK-RELATED KINASE 2-RELATED (PTHR24349:SF115)	non-motor microtubule binding protein(PC00166);non-receptor serine/threonine protein kinase(PC00167)	Arabidopsis thaliana
ARATH|TAIR=AT4G35010|UniProtKB=Q9SCV1	AT4G35010	Beta-galactosidase 11;BGAL11;ortholog	BETA-GALACTOSIDASE 11-RELATED (PTHR23421:SF52)	galactosidase(PC00104)	Arabidopsis thaliana
ARATH|TAIR=AT5G56330|UniProtKB=Q9FM99	AT5G56330	Alpha carbonic anhydrase 8;ACA8;ortholog	ALPHA CARBONIC ANHYDRASE 2-RELATED (PTHR18952:SF184)		Arabidopsis thaliana
ARATH|TAIR=AT2G35490|UniProtKB=O82291	AT2G35490	Probable plastid-lipid-associated protein 3, chloroplastic;PAP3;ortholog	PLASTID-LIPID-ASSOCIATED PROTEIN 3, CHLOROPLASTIC-RELATED (PTHR31906:SF5)		Arabidopsis thaliana
ARATH|TAIR=AT2G27530|UniProtKB=P59230	AT2G27530	60S ribosomal protein L10a-2;RPL10AB;ortholog	RIBOSOMAL PROTEIN (PTHR23105:SF101)	ribosomal protein(PC00202)	Arabidopsis thaliana
ARATH|TAIR=AT2G25350|UniProtKB=Q8S8D3	AT2G25350	PX domain-containing protein EREL2;EREL2;ortholog	PX DOMAIN-CONTAINING PROTEIN EREL1-RELATED (PTHR46856:SF1)		Arabidopsis thaliana
ARATH|Gene=AT4G39260|UniProtKB=Q03251	AT4G39260	Glycine-rich RNA-binding protein 8;RBG8;ortholog	GLYCINE-RICH RNA-BINDING PROTEIN 7-RELATED (PTHR15241:SF28)	mRNA splicing factor(PC00148)	Arabidopsis thaliana
ARATH|Gene=AT1G59750|UniProtKB=Q8L7G0	AT1G59750	Auxin response factor 1;ARF1;ortholog	AUXIN RESPONSE FACTOR 1 (PTHR31384:SF24)		Arabidopsis thaliana
ARATH|TAIR=AT1G75850|UniProtKB=F4I0P8	AT1G75850	Vacuolar protein sorting-associated protein 35B;VPS35B;ortholog	VACUOLAR PROTEIN SORTING-ASSOCIATED PROTEIN 35B (PTHR11099:SF2)	membrane traffic protein(PC00150)	Arabidopsis thaliana
ARATH|TAIR=AT3G63400|UniProtKB=Q9LY75	AT3G63400	Peptidyl-prolyl cis-trans isomerase CYP63;CYP63;ortholog	PEPTIDYL-PROLYL CIS-TRANS ISOMERASE CYP63 (PTHR11071:SF410)		Arabidopsis thaliana
ARATH|TAIR=AT4G17530|UniProtKB=Q9SEH3	AT4G17530	Ras-related protein RABD2c;RABD2C;ortholog	RAS-RELATED PROTEIN RABD2B-RELATED (PTHR24073:SF666)		Arabidopsis thaliana
ARATH|TAIR=AT1G70670|UniProtKB=Q9CAB7	AT1G70670	Probable peroxygenase 4;PXG4;ortholog	INACTIVE PEROXYGENASE-LIKE PROTEIN-RELATED (PTHR31495:SF1)		Arabidopsis thaliana
ARATH|TAIR=AT3G06610|UniProtKB=Q9C901	AT3G06610	DNA-binding enhancer protein-like protein;At3g06610;ortholog	HUNTINGTIN-INTERACTING PROTEIN K (PTHR31184:SF2)		Arabidopsis thaliana
ARATH|TAIR=AT3G55360|UniProtKB=Q9M2U2	AT3G55360	Very-long-chain enoyl-CoA reductase;ECR;ortholog	SC2 (PTHR10556:SF28)	dehydrogenase(PC00092)	Arabidopsis thaliana
ARATH|Gene=AT1G35160|UniProtKB=F4HWQ5	AT1G35160	GF14 protein phi chain;GF14 PHI;ortholog	14-3-3-LIKE PROTEIN GF14 CHI-RELATED (PTHR18860:SF26)		Arabidopsis thaliana
ARATH|TAIR=AT3G08970|UniProtKB=Q9SR96	AT3G08970	DnaJ protein ERDJ3A;ERDJ3A;ortholog	DNAJ PROTEIN ERDJ3A (PTHR45184:SF1)		Arabidopsis thaliana
ARATH|TAIR=AT2G45350|UniProtKB=O22137	AT2G45350	Pentatricopeptide repeat-containing protein At2g45350, chloroplastic;CRR4;ortholog	SUBFAMILY NOT NAMED (PTHR24015:SF867)	RNA binding protein(PC00031);serine/threonine protein kinase receptor(PC00205);transporter(PC00227)	Arabidopsis thaliana
ARATH|TAIR=AT1G76020|UniProtKB=A0JQ12	AT1G76020	At1g76020;At1g76020;ortholog	SUBFAMILY NOT NAMED (PTHR33875:SF2)		Arabidopsis thaliana
ARATH|TAIR=AT4G02990|UniProtKB=Q9ZT96	AT4G02990	Transcription termination factor MTERF4, chloroplastic;MTERF4;ortholog	TRANSCRIPTION TERMINATION FACTOR MTERF4, CHLOROPLASTIC (PTHR13068:SF24)		Arabidopsis thaliana
ARATH|TAIR=AT5G18320|UniProtKB=Q3E9F7	AT5G18320	Putative U-box domain-containing protein 46;PUB46;ortholog	U-BOX DOMAIN-CONTAINING PROTEIN 46-RELATED (PTHR23315:SF75)	cell adhesion molecule(PC00069);cytoskeletal protein(PC00085);signaling molecule(PC00207);storage protein(PC00210)	Arabidopsis thaliana
ARATH|TAIR=AT3G04820|UniProtKB=Q5XVC2	AT3G04820	Pseudouridine synthase family protein;At3g04820;ortholog	PSEUDOURIDYLATE SYNTHASE 7 HOMOLOG (PTHR13326:SF21)		Arabidopsis thaliana
ARATH|Gene=AT2G21660|UniProtKB=Q03250	AT2G21660	Glycine-rich RNA-binding protein 7;RBG7;ortholog	GLYCINE-RICH RNA-BINDING PROTEIN 7-RELATED (PTHR15241:SF28)	mRNA splicing factor(PC00148)	Arabidopsis thaliana
ARATH|TAIR=AT3G07350|UniProtKB=Q9SRT1	AT3G07350	F21O3.6 protein;F21O3.6;ortholog	F21O3.6 PROTEIN (PTHR31579:SF14)		Arabidopsis thaliana
ARATH|Gene=AT3G05750|UniProtKB=F4J8I0	AT3G05750	Serine-rich adhesin for platelets-like protein;TRM6;ortholog	GPI-ANCHORED ADHESIN-LIKE PROTEIN-RELATED (PTHR21726:SF57)		Arabidopsis thaliana
ARATH|TAIR=AT3G28980|UniProtKB=Q9MBG7	AT3G28980	Mediator of RNA polymerase II transcription subunit-like protein, putative (DUF1216);At3g28980;ortholog	DBJ|BAA95751.1-RELATED (PTHR31607:SF12)		Arabidopsis thaliana
ARATH|TAIR=AT5G46940|UniProtKB=Q9FJR7	AT5G46940	Plant invertase/pectin methylesterase inhibitor superfamily protein;MQD22.8;ortholog	PECTINESTERASE INHIBITOR 1-RELATED (PTHR31707:SF47)	enzyme modulator(PC00095)	Arabidopsis thaliana
ARATH|TAIR=AT2G24280|UniProtKB=Q93Z34	AT2G24280	Alpha/beta-Hydrolases superfamily protein;At2g24280;ortholog	ALPHA/BETA-HYDROLASES SUPERFAMILY PROTEIN (PTHR11010:SF31)	serine protease(PC00203)	Arabidopsis thaliana
ARATH|TAIR=AT5G26667|UniProtKB=O04905	AT5G26667	UMP-CMP kinase 3;UMK3;ortholog	UMP-CMP KINASE (PTHR23359:SF107)	nucleotide kinase(PC00172)	Arabidopsis thaliana
ARATH|Gene=AT5G07510|UniProtKB=Q1PDZ0	AT5G07510	Glycine-rich protein;GRP14;ortholog	GLYCINE-RICH PROTEIN-RELATED (PTHR33203:SF7)		Arabidopsis thaliana
cell periphery (GO:0071944)	4199	79	49.77	+	1.59	2.66e-05	0.00198
Gene ID	Mapped IDs	Gene names/symbols	PANTHER families/subfamilies	PANTHER classes	Species
ARATH|Gene=AT1G05960|UniProtKB=F4IAF6	AT1G05960	ARM repeat superfamily protein;At1g05960;ortholog	ARM REPEAT SUPERFAMILY PROTEIN (PTHR46087:SF1)		Arabidopsis thaliana
ARATH|TAIR=AT5G39410|UniProtKB=Q8LGI2	AT5G39410	Probable mitochondrial saccharopine dehydrogenase-like oxidoreductase At5g39410;At5g39410;ortholog	SACCHAROPINE DEHYDROGENASE-LIKE OXIDOREDUCTASE (PTHR12286:SF5)		Arabidopsis thaliana
ARATH|TAIR=AT2G01210|UniProtKB=Q9ZU46	AT2G01210	Receptor protein kinase-like protein ZAR1;ZAR1;ortholog	RECEPTOR PROTEIN KINASE-LIKE PROTEIN ZAR1 (PTHR27008:SF11)		Arabidopsis thaliana
ARATH|TAIR=AT3G23810|UniProtKB=Q9LK36	AT3G23810	Adenosylhomocysteinase 2;SAHH2;ortholog	ADENOSYLHOMOCYSTEINASE-RELATED (PTHR23420:SF0)	hydrolase(PC00121)	Arabidopsis thaliana
ARATH|TAIR=AT4G25900|UniProtKB=Q940G5	AT4G25900	Galactose mutarotase-like superfamily protein;At4g25900;ortholog	GLUCOSE-6-PHOSPHATE 1-EPIMERASE (PTHR11122:SF13)		Arabidopsis thaliana
ARATH|TAIR=AT3G26380|UniProtKB=F4JCI4	AT3G26380	Alpha-galactosidase;At3g26380;ortholog	ALPHA-GALACTOSIDASE (PTHR11452:SF42)		Arabidopsis thaliana
ARATH|TAIR=AT3G11964|UniProtKB=F4J8K6	AT3G11964	rRNA biogenesis protein RRP5;RRP5;ortholog	PROTEIN RRP5 HOMOLOG (PTHR23270:SF10)	nucleic acid binding(PC00171)	Arabidopsis thaliana
ARATH|TAIR=AT2G24610|UniProtKB=Q9SJA4	AT2G24610	Probable cyclic nucleotide-gated ion channel 14;CNGC14;ortholog	CYCLIC NUCLEOTIDE-GATED ION CHANNEL 17-RELATED (PTHR45651:SF9)		Arabidopsis thaliana
ARATH|TAIR=AT2G46740|UniProtKB=O81030	AT2G46740	L-gulonolactone oxidase 5;GULLO5;ortholog	L-GULONOLACTONE OXIDASE 1-RELATED (PTHR13878:SF93)		Arabidopsis thaliana
ARATH|TAIR=AT2G45150|UniProtKB=Q94A03	AT2G45150	Phosphatidate cytidylyltransferase 4, chloroplastic;CDS4;ortholog	PHOSPHATIDATE CYTIDYLYLTRANSFERASE 4, CHLOROPLASTIC-RELATED (PTHR47101:SF1)		Arabidopsis thaliana
ARATH|TAIR=AT1G74000|UniProtKB=P92976	AT1G74000	Protein STRICTOSIDINE SYNTHASE-LIKE 11;SSL11;ortholog	PROTEIN STRICTOSIDINE SYNTHASE-LIKE 11-RELATED (PTHR10426:SF59)	lyase(PC00144)	Arabidopsis thaliana
ARATH|TAIR=AT5G12140|UniProtKB=Q945Q1	AT5G12140	Cysteine proteinase inhibitor 1;CYS1;ortholog	CYSTEINE PROTEINASE INHIBITOR 1 (PTHR11413:SF45)	protease inhibitor(PC00191)	Arabidopsis thaliana
ARATH|TAIR=AT4G00610|UniProtKB=O65270	AT4G00610	Probable transcription factor At4g00610;At4g00610;ortholog	DNA-BINDING STOREKEEPER PROTEIN TRANSCRIPTIONAL REGULATOR-LIKE PROTEIN-RELATED (PTHR31662:SF1)		Arabidopsis thaliana
ARATH|TAIR=AT2G21500|UniProtKB=Q8RWF9	AT2G21500	At2g21560;At2g21500;ortholog	SUBFAMILY NOT NAMED (PTHR31150:SF2)		Arabidopsis thaliana
ARATH|TAIR=AT1G73066|UniProtKB=Q9SSM0	AT1G73066	Highly similar to receptor-like protein kinase;F3N23.27;ortholog	HIGHLY SIMILAR TO RECEPTOR-LIKE PROTEIN KINASE (PTHR27000:SF445)		Arabidopsis thaliana
ARATH|TAIR=AT4G02270|UniProtKB=O81417	AT4G02270	At4g02270;RHS13;ortholog	SUBFAMILY NOT NAMED (PTHR33470:SF1)		Arabidopsis thaliana
ARATH|TAIR=AT5G67470|UniProtKB=Q9FJX6	AT5G67470	Formin-like protein 6;FH6;ortholog	FORMIN-LIKE PROTEIN 6 (PTHR23213:SF338)		Arabidopsis thaliana
ARATH|Gene=AT5G42080|UniProtKB=P42697	AT5G42080	Dynamin-related protein 1A;DRP1A;ortholog	DYNAMIN-RELATED PROTEIN 1A (PTHR11566:SF138)	hydrolase(PC00121);microtubule family cytoskeletal protein(PC00157);small GTPase(PC00208)	Arabidopsis thaliana
ARATH|TAIR=AT1G59610|UniProtKB=Q9LQ55	AT1G59610	Dynamin-2B;DRP2B;ortholog	DYNAMIN-2B (PTHR11566:SF145)	hydrolase(PC00121);microtubule family cytoskeletal protein(PC00157);small GTPase(PC00208)	Arabidopsis thaliana
ARATH|TAIR=AT2G38100|UniProtKB=O80436	AT2G38100	Protein NRT1/ PTR FAMILY 5.5;NPF5.5;ortholog	PROTEIN NRT1/ PTR FAMILY 5.10-RELATED (PTHR11654:SF308)	transporter(PC00227)	Arabidopsis thaliana
ARATH|TAIR=AT3G17220|UniProtKB=Q9LUV1	AT3G17220	Pectinesterase inhibitor 2;PMEI2;ortholog	PECTINESTERASE INHIBITOR 1-RELATED (PTHR31707:SF47)	enzyme modulator(PC00095)	Arabidopsis thaliana
ARATH|TAIR=AT5G08380|UniProtKB=Q9FT97	AT5G08380	Alpha-galactosidase 1;AGAL1;ortholog	ALPHA-GALACTOSIDASE 1 (PTHR11452:SF18)		Arabidopsis thaliana
ARATH|TAIR=AT2G31570|UniProtKB=O04922	AT2G31570	Probable glutathione peroxidase 2;GPX2;ortholog	GLUTATHIONE PEROXIDASE 2-RELATED (PTHR11592:SF87)	peroxidase(PC00180)	Arabidopsis thaliana
ARATH|TAIR=AT1G37130|UniProtKB=P11035	AT1G37130	Nitrate reductase [NADH] 2;NIA2;ortholog	NADH-CYTOCHROME B5 REDUCTASE (PTHR19370:SF185)		Arabidopsis thaliana
ARATH|TAIR=AT1G02250|UniProtKB=O81914	AT1G02250	NAC domain-containing protein 5;NAC005;ortholog	NAC DOMAIN-CONTAINING PROTEIN 1-RELATED (PTHR31989:SF129)		Arabidopsis thaliana
ARATH|TAIR=AT2G47710|UniProtKB=O82240	AT2G47710	Adenine nucleotide alpha hydrolases-like superfamily protein;At2g47710;ortholog	ADENINE NUCLEOTIDE ALPHA HYDROLASES-LIKE SUPERFAMILY PROTEIN (PTHR46553:SF3)		Arabidopsis thaliana
ARATH|TAIR=AT5G20710|UniProtKB=Q9SCV5	AT5G20710	Beta-galactosidase 7;BGAL7;ortholog	BETA-GALACTOSIDASE 15-RELATED (PTHR23421:SF88)	galactosidase(PC00104)	Arabidopsis thaliana
ARATH|TAIR=AT5G66460|UniProtKB=Q9FJZ3	AT5G66460	Mannan endo-1,4-beta-mannosidase 7;MAN7;ortholog	MANNAN ENDO-1,4-BETA-MANNOSIDASE 3-RELATED (PTHR31451:SF42)		Arabidopsis thaliana
ARATH|TAIR=AT3G07830|UniProtKB=Q9SFD1	AT3G07830	Pectin lyase-like superfamily protein;F17A17.17;ortholog	PECTIN LYASE-LIKE SUPERFAMILY PROTEIN (PTHR31375:SF37)		Arabidopsis thaliana
ARATH|TAIR=AT1G61790|UniProtKB=Q9SYB5	AT1G61790	Probable dolichyl-diphosphooligosaccharide--protein glycosyltransferase subunit 3B;OST3B;ortholog	GH11935P (PTHR12692:SF0)	glycosyltransferase(PC00111)	Arabidopsis thaliana
ARATH|TAIR=AT3G25050|UniProtKB=Q9LJR7	AT3G25050	Xyloglucan endotransglucosylase/hydrolase protein 3;XTH3;ortholog	XYLOGLUCAN ENDOTRANSGLUCOSYLASE/HYDROLASE PROTEIN 2-RELATED (PTHR31062:SF43)		Arabidopsis thaliana
ARATH|TAIR=AT1G28290|UniProtKB=Q9FZA2	AT1G28290	Non-classical arabinogalactan protein 31;AGP31;ortholog	NON-CLASSICAL ARABINOGALACTAN PROTEIN 31 (PTHR33470:SF4)		Arabidopsis thaliana
ARATH|TAIR=AT3G49180|UniProtKB=Q9M3B4	AT3G49180	Protein ROOT INITIATION DEFECTIVE 3;RID3;ortholog	WD REPEAT-CONTAINING PROTEIN 18 (PTHR18763:SF0)		Arabidopsis thaliana
ARATH|TAIR=AT2G34680|UniProtKB=F4IIU4	AT2G34680	187-kDa microtubule-associated protein AIR9;AIR9;ortholog			Arabidopsis thaliana
ARATH|TAIR=AT1G31812|UniProtKB=P57752	AT1G31812	Acyl-CoA-binding domain-containing protein 6;ACBP6;ortholog	ACYL-COA-BINDING PROTEIN HOMOLOG (PTHR23310:SF62)	enzyme modulator(PC00095);transfer/carrier protein(PC00219)	Arabidopsis thaliana
ARATH|TAIR=AT5G53560|UniProtKB=Q42342	AT5G53560	Cytochrome b5 isoform E;CYTB5-E;ortholog	CYTOCHROME B5 ISOFORM E (PTHR19359:SF22)	oxidase(PC00175)	Arabidopsis thaliana
ARATH|Gene=AT2G47470|UniProtKB=O22263	AT2G47470	Protein disulfide-isomerase like 2-1;PDIL2-1;ortholog	THIOREDOXIN DOMAIN-CONTAINING PROTEIN 5 (PTHR45672:SF3)		Arabidopsis thaliana
ARATH|Gene=AT4G09000|UniProtKB=F4JJ94	AT4G09000	General regulatory factor 1;GRF1;ortholog	14-3-3-LIKE PROTEIN GF14 CHI-RELATED (PTHR18860:SF26)		Arabidopsis thaliana
ARATH|TAIR=AT1G17860|UniProtKB=Q9LMU2	AT1G17860	Kunitz trypsin inhibitor 2;KTI2;ortholog	KUNITZ TRYPSIN INHIBITOR 2 (PTHR33107:SF5)	protease inhibitor(PC00191)	Arabidopsis thaliana
ARATH|TAIR=AT2G21130|UniProtKB=Q9SKQ0	AT2G21130	Peptidyl-prolyl cis-trans isomerase CYP19-2;CYP19-2;ortholog	PEPTIDYL-PROLYL CIS-TRANS ISOMERASE 3 (PTHR11071:SF326)		Arabidopsis thaliana
ARATH|TAIR=AT1G05580|UniProtKB=Q8VYD4	AT1G05580	Cation/H(+) antiporter 23, chloroplastic;CHX23;ortholog	CATION/H + ANTIPORTER 21-RELATED (PTHR32468:SF15)	transporter(PC00227)	Arabidopsis thaliana
ARATH|TAIR=AT3G55430|UniProtKB=Q9M2T6	AT3G55430	Beta-1, 3-glucanase-like protein;T22E16.90;ortholog	BETA-1, 3-GLUCANASE-LIKE PROTEIN-RELATED (PTHR32227:SF142)		Arabidopsis thaliana
ARATH|TAIR=AT3G07850|UniProtKB=P49063	AT3G07850	Exopolygalacturonase clone GBGA483;At3g07850;ortholog	EXOPOLYGALACTURONASE CLONE GBGA483-RELATED (PTHR31375:SF23)		Arabidopsis thaliana
ARATH|TAIR=AT5G45280|UniProtKB=Q9FH82	AT5G45280	Pectin acetylesterase 11;PAE11;ortholog	PECTIN ACETYLESTERASE 11-RELATED (PTHR21562:SF41)		Arabidopsis thaliana
ARATH|TAIR=AT3G55150|UniProtKB=Q8VY27	AT3G55150	Exocyst subunit exo70 family protein H1;EXO70H1;ortholog	EXOCYST SUBUNIT EXO70 FAMILY PROTEIN H1-RELATED (PTHR12542:SF26)	membrane traffic protein(PC00150)	Arabidopsis thaliana
ARATH|TAIR=AT2G19770|UniProtKB=Q38905	AT2G19770	Profilin-4;PRO4;ortholog	PROFILIN-3-RELATED (PTHR11604:SF21)	non-motor actin binding protein(PC00165)	Arabidopsis thaliana
ARATH|TAIR=AT1G34130|UniProtKB=Q9FX21	AT1G34130	Dolichyl-diphosphooligosaccharide--protein glycosyltransferase subunit STT3B;STT3B;ortholog	DOLICHYL-DIPHOSPHOOLIGOSACCHARIDE--PROTEIN GLYCOSYLTRANSFERASE SUBUNIT STT3A (PTHR13872:SF1)	glycosyltransferase(PC00111)	Arabidopsis thaliana
ARATH|TAIR=AT1G76180|UniProtKB=P42763	AT1G76180	Dehydrin ERD14;ERD14;ortholog	DEHYDRIN COR47-RELATED (PTHR33346:SF2)		Arabidopsis thaliana
ARATH|TAIR=AT5G45550|UniProtKB=Q9FHI1	AT5G45550	MOB kinase activator-like 1A;MOB1A;ortholog	MOB KINASE ACTIVATOR 1B (PTHR22599:SF8)	kinase activator(PC00138)	Arabidopsis thaliana
ARATH|TAIR=AT4G38420|UniProtKB=Q8VYB3	AT4G38420	Putative pectinesterase;sks9;ortholog	MULTI-COPPER OXIDASE TYPE I FAMILY PROTEIN-RELATED (PTHR11709:SF64)	ligase(PC00142);oxidase(PC00175)	Arabidopsis thaliana
ARATH|TAIR=AT2G38540|UniProtKB=Q42589	AT2G38540	Non-specific lipid-transfer protein 1;LTP1;ortholog	NON-SPECIFIC LIPID-TRANSFER PROTEIN 1-RELATED (PTHR33076:SF41)		Arabidopsis thaliana
ARATH|Gene=AT2G20990|UniProtKB=Q9SKR2	AT2G20990	Synaptotagmin-1;SYT1;ortholog	CALCIUM-DEPENDENT LIPID-BINDING CALB DOMAIN FAMILY PROTEIN-RELATED (PTHR10774:SF175)		Arabidopsis thaliana
ARATH|TAIR=AT5G59845|UniProtKB=Q8LFM2	AT5G59845	Gibberellin-regulated protein 10;GASA10;ortholog	GIBBERELLIN-REGULATED FAMILY PROTEIN-RELATED (PTHR23201:SF10)		Arabidopsis thaliana
ARATH|TAIR=AT4G01700|UniProtKB=Q9ZSI6	AT4G01700	At4g01700;At4g01700;ortholog	CHITINASE FAMILY PROTEIN (PTHR22595:SF111)		Arabidopsis thaliana
ARATH|TAIR=AT4G20830|UniProtKB=Q9SVG4	AT4G20830	Berberine bridge enzyme-like 19;At4g20830;ortholog	BERBERINE BRIDGE ENZYME-LIKE 1-RELATED (PTHR32448:SF34)		Arabidopsis thaliana
ARATH|TAIR=AT2G25060|UniProtKB=Q9SK27	AT2G25060	Early nodulin-like protein 1;At2g25060;ortholog	EARLY NODULIN-LIKE PROTEIN 1-RELATED (PTHR33021:SF8)		Arabidopsis thaliana
ARATH|TAIR=AT2G13650|UniProtKB=Q941R4	AT2G13650	GDP-mannose transporter GONST1;GONST1;ortholog			Arabidopsis thaliana
ARATH|TAIR=AT5G57110|UniProtKB=Q9LF79	AT5G57110	Calcium-transporting ATPase 8, plasma membrane-type;ACA8;ortholog	CALCIUM-TRANSPORTING ATPASE 8, PLASMA MEMBRANE-TYPE (PTHR24093:SF428)	cation transporter(PC00068);hydrolase(PC00121);ion channel(PC00133)	Arabidopsis thaliana
ARATH|EnsemblGenome=AT5G65240|UniProtKB=C0LGX1	AT5G65240	Probable LRR receptor-like serine/threonine-protein kinase At5g65240;At5g65240;ortholog	SUBFAMILY NOT NAMED (PTHR27000:SF481)		Arabidopsis thaliana
ARATH|TAIR=AT4G11600|UniProtKB=O48646	AT4G11600	Probable phospholipid hydroperoxide glutathione peroxidase 6, mitochondrial;GPX6;ortholog	PHOSPHOLIPID HYDROPEROXIDE GLUTATHIONE PEROXIDASE 6, MITOCHONDRIAL-RELATED (PTHR11592:SF51)	peroxidase(PC00180)	Arabidopsis thaliana
ARATH|TAIR=AT3G09440|UniProtKB=O65719	AT3G09440	Heat shock 70 kDa protein 3;HSP70-3;ortholog	HEAT SHOCK 70 KDA PROTEIN 3 (PTHR19375:SF342)		Arabidopsis thaliana
ARATH|TAIR=AT5G07050|UniProtKB=Q9FL41	AT5G07050	WAT1-related protein At5g07050;At5g07050;ortholog	SUBFAMILY NOT NAMED (PTHR31218:SF19)		Arabidopsis thaliana
ARATH|TAIR=AT5G19510|UniProtKB=Q9SCX3	AT5G19510	Elongation factor 1-beta 2;At5g19510;ortholog	ELONGATION FACTOR 1-BETA 1-RELATED (PTHR11595:SF52)	translation elongation factor(PC00222)	Arabidopsis thaliana
ARATH|TAIR=AT1G49740|UniProtKB=Q9FXA0	AT1G49740	F14J22.5 protein;At1g49740;ortholog	F14J22.5 PROTEIN-RELATED (PTHR13593:SF52)		Arabidopsis thaliana
ARATH|TAIR=AT1G15270|UniProtKB=Q9XI42	AT1G15270	F9L1.21 protein;At1g15270;ortholog	TRANSLATION MACHINERY-ASSOCIATED PROTEIN 7 (PTHR28632:SF2)		Arabidopsis thaliana
ARATH|TAIR=AT3G07320|UniProtKB=Q9SRT4	AT3G07320	O-Glycosyl hydrolases family 17 protein;F21O3.3;ortholog	O-GLYCOSYL HYDROLASES FAMILY 17 PROTEIN (PTHR32227:SF241)		Arabidopsis thaliana
ARATH|TAIR=AT3G19620|UniProtKB=Q9LJN4	AT3G19620	Probable beta-D-xylosidase 5;BXL5;ortholog	BETA-D-XYLOSIDASE 5-RELATED (PTHR42721:SF6)	glucosidase(PC00108)	Arabidopsis thaliana
ARATH|Gene=AT2G28470|UniProtKB=Q9SCV4	AT2G28470	Beta-galactosidase 8;BGAL8;ortholog	BETA-GALACTOSIDASE 8 (PTHR23421:SF58)	galactosidase(PC00104)	Arabidopsis thaliana
ARATH|TAIR=locus|UniProtKB=Q9SCS2	AT3G50530	CDPK-related kinase 5;CRK5;ortholog	CDPK-RELATED KINASE 2-RELATED (PTHR24349:SF115)	non-motor microtubule binding protein(PC00166);non-receptor serine/threonine protein kinase(PC00167)	Arabidopsis thaliana
ARATH|TAIR=AT4G35010|UniProtKB=Q9SCV1	AT4G35010	Beta-galactosidase 11;BGAL11;ortholog	BETA-GALACTOSIDASE 11-RELATED (PTHR23421:SF52)	galactosidase(PC00104)	Arabidopsis thaliana
ARATH|TAIR=AT1G30350|UniProtKB=Q9C8G4	AT1G30350	Probable pectate lyase 4;At1g30350;ortholog	PECTATE LYASE 16-RELATED (PTHR31683:SF18)		Arabidopsis thaliana
ARATH|Gene=AT4G39260|UniProtKB=Q03251	AT4G39260	Glycine-rich RNA-binding protein 8;RBG8;ortholog	GLYCINE-RICH RNA-BINDING PROTEIN 7-RELATED (PTHR15241:SF28)	mRNA splicing factor(PC00148)	Arabidopsis thaliana
ARATH|TAIR=AT4G17530|UniProtKB=Q9SEH3	AT4G17530	Ras-related protein RABD2c;RABD2C;ortholog	RAS-RELATED PROTEIN RABD2B-RELATED (PTHR24073:SF666)		Arabidopsis thaliana
ARATH|Gene=AT1G50140|UniProtKB=F4I4Y6	AT1G50140	P-loop containing nucleoside triphosphate hydrolases superfamily protein;At1g50140;ortholog	P-LOOP CONTAINING NUCLEOSIDE TRIPHOSPHATE HYDROLASES SUPERFAMILY PROTEIN (PTHR45644:SF1)		Arabidopsis thaliana
ARATH|TAIR=AT3G55360|UniProtKB=Q9M2U2	AT3G55360	Very-long-chain enoyl-CoA reductase;ECR;ortholog	SC2 (PTHR10556:SF28)	dehydrogenase(PC00092)	Arabidopsis thaliana
ARATH|Gene=AT1G35160|UniProtKB=F4HWQ5	AT1G35160	GF14 protein phi chain;GF14 PHI;ortholog	14-3-3-LIKE PROTEIN GF14 CHI-RELATED (PTHR18860:SF26)		Arabidopsis thaliana
ARATH|TAIR=AT1G60740|UniProtKB=O22711	AT1G60740	Peroxiredoxin-2D;PRXIID;ortholog	PEROXIREDOXIN-2A-RELATED (PTHR10430:SF8)		Arabidopsis thaliana
ARATH|TAIR=AT1G76020|UniProtKB=A0JQ12	AT1G76020	At1g76020;At1g76020;ortholog	SUBFAMILY NOT NAMED (PTHR33875:SF2)		Arabidopsis thaliana
ARATH|TAIR=AT5G22060|UniProtKB=P42825	AT5G22060	Chaperone protein dnaJ 2;ATJ2;ortholog	CHAPERONE PROTEIN DNAJ 2-RELATED (PTHR43888:SF19)		Arabidopsis thaliana
cytosol (GO:0005829)	1948	46	23.09	+	1.99	1.1e-05	0.00133
Gene ID	Mapped IDs	Gene names/symbols	PANTHER families/subfamilies	PANTHER classes	Species
ARATH|TAIR=AT3G12390|UniProtKB=Q9LHG9	AT3G12390	Nascent polypeptide-associated complex subunit alpha-like protein 1;At3g12390;ortholog	NASCENT POLYPEPTIDE-ASSOCIATED COMPLEX SUBUNIT ALPHA-LIKE PROTEIN 1-RELATED (PTHR21713:SF17)	basic helix-loop-helix transcription factor(PC00055)	Arabidopsis thaliana
ARATH|TAIR=AT3G23810|UniProtKB=Q9LK36	AT3G23810	Adenosylhomocysteinase 2;SAHH2;ortholog	ADENOSYLHOMOCYSTEINASE-RELATED (PTHR23420:SF0)	hydrolase(PC00121)	Arabidopsis thaliana
ARATH|TAIR=AT1G29940|UniProtKB=F4I366	AT1G29940	DNA-directed RNA polymerase I subunit 2;NRPA2;ortholog	DNA-DIRECTED RNA POLYMERASE I SUBUNIT RPA2 (PTHR20856:SF5)	DNA-directed RNA polymerase(PC00019);nucleotidyltransferase(PC00174)	Arabidopsis thaliana
ARATH|TAIR=AT5G16400|UniProtKB=Q9XFH9	AT5G16400	Thioredoxin F2, chloroplastic;At5g16400;ortholog	THIOREDOXIN (PTHR10438:SF284)		Arabidopsis thaliana
ARATH|TAIR=AT5G12140|UniProtKB=Q945Q1	AT5G12140	Cysteine proteinase inhibitor 1;CYS1;ortholog	CYSTEINE PROTEINASE INHIBITOR 1 (PTHR11413:SF45)	protease inhibitor(PC00191)	Arabidopsis thaliana
ARATH|TAIR=AT3G52340|UniProtKB=Q93XN8	AT3G52340	Probable sucrose-phosphatase 3b;SPP3B;ortholog	SUCROSE-PHOSPHATASE 1-RELATED (PTHR46521:SF4)		Arabidopsis thaliana
ARATH|Gene=AT5G42080|UniProtKB=P42697	AT5G42080	Dynamin-related protein 1A;DRP1A;ortholog	DYNAMIN-RELATED PROTEIN 1A (PTHR11566:SF138)	hydrolase(PC00121);microtubule family cytoskeletal protein(PC00157);small GTPase(PC00208)	Arabidopsis thaliana
ARATH|TAIR=AT4G27640|UniProtKB=Q8W498	AT4G27640	ARM repeat superfamily protein;At4g27640;ortholog	IMPORTIN-4 (PTHR10527:SF6)	transfer/carrier protein(PC00219);transporter(PC00227)	Arabidopsis thaliana
ARATH|TAIR=AT3G51000|UniProtKB=Q9SD45	AT3G51000	AT3g51000/F24M12_40;F24M12.40;ortholog	SUBFAMILY NOT NAMED (PTHR43689:SF5)	serine protease(PC00203)	Arabidopsis thaliana
ARATH|TAIR=AT1G59610|UniProtKB=Q9LQ55	AT1G59610	Dynamin-2B;DRP2B;ortholog	DYNAMIN-2B (PTHR11566:SF145)	hydrolase(PC00121);microtubule family cytoskeletal protein(PC00157);small GTPase(PC00208)	Arabidopsis thaliana
ARATH|TAIR=AT1G06410|UniProtKB=Q9LMI0	AT1G06410	Probable alpha,alpha-trehalose-phosphate synthase [UDP-forming] 7;TPS7;ortholog	ALPHA,ALPHA-TREHALOSE-PHOSPHATE SYNTHASE [UDP-FORMING] 7-RELATED (PTHR10788:SF73)		Arabidopsis thaliana
ARATH|TAIR=AT3G05020|UniProtKB=P11829	AT3G05020	Acyl carrier protein 1, chloroplastic;ACP1;ortholog	ACYL CARRIER PROTEIN 1, CHLOROPLASTIC-RELATED (PTHR46153:SF1)		Arabidopsis thaliana
ARATH|TAIR=AT2G31570|UniProtKB=O04922	AT2G31570	Probable glutathione peroxidase 2;GPX2;ortholog	GLUTATHIONE PEROXIDASE 2-RELATED (PTHR11592:SF87)	peroxidase(PC00180)	Arabidopsis thaliana
ARATH|TAIR=AT1G37130|UniProtKB=P11035	AT1G37130	Nitrate reductase [NADH] 2;NIA2;ortholog	NADH-CYTOCHROME B5 REDUCTASE (PTHR19370:SF185)		Arabidopsis thaliana
ARATH|TAIR=AT1G76990|UniProtKB=O49285	AT1G76990	ACT domain-containing protein ACR3;ACR3;ortholog	ACT DOMAIN-CONTAINING PROTEIN ACR3 (PTHR31096:SF5)		Arabidopsis thaliana
ARATH|TAIR=AT2G21060|UniProtKB=Q38896	AT2G21060	Cold shock domain-containing protein 4;CSP4;ortholog	COLD SHOCK DOMAIN-CONTAINING PROTEIN 3-RELATED (PTHR46565:SF2)		Arabidopsis thaliana
ARATH|TAIR=AT2G16360|UniProtKB=Q9SIW5	AT2G16360	40S ribosomal protein S25-1;RPS25A;ortholog	40S RIBOSOMAL PROTEIN S25-1-RELATED (PTHR12850:SF16)		Arabidopsis thaliana
ARATH|TAIR=AT1G31812|UniProtKB=P57752	AT1G31812	Acyl-CoA-binding domain-containing protein 6;ACBP6;ortholog	ACYL-COA-BINDING PROTEIN HOMOLOG (PTHR23310:SF62)	enzyme modulator(PC00095);transfer/carrier protein(PC00219)	Arabidopsis thaliana
ARATH|TAIR=AT4G13560|UniProtKB=Q9T0H6	AT4G13560	Late embryogenesis abundant protein (LEA) family protein;NAD-ME1;ortholog	LATE EMBRYOGENESIS ABUNDANT PROTEIN LEA FAMILY PROTEIN (PTHR34191:SF1)		Arabidopsis thaliana
ARATH|Gene=AT4G03520|UniProtKB=Q9SEU8	AT4G03520	Thioredoxin M2, chloroplastic;At4g03520;ortholog	THIOREDOXIN M1, CHLOROPLASTIC-RELATED (PTHR45663:SF8)	oxidoreductase(PC00176)	Arabidopsis thaliana
ARATH|TAIR=AT5G46020|UniProtKB=Q9FNM0	AT5G46020	28 kDa heat/acid-stable phosphoprotein-like protein;MCL19.6;ortholog	28 KDA HEAT- AND ACID-STABLE PHOSPHOPROTEIN (PTHR22055:SF0)		Arabidopsis thaliana
ARATH|Gene=AT4G09000|UniProtKB=F4JJ94	AT4G09000	General regulatory factor 1;GRF1;ortholog	14-3-3-LIKE PROTEIN GF14 CHI-RELATED (PTHR18860:SF26)		Arabidopsis thaliana
ARATH|TAIR=AT2G21130|UniProtKB=Q9SKQ0	AT2G21130	Peptidyl-prolyl cis-trans isomerase CYP19-2;CYP19-2;ortholog	PEPTIDYL-PROLYL CIS-TRANS ISOMERASE 3 (PTHR11071:SF326)		Arabidopsis thaliana
ARATH|TAIR=AT2G19900|UniProtKB=O82191	AT2G19900	NADP-dependent malic enzyme 1;NADP-ME1;ortholog	NADP-DEPENDENT MALIC ENZYME 1 (PTHR23406:SF54)	acyltransferase(PC00042);decarboxylase(PC00089);dehydrogenase(PC00092)	Arabidopsis thaliana
ARATH|Gene=AT3G11540|UniProtKB=Q96301	AT3G11540	Probable UDP-N-acetylglucosamine--peptide N-acetylglucosaminyltransferase SPINDLY;SPY;ortholog	UDP-N-ACETYLGLUCOSAMINE--PEPTIDE N-ACETYLGLUCOSAMINYLTRANSFERASE SPINDLY-RELATED (PTHR44835:SF1)		Arabidopsis thaliana
ARATH|TAIR=AT5G45280|UniProtKB=Q9FH82	AT5G45280	Pectin acetylesterase 11;PAE11;ortholog	PECTIN ACETYLESTERASE 11-RELATED (PTHR21562:SF41)		Arabidopsis thaliana
ARATH|TAIR=AT3G55150|UniProtKB=Q8VY27	AT3G55150	Exocyst subunit exo70 family protein H1;EXO70H1;ortholog	EXOCYST SUBUNIT EXO70 FAMILY PROTEIN H1-RELATED (PTHR12542:SF26)	membrane traffic protein(PC00150)	Arabidopsis thaliana
ARATH|TAIR=AT1G76180|UniProtKB=P42763	AT1G76180	Dehydrin ERD14;ERD14;ortholog	DEHYDRIN COR47-RELATED (PTHR33346:SF2)		Arabidopsis thaliana
ARATH|TAIR=AT2G19520|UniProtKB=O22607	AT2G19520	WD-40 repeat-containing protein MSI4;MSI4;ortholog	WD-40 REPEAT-CONTAINING PROTEIN MSI4-RELATED (PTHR22850:SF85)		Arabidopsis thaliana
ARATH|TAIR=AT4G20830|UniProtKB=Q9SVG4	AT4G20830	Berberine bridge enzyme-like 19;At4g20830;ortholog	BERBERINE BRIDGE ENZYME-LIKE 1-RELATED (PTHR32448:SF34)		Arabidopsis thaliana
ARATH|TAIR=AT4G24800|UniProtKB=Q8W4Q4	AT4G24800	AT4g24800/F6I7_10;ECIP1;ortholog	LD21074P (PTHR12626:SF0)	translation elongation factor(PC00222)	Arabidopsis thaliana
ARATH|TAIR=AT4G11600|UniProtKB=O48646	AT4G11600	Probable phospholipid hydroperoxide glutathione peroxidase 6, mitochondrial;GPX6;ortholog	PHOSPHOLIPID HYDROPEROXIDE GLUTATHIONE PEROXIDASE 6, MITOCHONDRIAL-RELATED (PTHR11592:SF51)	peroxidase(PC00180)	Arabidopsis thaliana
ARATH|TAIR=AT3G09440|UniProtKB=O65719	AT3G09440	Heat shock 70 kDa protein 3;HSP70-3;ortholog	HEAT SHOCK 70 KDA PROTEIN 3 (PTHR19375:SF342)		Arabidopsis thaliana
ARATH|TAIR=AT5G19510|UniProtKB=Q9SCX3	AT5G19510	Elongation factor 1-beta 2;At5g19510;ortholog	ELONGATION FACTOR 1-BETA 1-RELATED (PTHR11595:SF52)	translation elongation factor(PC00222)	Arabidopsis thaliana
ARATH|TAIR=AT1G47380|UniProtKB=Q9FX08	AT1G47380	Probable protein phosphatase 2C 12;At1g47380;ortholog	PROTEIN PHOSPHATASE 2C 12-RELATED (PTHR13832:SF25)	kinase inhibitor(PC00139);protein phosphatase(PC00195)	Arabidopsis thaliana
ARATH|TAIR=AT2G27530|UniProtKB=P59230	AT2G27530	60S ribosomal protein L10a-2;RPL10AB;ortholog	RIBOSOMAL PROTEIN (PTHR23105:SF101)	ribosomal protein(PC00202)	Arabidopsis thaliana
ARATH|TAIR=AT2G25350|UniProtKB=Q8S8D3	AT2G25350	PX domain-containing protein EREL2;EREL2;ortholog	PX DOMAIN-CONTAINING PROTEIN EREL1-RELATED (PTHR46856:SF1)		Arabidopsis thaliana
ARATH|TAIR=AT5G05600|UniProtKB=Q9FFF6	AT5G05600	Probable 2-oxoglutarate-dependent dioxygenase At5g05600;At5g05600;ortholog	2-OXOGLUTARATE-DEPENDENT DIOXYGENASE JRG21-RELATED (PTHR10209:SF399)		Arabidopsis thaliana
ARATH|TAIR=AT1G75850|UniProtKB=F4I0P8	AT1G75850	Vacuolar protein sorting-associated protein 35B;VPS35B;ortholog	VACUOLAR PROTEIN SORTING-ASSOCIATED PROTEIN 35B (PTHR11099:SF2)	membrane traffic protein(PC00150)	Arabidopsis thaliana
ARATH|TAIR=AT3G06610|UniProtKB=Q9C901	AT3G06610	DNA-binding enhancer protein-like protein;At3g06610;ortholog	HUNTINGTIN-INTERACTING PROTEIN K (PTHR31184:SF2)		Arabidopsis thaliana
ARATH|TAIR=AT4G17530|UniProtKB=Q9SEH3	AT4G17530	Ras-related protein RABD2c;RABD2C;ortholog	RAS-RELATED PROTEIN RABD2B-RELATED (PTHR24073:SF666)		Arabidopsis thaliana
ARATH|Gene=AT1G35160|UniProtKB=F4HWQ5	AT1G35160	GF14 protein phi chain;GF14 PHI;ortholog	14-3-3-LIKE PROTEIN GF14 CHI-RELATED (PTHR18860:SF26)		Arabidopsis thaliana
ARATH|Gene=AT1G68540|UniProtKB=Q9CA28	AT1G68540	Tetraketide alpha-pyrone reductase 2;TKPR2;ortholog	NAD P -BINDING ROSSMANN-FOLD SUPERFAMILY PROTEIN-RELATED (PTHR10366:SF503)	dehydratase(PC00091);epimerase/racemase(PC00096);oxidoreductase(PC00176)	Arabidopsis thaliana
ARATH|TAIR=AT5G22060|UniProtKB=P42825	AT5G22060	Chaperone protein dnaJ 2;ATJ2;ortholog	CHAPERONE PROTEIN DNAJ 2-RELATED (PTHR43888:SF19)		Arabidopsis thaliana
ARATH|Gene=AT2G21660|UniProtKB=Q03250	AT2G21660	Glycine-rich RNA-binding protein 7;RBG7;ortholog	GLYCINE-RICH RNA-BINDING PROTEIN 7-RELATED (PTHR15241:SF28)	mRNA splicing factor(PC00148)	Arabidopsis thaliana
ARATH|TAIR=AT5G26667|UniProtKB=O04905	AT5G26667	UMP-CMP kinase 3;UMK3;ortholog	UMP-CMP KINASE (PTHR23359:SF107)	nucleotide kinase(PC00172)	Arabidopsis thaliana
cell-cell junction (GO:0005911)	876	26	10.38	+	2.5	2.61e-05	0.00229
Gene ID	Mapped IDs	Gene names/symbols	PANTHER families/subfamilies	PANTHER classes	Species
ARATH|TAIR=AT3G12390|UniProtKB=Q9LHG9	AT3G12390	Nascent polypeptide-associated complex subunit alpha-like protein 1;At3g12390;ortholog	NASCENT POLYPEPTIDE-ASSOCIATED COMPLEX SUBUNIT ALPHA-LIKE PROTEIN 1-RELATED (PTHR21713:SF17)	basic helix-loop-helix transcription factor(PC00055)	Arabidopsis thaliana
ARATH|Gene=AT5G42080|UniProtKB=P42697	AT5G42080	Dynamin-related protein 1A;DRP1A;ortholog	DYNAMIN-RELATED PROTEIN 1A (PTHR11566:SF138)	hydrolase(PC00121);microtubule family cytoskeletal protein(PC00157);small GTPase(PC00208)	Arabidopsis thaliana
ARATH|TAIR=AT1G59610|UniProtKB=Q9LQ55	AT1G59610	Dynamin-2B;DRP2B;ortholog	DYNAMIN-2B (PTHR11566:SF145)	hydrolase(PC00121);microtubule family cytoskeletal protein(PC00157);small GTPase(PC00208)	Arabidopsis thaliana
ARATH|TAIR=AT4G35000|UniProtKB=Q42564	AT4G35000	L-ascorbate peroxidase 3, peroxisomal;APX3;ortholog	L-ASCORBATE PEROXIDASE 3, PEROXISOMAL (PTHR31356:SF9)		Arabidopsis thaliana
ARATH|TAIR=AT1G28290|UniProtKB=Q9FZA2	AT1G28290	Non-classical arabinogalactan protein 31;AGP31;ortholog	NON-CLASSICAL ARABINOGALACTAN PROTEIN 31 (PTHR33470:SF4)		Arabidopsis thaliana
ARATH|TAIR=AT2G34680|UniProtKB=F4IIU4	AT2G34680	187-kDa microtubule-associated protein AIR9;AIR9;ortholog			Arabidopsis thaliana
ARATH|TAIR=AT2G27170|UniProtKB=Q56YN8	AT2G27170	Structural maintenance of chromosomes protein 3;SMC3;ortholog	STRUCTURAL MAINTENANCE OF CHROMOSOMES PROTEIN 3 (PTHR43977:SF1)		Arabidopsis thaliana
ARATH|Gene=AT4G09000|UniProtKB=F4JJ94	AT4G09000	General regulatory factor 1;GRF1;ortholog	14-3-3-LIKE PROTEIN GF14 CHI-RELATED (PTHR18860:SF26)		Arabidopsis thaliana
ARATH|TAIR=AT3G55430|UniProtKB=Q9M2T6	AT3G55430	Beta-1, 3-glucanase-like protein;T22E16.90;ortholog	BETA-1, 3-GLUCANASE-LIKE PROTEIN-RELATED (PTHR32227:SF142)		Arabidopsis thaliana
ARATH|TAIR=AT5G45280|UniProtKB=Q9FH82	AT5G45280	Pectin acetylesterase 11;PAE11;ortholog	PECTIN ACETYLESTERASE 11-RELATED (PTHR21562:SF41)		Arabidopsis thaliana
ARATH|TAIR=AT4G38420|UniProtKB=Q8VYB3	AT4G38420	Putative pectinesterase;sks9;ortholog	MULTI-COPPER OXIDASE TYPE I FAMILY PROTEIN-RELATED (PTHR11709:SF64)	ligase(PC00142);oxidase(PC00175)	Arabidopsis thaliana
ARATH|Gene=AT2G20990|UniProtKB=Q9SKR2	AT2G20990	Synaptotagmin-1;SYT1;ortholog	CALCIUM-DEPENDENT LIPID-BINDING CALB DOMAIN FAMILY PROTEIN-RELATED (PTHR10774:SF175)		Arabidopsis thaliana
ARATH|TAIR=AT1G19100|UniProtKB=Q56Y74	AT1G19100	Protein MICRORCHIDIA 6;MORC6;ortholog	PROTEIN MICRORCHIDIA 6 (PTHR23336:SF44)		Arabidopsis thaliana
ARATH|TAIR=AT4G20830|UniProtKB=Q9SVG4	AT4G20830	Berberine bridge enzyme-like 19;At4g20830;ortholog	BERBERINE BRIDGE ENZYME-LIKE 1-RELATED (PTHR32448:SF34)		Arabidopsis thaliana
ARATH|TAIR=AT2G25060|UniProtKB=Q9SK27	AT2G25060	Early nodulin-like protein 1;At2g25060;ortholog	EARLY NODULIN-LIKE PROTEIN 1-RELATED (PTHR33021:SF8)		Arabidopsis thaliana
ARATH|TAIR=AT4G26100|UniProtKB=P42158	AT4G26100	Casein kinase 1-like protein 1;CKL1;ortholog	CASEIN KINASE I ISOFORM EPSILON (PTHR11909:SF18)	non-receptor serine/threonine protein kinase(PC00167)	Arabidopsis thaliana
ARATH|TAIR=AT5G57110|UniProtKB=Q9LF79	AT5G57110	Calcium-transporting ATPase 8, plasma membrane-type;ACA8;ortholog	CALCIUM-TRANSPORTING ATPASE 8, PLASMA MEMBRANE-TYPE (PTHR24093:SF428)	cation transporter(PC00068);hydrolase(PC00121);ion channel(PC00133)	Arabidopsis thaliana
ARATH|TAIR=AT3G09440|UniProtKB=O65719	AT3G09440	Heat shock 70 kDa protein 3;HSP70-3;ortholog	HEAT SHOCK 70 KDA PROTEIN 3 (PTHR19375:SF342)		Arabidopsis thaliana
ARATH|TAIR=AT5G19510|UniProtKB=Q9SCX3	AT5G19510	Elongation factor 1-beta 2;At5g19510;ortholog	ELONGATION FACTOR 1-BETA 1-RELATED (PTHR11595:SF52)	translation elongation factor(PC00222)	Arabidopsis thaliana
ARATH|TAIR=AT1G49740|UniProtKB=Q9FXA0	AT1G49740	F14J22.5 protein;At1g49740;ortholog	F14J22.5 PROTEIN-RELATED (PTHR13593:SF52)		Arabidopsis thaliana
ARATH|TAIR=AT3G07320|UniProtKB=Q9SRT4	AT3G07320	O-Glycosyl hydrolases family 17 protein;F21O3.3;ortholog	O-GLYCOSYL HYDROLASES FAMILY 17 PROTEIN (PTHR32227:SF241)		Arabidopsis thaliana
ARATH|Gene=AT4G39260|UniProtKB=Q03251	AT4G39260	Glycine-rich RNA-binding protein 8;RBG8;ortholog	GLYCINE-RICH RNA-BINDING PROTEIN 7-RELATED (PTHR15241:SF28)	mRNA splicing factor(PC00148)	Arabidopsis thaliana
ARATH|TAIR=AT4G17530|UniProtKB=Q9SEH3	AT4G17530	Ras-related protein RABD2c;RABD2C;ortholog	RAS-RELATED PROTEIN RABD2B-RELATED (PTHR24073:SF666)		Arabidopsis thaliana
ARATH|TAIR=AT3G08970|UniProtKB=Q9SR96	AT3G08970	DnaJ protein ERDJ3A;ERDJ3A;ortholog	DNAJ PROTEIN ERDJ3A (PTHR45184:SF1)		Arabidopsis thaliana
ARATH|TAIR=AT5G22060|UniProtKB=P42825	AT5G22060	Chaperone protein dnaJ 2;ATJ2;ortholog	CHAPERONE PROTEIN DNAJ 2-RELATED (PTHR43888:SF19)		Arabidopsis thaliana
ARATH|Gene=AT2G21660|UniProtKB=Q03250	AT2G21660	Glycine-rich RNA-binding protein 7;RBG7;ortholog	GLYCINE-RICH RNA-BINDING PROTEIN 7-RELATED (PTHR15241:SF28)	mRNA splicing factor(PC00148)	Arabidopsis thaliana
cell junction (GO:0030054)	876	26	10.38	+	2.5	2.61e-05	0.0021
Gene ID	Mapped IDs	Gene names/symbols	PANTHER families/subfamilies	PANTHER classes	Species
ARATH|TAIR=AT3G12390|UniProtKB=Q9LHG9	AT3G12390	Nascent polypeptide-associated complex subunit alpha-like protein 1;At3g12390;ortholog	NASCENT POLYPEPTIDE-ASSOCIATED COMPLEX SUBUNIT ALPHA-LIKE PROTEIN 1-RELATED (PTHR21713:SF17)	basic helix-loop-helix transcription factor(PC00055)	Arabidopsis thaliana
ARATH|Gene=AT5G42080|UniProtKB=P42697	AT5G42080	Dynamin-related protein 1A;DRP1A;ortholog	DYNAMIN-RELATED PROTEIN 1A (PTHR11566:SF138)	hydrolase(PC00121);microtubule family cytoskeletal protein(PC00157);small GTPase(PC00208)	Arabidopsis thaliana
ARATH|TAIR=AT1G59610|UniProtKB=Q9LQ55	AT1G59610	Dynamin-2B;DRP2B;ortholog	DYNAMIN-2B (PTHR11566:SF145)	hydrolase(PC00121);microtubule family cytoskeletal protein(PC00157);small GTPase(PC00208)	Arabidopsis thaliana
ARATH|TAIR=AT4G35000|UniProtKB=Q42564	AT4G35000	L-ascorbate peroxidase 3, peroxisomal;APX3;ortholog	L-ASCORBATE PEROXIDASE 3, PEROXISOMAL (PTHR31356:SF9)		Arabidopsis thaliana
ARATH|TAIR=AT1G28290|UniProtKB=Q9FZA2	AT1G28290	Non-classical arabinogalactan protein 31;AGP31;ortholog	NON-CLASSICAL ARABINOGALACTAN PROTEIN 31 (PTHR33470:SF4)		Arabidopsis thaliana
ARATH|TAIR=AT2G34680|UniProtKB=F4IIU4	AT2G34680	187-kDa microtubule-associated protein AIR9;AIR9;ortholog			Arabidopsis thaliana
ARATH|TAIR=AT2G27170|UniProtKB=Q56YN8	AT2G27170	Structural maintenance of chromosomes protein 3;SMC3;ortholog	STRUCTURAL MAINTENANCE OF CHROMOSOMES PROTEIN 3 (PTHR43977:SF1)		Arabidopsis thaliana
ARATH|Gene=AT4G09000|UniProtKB=F4JJ94	AT4G09000	General regulatory factor 1;GRF1;ortholog	14-3-3-LIKE PROTEIN GF14 CHI-RELATED (PTHR18860:SF26)		Arabidopsis thaliana
ARATH|TAIR=AT3G55430|UniProtKB=Q9M2T6	AT3G55430	Beta-1, 3-glucanase-like protein;T22E16.90;ortholog	BETA-1, 3-GLUCANASE-LIKE PROTEIN-RELATED (PTHR32227:SF142)		Arabidopsis thaliana
ARATH|TAIR=AT5G45280|UniProtKB=Q9FH82	AT5G45280	Pectin acetylesterase 11;PAE11;ortholog	PECTIN ACETYLESTERASE 11-RELATED (PTHR21562:SF41)		Arabidopsis thaliana
ARATH|TAIR=AT4G38420|UniProtKB=Q8VYB3	AT4G38420	Putative pectinesterase;sks9;ortholog	MULTI-COPPER OXIDASE TYPE I FAMILY PROTEIN-RELATED (PTHR11709:SF64)	ligase(PC00142);oxidase(PC00175)	Arabidopsis thaliana
ARATH|Gene=AT2G20990|UniProtKB=Q9SKR2	AT2G20990	Synaptotagmin-1;SYT1;ortholog	CALCIUM-DEPENDENT LIPID-BINDING CALB DOMAIN FAMILY PROTEIN-RELATED (PTHR10774:SF175)		Arabidopsis thaliana
ARATH|TAIR=AT1G19100|UniProtKB=Q56Y74	AT1G19100	Protein MICRORCHIDIA 6;MORC6;ortholog	PROTEIN MICRORCHIDIA 6 (PTHR23336:SF44)		Arabidopsis thaliana
ARATH|TAIR=AT4G20830|UniProtKB=Q9SVG4	AT4G20830	Berberine bridge enzyme-like 19;At4g20830;ortholog	BERBERINE BRIDGE ENZYME-LIKE 1-RELATED (PTHR32448:SF34)		Arabidopsis thaliana
ARATH|TAIR=AT2G25060|UniProtKB=Q9SK27	AT2G25060	Early nodulin-like protein 1;At2g25060;ortholog	EARLY NODULIN-LIKE PROTEIN 1-RELATED (PTHR33021:SF8)		Arabidopsis thaliana
ARATH|TAIR=AT4G26100|UniProtKB=P42158	AT4G26100	Casein kinase 1-like protein 1;CKL1;ortholog	CASEIN KINASE I ISOFORM EPSILON (PTHR11909:SF18)	non-receptor serine/threonine protein kinase(PC00167)	Arabidopsis thaliana
ARATH|TAIR=AT5G57110|UniProtKB=Q9LF79	AT5G57110	Calcium-transporting ATPase 8, plasma membrane-type;ACA8;ortholog	CALCIUM-TRANSPORTING ATPASE 8, PLASMA MEMBRANE-TYPE (PTHR24093:SF428)	cation transporter(PC00068);hydrolase(PC00121);ion channel(PC00133)	Arabidopsis thaliana
ARATH|TAIR=AT3G09440|UniProtKB=O65719	AT3G09440	Heat shock 70 kDa protein 3;HSP70-3;ortholog	HEAT SHOCK 70 KDA PROTEIN 3 (PTHR19375:SF342)		Arabidopsis thaliana
ARATH|TAIR=AT5G19510|UniProtKB=Q9SCX3	AT5G19510	Elongation factor 1-beta 2;At5g19510;ortholog	ELONGATION FACTOR 1-BETA 1-RELATED (PTHR11595:SF52)	translation elongation factor(PC00222)	Arabidopsis thaliana
ARATH|TAIR=AT1G49740|UniProtKB=Q9FXA0	AT1G49740	F14J22.5 protein;At1g49740;ortholog	F14J22.5 PROTEIN-RELATED (PTHR13593:SF52)		Arabidopsis thaliana
ARATH|TAIR=AT3G07320|UniProtKB=Q9SRT4	AT3G07320	O-Glycosyl hydrolases family 17 protein;F21O3.3;ortholog	O-GLYCOSYL HYDROLASES FAMILY 17 PROTEIN (PTHR32227:SF241)		Arabidopsis thaliana
ARATH|Gene=AT4G39260|UniProtKB=Q03251	AT4G39260	Glycine-rich RNA-binding protein 8;RBG8;ortholog	GLYCINE-RICH RNA-BINDING PROTEIN 7-RELATED (PTHR15241:SF28)	mRNA splicing factor(PC00148)	Arabidopsis thaliana
ARATH|TAIR=AT4G17530|UniProtKB=Q9SEH3	AT4G17530	Ras-related protein RABD2c;RABD2C;ortholog	RAS-RELATED PROTEIN RABD2B-RELATED (PTHR24073:SF666)		Arabidopsis thaliana
ARATH|TAIR=AT3G08970|UniProtKB=Q9SR96	AT3G08970	DnaJ protein ERDJ3A;ERDJ3A;ortholog	DNAJ PROTEIN ERDJ3A (PTHR45184:SF1)		Arabidopsis thaliana
ARATH|TAIR=AT5G22060|UniProtKB=P42825	AT5G22060	Chaperone protein dnaJ 2;ATJ2;ortholog	CHAPERONE PROTEIN DNAJ 2-RELATED (PTHR43888:SF19)		Arabidopsis thaliana
ARATH|Gene=AT2G21660|UniProtKB=Q03250	AT2G21660	Glycine-rich RNA-binding protein 7;RBG7;ortholog	GLYCINE-RICH RNA-BINDING PROTEIN 7-RELATED (PTHR15241:SF28)	mRNA splicing factor(PC00148)	Arabidopsis thaliana
plasmodesma (GO:0009506)	874	26	10.36	+	2.51	2.52e-05	0.0027
Gene ID	Mapped IDs	Gene names/symbols	PANTHER families/subfamilies	PANTHER classes	Species
ARATH|TAIR=AT3G12390|UniProtKB=Q9LHG9	AT3G12390	Nascent polypeptide-associated complex subunit alpha-like protein 1;At3g12390;ortholog	NASCENT POLYPEPTIDE-ASSOCIATED COMPLEX SUBUNIT ALPHA-LIKE PROTEIN 1-RELATED (PTHR21713:SF17)	basic helix-loop-helix transcription factor(PC00055)	Arabidopsis thaliana
ARATH|Gene=AT5G42080|UniProtKB=P42697	AT5G42080	Dynamin-related protein 1A;DRP1A;ortholog	DYNAMIN-RELATED PROTEIN 1A (PTHR11566:SF138)	hydrolase(PC00121);microtubule family cytoskeletal protein(PC00157);small GTPase(PC00208)	Arabidopsis thaliana
ARATH|TAIR=AT1G59610|UniProtKB=Q9LQ55	AT1G59610	Dynamin-2B;DRP2B;ortholog	DYNAMIN-2B (PTHR11566:SF145)	hydrolase(PC00121);microtubule family cytoskeletal protein(PC00157);small GTPase(PC00208)	Arabidopsis thaliana
ARATH|TAIR=AT4G35000|UniProtKB=Q42564	AT4G35000	L-ascorbate peroxidase 3, peroxisomal;APX3;ortholog	L-ASCORBATE PEROXIDASE 3, PEROXISOMAL (PTHR31356:SF9)		Arabidopsis thaliana
ARATH|TAIR=AT1G28290|UniProtKB=Q9FZA2	AT1G28290	Non-classical arabinogalactan protein 31;AGP31;ortholog	NON-CLASSICAL ARABINOGALACTAN PROTEIN 31 (PTHR33470:SF4)		Arabidopsis thaliana
ARATH|TAIR=AT2G34680|UniProtKB=F4IIU4	AT2G34680	187-kDa microtubule-associated protein AIR9;AIR9;ortholog			Arabidopsis thaliana
ARATH|TAIR=AT2G27170|UniProtKB=Q56YN8	AT2G27170	Structural maintenance of chromosomes protein 3;SMC3;ortholog	STRUCTURAL MAINTENANCE OF CHROMOSOMES PROTEIN 3 (PTHR43977:SF1)		Arabidopsis thaliana
ARATH|Gene=AT4G09000|UniProtKB=F4JJ94	AT4G09000	General regulatory factor 1;GRF1;ortholog	14-3-3-LIKE PROTEIN GF14 CHI-RELATED (PTHR18860:SF26)		Arabidopsis thaliana
ARATH|TAIR=AT3G55430|UniProtKB=Q9M2T6	AT3G55430	Beta-1, 3-glucanase-like protein;T22E16.90;ortholog	BETA-1, 3-GLUCANASE-LIKE PROTEIN-RELATED (PTHR32227:SF142)		Arabidopsis thaliana
ARATH|TAIR=AT5G45280|UniProtKB=Q9FH82	AT5G45280	Pectin acetylesterase 11;PAE11;ortholog	PECTIN ACETYLESTERASE 11-RELATED (PTHR21562:SF41)		Arabidopsis thaliana
ARATH|TAIR=AT4G38420|UniProtKB=Q8VYB3	AT4G38420	Putative pectinesterase;sks9;ortholog	MULTI-COPPER OXIDASE TYPE I FAMILY PROTEIN-RELATED (PTHR11709:SF64)	ligase(PC00142);oxidase(PC00175)	Arabidopsis thaliana
ARATH|Gene=AT2G20990|UniProtKB=Q9SKR2	AT2G20990	Synaptotagmin-1;SYT1;ortholog	CALCIUM-DEPENDENT LIPID-BINDING CALB DOMAIN FAMILY PROTEIN-RELATED (PTHR10774:SF175)		Arabidopsis thaliana
ARATH|TAIR=AT1G19100|UniProtKB=Q56Y74	AT1G19100	Protein MICRORCHIDIA 6;MORC6;ortholog	PROTEIN MICRORCHIDIA 6 (PTHR23336:SF44)		Arabidopsis thaliana
ARATH|TAIR=AT4G20830|UniProtKB=Q9SVG4	AT4G20830	Berberine bridge enzyme-like 19;At4g20830;ortholog	BERBERINE BRIDGE ENZYME-LIKE 1-RELATED (PTHR32448:SF34)		Arabidopsis thaliana
ARATH|TAIR=AT2G25060|UniProtKB=Q9SK27	AT2G25060	Early nodulin-like protein 1;At2g25060;ortholog	EARLY NODULIN-LIKE PROTEIN 1-RELATED (PTHR33021:SF8)		Arabidopsis thaliana
ARATH|TAIR=AT4G26100|UniProtKB=P42158	AT4G26100	Casein kinase 1-like protein 1;CKL1;ortholog	CASEIN KINASE I ISOFORM EPSILON (PTHR11909:SF18)	non-receptor serine/threonine protein kinase(PC00167)	Arabidopsis thaliana
ARATH|TAIR=AT5G57110|UniProtKB=Q9LF79	AT5G57110	Calcium-transporting ATPase 8, plasma membrane-type;ACA8;ortholog	CALCIUM-TRANSPORTING ATPASE 8, PLASMA MEMBRANE-TYPE (PTHR24093:SF428)	cation transporter(PC00068);hydrolase(PC00121);ion channel(PC00133)	Arabidopsis thaliana
ARATH|TAIR=AT3G09440|UniProtKB=O65719	AT3G09440	Heat shock 70 kDa protein 3;HSP70-3;ortholog	HEAT SHOCK 70 KDA PROTEIN 3 (PTHR19375:SF342)		Arabidopsis thaliana
ARATH|TAIR=AT5G19510|UniProtKB=Q9SCX3	AT5G19510	Elongation factor 1-beta 2;At5g19510;ortholog	ELONGATION FACTOR 1-BETA 1-RELATED (PTHR11595:SF52)	translation elongation factor(PC00222)	Arabidopsis thaliana
ARATH|TAIR=AT1G49740|UniProtKB=Q9FXA0	AT1G49740	F14J22.5 protein;At1g49740;ortholog	F14J22.5 PROTEIN-RELATED (PTHR13593:SF52)		Arabidopsis thaliana
ARATH|TAIR=AT3G07320|UniProtKB=Q9SRT4	AT3G07320	O-Glycosyl hydrolases family 17 protein;F21O3.3;ortholog	O-GLYCOSYL HYDROLASES FAMILY 17 PROTEIN (PTHR32227:SF241)		Arabidopsis thaliana
ARATH|Gene=AT4G39260|UniProtKB=Q03251	AT4G39260	Glycine-rich RNA-binding protein 8;RBG8;ortholog	GLYCINE-RICH RNA-BINDING PROTEIN 7-RELATED (PTHR15241:SF28)	mRNA splicing factor(PC00148)	Arabidopsis thaliana
ARATH|TAIR=AT4G17530|UniProtKB=Q9SEH3	AT4G17530	Ras-related protein RABD2c;RABD2C;ortholog	RAS-RELATED PROTEIN RABD2B-RELATED (PTHR24073:SF666)		Arabidopsis thaliana
ARATH|TAIR=AT3G08970|UniProtKB=Q9SR96	AT3G08970	DnaJ protein ERDJ3A;ERDJ3A;ortholog	DNAJ PROTEIN ERDJ3A (PTHR45184:SF1)		Arabidopsis thaliana
ARATH|TAIR=AT5G22060|UniProtKB=P42825	AT5G22060	Chaperone protein dnaJ 2;ATJ2;ortholog	CHAPERONE PROTEIN DNAJ 2-RELATED (PTHR43888:SF19)		Arabidopsis thaliana
ARATH|Gene=AT2G21660|UniProtKB=Q03250	AT2G21660	Glycine-rich RNA-binding protein 7;RBG7;ortholog	GLYCINE-RICH RNA-BINDING PROTEIN 7-RELATED (PTHR15241:SF28)	mRNA splicing factor(PC00148)	Arabidopsis thaliana
symplast (GO:0055044)	874	26	10.36	+	2.51	2.52e-05	0.00243
Gene ID	Mapped IDs	Gene names/symbols	PANTHER families/subfamilies	PANTHER classes	Species
ARATH|TAIR=AT3G12390|UniProtKB=Q9LHG9	AT3G12390	Nascent polypeptide-associated complex subunit alpha-like protein 1;At3g12390;ortholog	NASCENT POLYPEPTIDE-ASSOCIATED COMPLEX SUBUNIT ALPHA-LIKE PROTEIN 1-RELATED (PTHR21713:SF17)	basic helix-loop-helix transcription factor(PC00055)	Arabidopsis thaliana
ARATH|Gene=AT5G42080|UniProtKB=P42697	AT5G42080	Dynamin-related protein 1A;DRP1A;ortholog	DYNAMIN-RELATED PROTEIN 1A (PTHR11566:SF138)	hydrolase(PC00121);microtubule family cytoskeletal protein(PC00157);small GTPase(PC00208)	Arabidopsis thaliana
ARATH|TAIR=AT1G59610|UniProtKB=Q9LQ55	AT1G59610	Dynamin-2B;DRP2B;ortholog	DYNAMIN-2B (PTHR11566:SF145)	hydrolase(PC00121);microtubule family cytoskeletal protein(PC00157);small GTPase(PC00208)	Arabidopsis thaliana
ARATH|TAIR=AT4G35000|UniProtKB=Q42564	AT4G35000	L-ascorbate peroxidase 3, peroxisomal;APX3;ortholog	L-ASCORBATE PEROXIDASE 3, PEROXISOMAL (PTHR31356:SF9)		Arabidopsis thaliana
ARATH|TAIR=AT1G28290|UniProtKB=Q9FZA2	AT1G28290	Non-classical arabinogalactan protein 31;AGP31;ortholog	NON-CLASSICAL ARABINOGALACTAN PROTEIN 31 (PTHR33470:SF4)		Arabidopsis thaliana
ARATH|TAIR=AT2G34680|UniProtKB=F4IIU4	AT2G34680	187-kDa microtubule-associated protein AIR9;AIR9;ortholog			Arabidopsis thaliana
ARATH|TAIR=AT2G27170|UniProtKB=Q56YN8	AT2G27170	Structural maintenance of chromosomes protein 3;SMC3;ortholog	STRUCTURAL MAINTENANCE OF CHROMOSOMES PROTEIN 3 (PTHR43977:SF1)		Arabidopsis thaliana
ARATH|Gene=AT4G09000|UniProtKB=F4JJ94	AT4G09000	General regulatory factor 1;GRF1;ortholog	14-3-3-LIKE PROTEIN GF14 CHI-RELATED (PTHR18860:SF26)		Arabidopsis thaliana
ARATH|TAIR=AT3G55430|UniProtKB=Q9M2T6	AT3G55430	Beta-1, 3-glucanase-like protein;T22E16.90;ortholog	BETA-1, 3-GLUCANASE-LIKE PROTEIN-RELATED (PTHR32227:SF142)		Arabidopsis thaliana
ARATH|TAIR=AT5G45280|UniProtKB=Q9FH82	AT5G45280	Pectin acetylesterase 11;PAE11;ortholog	PECTIN ACETYLESTERASE 11-RELATED (PTHR21562:SF41)		Arabidopsis thaliana
ARATH|TAIR=AT4G38420|UniProtKB=Q8VYB3	AT4G38420	Putative pectinesterase;sks9;ortholog	MULTI-COPPER OXIDASE TYPE I FAMILY PROTEIN-RELATED (PTHR11709:SF64)	ligase(PC00142);oxidase(PC00175)	Arabidopsis thaliana
ARATH|Gene=AT2G20990|UniProtKB=Q9SKR2	AT2G20990	Synaptotagmin-1;SYT1;ortholog	CALCIUM-DEPENDENT LIPID-BINDING CALB DOMAIN FAMILY PROTEIN-RELATED (PTHR10774:SF175)		Arabidopsis thaliana
ARATH|TAIR=AT1G19100|UniProtKB=Q56Y74	AT1G19100	Protein MICRORCHIDIA 6;MORC6;ortholog	PROTEIN MICRORCHIDIA 6 (PTHR23336:SF44)		Arabidopsis thaliana
ARATH|TAIR=AT4G20830|UniProtKB=Q9SVG4	AT4G20830	Berberine bridge enzyme-like 19;At4g20830;ortholog	BERBERINE BRIDGE ENZYME-LIKE 1-RELATED (PTHR32448:SF34)		Arabidopsis thaliana
ARATH|TAIR=AT2G25060|UniProtKB=Q9SK27	AT2G25060	Early nodulin-like protein 1;At2g25060;ortholog	EARLY NODULIN-LIKE PROTEIN 1-RELATED (PTHR33021:SF8)		Arabidopsis thaliana
ARATH|TAIR=AT4G26100|UniProtKB=P42158	AT4G26100	Casein kinase 1-like protein 1;CKL1;ortholog	CASEIN KINASE I ISOFORM EPSILON (PTHR11909:SF18)	non-receptor serine/threonine protein kinase(PC00167)	Arabidopsis thaliana
ARATH|TAIR=AT5G57110|UniProtKB=Q9LF79	AT5G57110	Calcium-transporting ATPase 8, plasma membrane-type;ACA8;ortholog	CALCIUM-TRANSPORTING ATPASE 8, PLASMA MEMBRANE-TYPE (PTHR24093:SF428)	cation transporter(PC00068);hydrolase(PC00121);ion channel(PC00133)	Arabidopsis thaliana
ARATH|TAIR=AT3G09440|UniProtKB=O65719	AT3G09440	Heat shock 70 kDa protein 3;HSP70-3;ortholog	HEAT SHOCK 70 KDA PROTEIN 3 (PTHR19375:SF342)		Arabidopsis thaliana
ARATH|TAIR=AT5G19510|UniProtKB=Q9SCX3	AT5G19510	Elongation factor 1-beta 2;At5g19510;ortholog	ELONGATION FACTOR 1-BETA 1-RELATED (PTHR11595:SF52)	translation elongation factor(PC00222)	Arabidopsis thaliana
ARATH|TAIR=AT1G49740|UniProtKB=Q9FXA0	AT1G49740	F14J22.5 protein;At1g49740;ortholog	F14J22.5 PROTEIN-RELATED (PTHR13593:SF52)		Arabidopsis thaliana
ARATH|TAIR=AT3G07320|UniProtKB=Q9SRT4	AT3G07320	O-Glycosyl hydrolases family 17 protein;F21O3.3;ortholog	O-GLYCOSYL HYDROLASES FAMILY 17 PROTEIN (PTHR32227:SF241)		Arabidopsis thaliana
ARATH|Gene=AT4G39260|UniProtKB=Q03251	AT4G39260	Glycine-rich RNA-binding protein 8;RBG8;ortholog	GLYCINE-RICH RNA-BINDING PROTEIN 7-RELATED (PTHR15241:SF28)	mRNA splicing factor(PC00148)	Arabidopsis thaliana
ARATH|TAIR=AT4G17530|UniProtKB=Q9SEH3	AT4G17530	Ras-related protein RABD2c;RABD2C;ortholog	RAS-RELATED PROTEIN RABD2B-RELATED (PTHR24073:SF666)		Arabidopsis thaliana
ARATH|TAIR=AT3G08970|UniProtKB=Q9SR96	AT3G08970	DnaJ protein ERDJ3A;ERDJ3A;ortholog	DNAJ PROTEIN ERDJ3A (PTHR45184:SF1)		Arabidopsis thaliana
ARATH|TAIR=AT5G22060|UniProtKB=P42825	AT5G22060	Chaperone protein dnaJ 2;ATJ2;ortholog	CHAPERONE PROTEIN DNAJ 2-RELATED (PTHR43888:SF19)		Arabidopsis thaliana
ARATH|Gene=AT2G21660|UniProtKB=Q03250	AT2G21660	Glycine-rich RNA-binding protein 7;RBG7;ortholog	GLYCINE-RICH RNA-BINDING PROTEIN 7-RELATED (PTHR15241:SF28)	mRNA splicing factor(PC00148)	Arabidopsis thaliana
vacuole (GO:0005773)	994	32	11.78	+	2.72	5.58e-07	8.97e-05
Gene ID	Mapped IDs	Gene names/symbols	PANTHER families/subfamilies	PANTHER classes	Species
ARATH|TAIR=AT5G39410|UniProtKB=Q8LGI2	AT5G39410	Probable mitochondrial saccharopine dehydrogenase-like oxidoreductase At5g39410;At5g39410;ortholog	SACCHAROPINE DEHYDROGENASE-LIKE OXIDOREDUCTASE (PTHR12286:SF5)		Arabidopsis thaliana
ARATH|TAIR=AT3G23810|UniProtKB=Q9LK36	AT3G23810	Adenosylhomocysteinase 2;SAHH2;ortholog	ADENOSYLHOMOCYSTEINASE-RELATED (PTHR23420:SF0)	hydrolase(PC00121)	Arabidopsis thaliana
ARATH|TAIR=locus|UniProtKB=Q3E7T8	AT4G05320	Polyubiquitin 14;UBQ14;ortholog	POLYUBIQUITIN 14 (PTHR10666:SF232)	ribosomal protein(PC00202)	Arabidopsis thaliana
ARATH|TAIR=AT2G20530|UniProtKB=Q9SIL6	AT2G20530	Prohibitin-6, mitochondrial;PHB6;ortholog	PROHIBITIN-2 (PTHR23222:SF1)		Arabidopsis thaliana
ARATH|TAIR=AT1G74000|UniProtKB=P92976	AT1G74000	Protein STRICTOSIDINE SYNTHASE-LIKE 11;SSL11;ortholog	PROTEIN STRICTOSIDINE SYNTHASE-LIKE 11-RELATED (PTHR10426:SF59)	lyase(PC00144)	Arabidopsis thaliana
ARATH|TAIR=AT5G12140|UniProtKB=Q945Q1	AT5G12140	Cysteine proteinase inhibitor 1;CYS1;ortholog	CYSTEINE PROTEINASE INHIBITOR 1 (PTHR11413:SF45)	protease inhibitor(PC00191)	Arabidopsis thaliana
ARATH|TAIR=AT5G13690|UniProtKB=Q9FNA3	AT5G13690	Alpha-N-acetylglucosaminidase;NAGLU;ortholog	ALPHA-N-ACETYLGLUCOSAMINIDASE (PTHR12872:SF1)		Arabidopsis thaliana
ARATH|Gene=AT5G42080|UniProtKB=P42697	AT5G42080	Dynamin-related protein 1A;DRP1A;ortholog	DYNAMIN-RELATED PROTEIN 1A (PTHR11566:SF138)	hydrolase(PC00121);microtubule family cytoskeletal protein(PC00157);small GTPase(PC00208)	Arabidopsis thaliana
ARATH|TAIR=AT1G59610|UniProtKB=Q9LQ55	AT1G59610	Dynamin-2B;DRP2B;ortholog	DYNAMIN-2B (PTHR11566:SF145)	hydrolase(PC00121);microtubule family cytoskeletal protein(PC00157);small GTPase(PC00208)	Arabidopsis thaliana
ARATH|Gene=AT2G39780|UniProtKB=P42814	AT2G39780	Ribonuclease 2;RNS2;ortholog	RIBONUCLEASE 2 (PTHR11240:SF41)		Arabidopsis thaliana
ARATH|TAIR=AT1G09850|UniProtKB=Q0WVJ5	AT1G09850	At1g09850;XBCP3;ortholog	SUBFAMILY NOT NAMED (PTHR12411:SF387)	cysteine protease(PC00081);protease inhibitor(PC00191)	Arabidopsis thaliana
ARATH|TAIR=AT4G35000|UniProtKB=Q42564	AT4G35000	L-ascorbate peroxidase 3, peroxisomal;APX3;ortholog	L-ASCORBATE PEROXIDASE 3, PEROXISOMAL (PTHR31356:SF9)		Arabidopsis thaliana
ARATH|TAIR=AT1G37130|UniProtKB=P11035	AT1G37130	Nitrate reductase [NADH] 2;NIA2;ortholog	NADH-CYTOCHROME B5 REDUCTASE (PTHR19370:SF185)		Arabidopsis thaliana
ARATH|TAIR=AT5G20500|UniProtKB=Q8LFQ6	AT5G20500	Glutaredoxin-C4;GRXC4;ortholog	GLUTAREDOXIN-C4 (PTHR45694:SF7)	oxidoreductase(PC00176)	Arabidopsis thaliana
ARATH|TAIR=AT2G47710|UniProtKB=O82240	AT2G47710	Adenine nucleotide alpha hydrolases-like superfamily protein;At2g47710;ortholog	ADENINE NUCLEOTIDE ALPHA HYDROLASES-LIKE SUPERFAMILY PROTEIN (PTHR46553:SF3)		Arabidopsis thaliana
ARATH|TAIR=AT5G20710|UniProtKB=Q9SCV5	AT5G20710	Beta-galactosidase 7;BGAL7;ortholog	BETA-GALACTOSIDASE 15-RELATED (PTHR23421:SF88)	galactosidase(PC00104)	Arabidopsis thaliana
ARATH|TAIR=AT2G16360|UniProtKB=Q9SIW5	AT2G16360	40S ribosomal protein S25-1;RPS25A;ortholog	40S RIBOSOMAL PROTEIN S25-1-RELATED (PTHR12850:SF16)		Arabidopsis thaliana
ARATH|TAIR=AT5G53560|UniProtKB=Q42342	AT5G53560	Cytochrome b5 isoform E;CYTB5-E;ortholog	CYTOCHROME B5 ISOFORM E (PTHR19359:SF22)	oxidase(PC00175)	Arabidopsis thaliana
ARATH|Gene=AT2G47470|UniProtKB=O22263	AT2G47470	Protein disulfide-isomerase like 2-1;PDIL2-1;ortholog	THIOREDOXIN DOMAIN-CONTAINING PROTEIN 5 (PTHR45672:SF3)		Arabidopsis thaliana
ARATH|Gene=AT4G09000|UniProtKB=F4JJ94	AT4G09000	General regulatory factor 1;GRF1;ortholog	14-3-3-LIKE PROTEIN GF14 CHI-RELATED (PTHR18860:SF26)		Arabidopsis thaliana
ARATH|TAIR=AT5G45550|UniProtKB=Q9FHI1	AT5G45550	MOB kinase activator-like 1A;MOB1A;ortholog	MOB KINASE ACTIVATOR 1B (PTHR22599:SF8)	kinase activator(PC00138)	Arabidopsis thaliana
ARATH|Gene=AT2G20990|UniProtKB=Q9SKR2	AT2G20990	Synaptotagmin-1;SYT1;ortholog	CALCIUM-DEPENDENT LIPID-BINDING CALB DOMAIN FAMILY PROTEIN-RELATED (PTHR10774:SF175)		Arabidopsis thaliana
ARATH|TAIR=AT4G20830|UniProtKB=Q9SVG4	AT4G20830	Berberine bridge enzyme-like 19;At4g20830;ortholog	BERBERINE BRIDGE ENZYME-LIKE 1-RELATED (PTHR32448:SF34)		Arabidopsis thaliana
ARATH|TAIR=AT3G09440|UniProtKB=O65719	AT3G09440	Heat shock 70 kDa protein 3;HSP70-3;ortholog	HEAT SHOCK 70 KDA PROTEIN 3 (PTHR19375:SF342)		Arabidopsis thaliana
ARATH|TAIR=AT5G19510|UniProtKB=Q9SCX3	AT5G19510	Elongation factor 1-beta 2;At5g19510;ortholog	ELONGATION FACTOR 1-BETA 1-RELATED (PTHR11595:SF52)	translation elongation factor(PC00222)	Arabidopsis thaliana
ARATH|TAIR=AT1G76800|UniProtKB=Q9SRD3	AT1G76800	Vacuolar iron transporter homolog 2;At1g76800;ortholog	VACUOLAR IRON TRANSPORTER HOMOLOG 1-RELATED (PTHR31851:SF35)		Arabidopsis thaliana
ARATH|Gene=AT2G28470|UniProtKB=Q9SCV4	AT2G28470	Beta-galactosidase 8;BGAL8;ortholog	BETA-GALACTOSIDASE 8 (PTHR23421:SF58)	galactosidase(PC00104)	Arabidopsis thaliana
ARATH|TAIR=AT4G35010|UniProtKB=Q9SCV1	AT4G35010	Beta-galactosidase 11;BGAL11;ortholog	BETA-GALACTOSIDASE 11-RELATED (PTHR23421:SF52)	galactosidase(PC00104)	Arabidopsis thaliana
ARATH|TAIR=AT4G17530|UniProtKB=Q9SEH3	AT4G17530	Ras-related protein RABD2c;RABD2C;ortholog	RAS-RELATED PROTEIN RABD2B-RELATED (PTHR24073:SF666)		Arabidopsis thaliana
ARATH|TAIR=AT2G45350|UniProtKB=O22137	AT2G45350	Pentatricopeptide repeat-containing protein At2g45350, chloroplastic;CRR4;ortholog	SUBFAMILY NOT NAMED (PTHR24015:SF867)	RNA binding protein(PC00031);serine/threonine protein kinase receptor(PC00205);transporter(PC00227)	Arabidopsis thaliana
ARATH|TAIR=AT1G76020|UniProtKB=A0JQ12	AT1G76020	At1g76020;At1g76020;ortholog	SUBFAMILY NOT NAMED (PTHR33875:SF2)		Arabidopsis thaliana
ARATH|TAIR=AT2G24280|UniProtKB=Q93Z34	AT2G24280	Alpha/beta-Hydrolases superfamily protein;At2g24280;ortholog	ALPHA/BETA-HYDROLASES SUPERFAMILY PROTEIN (PTHR11010:SF31)	serine protease(PC00203)	Arabidopsis thaliana
apoplast (GO:0048046)	487	18	5.77	+	3.12	3.33e-05	0.00229
Gene ID	Mapped IDs	Gene names/symbols	PANTHER families/subfamilies	PANTHER classes	Species
ARATH|TAIR=AT1G06260|UniProtKB=Q9LNC1	AT1G06260	Cysteine proteinases superfamily protein;At1g06260;ortholog	CYSTEINE PROTEASE-LIKE PROTEIN-RELATED (PTHR12411:SF418)	cysteine protease(PC00081);protease inhibitor(PC00191)	Arabidopsis thaliana
ARATH|TAIR=AT3G17220|UniProtKB=Q9LUV1	AT3G17220	Pectinesterase inhibitor 2;PMEI2;ortholog	PECTINESTERASE INHIBITOR 1-RELATED (PTHR31707:SF47)	enzyme modulator(PC00095)	Arabidopsis thaliana
ARATH|TAIR=AT5G08380|UniProtKB=Q9FT97	AT5G08380	Alpha-galactosidase 1;AGAL1;ortholog	ALPHA-GALACTOSIDASE 1 (PTHR11452:SF18)		Arabidopsis thaliana
ARATH|TAIR=AT5G20710|UniProtKB=Q9SCV5	AT5G20710	Beta-galactosidase 7;BGAL7;ortholog	BETA-GALACTOSIDASE 15-RELATED (PTHR23421:SF88)	galactosidase(PC00104)	Arabidopsis thaliana
ARATH|TAIR=AT3G25050|UniProtKB=Q9LJR7	AT3G25050	Xyloglucan endotransglucosylase/hydrolase protein 3;XTH3;ortholog	XYLOGLUCAN ENDOTRANSGLUCOSYLASE/HYDROLASE PROTEIN 2-RELATED (PTHR31062:SF43)		Arabidopsis thaliana
ARATH|TAIR=AT4G13560|UniProtKB=Q9T0H6	AT4G13560	Late embryogenesis abundant protein (LEA) family protein;NAD-ME1;ortholog	LATE EMBRYOGENESIS ABUNDANT PROTEIN LEA FAMILY PROTEIN (PTHR34191:SF1)		Arabidopsis thaliana
ARATH|Gene=AT4G09000|UniProtKB=F4JJ94	AT4G09000	General regulatory factor 1;GRF1;ortholog	14-3-3-LIKE PROTEIN GF14 CHI-RELATED (PTHR18860:SF26)		Arabidopsis thaliana
ARATH|TAIR=AT1G17860|UniProtKB=Q9LMU2	AT1G17860	Kunitz trypsin inhibitor 2;KTI2;ortholog	KUNITZ TRYPSIN INHIBITOR 2 (PTHR33107:SF5)	protease inhibitor(PC00191)	Arabidopsis thaliana
ARATH|TAIR=AT2G38540|UniProtKB=Q42589	AT2G38540	Non-specific lipid-transfer protein 1;LTP1;ortholog	NON-SPECIFIC LIPID-TRANSFER PROTEIN 1-RELATED (PTHR33076:SF41)		Arabidopsis thaliana
ARATH|TAIR=AT4G20830|UniProtKB=Q9SVG4	AT4G20830	Berberine bridge enzyme-like 19;At4g20830;ortholog	BERBERINE BRIDGE ENZYME-LIKE 1-RELATED (PTHR32448:SF34)		Arabidopsis thaliana
ARATH|TAIR=AT4G11600|UniProtKB=O48646	AT4G11600	Probable phospholipid hydroperoxide glutathione peroxidase 6, mitochondrial;GPX6;ortholog	PHOSPHOLIPID HYDROPEROXIDE GLUTATHIONE PEROXIDASE 6, MITOCHONDRIAL-RELATED (PTHR11592:SF51)	peroxidase(PC00180)	Arabidopsis thaliana
ARATH|TAIR=AT3G09440|UniProtKB=O65719	AT3G09440	Heat shock 70 kDa protein 3;HSP70-3;ortholog	HEAT SHOCK 70 KDA PROTEIN 3 (PTHR19375:SF342)		Arabidopsis thaliana
ARATH|TAIR=AT5G19510|UniProtKB=Q9SCX3	AT5G19510	Elongation factor 1-beta 2;At5g19510;ortholog	ELONGATION FACTOR 1-BETA 1-RELATED (PTHR11595:SF52)	translation elongation factor(PC00222)	Arabidopsis thaliana
ARATH|Gene=AT2G28470|UniProtKB=Q9SCV4	AT2G28470	Beta-galactosidase 8;BGAL8;ortholog	BETA-GALACTOSIDASE 8 (PTHR23421:SF58)	galactosidase(PC00104)	Arabidopsis thaliana
ARATH|TAIR=AT4G35010|UniProtKB=Q9SCV1	AT4G35010	Beta-galactosidase 11;BGAL11;ortholog	BETA-GALACTOSIDASE 11-RELATED (PTHR23421:SF52)	galactosidase(PC00104)	Arabidopsis thaliana
ARATH|Gene=AT4G39260|UniProtKB=Q03251	AT4G39260	Glycine-rich RNA-binding protein 8;RBG8;ortholog	GLYCINE-RICH RNA-BINDING PROTEIN 7-RELATED (PTHR15241:SF28)	mRNA splicing factor(PC00148)	Arabidopsis thaliana
ARATH|Gene=AT2G21660|UniProtKB=Q03250	AT2G21660	Glycine-rich RNA-binding protein 7;RBG7;ortholog	GLYCINE-RICH RNA-BINDING PROTEIN 7-RELATED (PTHR15241:SF28)	mRNA splicing factor(PC00148)	Arabidopsis thaliana
ARATH|TAIR=AT5G26667|UniProtKB=O04905	AT5G26667	UMP-CMP kinase 3;UMK3;ortholog	UMP-CMP KINASE (PTHR23359:SF107)	nucleotide kinase(PC00172)	Arabidopsis thaliana
extracellular region (GO:0005576)	2840	110	33.66	+	3.27	1.25e-29	1.21e-26
Gene ID	Mapped IDs	Gene names/symbols	PANTHER families/subfamilies	PANTHER classes	Species
ARATH|TAIR=AT2G02140|UniProtKB=Q9ZUL8	AT2G02140	Defensin-like protein 10;PDF2.6;ortholog	DEFENSIN-LIKE PROTEIN 1-RELATED (PTHR33147:SF15)		Arabidopsis thaliana
ARATH|TAIR=AT1G26820|UniProtKB=P42815	AT1G26820	Ribonuclease 3;RNS3;ortholog	F7A19.32 PROTEIN-RELATED (PTHR11240:SF19)		Arabidopsis thaliana
ARATH|Gene=AT3G08770|UniProtKB=Q9LDB4	AT3G08770	Non-specific lipid-transfer protein 6;LTP6;ortholog	NON-SPECIFIC LIPID-TRANSFER PROTEIN 6 (PTHR33076:SF39)		Arabidopsis thaliana
ARATH|TAIR=AT4G25900|UniProtKB=Q940G5	AT4G25900	Galactose mutarotase-like superfamily protein;At4g25900;ortholog	GLUCOSE-6-PHOSPHATE 1-EPIMERASE (PTHR11122:SF13)		Arabidopsis thaliana
ARATH|TAIR=AT3G26380|UniProtKB=F4JCI4	AT3G26380	Alpha-galactosidase;At3g26380;ortholog	ALPHA-GALACTOSIDASE (PTHR11452:SF42)		Arabidopsis thaliana
ARATH|TAIR=AT4G32717|UniProtKB=P82643	AT4G32717	Putative defensin-like protein 230;SCRL24;ortholog	DEFENSIN-LIKE PROTEIN 226-RELATED (PTHR34450:SF1)		Arabidopsis thaliana
ARATH|TAIR=AT3G29050|UniProtKB=Q9LJW1	AT3G29050	Putative cysteine-rich repeat secretory protein 14;CRRSP14;ortholog	CYSTEINE-RICH REPEAT SECRETORY PROTEIN 18-RELATED (PTHR32411:SF42)		Arabidopsis thaliana
ARATH|TAIR=AT1G06260|UniProtKB=Q9LNC1	AT1G06260	Cysteine proteinases superfamily protein;At1g06260;ortholog	CYSTEINE PROTEASE-LIKE PROTEIN-RELATED (PTHR12411:SF418)	cysteine protease(PC00081);protease inhibitor(PC00191)	Arabidopsis thaliana
ARATH|Gene=AT4G04460|UniProtKB=Q9XEC4	AT4G04460	Aspartic proteinase A3;APA3;ortholog	CATHD (PTHR13683:SF549)	aspartic protease(PC00053)	Arabidopsis thaliana
ARATH|TAIR=AT2G46740|UniProtKB=O81030	AT2G46740	L-gulonolactone oxidase 5;GULLO5;ortholog	L-GULONOLACTONE OXIDASE 1-RELATED (PTHR13878:SF93)		Arabidopsis thaliana
ARATH|TAIR=AT3G10195|UniProtKB=Q2V3X3	AT3G10195	Defensin-like protein 311;At3g10195;ortholog			Arabidopsis thaliana
ARATH|TAIR=AT3G29040|UniProtKB=Q9LJW2	AT3G29040	Putative cysteine-rich repeat secretory protein 13;CRRSP13;ortholog	CYSTEINE-RICH REPEAT SECRETORY PROTEIN 18-RELATED (PTHR32411:SF42)		Arabidopsis thaliana
ARATH|TAIR=AT5G12140|UniProtKB=Q945Q1	AT5G12140	Cysteine proteinase inhibitor 1;CYS1;ortholog	CYSTEINE PROTEINASE INHIBITOR 1 (PTHR11413:SF45)	protease inhibitor(PC00191)	Arabidopsis thaliana
ARATH|TAIR=AT5G24090|UniProtKB=P19172	AT5G24090	Acidic endochitinase;CHIB1;ortholog	ACIDIC ENDOCHITINASE (PTHR45708:SF14)		Arabidopsis thaliana
ARATH|TAIR=locus|UniProtKB=P82642	AT4G14785	Defensin-like protein 232;SCRL23;ortholog	DEFENSIN-LIKE PROTEIN 226-RELATED (PTHR34450:SF1)		Arabidopsis thaliana
ARATH|TAIR=AT2G18980|UniProtKB=Q96518	AT2G18980	Peroxidase 16;PER16;ortholog	PEROXIDASE 16-RELATED (PTHR31517:SF10)		Arabidopsis thaliana
ARATH|TAIR=AT5G03600|UniProtKB=Q9LZS8	AT5G03600	GDSL esterase/lipase At5g03600;At5g03600;ortholog	SUBFAMILY NOT NAMED (PTHR46020:SF3)		Arabidopsis thaliana
ARATH|Gene=AT2G39780|UniProtKB=P42814	AT2G39780	Ribonuclease 2;RNS2;ortholog	RIBONUCLEASE 2 (PTHR11240:SF41)		Arabidopsis thaliana
ARATH|TAIR=AT2G22807|UniProtKB=Q2V467	AT2G22807	Putative defensin-like protein 190;At2g22807;ortholog			Arabidopsis thaliana
ARATH|TAIR=AT1G09850|UniProtKB=Q0WVJ5	AT1G09850	At1g09850;XBCP3;ortholog	SUBFAMILY NOT NAMED (PTHR12411:SF387)	cysteine protease(PC00081);protease inhibitor(PC00191)	Arabidopsis thaliana
ARATH|TAIR=AT5G03620|UniProtKB=Q9LZS6	AT5G03620	Subtilisin-like protease SBT4.15;SBT4.15;ortholog	SUBTILISIN-LIKE PROTEASE SBT4.15 (PTHR10795:SF397)	protease inhibitor(PC00191);serine protease(PC00203)	Arabidopsis thaliana
ARATH|TAIR=AT3G17220|UniProtKB=Q9LUV1	AT3G17220	Pectinesterase inhibitor 2;PMEI2;ortholog	PECTINESTERASE INHIBITOR 1-RELATED (PTHR31707:SF47)	enzyme modulator(PC00095)	Arabidopsis thaliana
ARATH|TAIR=AT5G08380|UniProtKB=Q9FT97	AT5G08380	Alpha-galactosidase 1;AGAL1;ortholog	ALPHA-GALACTOSIDASE 1 (PTHR11452:SF18)		Arabidopsis thaliana
ARATH|TAIR=AT1G76965|UniProtKB=F4I5I4	AT1G76965	Uncharacterized protein;At1g76965;ortholog			Arabidopsis thaliana
ARATH|Gene=AT3G26860|UniProtKB=Q9LW24	AT3G26860	S-protein homolog 23;SPH23;ortholog	PLANT SELF-INCOMPATIBILITY PROTEIN S1 FAMILY-RELATED (PTHR31232:SF2)		Arabidopsis thaliana
ARATH|TAIR=AT2G18420|UniProtKB=F4IQJ4	AT2G18420	Gibberellin-regulated protein 11;GASA11;ortholog	GIBBERELLIN-REGULATED PROTEIN 1-RELATED (PTHR23201:SF2)		Arabidopsis thaliana
ARATH|EnsemblGenome=AT3G18170|UniProtKB=Q9LV23	AT3G18170	Glycosyltransferase family 61 protein;At3g18170;ortholog	GLYCOSYLTRANSFERASE-RELATED (PTHR20961:SF5)	glycosyltransferase(PC00111)	Arabidopsis thaliana
ARATH|TAIR=AT3G53070|UniProtKB=Q9LF85	AT3G53070	Putative membrane lipoprotein;F8J2_240;ortholog			Arabidopsis thaliana
ARATH|TAIR=AT5G20710|UniProtKB=Q9SCV5	AT5G20710	Beta-galactosidase 7;BGAL7;ortholog	BETA-GALACTOSIDASE 15-RELATED (PTHR23421:SF88)	galactosidase(PC00104)	Arabidopsis thaliana
ARATH|TAIR=AT2G22941|UniProtKB=Q2V466	AT2G22941	Putative defensin-like protein 191;At2g22941;ortholog			Arabidopsis thaliana
ARATH|TAIR=AT5G66460|UniProtKB=Q9FJZ3	AT5G66460	Mannan endo-1,4-beta-mannosidase 7;MAN7;ortholog	MANNAN ENDO-1,4-BETA-MANNOSIDASE 3-RELATED (PTHR31451:SF42)		Arabidopsis thaliana
ARATH|TAIR=AT3G21900|UniProtKB=Q9LRM3	AT3G21900	Putative cysteine-rich repeat secretory protein 16;CRRSP16;ortholog	CYSTEINE-RICH REPEAT SECRETORY PROTEIN 18-RELATED (PTHR32411:SF42)		Arabidopsis thaliana
ARATH|TAIR=AT3G07830|UniProtKB=Q9SFD1	AT3G07830	Pectin lyase-like superfamily protein;F17A17.17;ortholog	PECTIN LYASE-LIKE SUPERFAMILY PROTEIN (PTHR31375:SF37)		Arabidopsis thaliana
ARATH|TAIR=AT1G61790|UniProtKB=Q9SYB5	AT1G61790	Probable dolichyl-diphosphooligosaccharide--protein glycosyltransferase subunit 3B;OST3B;ortholog	GH11935P (PTHR12692:SF0)	glycosyltransferase(PC00111)	Arabidopsis thaliana
ARATH|TAIR=AT2G24615|UniProtKB=Q2V462	AT2G24615	Putative defensin-like protein 38;At2g24615;ortholog			Arabidopsis thaliana
ARATH|TAIR=AT3G25050|UniProtKB=Q9LJR7	AT3G25050	Xyloglucan endotransglucosylase/hydrolase protein 3;XTH3;ortholog	XYLOGLUCAN ENDOTRANSGLUCOSYLASE/HYDROLASE PROTEIN 2-RELATED (PTHR31062:SF43)		Arabidopsis thaliana
ARATH|TAIR=AT1G28290|UniProtKB=Q9FZA2	AT1G28290	Non-classical arabinogalactan protein 31;AGP31;ortholog	NON-CLASSICAL ARABINOGALACTAN PROTEIN 31 (PTHR33470:SF4)		Arabidopsis thaliana
ARATH|TAIR=AT2G14282|UniProtKB=P82637	AT2G14282	Putative defensin-like protein 240;SCRL18;ortholog	DEFENSIN-LIKE PROTEIN 226-RELATED (PTHR34450:SF1)		Arabidopsis thaliana
ARATH|TAIR=AT3G10460|UniProtKB=Q9CAE8	AT3G10460	Plant self-incompatibility protein S1 family;F13M14.26;ortholog	PLANT SELF-INCOMPATIBILITY PROTEIN S1 FAMILY-RELATED (PTHR31232:SF2)		Arabidopsis thaliana
ARATH|TAIR=AT1G79370|UniProtKB=F4IF38	AT1G79370	Cytochrome P450, family 79, subfamily C, polypeptide 1;CYP79C1;ortholog	CYTOCHROME P450 SUPERFAMILY PROTEIN-RELATED (PTHR24298:SF1)	oxygenase(PC00177)	Arabidopsis thaliana
ARATH|TAIR=AT4G13560|UniProtKB=Q9T0H6	AT4G13560	Late embryogenesis abundant protein (LEA) family protein;NAD-ME1;ortholog	LATE EMBRYOGENESIS ABUNDANT PROTEIN LEA FAMILY PROTEIN (PTHR34191:SF1)		Arabidopsis thaliana
ARATH|TAIR=AT4G37250|UniProtKB=C0LGS3	AT4G37250	Probable LRR receptor-like serine/threonine-protein kinase At4g37250;At4g37250;ortholog	LEUCINE-RICH REPEAT PROTEIN KINASE FAMILY PROTEIN (PTHR27008:SF35)		Arabidopsis thaliana
ARATH|TAIR=AT1G67290|UniProtKB=Q9FYG4	AT1G67290	Aldehyde oxidase GLOX1;GLOX1;ortholog	ALDEHYDE OXIDASE GLOX1-RELATED (PTHR32208:SF47)		Arabidopsis thaliana
ARATH|TAIR=AT3G21960|UniProtKB=Q9LRL4	AT3G21960	Putative cysteine-rich repeat secretory protein 24;CRRSP24;ortholog	CYSTEINE-RICH REPEAT SECRETORY PROTEIN 18-RELATED (PTHR32411:SF42)		Arabidopsis thaliana
ARATH|TAIR=AT2G31980|UniProtKB=Q8L5T9	AT2G31980	Cysteine proteinase inhibitor 2;CYS2;ortholog	CYSTEINE PROTEINASE INHIBITOR 2 (PTHR47373:SF1)		Arabidopsis thaliana
ARATH|TAIR=AT4G11760|UniProtKB=Q9T0E3	AT4G11760	Defensin-like protein 151;LCR17;ortholog	DEFENSIN-LIKE PROTEIN 144-RELATED (PTHR34783:SF1)		Arabidopsis thaliana
ARATH|Gene=AT2G47470|UniProtKB=O22263	AT2G47470	Protein disulfide-isomerase like 2-1;PDIL2-1;ortholog	THIOREDOXIN DOMAIN-CONTAINING PROTEIN 5 (PTHR45672:SF3)		Arabidopsis thaliana
ARATH|TAIR=AT5G45875|UniProtKB=P82646	AT5G45875	Defensin-like protein 229;SCRL27;ortholog	DEFENSIN-LIKE PROTEIN 226-RELATED (PTHR34450:SF1)		Arabidopsis thaliana
ARATH|TAIR=AT1G23240|UniProtKB=B3H7A9	AT1G23240	Probable peroxygenase 7;PXG7;ortholog	INACTIVE PEROXYGENASE-LIKE PROTEIN-RELATED (PTHR31495:SF1)		Arabidopsis thaliana
ARATH|TAIR=AT2G04020|UniProtKB=Q9SIF3	AT2G04020	GDSL esterase/lipase At2g04020;At2g04020;ortholog	SUBFAMILY NOT NAMED (PTHR45648:SF22)		Arabidopsis thaliana
ARATH|TAIR=AT4G10115|UniProtKB=P82639	AT4G10115	Putative defensin-like protein 236;SCRL20;ortholog	DEFENSIN-LIKE PROTEIN 226-RELATED (PTHR34450:SF1)		Arabidopsis thaliana
ARATH|Gene=AT4G09000|UniProtKB=F4JJ94	AT4G09000	General regulatory factor 1;GRF1;ortholog	14-3-3-LIKE PROTEIN GF14 CHI-RELATED (PTHR18860:SF26)		Arabidopsis thaliana
ARATH|TAIR=AT1G17860|UniProtKB=Q9LMU2	AT1G17860	Kunitz trypsin inhibitor 2;KTI2;ortholog	KUNITZ TRYPSIN INHIBITOR 2 (PTHR33107:SF5)	protease inhibitor(PC00191)	Arabidopsis thaliana
ARATH|Gene=AT5G07540|UniProtKB=Q9LY08	AT5G07540	Oleosin;ATGRP-6;ortholog	GLYCINE-RICH PROTEIN-RELATED (PTHR33203:SF7)		Arabidopsis thaliana
ARATH|Gene=AT3G47040|UniProtKB=F4JAB7	AT3G47040	Glycosyl hydrolase family protein;At3g47040;ortholog	BETA-D-GLUCAN EXOHYDROLASE-LIKE PROTEIN-RELATED (PTHR30620:SF33)	glucosidase(PC00108)	Arabidopsis thaliana
ARATH|TAIR=AT4G19038|UniProtKB=P82730	AT4G19038	Defensin-like protein 140;LCR15;ortholog	DEFENSIN-LIKE PROTEIN 122-RELATED (PTHR33830:SF4)		Arabidopsis thaliana
ARATH|TAIR=AT3G55430|UniProtKB=Q9M2T6	AT3G55430	Beta-1, 3-glucanase-like protein;T22E16.90;ortholog	BETA-1, 3-GLUCANASE-LIKE PROTEIN-RELATED (PTHR32227:SF142)		Arabidopsis thaliana
ARATH|TAIR=AT3G53065|UniProtKB=B3H4Y0	AT3G53065	D-galactoside/L-rhamnose binding SUEL lectin protein;At3g53065;ortholog	BETA-GALACTOSIDASE (PTHR23421:SF13)	galactosidase(PC00104)	Arabidopsis thaliana
ARATH|TAIR=AT3G07850|UniProtKB=P49063	AT3G07850	Exopolygalacturonase clone GBGA483;At3g07850;ortholog	EXOPOLYGALACTURONASE CLONE GBGA483-RELATED (PTHR31375:SF23)		Arabidopsis thaliana
ARATH|TAIR=AT5G45280|UniProtKB=Q9FH82	AT5G45280	Pectin acetylesterase 11;PAE11;ortholog	PECTIN ACETYLESTERASE 11-RELATED (PTHR21562:SF41)		Arabidopsis thaliana
ARATH|TAIR=AT4G10457|UniProtKB=P82620	AT4G10457	Putative defensin-like protein 225;SCRL1;ortholog	DEFENSIN-LIKE PROTEIN 226-RELATED (PTHR34450:SF1)		Arabidopsis thaliana
ARATH|TAIR=AT2G41415|UniProtKB=Q1G3R6	AT2G41415	EMBRYO SURROUNDING FACTOR 1-like protein 4;ESFL4;ortholog			Arabidopsis thaliana
ARATH|TAIR=AT3G23715|UniProtKB=P82632	AT3G23715	Putative defensin-like protein 252;SCRL13;ortholog	DEFENSIN-LIKE PROTEIN 226-RELATED (PTHR34450:SF1)		Arabidopsis thaliana
ARATH|TAIR=AT4G38420|UniProtKB=Q8VYB3	AT4G38420	Putative pectinesterase;sks9;ortholog	MULTI-COPPER OXIDASE TYPE I FAMILY PROTEIN-RELATED (PTHR11709:SF64)	ligase(PC00142);oxidase(PC00175)	Arabidopsis thaliana
ARATH|TAIR=AT3G14040|UniProtKB=Q9LVJ4	AT3G14040	Pectin lyase-like superfamily protein;At3g14040;ortholog	EXOPOLYGALACTURONASE CLONE GBGA483-RELATED (PTHR31375:SF23)		Arabidopsis thaliana
ARATH|TAIR=AT2G38540|UniProtKB=Q42589	AT2G38540	Non-specific lipid-transfer protein 1;LTP1;ortholog	NON-SPECIFIC LIPID-TRANSFER PROTEIN 1-RELATED (PTHR33076:SF41)		Arabidopsis thaliana
ARATH|TAIR=AT1G66850|UniProtKB=Q9C9N7	AT1G66850	At1g66850;At1g66850;ortholog	BIFUNCTIONAL INHIBITOR/LIPID-TRANSFER PROTEIN/SEED STORAGE 2S ALBUMIN SUPERFAMILY PROTEIN (PTHR33214:SF7)		Arabidopsis thaliana
ARATH|TAIR=AT5G39493|UniProtKB=Q9FLY6	AT5G39493	S-protein homolog 15;SPH15;ortholog	PLANT SELF-INCOMPATIBILITY PROTEIN S1 FAMILY-RELATED (PTHR31232:SF2)		Arabidopsis thaliana
ARATH|TAIR=AT5G59845|UniProtKB=Q8LFM2	AT5G59845	Gibberellin-regulated protein 10;GASA10;ortholog	GIBBERELLIN-REGULATED FAMILY PROTEIN-RELATED (PTHR23201:SF10)		Arabidopsis thaliana
ARATH|TAIR=AT4G01700|UniProtKB=Q9ZSI6	AT4G01700	At4g01700;At4g01700;ortholog	CHITINASE FAMILY PROTEIN (PTHR22595:SF111)		Arabidopsis thaliana
ARATH|TAIR=AT4G20830|UniProtKB=Q9SVG4	AT4G20830	Berberine bridge enzyme-like 19;At4g20830;ortholog	BERBERINE BRIDGE ENZYME-LIKE 1-RELATED (PTHR32448:SF34)		Arabidopsis thaliana
ARATH|TAIR=AT5G63140|UniProtKB=Q9FMK9	AT5G63140	Probable inactive purple acid phosphatase 29;PAP29;ortholog	PHOSPHATASE DCR2-RELATED (PTHR32440:SF0)		Arabidopsis thaliana
ARATH|TAIR=AT5G39365|UniProtKB=Q2V325	AT5G39365	Putative defensin-like protein 40;At5g39365;ortholog			Arabidopsis thaliana
ARATH|TAIR=AT5G07530|UniProtKB=Q9LY09	AT5G07530	Oleosin GRP-17;GRP17;ortholog	GLYCINE-RICH PROTEIN-RELATED (PTHR33203:SF7)		Arabidopsis thaliana
ARATH|TAIR=AT2G25060|UniProtKB=Q9SK27	AT2G25060	Early nodulin-like protein 1;At2g25060;ortholog	EARLY NODULIN-LIKE PROTEIN 1-RELATED (PTHR33021:SF8)		Arabidopsis thaliana
ARATH|TAIR=AT3G53080|UniProtKB=Q9SCQ3	AT3G53080	D-galactoside/L-rhamnose binding SUEL lectin protein;T4D2.10;ortholog			Arabidopsis thaliana
ARATH|TAIR=AT4G11600|UniProtKB=O48646	AT4G11600	Probable phospholipid hydroperoxide glutathione peroxidase 6, mitochondrial;GPX6;ortholog	PHOSPHOLIPID HYDROPEROXIDE GLUTATHIONE PEROXIDASE 6, MITOCHONDRIAL-RELATED (PTHR11592:SF51)	peroxidase(PC00180)	Arabidopsis thaliana
ARATH|TAIR=AT3G09440|UniProtKB=O65719	AT3G09440	Heat shock 70 kDa protein 3;HSP70-3;ortholog	HEAT SHOCK 70 KDA PROTEIN 3 (PTHR19375:SF342)		Arabidopsis thaliana
ARATH|TAIR=AT3G52810|UniProtKB=Q9LXI4	AT3G52810	Purple acid phosphatase 21;PAP21;ortholog	PURPLE ACID PHOSPHATASE 21-RELATED (PTHR22953:SF7)		Arabidopsis thaliana
ARATH|Gene=AT5G07550|UniProtKB=Q42574	AT5G07550	Oleosin;ATGRP19;ortholog	GLYCINE-RICH PROTEIN-RELATED (PTHR33203:SF7)		Arabidopsis thaliana
ARATH|TAIR=AT5G19510|UniProtKB=Q9SCX3	AT5G19510	Elongation factor 1-beta 2;At5g19510;ortholog	ELONGATION FACTOR 1-BETA 1-RELATED (PTHR11595:SF52)	translation elongation factor(PC00222)	Arabidopsis thaliana
ARATH|TAIR=AT4G32105|UniProtKB=Q8LCV8	AT4G32105	Beta-1,3-N-Acetylglucosaminyltransferase family protein;At4g32105;ortholog	BETA-1,3-N-ACETYLGLUCOSAMINYLTRANSFERASE FAMILY PROTEIN (PTHR33184:SF11)		Arabidopsis thaliana
ARATH|TAIR=AT1G75900|UniProtKB=Q94CH6	AT1G75900	GDSL esterase/lipase EXL3;EXL3;ortholog	GDSL ESTERASE/LIPASE EXL1-RELATED (PTHR45642:SF25)		Arabidopsis thaliana
ARATH|TAIR=AT5G07520|UniProtKB=Q9LY10	AT5G07520	Glycine-rich protein;ATGRP-8;ortholog	GLYCINE-RICH PROTEIN-RELATED (PTHR33203:SF7)		Arabidopsis thaliana
ARATH|TAIR=AT3G19620|UniProtKB=Q9LJN4	AT3G19620	Probable beta-D-xylosidase 5;BXL5;ortholog	BETA-D-XYLOSIDASE 5-RELATED (PTHR42721:SF6)	glucosidase(PC00108)	Arabidopsis thaliana
ARATH|TAIR=AT3G21920|UniProtKB=Q9LRM1	AT3G21920	Cysteine-rich repeat secretory protein 18;CRRSP18;ortholog	CYSTEINE-RICH REPEAT SECRETORY PROTEIN 18-RELATED (PTHR32411:SF42)		Arabidopsis thaliana
ARATH|TAIR=AT2G16505|UniProtKB=A8MQY8	AT2G16505	EMBRYO SURROUNDING FACTOR 1-like protein 9;ESFL9;ortholog			Arabidopsis thaliana
ARATH|TAIR=AT5G46970|UniProtKB=Q9FJR4	AT5G46970	Plant invertase/pectin methylesterase inhibitor superfamily protein;MQD22.11;ortholog	PLANT INVERTASE/PECTIN METHYLESTERASE INHIBITOR SUPERFAMILY PROTEIN-RELATED (PTHR31707:SF11)		Arabidopsis thaliana
ARATH|Gene=AT2G28470|UniProtKB=Q9SCV4	AT2G28470	Beta-galactosidase 8;BGAL8;ortholog	BETA-GALACTOSIDASE 8 (PTHR23421:SF58)	galactosidase(PC00104)	Arabidopsis thaliana
ARATH|TAIR=AT2G15535|UniProtKB=Q8S8H9	AT2G15535	Defensin-like protein 144;LCR10;ortholog	DEFENSIN-LIKE PROTEIN 144-RELATED (PTHR34783:SF1)		Arabidopsis thaliana
ARATH|TAIR=AT4G35010|UniProtKB=Q9SCV1	AT4G35010	Beta-galactosidase 11;BGAL11;ortholog	BETA-GALACTOSIDASE 11-RELATED (PTHR23421:SF52)	galactosidase(PC00104)	Arabidopsis thaliana
ARATH|TAIR=AT4G09647|UniProtKB=Q2V3K1	AT4G09647	Putative defensin-like protein 135;At4g09647;ortholog			Arabidopsis thaliana
ARATH|Gene=AT4G39260|UniProtKB=Q03251	AT4G39260	Glycine-rich RNA-binding protein 8;RBG8;ortholog	GLYCINE-RICH RNA-BINDING PROTEIN 7-RELATED (PTHR15241:SF28)	mRNA splicing factor(PC00148)	Arabidopsis thaliana
ARATH|TAIR=AT1G54620|UniProtKB=F4HWZ4	AT1G54620	Plant invertase/pectin methylesterase inhibitor superfamily protein;At1g54620;ortholog	PLANT INVERTASE/PECTIN METHYLESTERASE INHIBITOR SUPERFAMILY PROTEIN (PTHR31080:SF67)		Arabidopsis thaliana
ARATH|TAIR=AT5G46930|UniProtKB=Q9FJR8	AT5G46930	Plant invertase/pectin methylesterase inhibitor superfamily protein;MQD22.7;ortholog	PECTINESTERASE INHIBITOR 1-RELATED (PTHR31707:SF47)	enzyme modulator(PC00095)	Arabidopsis thaliana
ARATH|TAIR=locus|UniProtKB=Q2V3C1	AT4G33355	Non-specific lipid-transfer protein 11;LTP11;ortholog	BIFUNCTIONAL INHIBITOR/LIPID-TRANSFER PROTEIN/SEED STORAGE 2S ALBUMIN SUPERFAMILY PROTEIN-RELATED (PTHR33076:SF24)		Arabidopsis thaliana
ARATH|TAIR=AT1G35537|UniProtKB=Q2V4I8	AT1G35537	Defensin-like protein 32;At1g35537;ortholog			Arabidopsis thaliana
ARATH|TAIR=AT1G65113|UniProtKB=P82621	AT1G65113	Defensin-like protein 226;SCRL2;ortholog	DEFENSIN-LIKE PROTEIN 226-RELATED (PTHR34450:SF1)		Arabidopsis thaliana
ARATH|TAIR=AT1G14755|UniProtKB=Q2V4N2	AT1G14755	Defensin-like protein 201;At1g14755;ortholog			Arabidopsis thaliana
ARATH|TAIR=AT3G21970|UniProtKB=Q9LRL1	AT3G21970	Cysteine-rich repeat secretory protein 26;CRRSP26;ortholog	CYSTEINE-RICH REPEAT SECRETORY PROTEIN 18-RELATED (PTHR32411:SF42)		Arabidopsis thaliana
ARATH|TAIR=AT3G53050|UniProtKB=Q9LF87	AT3G53050	D-galactoside/L-rhamnose binding SUEL lectin protein;F8J2_220;ortholog			Arabidopsis thaliana
ARATH|TAIR=AT1G28335|UniProtKB=P82746	AT1G28335	Defensin-like protein 153;LCR31;ortholog			Arabidopsis thaliana
ARATH|Gene=AT2G21660|UniProtKB=Q03250	AT2G21660	Glycine-rich RNA-binding protein 7;RBG7;ortholog	GLYCINE-RICH RNA-BINDING PROTEIN 7-RELATED (PTHR15241:SF28)	mRNA splicing factor(PC00148)	Arabidopsis thaliana
ARATH|TAIR=AT3G58310|UniProtKB=Q9M2I5	AT3G58310	Putative cysteine-rich repeat secretory protein 61;CRRSP61;ortholog	CYSTEINE-RICH REPEAT SECRETORY PROTEIN 18-RELATED (PTHR32411:SF42)		Arabidopsis thaliana
ARATH|TAIR=AT2G28355|UniProtKB=Q8S8H3	AT2G28355	Defensin-like protein 149;LCR5;ortholog	DEFENSIN-LIKE PROTEIN 144-RELATED (PTHR34783:SF1)		Arabidopsis thaliana
ARATH|TAIR=AT4G32714|UniProtKB=P82644	AT4G32714	Putative defensin-like protein 231;SCRL25;ortholog	DEFENSIN-LIKE PROTEIN 226-RELATED (PTHR34450:SF1)		Arabidopsis thaliana
ARATH|TAIR=AT1G08695|UniProtKB=P82622	AT1G08695	Putative defensin-like protein 228;SCRL3;ortholog	DEFENSIN-LIKE PROTEIN 226-RELATED (PTHR34450:SF1)		Arabidopsis thaliana
ARATH|TAIR=AT5G26667|UniProtKB=O04905	AT5G26667	UMP-CMP kinase 3;UMK3;ortholog	UMP-CMP KINASE (PTHR23359:SF107)	nucleotide kinase(PC00172)	Arabidopsis thaliana
ARATH|TAIR=AT5G19315|UniProtKB=Q2V364	AT5G19315	Putative defensin-like protein 23;At5g19315;ortholog	DEFENSIN-LIKE DEFL FAMILY PROTEIN-RELATED (PTHR34453:SF1)		Arabidopsis thaliana
ARATH|Gene=AT5G07510|UniProtKB=Q1PDZ0	AT5G07510	Glycine-rich protein;GRP14;ortholog	GLYCINE-RICH PROTEIN-RELATED (PTHR33203:SF7)		Arabidopsis thaliana
external encapsulating structure (GO:0030312)	703	29	8.33	+	3.48	1.35e-08	6.49e-06
Gene ID	Mapped IDs	Gene names/symbols	PANTHER families/subfamilies	PANTHER classes	Species
ARATH|TAIR=AT2G01210|UniProtKB=Q9ZU46	AT2G01210	Receptor protein kinase-like protein ZAR1;ZAR1;ortholog	RECEPTOR PROTEIN KINASE-LIKE PROTEIN ZAR1 (PTHR27008:SF11)		Arabidopsis thaliana
ARATH|TAIR=AT4G25900|UniProtKB=Q940G5	AT4G25900	Galactose mutarotase-like superfamily protein;At4g25900;ortholog	GLUCOSE-6-PHOSPHATE 1-EPIMERASE (PTHR11122:SF13)		Arabidopsis thaliana
ARATH|TAIR=AT3G26380|UniProtKB=F4JCI4	AT3G26380	Alpha-galactosidase;At3g26380;ortholog	ALPHA-GALACTOSIDASE (PTHR11452:SF42)		Arabidopsis thaliana
ARATH|TAIR=AT2G46740|UniProtKB=O81030	AT2G46740	L-gulonolactone oxidase 5;GULLO5;ortholog	L-GULONOLACTONE OXIDASE 1-RELATED (PTHR13878:SF93)		Arabidopsis thaliana
ARATH|TAIR=AT1G74000|UniProtKB=P92976	AT1G74000	Protein STRICTOSIDINE SYNTHASE-LIKE 11;SSL11;ortholog	PROTEIN STRICTOSIDINE SYNTHASE-LIKE 11-RELATED (PTHR10426:SF59)	lyase(PC00144)	Arabidopsis thaliana
ARATH|TAIR=AT4G02270|UniProtKB=O81417	AT4G02270	At4g02270;RHS13;ortholog	SUBFAMILY NOT NAMED (PTHR33470:SF1)		Arabidopsis thaliana
ARATH|TAIR=AT5G67470|UniProtKB=Q9FJX6	AT5G67470	Formin-like protein 6;FH6;ortholog	FORMIN-LIKE PROTEIN 6 (PTHR23213:SF338)		Arabidopsis thaliana
ARATH|TAIR=AT5G08380|UniProtKB=Q9FT97	AT5G08380	Alpha-galactosidase 1;AGAL1;ortholog	ALPHA-GALACTOSIDASE 1 (PTHR11452:SF18)		Arabidopsis thaliana
ARATH|TAIR=AT5G20710|UniProtKB=Q9SCV5	AT5G20710	Beta-galactosidase 7;BGAL7;ortholog	BETA-GALACTOSIDASE 15-RELATED (PTHR23421:SF88)	galactosidase(PC00104)	Arabidopsis thaliana
ARATH|TAIR=AT3G07830|UniProtKB=Q9SFD1	AT3G07830	Pectin lyase-like superfamily protein;F17A17.17;ortholog	PECTIN LYASE-LIKE SUPERFAMILY PROTEIN (PTHR31375:SF37)		Arabidopsis thaliana
ARATH|TAIR=AT3G25050|UniProtKB=Q9LJR7	AT3G25050	Xyloglucan endotransglucosylase/hydrolase protein 3;XTH3;ortholog	XYLOGLUCAN ENDOTRANSGLUCOSYLASE/HYDROLASE PROTEIN 2-RELATED (PTHR31062:SF43)		Arabidopsis thaliana
ARATH|TAIR=AT1G28290|UniProtKB=Q9FZA2	AT1G28290	Non-classical arabinogalactan protein 31;AGP31;ortholog	NON-CLASSICAL ARABINOGALACTAN PROTEIN 31 (PTHR33470:SF4)		Arabidopsis thaliana
ARATH|Gene=AT2G47470|UniProtKB=O22263	AT2G47470	Protein disulfide-isomerase like 2-1;PDIL2-1;ortholog	THIOREDOXIN DOMAIN-CONTAINING PROTEIN 5 (PTHR45672:SF3)		Arabidopsis thaliana
ARATH|TAIR=AT1G17860|UniProtKB=Q9LMU2	AT1G17860	Kunitz trypsin inhibitor 2;KTI2;ortholog	KUNITZ TRYPSIN INHIBITOR 2 (PTHR33107:SF5)	protease inhibitor(PC00191)	Arabidopsis thaliana
ARATH|TAIR=AT3G55430|UniProtKB=Q9M2T6	AT3G55430	Beta-1, 3-glucanase-like protein;T22E16.90;ortholog	BETA-1, 3-GLUCANASE-LIKE PROTEIN-RELATED (PTHR32227:SF142)		Arabidopsis thaliana
ARATH|TAIR=AT3G07850|UniProtKB=P49063	AT3G07850	Exopolygalacturonase clone GBGA483;At3g07850;ortholog	EXOPOLYGALACTURONASE CLONE GBGA483-RELATED (PTHR31375:SF23)		Arabidopsis thaliana
ARATH|TAIR=AT5G45280|UniProtKB=Q9FH82	AT5G45280	Pectin acetylesterase 11;PAE11;ortholog	PECTIN ACETYLESTERASE 11-RELATED (PTHR21562:SF41)		Arabidopsis thaliana
ARATH|TAIR=AT4G38420|UniProtKB=Q8VYB3	AT4G38420	Putative pectinesterase;sks9;ortholog	MULTI-COPPER OXIDASE TYPE I FAMILY PROTEIN-RELATED (PTHR11709:SF64)	ligase(PC00142);oxidase(PC00175)	Arabidopsis thaliana
ARATH|TAIR=AT2G38540|UniProtKB=Q42589	AT2G38540	Non-specific lipid-transfer protein 1;LTP1;ortholog	NON-SPECIFIC LIPID-TRANSFER PROTEIN 1-RELATED (PTHR33076:SF41)		Arabidopsis thaliana
ARATH|TAIR=AT5G59845|UniProtKB=Q8LFM2	AT5G59845	Gibberellin-regulated protein 10;GASA10;ortholog	GIBBERELLIN-REGULATED FAMILY PROTEIN-RELATED (PTHR23201:SF10)		Arabidopsis thaliana
ARATH|TAIR=AT4G01700|UniProtKB=Q9ZSI6	AT4G01700	At4g01700;At4g01700;ortholog	CHITINASE FAMILY PROTEIN (PTHR22595:SF111)		Arabidopsis thaliana
ARATH|TAIR=AT4G20830|UniProtKB=Q9SVG4	AT4G20830	Berberine bridge enzyme-like 19;At4g20830;ortholog	BERBERINE BRIDGE ENZYME-LIKE 1-RELATED (PTHR32448:SF34)		Arabidopsis thaliana
ARATH|TAIR=AT3G09440|UniProtKB=O65719	AT3G09440	Heat shock 70 kDa protein 3;HSP70-3;ortholog	HEAT SHOCK 70 KDA PROTEIN 3 (PTHR19375:SF342)		Arabidopsis thaliana
ARATH|TAIR=AT3G07320|UniProtKB=Q9SRT4	AT3G07320	O-Glycosyl hydrolases family 17 protein;F21O3.3;ortholog	O-GLYCOSYL HYDROLASES FAMILY 17 PROTEIN (PTHR32227:SF241)		Arabidopsis thaliana
ARATH|TAIR=AT3G19620|UniProtKB=Q9LJN4	AT3G19620	Probable beta-D-xylosidase 5;BXL5;ortholog	BETA-D-XYLOSIDASE 5-RELATED (PTHR42721:SF6)	glucosidase(PC00108)	Arabidopsis thaliana
ARATH|Gene=AT2G28470|UniProtKB=Q9SCV4	AT2G28470	Beta-galactosidase 8;BGAL8;ortholog	BETA-GALACTOSIDASE 8 (PTHR23421:SF58)	galactosidase(PC00104)	Arabidopsis thaliana
ARATH|TAIR=AT4G35010|UniProtKB=Q9SCV1	AT4G35010	Beta-galactosidase 11;BGAL11;ortholog	BETA-GALACTOSIDASE 11-RELATED (PTHR23421:SF52)	galactosidase(PC00104)	Arabidopsis thaliana
ARATH|Gene=AT4G39260|UniProtKB=Q03251	AT4G39260	Glycine-rich RNA-binding protein 8;RBG8;ortholog	GLYCINE-RICH RNA-BINDING PROTEIN 7-RELATED (PTHR15241:SF28)	mRNA splicing factor(PC00148)	Arabidopsis thaliana
ARATH|TAIR=AT1G76020|UniProtKB=A0JQ12	AT1G76020	At1g76020;At1g76020;ortholog	SUBFAMILY NOT NAMED (PTHR33875:SF2)		Arabidopsis thaliana
cell wall (GO:0005618)	703	29	8.33	+	3.48	1.35e-08	4.33e-06
Gene ID	Mapped IDs	Gene names/symbols	PANTHER families/subfamilies	PANTHER classes	Species
ARATH|TAIR=AT2G01210|UniProtKB=Q9ZU46	AT2G01210	Receptor protein kinase-like protein ZAR1;ZAR1;ortholog	RECEPTOR PROTEIN KINASE-LIKE PROTEIN ZAR1 (PTHR27008:SF11)		Arabidopsis thaliana
ARATH|TAIR=AT4G25900|UniProtKB=Q940G5	AT4G25900	Galactose mutarotase-like superfamily protein;At4g25900;ortholog	GLUCOSE-6-PHOSPHATE 1-EPIMERASE (PTHR11122:SF13)		Arabidopsis thaliana
ARATH|TAIR=AT3G26380|UniProtKB=F4JCI4	AT3G26380	Alpha-galactosidase;At3g26380;ortholog	ALPHA-GALACTOSIDASE (PTHR11452:SF42)		Arabidopsis thaliana
ARATH|TAIR=AT2G46740|UniProtKB=O81030	AT2G46740	L-gulonolactone oxidase 5;GULLO5;ortholog	L-GULONOLACTONE OXIDASE 1-RELATED (PTHR13878:SF93)		Arabidopsis thaliana
ARATH|TAIR=AT1G74000|UniProtKB=P92976	AT1G74000	Protein STRICTOSIDINE SYNTHASE-LIKE 11;SSL11;ortholog	PROTEIN STRICTOSIDINE SYNTHASE-LIKE 11-RELATED (PTHR10426:SF59)	lyase(PC00144)	Arabidopsis thaliana
ARATH|TAIR=AT4G02270|UniProtKB=O81417	AT4G02270	At4g02270;RHS13;ortholog	SUBFAMILY NOT NAMED (PTHR33470:SF1)		Arabidopsis thaliana
ARATH|TAIR=AT5G67470|UniProtKB=Q9FJX6	AT5G67470	Formin-like protein 6;FH6;ortholog	FORMIN-LIKE PROTEIN 6 (PTHR23213:SF338)		Arabidopsis thaliana
ARATH|TAIR=AT5G08380|UniProtKB=Q9FT97	AT5G08380	Alpha-galactosidase 1;AGAL1;ortholog	ALPHA-GALACTOSIDASE 1 (PTHR11452:SF18)		Arabidopsis thaliana
ARATH|TAIR=AT5G20710|UniProtKB=Q9SCV5	AT5G20710	Beta-galactosidase 7;BGAL7;ortholog	BETA-GALACTOSIDASE 15-RELATED (PTHR23421:SF88)	galactosidase(PC00104)	Arabidopsis thaliana
ARATH|TAIR=AT3G07830|UniProtKB=Q9SFD1	AT3G07830	Pectin lyase-like superfamily protein;F17A17.17;ortholog	PECTIN LYASE-LIKE SUPERFAMILY PROTEIN (PTHR31375:SF37)		Arabidopsis thaliana
ARATH|TAIR=AT3G25050|UniProtKB=Q9LJR7	AT3G25050	Xyloglucan endotransglucosylase/hydrolase protein 3;XTH3;ortholog	XYLOGLUCAN ENDOTRANSGLUCOSYLASE/HYDROLASE PROTEIN 2-RELATED (PTHR31062:SF43)		Arabidopsis thaliana
ARATH|TAIR=AT1G28290|UniProtKB=Q9FZA2	AT1G28290	Non-classical arabinogalactan protein 31;AGP31;ortholog	NON-CLASSICAL ARABINOGALACTAN PROTEIN 31 (PTHR33470:SF4)		Arabidopsis thaliana
ARATH|Gene=AT2G47470|UniProtKB=O22263	AT2G47470	Protein disulfide-isomerase like 2-1;PDIL2-1;ortholog	THIOREDOXIN DOMAIN-CONTAINING PROTEIN 5 (PTHR45672:SF3)		Arabidopsis thaliana
ARATH|TAIR=AT1G17860|UniProtKB=Q9LMU2	AT1G17860	Kunitz trypsin inhibitor 2;KTI2;ortholog	KUNITZ TRYPSIN INHIBITOR 2 (PTHR33107:SF5)	protease inhibitor(PC00191)	Arabidopsis thaliana
ARATH|TAIR=AT3G55430|UniProtKB=Q9M2T6	AT3G55430	Beta-1, 3-glucanase-like protein;T22E16.90;ortholog	BETA-1, 3-GLUCANASE-LIKE PROTEIN-RELATED (PTHR32227:SF142)		Arabidopsis thaliana
ARATH|TAIR=AT3G07850|UniProtKB=P49063	AT3G07850	Exopolygalacturonase clone GBGA483;At3g07850;ortholog	EXOPOLYGALACTURONASE CLONE GBGA483-RELATED (PTHR31375:SF23)		Arabidopsis thaliana
ARATH|TAIR=AT5G45280|UniProtKB=Q9FH82	AT5G45280	Pectin acetylesterase 11;PAE11;ortholog	PECTIN ACETYLESTERASE 11-RELATED (PTHR21562:SF41)		Arabidopsis thaliana
ARATH|TAIR=AT4G38420|UniProtKB=Q8VYB3	AT4G38420	Putative pectinesterase;sks9;ortholog	MULTI-COPPER OXIDASE TYPE I FAMILY PROTEIN-RELATED (PTHR11709:SF64)	ligase(PC00142);oxidase(PC00175)	Arabidopsis thaliana
ARATH|TAIR=AT2G38540|UniProtKB=Q42589	AT2G38540	Non-specific lipid-transfer protein 1;LTP1;ortholog	NON-SPECIFIC LIPID-TRANSFER PROTEIN 1-RELATED (PTHR33076:SF41)		Arabidopsis thaliana
ARATH|TAIR=AT5G59845|UniProtKB=Q8LFM2	AT5G59845	Gibberellin-regulated protein 10;GASA10;ortholog	GIBBERELLIN-REGULATED FAMILY PROTEIN-RELATED (PTHR23201:SF10)		Arabidopsis thaliana
ARATH|TAIR=AT4G01700|UniProtKB=Q9ZSI6	AT4G01700	At4g01700;At4g01700;ortholog	CHITINASE FAMILY PROTEIN (PTHR22595:SF111)		Arabidopsis thaliana
ARATH|TAIR=AT4G20830|UniProtKB=Q9SVG4	AT4G20830	Berberine bridge enzyme-like 19;At4g20830;ortholog	BERBERINE BRIDGE ENZYME-LIKE 1-RELATED (PTHR32448:SF34)		Arabidopsis thaliana
ARATH|TAIR=AT3G09440|UniProtKB=O65719	AT3G09440	Heat shock 70 kDa protein 3;HSP70-3;ortholog	HEAT SHOCK 70 KDA PROTEIN 3 (PTHR19375:SF342)		Arabidopsis thaliana
ARATH|TAIR=AT3G07320|UniProtKB=Q9SRT4	AT3G07320	O-Glycosyl hydrolases family 17 protein;F21O3.3;ortholog	O-GLYCOSYL HYDROLASES FAMILY 17 PROTEIN (PTHR32227:SF241)		Arabidopsis thaliana
ARATH|TAIR=AT3G19620|UniProtKB=Q9LJN4	AT3G19620	Probable beta-D-xylosidase 5;BXL5;ortholog	BETA-D-XYLOSIDASE 5-RELATED (PTHR42721:SF6)	glucosidase(PC00108)	Arabidopsis thaliana
ARATH|Gene=AT2G28470|UniProtKB=Q9SCV4	AT2G28470	Beta-galactosidase 8;BGAL8;ortholog	BETA-GALACTOSIDASE 8 (PTHR23421:SF58)	galactosidase(PC00104)	Arabidopsis thaliana
ARATH|TAIR=AT4G35010|UniProtKB=Q9SCV1	AT4G35010	Beta-galactosidase 11;BGAL11;ortholog	BETA-GALACTOSIDASE 11-RELATED (PTHR23421:SF52)	galactosidase(PC00104)	Arabidopsis thaliana
ARATH|Gene=AT4G39260|UniProtKB=Q03251	AT4G39260	Glycine-rich RNA-binding protein 8;RBG8;ortholog	GLYCINE-RICH RNA-BINDING PROTEIN 7-RELATED (PTHR15241:SF28)	mRNA splicing factor(PC00148)	Arabidopsis thaliana
ARATH|TAIR=AT1G76020|UniProtKB=A0JQ12	AT1G76020	At1g76020;At1g76020;ortholog	SUBFAMILY NOT NAMED (PTHR33875:SF2)		Arabidopsis thaliana
plant-type cell wall (GO:0009505)	328	14	3.89	+	3.6	5.83e-05	0.00375
Gene ID	Mapped IDs	Gene names/symbols	PANTHER families/subfamilies	PANTHER classes	Species
ARATH|TAIR=AT2G01210|UniProtKB=Q9ZU46	AT2G01210	Receptor protein kinase-like protein ZAR1;ZAR1;ortholog	RECEPTOR PROTEIN KINASE-LIKE PROTEIN ZAR1 (PTHR27008:SF11)		Arabidopsis thaliana
ARATH|TAIR=AT4G25900|UniProtKB=Q940G5	AT4G25900	Galactose mutarotase-like superfamily protein;At4g25900;ortholog	GLUCOSE-6-PHOSPHATE 1-EPIMERASE (PTHR11122:SF13)		Arabidopsis thaliana
ARATH|TAIR=AT1G74000|UniProtKB=P92976	AT1G74000	Protein STRICTOSIDINE SYNTHASE-LIKE 11;SSL11;ortholog	PROTEIN STRICTOSIDINE SYNTHASE-LIKE 11-RELATED (PTHR10426:SF59)	lyase(PC00144)	Arabidopsis thaliana
ARATH|TAIR=AT4G02270|UniProtKB=O81417	AT4G02270	At4g02270;RHS13;ortholog	SUBFAMILY NOT NAMED (PTHR33470:SF1)		Arabidopsis thaliana
ARATH|TAIR=AT5G08380|UniProtKB=Q9FT97	AT5G08380	Alpha-galactosidase 1;AGAL1;ortholog	ALPHA-GALACTOSIDASE 1 (PTHR11452:SF18)		Arabidopsis thaliana
ARATH|TAIR=AT3G07830|UniProtKB=Q9SFD1	AT3G07830	Pectin lyase-like superfamily protein;F17A17.17;ortholog	PECTIN LYASE-LIKE SUPERFAMILY PROTEIN (PTHR31375:SF37)		Arabidopsis thaliana
ARATH|TAIR=AT1G28290|UniProtKB=Q9FZA2	AT1G28290	Non-classical arabinogalactan protein 31;AGP31;ortholog	NON-CLASSICAL ARABINOGALACTAN PROTEIN 31 (PTHR33470:SF4)		Arabidopsis thaliana
ARATH|Gene=AT2G47470|UniProtKB=O22263	AT2G47470	Protein disulfide-isomerase like 2-1;PDIL2-1;ortholog	THIOREDOXIN DOMAIN-CONTAINING PROTEIN 5 (PTHR45672:SF3)		Arabidopsis thaliana
ARATH|TAIR=AT5G45280|UniProtKB=Q9FH82	AT5G45280	Pectin acetylesterase 11;PAE11;ortholog	PECTIN ACETYLESTERASE 11-RELATED (PTHR21562:SF41)		Arabidopsis thaliana
ARATH|TAIR=AT4G38420|UniProtKB=Q8VYB3	AT4G38420	Putative pectinesterase;sks9;ortholog	MULTI-COPPER OXIDASE TYPE I FAMILY PROTEIN-RELATED (PTHR11709:SF64)	ligase(PC00142);oxidase(PC00175)	Arabidopsis thaliana
ARATH|TAIR=AT2G38540|UniProtKB=Q42589	AT2G38540	Non-specific lipid-transfer protein 1;LTP1;ortholog	NON-SPECIFIC LIPID-TRANSFER PROTEIN 1-RELATED (PTHR33076:SF41)		Arabidopsis thaliana
ARATH|TAIR=AT5G59845|UniProtKB=Q8LFM2	AT5G59845	Gibberellin-regulated protein 10;GASA10;ortholog	GIBBERELLIN-REGULATED FAMILY PROTEIN-RELATED (PTHR23201:SF10)		Arabidopsis thaliana
ARATH|TAIR=AT4G20830|UniProtKB=Q9SVG4	AT4G20830	Berberine bridge enzyme-like 19;At4g20830;ortholog	BERBERINE BRIDGE ENZYME-LIKE 1-RELATED (PTHR32448:SF34)		Arabidopsis thaliana
ARATH|TAIR=AT3G07320|UniProtKB=Q9SRT4	AT3G07320	O-Glycosyl hydrolases family 17 protein;F21O3.3;ortholog	O-GLYCOSYL HYDROLASES FAMILY 17 PROTEIN (PTHR32227:SF241)		Arabidopsis thaliana
lipid droplet (GO:0005811)	28	7	0.33	+	21.09	1.44e-07	3.47e-05
Gene ID	Mapped IDs	Gene names/symbols	PANTHER families/subfamilies	PANTHER classes	Species
ARATH|TAIR=AT5G07600|UniProtKB=Q9FLS1	AT5G07600	Oleosin family protein;MBK20.3;ortholog	GLYCINE-RICH PROTEIN-RELATED (PTHR33203:SF7)		Arabidopsis thaliana
ARATH|Gene=AT5G07540|UniProtKB=Q9LY08	AT5G07540	Oleosin;ATGRP-6;ortholog	GLYCINE-RICH PROTEIN-RELATED (PTHR33203:SF7)		Arabidopsis thaliana
ARATH|TAIR=AT5G07530|UniProtKB=Q9LY09	AT5G07530	Oleosin GRP-17;GRP17;ortholog	GLYCINE-RICH PROTEIN-RELATED (PTHR33203:SF7)		Arabidopsis thaliana
ARATH|Gene=AT5G07550|UniProtKB=Q42574	AT5G07550	Oleosin;ATGRP19;ortholog	GLYCINE-RICH PROTEIN-RELATED (PTHR33203:SF7)		Arabidopsis thaliana
ARATH|TAIR=AT5G07520|UniProtKB=Q9LY10	AT5G07520	Glycine-rich protein;ATGRP-8;ortholog	GLYCINE-RICH PROTEIN-RELATED (PTHR33203:SF7)		Arabidopsis thaliana
ARATH|TAIR=AT1G70670|UniProtKB=Q9CAB7	AT1G70670	Probable peroxygenase 4;PXG4;ortholog	INACTIVE PEROXYGENASE-LIKE PROTEIN-RELATED (PTHR31495:SF1)		Arabidopsis thaliana
ARATH|Gene=AT5G07510|UniProtKB=Q1PDZ0	AT5G07510	Glycine-rich protein;GRP14;ortholog	GLYCINE-RICH PROTEIN-RELATED (PTHR33203:SF7)		Arabidopsis thaliana
monolayer-surrounded lipid storage body (GO:0012511)	16	6	0.19	+	31.64	1.57e-07	3.03e-05
Gene ID	Mapped IDs	Gene names/symbols	PANTHER families/subfamilies	PANTHER classes	Species
ARATH|TAIR=AT5G07600|UniProtKB=Q9FLS1	AT5G07600	Oleosin family protein;MBK20.3;ortholog	GLYCINE-RICH PROTEIN-RELATED (PTHR33203:SF7)		Arabidopsis thaliana
ARATH|Gene=AT5G07540|UniProtKB=Q9LY08	AT5G07540	Oleosin;ATGRP-6;ortholog	GLYCINE-RICH PROTEIN-RELATED (PTHR33203:SF7)		Arabidopsis thaliana
ARATH|TAIR=AT5G07530|UniProtKB=Q9LY09	AT5G07530	Oleosin GRP-17;GRP17;ortholog	GLYCINE-RICH PROTEIN-RELATED (PTHR33203:SF7)		Arabidopsis thaliana
ARATH|Gene=AT5G07550|UniProtKB=Q42574	AT5G07550	Oleosin;ATGRP19;ortholog	GLYCINE-RICH PROTEIN-RELATED (PTHR33203:SF7)		Arabidopsis thaliana
ARATH|TAIR=AT5G07520|UniProtKB=Q9LY10	AT5G07520	Glycine-rich protein;ATGRP-8;ortholog	GLYCINE-RICH PROTEIN-RELATED (PTHR33203:SF7)		Arabidopsis thaliana
ARATH|Gene=AT5G07510|UniProtKB=Q1PDZ0	AT5G07510	Glycine-rich protein;GRP14;ortholog	GLYCINE-RICH PROTEIN-RELATED (PTHR33203:SF7)		Arabidopsis thaliana

## Sheet: Orthologs in A. thaliana
Accession	Orthologs in A. thaliana	Input of PANTHER analysis
D7KBH6	-
D7KBS0	-
D7KEN0	-
D7KEY6	-
D7KH16	-
D7KLG4	-
D7KNN9	-
D7KT29	-
D7KTI4	-
D7KWT4	-
D7KXY5	-
D7KYL7	-
D7L3G7	-
D7L633	-
D7L646	-
D7L7F7	-
D7L7G0	-
D7L8A4	-
D7LES4	-
D7LFY5	-
D7LGE3	-
D7LKV6	-
D7LT12	-
D7LXH8	-
D7M084	-
D7M6J3	-
D7M6U3	-
D7M898	-
D7M9J8	-
D7M9K2	-
D7MA34	-
D7MI62	-
D7MSQ1	-
D7KB65	AT1G02250	AT1G02250
D7KBA0	AT1G02620	AT1G02620
D7KF60	AT1G05580	AT1G05580
D7KF95	AT1G05960	AT1G05960
D7KG15	AT1G06260	AT1G06260
D7KG32	AT1G06410	AT1G06410
D7KG44	AT1G06520	AT1G06520
D7KHX0	AT1G07910	AT1G07910
D7KIT6	AT1G08600	AT1G08600
D7KIU0	AT1G08640	AT1G08640
D7KIU6	AT1G08695	AT1G08695
D7KJV2	AT1G09850	AT1G09850
D7KKR9	AT1G10490	AT1G10490
D7KMI4	AT1G11765	AT1G11765
D7KQE8	AT1G13330	AT1G13330
D7KBF3	AT1G13950	AT1G13950
D7KCJ5	AT1G14755	AT1G14755
D7KCP6	AT1G15270	AT1G15270
D7KG87	AT1G17860	AT1G17860
D7KG89	AT1G17880	AT1G17880
D7KH82	AT1G18900	AT1G18900
D7KH94	AT1G19025	AT1G19025
D7KHA0	AT1G19100	AT1G19100
D7KMR2	AT1G23240	AT1G23240
D7KNG8	AT1G23570	AT1G23570
D7KNH6	AT1G23640	AT1G23640
D7KPP0	AT1G26820	AT1G26820
D7KBP9	AT1G27410	AT1G27410
D7KCU8	AT1G28290	AT1G28290
D7KCV1	AT1G28305	AT1G28305
D7KCV6	AT1G28335	AT1G28335
D7KEN3	AT1G29940	AT1G29940
D7KET3	AT1G30350	AT1G30350
D7KGM7	AT1G31812	AT1G31812
D7KHH5	AT1G32220	AT1G32220
D7KJ78	AT1G33520	AT1G33520
D7KJ81	AT1G33540	AT1G33540
D7KJE9	AT1G34130	AT1G34130
D7KL41	AT1G35160	AT1G35160
D7KLV7	AT1G35537	AT1G35537
D7KMS1	AT1G37130	AT1G37130
D7KMU1	AT1G42480	AT1G42480
D7KAS0	AT1G47380	AT1G47380
D7KC15	AT1G48090	AT1G48090
D7KD11	AT1G48430	AT1G48430
D7KD33	AT1G48605	AT1G48605
D7KF15	AT1G49740	AT1G49740
D7KFT1	AT1G49880	AT1G49880
D7KFW2	AT1G50140	AT1G50140
D7KPX7	AT1G54620	AT1G54620
D7KXU5	AT1G59610	AT1G59610
D7KXS0	AT1G59750	AT1G59750
D7KXF5	AT1G59835	AT1G59835
D7KT31	AT1G60740	AT1G60740
D7KVF6	AT1G61790	AT1G61790
D7KUU8	AT1G62010	AT1G62010
D7KUP6	AT1G62530	AT1G62530
D7MA19	AT1G64310	AT1G64310
D7KZ66	AT1G65113	AT1G65113
D7KZ67	AT1G65113	AT1G65113
D7KUE8	AT1G66850	AT1G66850
D7KV15	AT1G67290	AT1G67290
D7KWD4	AT1G68540	AT1G68540
D7KY15	AT1G70380 and AT1G70960	AT1G70380
D7KYD1	AT1G70670	AT1G70670
D7KR68	AT1G73066	AT1G73066
D7KRP6	AT1G74000	AT1G74000
D7KSK4	AT1G75110	AT1G75110
D7KT77	AT1G75850	AT1G75850
D7KT81	AT1G75900	AT1G75900
D7KT83	AT1G75940	AT1G75940
D7KT89	AT1G76020	AT1G76020
D7KTA6	AT1G76180	AT1G76180
D7KTX2	AT1G76800	AT1G76800
D7KTY9	AT1G76965	AT1G76965
D7KTZ2	AT1G76990	AT1G76990
D7KVX3	AT1G79000	AT1G79000
D7KWH2	AT1G79370	AT1G79370
D7KX35	AT1G80630	AT1G80630
D7LQZ8	AT2G01090	AT2G01090
D7LR09	AT2G01210	AT2G01210
D7LQ03	AT2G02140	AT2G02140
D7LQK9	AT2G03740	AT2G03740
D7LQM1	AT2G03850	AT2G03850
D7LQN3	AT2G04020	AT2G04020
D7LP21	AT2G10440	AT2G10440
D7L046	AT2G13650	AT2G13650
D7L1W2	AT2G14282/AT2G25685/AT3G27503	AT2G14282
D7MYA0	AT2G14830	AT2G14830
D7L4D3	AT2G15535	AT2G15535
D7L1U8	AT2G16360	AT2G16360
D7L7K9	AT2G16505/At2g16535	AT2G16505
D7L7L8	AT2G16594	AT2G16594
D7LBC0	AT2G18420	AT2G18420
D7L1Z0	AT2G18980	AT2G18980
A0A0N6WLZ6	AT2G19520	AT2G19520
D7L6H0	AT2G19770	AT2G19770
D7L6F6	AT2G19900	AT2G19900
D7L6F4	AT2G19920	AT2G19920
D7L3P6	AT2G20530	AT2G20530
D7L4K3	AT2G20800	AT2G20800
D7LKK9	AT2G20990	AT2G20990
D7LKL2	AT2G21060	AT2G21060
D7LL02	AT2G21130	AT2G21130
D7LBE2	AT2G21500	AT2G21500
D7LBX2	AT2G21660	AT2G21660
D7LE44	AT2G22807	AT2G22807
D7LEL3	AT2G22941	AT2G22941
D7LHI1	AT2G24255	AT2G24255
D7LHJ0	AT2G24280	AT2G24280
D7LIA2	AT2G24610	AT2G24610
D7LIA3	AT2G24615/AT2G24625	AT2G24615
D7LJJ3	AT2G25060	AT2G25060
D7LL38	AT2G25350	AT2G25350
D7LG83	AT2G27170	AT2G27170
D7LJJ4	AT2G27530	AT2G27530
D7LHN5	AT2G28355	AT2G28355
D7MXF5	AT2G28470	AT2G28470
D7LDM4	AT2G31570	AT2G31570
D7LEC0	AT2G31980	AT2G31980
D7LH34	AT2G34680	AT2G34680
D7LHQ3	AT2G34900	AT2G34900
D7LHW8	AT2G35490	AT2G35490
D7LKT1	AT2G38100	AT2G38100
D7LBP0	AT2G38540	AT2G38540
D7LBP1	AT2G38550	AT2G38550
D7LCE9	AT2G39090	AT2G39090
D7LDR9	AT2G39780	AT2G39780
D7LH57	AT2G41350	AT2G41350
D7LH69	AT2G41415	AT2G41415
D7LIT7	AT2G42540	AT2G42540
D7LKG6	AT2G43640	AT2G43640
D7LLN1	AT2G44578/AT2G44581	AT2G44578
D7LBW1	AT2G45150	AT2G45150
D7LCI1	AT2G45350	AT2G45350
D7LF83	AT2G46740	AT2G46740
D7LGM6	AT2G47400	AT2G47400
D7LGM7	AT2G47410	AT2G47410
D7LGN3	AT2G47470	AT2G47470
D7LHB6	AT2G47710	AT2G47710
D7L9I8	AT3G02020	AT3G02020
D7KZK6	AT3G02730	AT3G02730
D7L165	AT3G03305	AT3G03305
D7L2Z0	AT3G04820	AT3G04820
D7L320	AT3G05020	AT3G05020
D7L4M8	AT3G05750	AT3G05750
D7L4T3	AT3G06210	AT3G06210
D7L6L8	AT3G06610	AT3G06610
D7L6J2	AT3G07320	AT3G07320
D7L6J5	AT3G07350	AT3G07350
D7L720	AT3G07830	AT3G07830
D7L721	AT3G07850/AT3G14040	AT3G07850
D7MX60	AT3G07850/AT3G14040	AT3G14040
D7L776	AT3G08770	AT3G08770
D7L7P9	AT3G08970	AT3G08970
D7L7V5	AT3G09440	AT3G09440
D7L8W3	AT3G10195	AT3G10195
D7L8Y9	AT3G10455	AT3G10455
D7L8Z3	AT3G10460	AT3G10460
D7LAP1	AT3G11540	AT3G11540
D7KZM8	AT3G11964	AT3G11964
D7KZS1	AT3G12390	AT3G12390
D7L4W1	AT3G15640	AT3G15640
D7L6Q2	AT3G17220	AT3G17220
D7L806	AT3G18170	AT3G18170
D7LA14	AT3G19620	AT3G19620
D7LAW5	AT3G20150	AT3G20150
D7L0R3	AT3G21300	AT3G21300
D7L0Y4	AT3G21900	AT3G21900
D7L1I7	AT3G21920 and AT3G21930	AT3G21920
D7KJM7	AT3G21960	AT3G21960
D7L1J3	AT3G21970	AT3G21970
D7L1N3	AT3G22320	AT3G22320
D7L3G6	AT3G23715	AT3G23715
D7L441	AT3G23810	AT3G23810
D7L5U5	AT3G25050	AT3G25050
D7L6S6	AT3G25220	AT3G25220
D7LR45	AT3G26380	AT3G26380
D7LRA5	AT3G26860	AT3G26860
D7M1K3	AT3G28680	AT3G28680
D7LM45	AT3G28830	AT3G28830
D7LM70	AT3G28980	AT3G28980
D7LM78	AT3G29040	AT3G29040
D7LNT1	AT3G29050	AT3G29050
D7LNL0	AT3G45100	AT3G45100
D7LMS5	AT3G45830	AT3G45830
D7LN98	AT3G47040	AT3G47040
D7LRJ9	AT3G48195	AT3G48195
D7LSF3	AT3G49180	AT3G49180
D7LSK3	AT3G49560	AT3G49560
D7LTF8	AT3G50530	AT3G50530
D7LTL9	AT3G51000	AT3G51000
D7LU53	AT3G52340	AT3G52340
D7LUB4	AT3G52810	AT3G52810
D7LUE0	AT3G53050	AT3G53050
D7LUE3	AT3G53065	AT3G53065
D7LUE4	AT3G53070	AT3G53070
D7LUE5	AT3G53080	AT3G53080
D7LUL2	AT3G53680	AT3G53680
D7LV14	AT3G55150	AT3G55150
D7LV35	AT3G55360	AT3G55360
D7LV42	AT3G55430	AT3G55430
D7LVX1	AT3G57810	AT3G57810
D7LW02	AT3G58110	AT3G58110
D7LW29	AT3G58310	AT3G58310
D7LW69	AT3G58720	AT3G58720
D7LWC5	AT3G59455	AT3G59455
D7LWI0	AT3G59840	AT3G59840
D7LSA5	AT3G61490	AT3G61490
D7LSU8	AT3G62180	AT3G62180
D7LTQ7	AT3G63400	AT3G63400
D7KM55	AT4G00610	AT4G00610
D7M511	AT4G00895	AT4G00895
D7M497	AT4G01700	AT4G01700
D7M456	AT4G02070	AT4G02070
D7M428	AT4G02270	AT4G02270
D7M3B1	AT4G02990	AT4G02990
D7M2M9	AT4G03520	AT4G03520
D7M155	AT4G04020	AT4G04020
D7M176	AT4G04460	AT4G04460
D7M2I4	AT4G05320	AT4G05320
D7M7Q0	AT4G09000	AT4G09000
D7LXC0	AT4G09647	AT4G09647
D7LY03	AT4G10040	AT4G10040
D7L3G4	AT4G10115	AT4G10115
D7LYP0	AT4G10457	AT4G10457
D7LZN1	AT4G11600	AT4G11600
D7MN70	AT4G11760	AT4G11760
D7MV94	AT4G13270	AT4G13270
D7MHG0	AT4G13560	AT4G13560
D7MHE4	AT4G13590	AT4G13590
D7MHA4	AT4G13850	AT4G13850
D7MBC1	AT4G14785	AT4G14785
D7MBA5	AT4G14900	AT4G14900
D7MBY8	AT4G17440	AT4G17440
D7MBX4	AT4G17530	AT4G17530
D7MDE1	AT4G17830	AT4G17830
D7MGV8	AT4G19038	AT4G19038
D7MFK9	AT4G20310	AT4G20310
D7MFI6	AT4G20760	AT4G20760
D7MFH9	AT4G20830	AT4G20830
D7M8X9	AT4G24090	AT4G24090
D7MGM6	AT4G24800	AT4G24800
D7MFV7	AT4G25900	AT4G25900
D7MFD0	AT4G26100	AT4G26100
D7MDT7	AT4G27640	AT4G27640
D7MDP5	AT4G28000	AT4G28000
D7MD92	AT4G28710	AT4G28710
D7MD89	AT4G28730	AT4G28730
D7MB59	AT4G31510	AT4G31510
D7MAT6	AT4G31940	AT4G31940
D7MAR9	AT4G32105/AT4G32110	AT4G32105
D7M9Q2	AT4G32714	AT4G32714
D7M9Q1	AT4G32717	AT4G32717
D7M8S1	AT4G33355	AT4G33355
D7MDG8	AT4G35000	AT4G35000
D7MDG7	AT4G35010	AT4G35010
D7MAP5	AT4G37250	AT4G37250
D7MEY7	AT4G38420	AT4G38420
D7MGD3	AT4G39260	AT4G39260
D7M8K8	AT4G39530	AT4G39530
D7M7U3	AT5G02530	AT5G02530
D7M7Y1	AT5G02970	AT5G02970
D7LWR9	AT5G03600	AT5G03600
D7LWS1	AT5G03620	AT5G03620
D7LWS3	AT5G03640	AT5G03640
D7LYY9	AT5G05600	AT5G05600
D7LZW9	AT5G07050	AT5G07050
Q6WER1	AT5G07510	AT5G07510
Q6WER0	AT5G07520	AT5G07520
Q6WEQ9	AT5G07530	AT5G07530
Q6WEQ8	AT5G07540	AT5G07540
Q6WEQ7	AT5G07550	AT5G07550
D7M0K7	AT5G07600	AT5G07600
D7KEH5	AT5G07950	AT5G07950
D7M1B5	AT5G08380	AT5G08380
D7M2T3	AT5G10090	AT5G10090
D7M2W8	AT5G10410	AT5G10410
D7M4G3	AT5G12140	AT5G12140
D7M5V5	AT5G13690	AT5G13690
D7M6R8	AT5G15140	AT5G15140
D7M844	AT5G16400	AT5G16400
D7LXT9	AT5G18320	AT5G18320
D7LZ67	AT5G19315	AT5G19315
D7LZ83	AT5G19470	AT5G19470
D7LZ89	AT5G19510	AT5G19510
D7M016	AT5G20500	AT5G20500
D7M042	AT5G20710	AT5G20710
D7M063	AT5G20950	AT5G20950
D7M073	AT5G21080	AT5G21080
D7M0T3	AT5G22060	AT5G22060
D7M2G9	AT5G24090	AT5G24090
D7M4S2	AT5G26667	AT5G26667
D7MN67	AT5G28030	AT5G28030
D7MJM7	AT5G39365	AT5G39365
D7MJN9	AT5G39365	AT5G39365
D7MJM3	AT5G39410	AT5G39410
D7MVA5	AT5G39493	AT5G39493
D7MIM6	AT5G42080	AT5G42080
D7MQT2	AT5G42890	AT5G42890
D7MPB3	AT5G43185	AT5G43185
D7MNK0	AT5G43880	AT5G43880
D7MUR3	AT5G45280	AT5G45280
D7MTE2	AT5G45550	AT5G45550
D7L805	AT5G45875	AT5G45875
D7MSN6	AT5G46020	AT5G46020
D7MQM7	AT5G46930	AT5G46930
D7MQM6	AT5G46940	AT5G46940
D7MQM4	AT5G46970	AT5G46970
D7MPX1	AT5G47160	AT5G47160
D7MR18	AT5G51540	AT5G51540
D7MS75	AT5G52670	AT5G52670
D7MSZ7	AT5G53560	AT5G53560
D7MUW4	AT5G54800	AT5G54800
D7MV06	AT5G55160	AT5G55160
D7MLQ0	AT5G56330	AT5G56330
D7MMA7	AT5G57110	AT5G57110
D7MT35	AT5G59845	AT5G59845
D7MUK3	AT5G61390	AT5G61390
D7MNF5	AT5G63140	AT5G63140
D7MR82	AT5G64150	AT5G64150
D7MT97	AT5G65240	AT5G65240
D7MMG7	AT5G66460	AT5G66460
D7MV49	AT5G67380	AT5G67380
D7MUQ3	AT5G67470	AT5G67470

## Sheet: Mapped ID
Mapped IDs
AT5G12140
AT4G01700
AT1G23640
AT1G37130
AT4G10115
AT5G19470
AT5G22060
AT5G42080
AT4G13270
AT4G03520
AT5G51540
AT3G10460
AT5G19510
AT1G35160
AT1G54620
AT3G28680
AT1G35160
AT3G21970
AT2G41415
AT4G17830
AT3G47040
AT3G25220
AT2G15535
AT2G24255
AT4G32717
AT3G45830
AT3G26380
AT4G13850
AT2G31980
AT2G20530
AT1G02250
AT2G01210
AT3G53050
AT1G48430
AT3G48195
AT2G39780
AT4G09000
AT5G07510
AT2G03740
AT4G37250
AT3G21300
AT4G13590
AT4G27640
AT3G17220
AT2G27530
AT3G49560
AT2G43640
AT5G45875
AT5G39493
AT2G20990
AT1G02620
AT4G09000
AT3G15640
AT1G13330
AT3G45100
AT5G26667
AT1G75940
AT4G32714
AT2G24280
AT3G59455
AT5G39365
AT1G09850
AT3G21960
AT2G16360
AT3G11540
AT4G31510
AT2G13650
AT3G14040
AT2G35490
AT1G06520
AT1G70670
AT5G02530
AT2G19770
AT1G60740
AT3G21900
AT3G53070
AT1G28305
AT3G55150
AT3G07320
AT2G42540
AT3G02020
AT5G07600
AT2G31570
AT4G28000
AT3G06210
AT2G14830
AT1G28335
AT2G25350
AT3G62180
AT5G66460
AT1G42480
AT1G34130
AT4G31940
AT1G33540
AT1G68540
AT2G34680
AT4G02270
AT4G10457
AT1G14755
AT4G04460
AT4G13560
AT1G23570
AT1G07910
AT1G30350
AT2G38550
AT1G79000
AT5G67380
AT1G48605
AT2G34900
AT1G75900
AT1G06410
AT3G28830
AT4G20310
AT1G75850
AT5G07520
AT1G49740
AT3G08970
AT5G42890
AT1G67290
AT2G03850
AT2G28470
AT1G15270
AT5G55160
AT1G75110
AT2G10440
AT2G21130
AT2G02140
AT3G07830
AT1G35537
AT1G32220
AT4G19038
AT3G51000
AT1G49880
AT1G66850
AT1G79370
AT5G19315
AT1G76180
AT3G53680
AT1G17860
AT5G56330
AT5G67470
AT5G07530
AT1G48090
AT1G64310
AT5G07050
AT2G04020
AT3G52340
AT5G24090
AT5G43185
AT1G61790
AT1G08695
AT3G49180
AT1G70380
AT3G07850
AT4G17530
AT1G05580
AT1G74000
AT2G18980
AT3G57810
AT2G19900
AT2G21500
AT5G07950
AT3G18170
AT2G21660
AT5G07550
AT3G19620
AT3G06610
AT3G55430
AT2G38540
AT4G04020
AT4G05320
AT5G65240
AT1G33520
AT1G73066
AT2G19520
AT1G80630
AT1G76965
AT5G03640
AT3G09440
AT2G22941
AT4G02070
AT1G29940
AT2G14282
AT5G08380
AT5G20950
AT3G63400
AT5G10410
AT1G50140
AT1G76800
AT5G18320
AT2G45350
AT4G00610
AT5G07540
AT4G05320
AT4G14785
AT4G39260
AT4G14900
AT3G61490
AT2G27170
AT4G26100
AT1G62010
AT1G76990
AT3G02730
AT1G19025
AT2G21060
AT1G08640
AT3G29040
AT5G45280
AT5G16400
AT2G01090
AT2G47470
AT5G46930
AT2G20800
AT4G28710
AT5G52670
AT3G58110
AT1G47380
AT2G44578
AT5G47160
AT2G47710
AT5G10090
AT4G00895
AT1G59610
AT4G11760
AT5G63140
AT2G46740
AT3G11964
AT4G17440
AT5G03620
AT2G24610
AT4G38420
AT1G28290
AT5G43880
AT3G28980
AT3G05020
AT3G58720
AT3G53065
AT1G23240
AT2G18420
AT5G46970
AT2G45150
AT3G10195
AT5G46940
AT3G04820
AT2G38100
AT5G20500
AT5G57110
AT1G10490
AT4G35010
AT5G54800
AT3G52810
AT2G27170
AT5G03600
AT3G22320
AT4G24800
AT2G28355
AT4G20830
AT3G55360
AT2G47400
AT5G46020
AT2G47410
AT4G10040
AT3G03305
AT1G26820
AT4G09647
AT3G59840
AT3G58310
AT2G39090
AT5G53560
AT3G25050
AT1G13950
AT1G76020
AT5G59845
AT3G29050
AT5G45550
AT1G17880
AT1G11765
AT5G56330
AT5G20710
AT2G19920
AT3G08770
AT2G25060
AT2G24615
AT3G23810
AT4G02990
AT3G10455
AT5G28030
AT4G35000
AT4G32105
AT3G26860
AT2G16594
AT5G13690
AT3G21920
AT1G31812
AT1G05960
AT3G12390
AT1G06260
AT3G23715
AT5G64150
AT5G61390
AT3G07350
AT4G28730
AT4G25900
AT5G05600
AT5G15140
AT5G39410
AT1G18900
AT2G16505
AT3G20150
AT1G59835
AT1G59750
AT1G65113
AT5G02970
AT3G50530
AT2G41350
AT4G33355
AT4G11600
AT4G24090
AT4G39530
AT3G53080
AT1G62530
AT1G08600
AT5G21080
AT1G19100
AT3G05750
AT2G22807
