# Supplementary material for: Pollen Coat Proteomes of Arabidopsis thaliana, Arabidopsis lyrata, and Brassica oleracea Reveal Remarkable Diversity of Small Cysteine-Rich Proteins at the Pollen-Stigma Interface
Source: Biomolecules. 2023 Jan 12;13(1):157. doi: 10.3390/biom13010157 (PMC9856046; doi:10.3390/biom13010157)
Supplement: Supplementary file 1 [file biomolecules-13-00157-s001.zip › Table S9 GO enrichment analyses of the Brassica oleracea pollen coat proteome.xlsx]

## Sheet: Table S9 legend
Table S9. Gene ontology (GO) enrichment analyses of the Brassica oleracea pollen coat proteome.
Analysis Type:	PANTHER overrepresentation test in biological process, cellular component and molecular function
Annotation Version and Release Date:	GO database
Analysed List:	Arabidopsis thaliana pollen coat proteome
Reference List:	Arabidopsis thaliana (all genes in database)
Test Type:	FISHER
Column A: annotation data catergory Column; B: number of genes in the reference list that map to this data category; Column C: the number of genes in the analysed list that map to this annotation data category; Column D: the number of genes expected in the analysed list for this category, based on the reference list; Column E: the Fold Enrichment of the genes observed in the analysed list over th…

## Sheet: Biological process
GO biological process complete	Arabidopsis thaliana - REFLIST (27502)	Brassica oleracea pollen coat proteome	Analysed list (expected)	Analysed list (over/under)	Analysed list (fold Enrichment)	Analysed list (raw P-value)	Analysed list (FDR)
negative regulation of cysteine-type endopeptidase activity (GO:2000117)	8	3	0.05	+	54.57	4.96e-05	0.0145
Gene ID	Mapped IDs	Gene names/symbols	PANTHER families/subfamilies	PANTHER classes	Species
ARATH|TAIR=AT5G12140|UniProtKB=Q945Q1	At5g12140	Cysteine proteinase inhibitor 1;CYS1;ortholog	CYSTEINE PROTEINASE INHIBITOR 1 (PTHR11413:SF45)	protease inhibitor(PC00191)	Arabidopsis thaliana
ARATH|TAIR=AT2G31980|UniProtKB=Q8L5T9	At2g31980	Cysteine proteinase inhibitor 2;CYS2;ortholog	CYSTEINE PROTEINASE INHIBITOR 2 (PTHR47373:SF1)		Arabidopsis thaliana
ARATH|TAIR=AT4G16500|UniProtKB=Q84WT8	At4g16500	Cysteine proteinase inhibitor 4;CYS4;ortholog	CYSTEINE PROTEINASE INHIBITOR 4-RELATED (PTHR47364:SF1)		Arabidopsis thaliana
regulation of cysteine-type endopeptidase activity (GO:2000116)	8	3	0.05	+	54.57	4.96e-05	0.0138
Gene ID	Mapped IDs	Gene names/symbols	PANTHER families/subfamilies	PANTHER classes	Species
ARATH|TAIR=AT5G12140|UniProtKB=Q945Q1	At5g12140	Cysteine proteinase inhibitor 1;CYS1;ortholog	CYSTEINE PROTEINASE INHIBITOR 1 (PTHR11413:SF45)	protease inhibitor(PC00191)	Arabidopsis thaliana
ARATH|TAIR=AT2G31980|UniProtKB=Q8L5T9	At2g31980	Cysteine proteinase inhibitor 2;CYS2;ortholog	CYSTEINE PROTEINASE INHIBITOR 2 (PTHR47373:SF1)		Arabidopsis thaliana
ARATH|TAIR=AT4G16500|UniProtKB=Q84WT8	At4g16500	Cysteine proteinase inhibitor 4;CYS4;ortholog	CYSTEINE PROTEINASE INHIBITOR 4-RELATED (PTHR47364:SF1)		Arabidopsis thaliana
lipid localization (GO:0010876)	229	17	1.57	+	10.8	1.33e-12	7.75e-09
Gene ID	Mapped IDs	Gene names/symbols	PANTHER families/subfamilies	PANTHER classes	Species
ARATH|TAIR=AT1G18280|UniProtKB=Q9LE56	At1g18280	At1g18280;LTPG3;ortholog	BIFUNCTIONAL INHIBITOR/LIPID-TRANSFER PROTEIN/SEED STORAGE 2S ALBUMIN SUPERFAMILY PROTEIN (PTHR33044:SF78)		Arabidopsis thaliana
ARATH|TAIR=AT3G51590|UniProtKB=Q9SCZ0	At3g51590	Non-specific lipid-transfer protein 12;LTP12;ortholog	BIFUNCTIONAL INHIBITOR/LIPID-TRANSFER PROTEIN/SEED STORAGE 2S ALBUMIN SUPERFAMILY PROTEIN-RELATED (PTHR33076:SF24)		Arabidopsis thaliana
ARATH|TAIR=AT5G52160|UniProtKB=Q9LTK4	At5g52160	At5g52160;At5g52160;ortholog	SUBFAMILY NOT NAMED (PTHR35501:SF2)		Arabidopsis thaliana
ARATH|TAIR=AT5G07520|UniProtKB=Q9LY10	At5g07520,AT5G07520	Glycine-rich protein;ATGRP-8;ortholog	GLYCINE-RICH PROTEIN-RELATED (PTHR33203:SF7)		Arabidopsis thaliana
ARATH|TAIR=AT5G42890|UniProtKB=Q9FMN0	AT5G42890	Putative uncharacterized protein;SCP2;ortholog	SUBFAMILY NOT NAMED (PTHR10094:SF24)		Arabidopsis thaliana
ARATH|TAIR=AT1G66850|UniProtKB=Q9C9N7	AT1G66850,At1g66850	At1g66850;At1g66850;ortholog	BIFUNCTIONAL INHIBITOR/LIPID-TRANSFER PROTEIN/SEED STORAGE 2S ALBUMIN SUPERFAMILY PROTEIN (PTHR33214:SF7)		Arabidopsis thaliana
ARATH|TAIR=AT5G07530|UniProtKB=Q9LY09	At5g07530	Oleosin GRP-17;GRP17;ortholog	GLYCINE-RICH PROTEIN-RELATED (PTHR33203:SF7)		Arabidopsis thaliana
ARATH|Gene=AT5G07550|UniProtKB=Q42574	AT5G07550	Oleosin;ATGRP19;ortholog	GLYCINE-RICH PROTEIN-RELATED (PTHR33203:SF7)		Arabidopsis thaliana
ARATH|TAIR=AT2G38540|UniProtKB=Q42589	At2g38540	Non-specific lipid-transfer protein 1;LTP1;ortholog	NON-SPECIFIC LIPID-TRANSFER PROTEIN 1-RELATED (PTHR33076:SF41)		Arabidopsis thaliana
ARATH|TAIR=AT4G08670|UniProtKB=Q2PE70	AT4G08670	Bifunctional inhibitor/lipid-transfer protein/seed storage 2S albumin superfamily protein;AtXYP3;ortholog	BIFUNCTIONAL INHIBITOR/LIPID-TRANSFER PROTEIN/SEED STORAGE 2S ALBUMIN SUPERFAMILY PROTEIN (PTHR33044:SF80)		Arabidopsis thaliana
ARATH|TAIR=AT5G64080|UniProtKB=Q8VYI9	At5g64080	Non-specific lipid-transfer protein-like protein At5g64080;At5g64080;ortholog	BIFUNCTIONAL INHIBITOR/LIPID-TRANSFER PROTEIN/SEED STORAGE 2S ALBUMIN SUPERFAMILY PROTEIN (PTHR33044:SF27)		Arabidopsis thaliana
ARATH|TAIR=AT2G38530|UniProtKB=Q9S7I3	At2g38530	Non-specific lipid-transfer protein 2;LTP2;ortholog	NON-SPECIFIC LIPID-TRANSFER PROTEIN 1-RELATED (PTHR33076:SF41)		Arabidopsis thaliana
ARATH|TAIR=AT3G44100|UniProtKB=Q9LXQ2	At3g44100	At3g44100;F26G5_50;ortholog	SUBFAMILY NOT NAMED (PTHR11306:SF13)		Arabidopsis thaliana
ARATH|Gene=AT3G08770|UniProtKB=Q9LDB4	At3g08770	Non-specific lipid-transfer protein 6;LTP6;ortholog	NON-SPECIFIC LIPID-TRANSFER PROTEIN 6 (PTHR33076:SF39)		Arabidopsis thaliana
ARATH|TAIR=AT1G31812|UniProtKB=P57752	At1g31812	Acyl-CoA-binding domain-containing protein 6;ACBP6;ortholog	ACYL-COA-BINDING PROTEIN HOMOLOG (PTHR23310:SF62)	enzyme modulator(PC00095);transfer/carrier protein(PC00219)	Arabidopsis thaliana
ARATH|TAIR=AT5G55450|UniProtKB=Q9FJ65	AT5G55450	Bifunctional inhibitor/lipid-transfer protein/seed storage 2S albumin superfamily protein;MTE17.16;ortholog	BIFUNCTIONAL INHIBITOR/LIPID-TRANSFER PROTEIN/SEED STORAGE 2S ALBUMIN SUPERFAMILY PROTEIN (PTHR33122:SF4)		Arabidopsis thaliana
ARATH|TAIR=locus|UniProtKB=Q2V3C1	At4g33355	Non-specific lipid-transfer protein 11;LTP11;ortholog	BIFUNCTIONAL INHIBITOR/LIPID-TRANSFER PROTEIN/SEED STORAGE 2S ALBUMIN SUPERFAMILY PROTEIN-RELATED (PTHR33076:SF24)		Arabidopsis thaliana
lipid transport (GO:0006869)	201	14	1.38	+	10.14	2.98e-10	2.48e-07
Gene ID	Mapped IDs	Gene names/symbols	PANTHER families/subfamilies	PANTHER classes	Species
ARATH|TAIR=AT1G18280|UniProtKB=Q9LE56	At1g18280	At1g18280;LTPG3;ortholog	BIFUNCTIONAL INHIBITOR/LIPID-TRANSFER PROTEIN/SEED STORAGE 2S ALBUMIN SUPERFAMILY PROTEIN (PTHR33044:SF78)		Arabidopsis thaliana
ARATH|TAIR=AT3G51590|UniProtKB=Q9SCZ0	At3g51590	Non-specific lipid-transfer protein 12;LTP12;ortholog	BIFUNCTIONAL INHIBITOR/LIPID-TRANSFER PROTEIN/SEED STORAGE 2S ALBUMIN SUPERFAMILY PROTEIN-RELATED (PTHR33076:SF24)		Arabidopsis thaliana
ARATH|TAIR=AT5G52160|UniProtKB=Q9LTK4	At5g52160	At5g52160;At5g52160;ortholog	SUBFAMILY NOT NAMED (PTHR35501:SF2)		Arabidopsis thaliana
ARATH|TAIR=AT5G42890|UniProtKB=Q9FMN0	AT5G42890	Putative uncharacterized protein;SCP2;ortholog	SUBFAMILY NOT NAMED (PTHR10094:SF24)		Arabidopsis thaliana
ARATH|TAIR=AT1G66850|UniProtKB=Q9C9N7	AT1G66850,At1g66850	At1g66850;At1g66850;ortholog	BIFUNCTIONAL INHIBITOR/LIPID-TRANSFER PROTEIN/SEED STORAGE 2S ALBUMIN SUPERFAMILY PROTEIN (PTHR33214:SF7)		Arabidopsis thaliana
ARATH|TAIR=AT2G38540|UniProtKB=Q42589	At2g38540	Non-specific lipid-transfer protein 1;LTP1;ortholog	NON-SPECIFIC LIPID-TRANSFER PROTEIN 1-RELATED (PTHR33076:SF41)		Arabidopsis thaliana
ARATH|TAIR=AT4G08670|UniProtKB=Q2PE70	AT4G08670	Bifunctional inhibitor/lipid-transfer protein/seed storage 2S albumin superfamily protein;AtXYP3;ortholog	BIFUNCTIONAL INHIBITOR/LIPID-TRANSFER PROTEIN/SEED STORAGE 2S ALBUMIN SUPERFAMILY PROTEIN (PTHR33044:SF80)		Arabidopsis thaliana
ARATH|TAIR=AT5G64080|UniProtKB=Q8VYI9	At5g64080	Non-specific lipid-transfer protein-like protein At5g64080;At5g64080;ortholog	BIFUNCTIONAL INHIBITOR/LIPID-TRANSFER PROTEIN/SEED STORAGE 2S ALBUMIN SUPERFAMILY PROTEIN (PTHR33044:SF27)		Arabidopsis thaliana
ARATH|TAIR=AT2G38530|UniProtKB=Q9S7I3	At2g38530	Non-specific lipid-transfer protein 2;LTP2;ortholog	NON-SPECIFIC LIPID-TRANSFER PROTEIN 1-RELATED (PTHR33076:SF41)		Arabidopsis thaliana
ARATH|TAIR=AT3G44100|UniProtKB=Q9LXQ2	At3g44100	At3g44100;F26G5_50;ortholog	SUBFAMILY NOT NAMED (PTHR11306:SF13)		Arabidopsis thaliana
ARATH|Gene=AT3G08770|UniProtKB=Q9LDB4	At3g08770	Non-specific lipid-transfer protein 6;LTP6;ortholog	NON-SPECIFIC LIPID-TRANSFER PROTEIN 6 (PTHR33076:SF39)		Arabidopsis thaliana
ARATH|TAIR=AT1G31812|UniProtKB=P57752	At1g31812	Acyl-CoA-binding domain-containing protein 6;ACBP6;ortholog	ACYL-COA-BINDING PROTEIN HOMOLOG (PTHR23310:SF62)	enzyme modulator(PC00095);transfer/carrier protein(PC00219)	Arabidopsis thaliana
ARATH|TAIR=AT5G55450|UniProtKB=Q9FJ65	AT5G55450	Bifunctional inhibitor/lipid-transfer protein/seed storage 2S albumin superfamily protein;MTE17.16;ortholog	BIFUNCTIONAL INHIBITOR/LIPID-TRANSFER PROTEIN/SEED STORAGE 2S ALBUMIN SUPERFAMILY PROTEIN (PTHR33122:SF4)		Arabidopsis thaliana
ARATH|TAIR=locus|UniProtKB=Q2V3C1	At4g33355	Non-specific lipid-transfer protein 11;LTP11;ortholog	BIFUNCTIONAL INHIBITOR/LIPID-TRANSFER PROTEIN/SEED STORAGE 2S ALBUMIN SUPERFAMILY PROTEIN-RELATED (PTHR33076:SF24)		Arabidopsis thaliana
cell killing (GO:0001906)	280	18	1.92	+	9.35	2.75e-12	8.04e-09
Gene ID	Mapped IDs	Gene names/symbols	PANTHER families/subfamilies	PANTHER classes	Species
ARATH|TAIR=AT5G48543|UniProtKB=P82716	At5g48543	Defensin-like protein 147;LCR1;ortholog	DEFENSIN-LIKE PROTEIN 144-RELATED (PTHR34783:SF1)		Arabidopsis thaliana
ARATH|TAIR=AT1G64195|UniProtKB=Q2V4F3	At1g64195	Defensin-like protein 35;At1g64195;ortholog			Arabidopsis thaliana
ARATH|TAIR=AT2G43510|UniProtKB=Q42328	At2g43510	Defensin-like protein 195;ATTI1;ortholog			Arabidopsis thaliana
ARATH|TAIR=AT4G10595|UniProtKB=P82717	At4g10595	Putative defensin-like protein 145;LCR2;ortholog	DEFENSIN-LIKE PROTEIN 144-RELATED (PTHR34783:SF1)		Arabidopsis thaliana
ARATH|TAIR=AT2G13542|UniProtKB=Q2V485	At2g13542	Putative defensin-like protein 62;At2g13542;ortholog			Arabidopsis thaliana
ARATH|TAIR=AT4G32714|UniProtKB=P82644	At4g32714	Putative defensin-like protein 231;SCRL25;ortholog	DEFENSIN-LIKE PROTEIN 226-RELATED (PTHR34450:SF1)		Arabidopsis thaliana
ARATH|TAIR=locus|UniProtKB=P82641	At4g33465	Putative defensin-like protein 233;SCRL22;ortholog	DEFENSIN-LIKE PROTEIN 226-RELATED (PTHR34450:SF1)		Arabidopsis thaliana
ARATH|TAIR=AT5G60615|UniProtKB=Q2V2W7	At5g60615	Putative defensin-like protein 274;At5g60615;ortholog			Arabidopsis thaliana
ARATH|TAIR=AT4G10457|UniProtKB=P82620	At4g10457	Putative defensin-like protein 225;SCRL1;ortholog	DEFENSIN-LIKE PROTEIN 226-RELATED (PTHR34450:SF1)		Arabidopsis thaliana
ARATH|TAIR=AT2G02140|UniProtKB=Q9ZUL8	At2g02140	Defensin-like protein 10;PDF2.6;ortholog	DEFENSIN-LIKE PROTEIN 1-RELATED (PTHR33147:SF15)		Arabidopsis thaliana
ARATH|TAIR=AT2G26020|UniProtKB=O80994	At2g26020	Putative defensin-like protein 15;PDF1.2B;ortholog	DEFENSIN-LIKE PROTEIN 13-RELATED (PTHR33147:SF9)		Arabidopsis thaliana
ARATH|TAIR=AT1G08695|UniProtKB=P82622	AT1G08695	Putative defensin-like protein 228;SCRL3;ortholog	DEFENSIN-LIKE PROTEIN 226-RELATED (PTHR34450:SF1)		Arabidopsis thaliana
ARATH|TAIR=AT4G11760|UniProtKB=Q9T0E3	At4g11760	Defensin-like protein 151;LCR17;ortholog	DEFENSIN-LIKE PROTEIN 144-RELATED (PTHR34783:SF1)		Arabidopsis thaliana
ARATH|TAIR=AT2G28355|UniProtKB=Q8S8H3	At2g28355	Defensin-like protein 149;LCR5;ortholog	DEFENSIN-LIKE PROTEIN 144-RELATED (PTHR34783:SF1)		Arabidopsis thaliana
ARATH|TAIR=AT3G23727|UniProtKB=P82631	At3g23727	Putative defensin-like protein 251;SCRL12;ortholog	DEFENSIN-LIKE PROTEIN 226-RELATED (PTHR34450:SF1)		Arabidopsis thaliana
ARATH|TAIR=AT2G24615|UniProtKB=Q2V462	At2g24615	Putative defensin-like protein 38;At2g24615;ortholog			Arabidopsis thaliana
ARATH|TAIR=AT3G59930|UniProtKB=Q94JR6	At3g59930	Defensin-like protein 206;At3g59930;ortholog			Arabidopsis thaliana
ARATH|TAIR=AT1G65113|UniProtKB=P82621	At1g65113	Defensin-like protein 226;SCRL2;ortholog	DEFENSIN-LIKE PROTEIN 226-RELATED (PTHR34450:SF1)		Arabidopsis thaliana
disruption of cells of other organism (GO:0044364)	280	18	1.92	+	9.35	2.75e-12	5.36e-09
Gene ID	Mapped IDs	Gene names/symbols	PANTHER families/subfamilies	PANTHER classes	Species
ARATH|TAIR=AT5G48543|UniProtKB=P82716	At5g48543	Defensin-like protein 147;LCR1;ortholog	DEFENSIN-LIKE PROTEIN 144-RELATED (PTHR34783:SF1)		Arabidopsis thaliana
ARATH|TAIR=AT1G64195|UniProtKB=Q2V4F3	At1g64195	Defensin-like protein 35;At1g64195;ortholog			Arabidopsis thaliana
ARATH|TAIR=AT2G43510|UniProtKB=Q42328	At2g43510	Defensin-like protein 195;ATTI1;ortholog			Arabidopsis thaliana
ARATH|TAIR=AT4G10595|UniProtKB=P82717	At4g10595	Putative defensin-like protein 145;LCR2;ortholog	DEFENSIN-LIKE PROTEIN 144-RELATED (PTHR34783:SF1)		Arabidopsis thaliana
ARATH|TAIR=AT2G13542|UniProtKB=Q2V485	At2g13542	Putative defensin-like protein 62;At2g13542;ortholog			Arabidopsis thaliana
ARATH|TAIR=AT4G32714|UniProtKB=P82644	At4g32714	Putative defensin-like protein 231;SCRL25;ortholog	DEFENSIN-LIKE PROTEIN 226-RELATED (PTHR34450:SF1)		Arabidopsis thaliana
ARATH|TAIR=locus|UniProtKB=P82641	At4g33465	Putative defensin-like protein 233;SCRL22;ortholog	DEFENSIN-LIKE PROTEIN 226-RELATED (PTHR34450:SF1)		Arabidopsis thaliana
ARATH|TAIR=AT5G60615|UniProtKB=Q2V2W7	At5g60615	Putative defensin-like protein 274;At5g60615;ortholog			Arabidopsis thaliana
ARATH|TAIR=AT4G10457|UniProtKB=P82620	At4g10457	Putative defensin-like protein 225;SCRL1;ortholog	DEFENSIN-LIKE PROTEIN 226-RELATED (PTHR34450:SF1)		Arabidopsis thaliana
ARATH|TAIR=AT2G02140|UniProtKB=Q9ZUL8	At2g02140	Defensin-like protein 10;PDF2.6;ortholog	DEFENSIN-LIKE PROTEIN 1-RELATED (PTHR33147:SF15)		Arabidopsis thaliana
ARATH|TAIR=AT2G26020|UniProtKB=O80994	At2g26020	Putative defensin-like protein 15;PDF1.2B;ortholog	DEFENSIN-LIKE PROTEIN 13-RELATED (PTHR33147:SF9)		Arabidopsis thaliana
ARATH|TAIR=AT1G08695|UniProtKB=P82622	AT1G08695	Putative defensin-like protein 228;SCRL3;ortholog	DEFENSIN-LIKE PROTEIN 226-RELATED (PTHR34450:SF1)		Arabidopsis thaliana
ARATH|TAIR=AT4G11760|UniProtKB=Q9T0E3	At4g11760	Defensin-like protein 151;LCR17;ortholog	DEFENSIN-LIKE PROTEIN 144-RELATED (PTHR34783:SF1)		Arabidopsis thaliana
ARATH|TAIR=AT2G28355|UniProtKB=Q8S8H3	At2g28355	Defensin-like protein 149;LCR5;ortholog	DEFENSIN-LIKE PROTEIN 144-RELATED (PTHR34783:SF1)		Arabidopsis thaliana
ARATH|TAIR=AT3G23727|UniProtKB=P82631	At3g23727	Putative defensin-like protein 251;SCRL12;ortholog	DEFENSIN-LIKE PROTEIN 226-RELATED (PTHR34450:SF1)		Arabidopsis thaliana
ARATH|TAIR=AT2G24615|UniProtKB=Q2V462	At2g24615	Putative defensin-like protein 38;At2g24615;ortholog			Arabidopsis thaliana
ARATH|TAIR=AT3G59930|UniProtKB=Q94JR6	At3g59930	Defensin-like protein 206;At3g59930;ortholog			Arabidopsis thaliana
ARATH|TAIR=AT1G65113|UniProtKB=P82621	At1g65113	Defensin-like protein 226;SCRL2;ortholog	DEFENSIN-LIKE PROTEIN 226-RELATED (PTHR34450:SF1)		Arabidopsis thaliana
killing of cells of other organism (GO:0031640)	280	18	1.92	+	9.35	2.75e-12	4.02e-09
Gene ID	Mapped IDs	Gene names/symbols	PANTHER families/subfamilies	PANTHER classes	Species
ARATH|TAIR=AT5G48543|UniProtKB=P82716	At5g48543	Defensin-like protein 147;LCR1;ortholog	DEFENSIN-LIKE PROTEIN 144-RELATED (PTHR34783:SF1)		Arabidopsis thaliana
ARATH|TAIR=AT1G64195|UniProtKB=Q2V4F3	At1g64195	Defensin-like protein 35;At1g64195;ortholog			Arabidopsis thaliana
ARATH|TAIR=AT2G43510|UniProtKB=Q42328	At2g43510	Defensin-like protein 195;ATTI1;ortholog			Arabidopsis thaliana
ARATH|TAIR=AT4G10595|UniProtKB=P82717	At4g10595	Putative defensin-like protein 145;LCR2;ortholog	DEFENSIN-LIKE PROTEIN 144-RELATED (PTHR34783:SF1)		Arabidopsis thaliana
ARATH|TAIR=AT2G13542|UniProtKB=Q2V485	At2g13542	Putative defensin-like protein 62;At2g13542;ortholog			Arabidopsis thaliana
ARATH|TAIR=AT4G32714|UniProtKB=P82644	At4g32714	Putative defensin-like protein 231;SCRL25;ortholog	DEFENSIN-LIKE PROTEIN 226-RELATED (PTHR34450:SF1)		Arabidopsis thaliana
ARATH|TAIR=locus|UniProtKB=P82641	At4g33465	Putative defensin-like protein 233;SCRL22;ortholog	DEFENSIN-LIKE PROTEIN 226-RELATED (PTHR34450:SF1)		Arabidopsis thaliana
ARATH|TAIR=AT5G60615|UniProtKB=Q2V2W7	At5g60615	Putative defensin-like protein 274;At5g60615;ortholog			Arabidopsis thaliana
ARATH|TAIR=AT4G10457|UniProtKB=P82620	At4g10457	Putative defensin-like protein 225;SCRL1;ortholog	DEFENSIN-LIKE PROTEIN 226-RELATED (PTHR34450:SF1)		Arabidopsis thaliana
ARATH|TAIR=AT2G02140|UniProtKB=Q9ZUL8	At2g02140	Defensin-like protein 10;PDF2.6;ortholog	DEFENSIN-LIKE PROTEIN 1-RELATED (PTHR33147:SF15)		Arabidopsis thaliana
ARATH|TAIR=AT2G26020|UniProtKB=O80994	At2g26020	Putative defensin-like protein 15;PDF1.2B;ortholog	DEFENSIN-LIKE PROTEIN 13-RELATED (PTHR33147:SF9)		Arabidopsis thaliana
ARATH|TAIR=AT1G08695|UniProtKB=P82622	AT1G08695	Putative defensin-like protein 228;SCRL3;ortholog	DEFENSIN-LIKE PROTEIN 226-RELATED (PTHR34450:SF1)		Arabidopsis thaliana
ARATH|TAIR=AT4G11760|UniProtKB=Q9T0E3	At4g11760	Defensin-like protein 151;LCR17;ortholog	DEFENSIN-LIKE PROTEIN 144-RELATED (PTHR34783:SF1)		Arabidopsis thaliana
ARATH|TAIR=AT2G28355|UniProtKB=Q8S8H3	At2g28355	Defensin-like protein 149;LCR5;ortholog	DEFENSIN-LIKE PROTEIN 144-RELATED (PTHR34783:SF1)		Arabidopsis thaliana
ARATH|TAIR=AT3G23727|UniProtKB=P82631	At3g23727	Putative defensin-like protein 251;SCRL12;ortholog	DEFENSIN-LIKE PROTEIN 226-RELATED (PTHR34450:SF1)		Arabidopsis thaliana
ARATH|TAIR=AT2G24615|UniProtKB=Q2V462	At2g24615	Putative defensin-like protein 38;At2g24615;ortholog			Arabidopsis thaliana
ARATH|TAIR=AT3G59930|UniProtKB=Q94JR6	At3g59930	Defensin-like protein 206;At3g59930;ortholog			Arabidopsis thaliana
ARATH|TAIR=AT1G65113|UniProtKB=P82621	At1g65113	Defensin-like protein 226;SCRL2;ortholog	DEFENSIN-LIKE PROTEIN 226-RELATED (PTHR34450:SF1)		Arabidopsis thaliana
modification of morphology or physiology of other organism (GO:0035821)	311	18	2.14	+	8.42	1.43e-11	1.67e-08
Gene ID	Mapped IDs	Gene names/symbols	PANTHER families/subfamilies	PANTHER classes	Species
ARATH|TAIR=AT5G48543|UniProtKB=P82716	At5g48543	Defensin-like protein 147;LCR1;ortholog	DEFENSIN-LIKE PROTEIN 144-RELATED (PTHR34783:SF1)		Arabidopsis thaliana
ARATH|TAIR=AT1G64195|UniProtKB=Q2V4F3	At1g64195	Defensin-like protein 35;At1g64195;ortholog			Arabidopsis thaliana
ARATH|TAIR=AT2G43510|UniProtKB=Q42328	At2g43510	Defensin-like protein 195;ATTI1;ortholog			Arabidopsis thaliana
ARATH|TAIR=AT4G10595|UniProtKB=P82717	At4g10595	Putative defensin-like protein 145;LCR2;ortholog	DEFENSIN-LIKE PROTEIN 144-RELATED (PTHR34783:SF1)		Arabidopsis thaliana
ARATH|TAIR=AT2G13542|UniProtKB=Q2V485	At2g13542	Putative defensin-like protein 62;At2g13542;ortholog			Arabidopsis thaliana
ARATH|TAIR=AT4G32714|UniProtKB=P82644	At4g32714	Putative defensin-like protein 231;SCRL25;ortholog	DEFENSIN-LIKE PROTEIN 226-RELATED (PTHR34450:SF1)		Arabidopsis thaliana
ARATH|TAIR=locus|UniProtKB=P82641	At4g33465	Putative defensin-like protein 233;SCRL22;ortholog	DEFENSIN-LIKE PROTEIN 226-RELATED (PTHR34450:SF1)		Arabidopsis thaliana
ARATH|TAIR=AT5G60615|UniProtKB=Q2V2W7	At5g60615	Putative defensin-like protein 274;At5g60615;ortholog			Arabidopsis thaliana
ARATH|TAIR=AT4G10457|UniProtKB=P82620	At4g10457	Putative defensin-like protein 225;SCRL1;ortholog	DEFENSIN-LIKE PROTEIN 226-RELATED (PTHR34450:SF1)		Arabidopsis thaliana
ARATH|TAIR=AT2G02140|UniProtKB=Q9ZUL8	At2g02140	Defensin-like protein 10;PDF2.6;ortholog	DEFENSIN-LIKE PROTEIN 1-RELATED (PTHR33147:SF15)		Arabidopsis thaliana
ARATH|TAIR=AT2G26020|UniProtKB=O80994	At2g26020	Putative defensin-like protein 15;PDF1.2B;ortholog	DEFENSIN-LIKE PROTEIN 13-RELATED (PTHR33147:SF9)		Arabidopsis thaliana
ARATH|TAIR=AT1G08695|UniProtKB=P82622	AT1G08695	Putative defensin-like protein 228;SCRL3;ortholog	DEFENSIN-LIKE PROTEIN 226-RELATED (PTHR34450:SF1)		Arabidopsis thaliana
ARATH|TAIR=AT4G11760|UniProtKB=Q9T0E3	At4g11760	Defensin-like protein 151;LCR17;ortholog	DEFENSIN-LIKE PROTEIN 144-RELATED (PTHR34783:SF1)		Arabidopsis thaliana
ARATH|TAIR=AT2G28355|UniProtKB=Q8S8H3	At2g28355	Defensin-like protein 149;LCR5;ortholog	DEFENSIN-LIKE PROTEIN 144-RELATED (PTHR34783:SF1)		Arabidopsis thaliana
ARATH|TAIR=AT3G23727|UniProtKB=P82631	At3g23727	Putative defensin-like protein 251;SCRL12;ortholog	DEFENSIN-LIKE PROTEIN 226-RELATED (PTHR34450:SF1)		Arabidopsis thaliana
ARATH|TAIR=AT2G24615|UniProtKB=Q2V462	At2g24615	Putative defensin-like protein 38;At2g24615;ortholog			Arabidopsis thaliana
ARATH|TAIR=AT3G59930|UniProtKB=Q94JR6	At3g59930	Defensin-like protein 206;At3g59930;ortholog			Arabidopsis thaliana
ARATH|TAIR=AT1G65113|UniProtKB=P82621	At1g65113	Defensin-like protein 226;SCRL2;ortholog	DEFENSIN-LIKE PROTEIN 226-RELATED (PTHR34450:SF1)		Arabidopsis thaliana
interspecies interaction between organisms (GO:0044419)	372	19	2.56	+	7.43	2.94e-11	2.87e-08
Gene ID	Mapped IDs	Gene names/symbols	PANTHER families/subfamilies	PANTHER classes	Species
ARATH|TAIR=AT5G48543|UniProtKB=P82716	At5g48543	Defensin-like protein 147;LCR1;ortholog	DEFENSIN-LIKE PROTEIN 144-RELATED (PTHR34783:SF1)		Arabidopsis thaliana
ARATH|TAIR=AT1G64195|UniProtKB=Q2V4F3	At1g64195	Defensin-like protein 35;At1g64195;ortholog			Arabidopsis thaliana
ARATH|TAIR=AT2G43510|UniProtKB=Q42328	At2g43510	Defensin-like protein 195;ATTI1;ortholog			Arabidopsis thaliana
ARATH|TAIR=AT4G10595|UniProtKB=P82717	At4g10595	Putative defensin-like protein 145;LCR2;ortholog	DEFENSIN-LIKE PROTEIN 144-RELATED (PTHR34783:SF1)		Arabidopsis thaliana
ARATH|TAIR=AT2G13542|UniProtKB=Q2V485	At2g13542	Putative defensin-like protein 62;At2g13542;ortholog			Arabidopsis thaliana
ARATH|TAIR=AT4G32714|UniProtKB=P82644	At4g32714	Putative defensin-like protein 231;SCRL25;ortholog	DEFENSIN-LIKE PROTEIN 226-RELATED (PTHR34450:SF1)		Arabidopsis thaliana
ARATH|TAIR=locus|UniProtKB=P82641	At4g33465	Putative defensin-like protein 233;SCRL22;ortholog	DEFENSIN-LIKE PROTEIN 226-RELATED (PTHR34450:SF1)		Arabidopsis thaliana
ARATH|TAIR=AT5G60615|UniProtKB=Q2V2W7	At5g60615	Putative defensin-like protein 274;At5g60615;ortholog			Arabidopsis thaliana
ARATH|TAIR=AT4G10457|UniProtKB=P82620	At4g10457	Putative defensin-like protein 225;SCRL1;ortholog	DEFENSIN-LIKE PROTEIN 226-RELATED (PTHR34450:SF1)		Arabidopsis thaliana
ARATH|TAIR=AT2G02140|UniProtKB=Q9ZUL8	At2g02140	Defensin-like protein 10;PDF2.6;ortholog	DEFENSIN-LIKE PROTEIN 1-RELATED (PTHR33147:SF15)		Arabidopsis thaliana
ARATH|TAIR=AT2G26020|UniProtKB=O80994	At2g26020	Putative defensin-like protein 15;PDF1.2B;ortholog	DEFENSIN-LIKE PROTEIN 13-RELATED (PTHR33147:SF9)		Arabidopsis thaliana
ARATH|TAIR=AT1G08695|UniProtKB=P82622	AT1G08695	Putative defensin-like protein 228;SCRL3;ortholog	DEFENSIN-LIKE PROTEIN 226-RELATED (PTHR34450:SF1)		Arabidopsis thaliana
ARATH|TAIR=AT4G31750|UniProtKB=Q8RXV3	At4g31750	Probable protein phosphatase 2C 59;WIN2;ortholog	PROTEIN PHOSPHATASE 2C 59-RELATED (PTHR13832:SF571)	kinase inhibitor(PC00139);protein phosphatase(PC00195)	Arabidopsis thaliana
ARATH|TAIR=AT4G11760|UniProtKB=Q9T0E3	At4g11760	Defensin-like protein 151;LCR17;ortholog	DEFENSIN-LIKE PROTEIN 144-RELATED (PTHR34783:SF1)		Arabidopsis thaliana
ARATH|TAIR=AT2G28355|UniProtKB=Q8S8H3	At2g28355	Defensin-like protein 149;LCR5;ortholog	DEFENSIN-LIKE PROTEIN 144-RELATED (PTHR34783:SF1)		Arabidopsis thaliana
ARATH|TAIR=AT3G23727|UniProtKB=P82631	At3g23727	Putative defensin-like protein 251;SCRL12;ortholog	DEFENSIN-LIKE PROTEIN 226-RELATED (PTHR34450:SF1)		Arabidopsis thaliana
ARATH|TAIR=AT2G24615|UniProtKB=Q2V462	At2g24615	Putative defensin-like protein 38;At2g24615;ortholog			Arabidopsis thaliana
ARATH|TAIR=AT3G59930|UniProtKB=Q94JR6	At3g59930	Defensin-like protein 206;At3g59930;ortholog			Arabidopsis thaliana
ARATH|TAIR=AT1G65113|UniProtKB=P82621	At1g65113	Defensin-like protein 226;SCRL2;ortholog	DEFENSIN-LIKE PROTEIN 226-RELATED (PTHR34450:SF1)		Arabidopsis thaliana
defense response to fungus (GO:0050832)	488	20	3.35	+	5.96	3.61e-10	2.63e-07
Gene ID	Mapped IDs	Gene names/symbols	PANTHER families/subfamilies	PANTHER classes	Species
ARATH|TAIR=AT5G48543|UniProtKB=P82716	At5g48543	Defensin-like protein 147;LCR1;ortholog	DEFENSIN-LIKE PROTEIN 144-RELATED (PTHR34783:SF1)		Arabidopsis thaliana
ARATH|TAIR=AT1G64195|UniProtKB=Q2V4F3	At1g64195	Defensin-like protein 35;At1g64195;ortholog			Arabidopsis thaliana
ARATH|TAIR=AT2G43510|UniProtKB=Q42328	At2g43510	Defensin-like protein 195;ATTI1;ortholog			Arabidopsis thaliana
ARATH|TAIR=AT4G10595|UniProtKB=P82717	At4g10595	Putative defensin-like protein 145;LCR2;ortholog	DEFENSIN-LIKE PROTEIN 144-RELATED (PTHR34783:SF1)		Arabidopsis thaliana
ARATH|Gene=AT5G02500|UniProtKB=P22953	At5g02500	Probable mediator of RNA polymerase II transcription subunit 37e;MED37E;ortholog	HEAT SHOCK 70 KDA PROTEIN 18-RELATED (PTHR19375:SF325)		Arabidopsis thaliana
ARATH|TAIR=AT2G13542|UniProtKB=Q2V485	At2g13542	Putative defensin-like protein 62;At2g13542;ortholog			Arabidopsis thaliana
ARATH|TAIR=AT4G32714|UniProtKB=P82644	At4g32714	Putative defensin-like protein 231;SCRL25;ortholog	DEFENSIN-LIKE PROTEIN 226-RELATED (PTHR34450:SF1)		Arabidopsis thaliana
ARATH|TAIR=locus|UniProtKB=P82641	At4g33465	Putative defensin-like protein 233;SCRL22;ortholog	DEFENSIN-LIKE PROTEIN 226-RELATED (PTHR34450:SF1)		Arabidopsis thaliana
ARATH|TAIR=AT5G60615|UniProtKB=Q2V2W7	At5g60615	Putative defensin-like protein 274;At5g60615;ortholog			Arabidopsis thaliana
ARATH|TAIR=AT4G10457|UniProtKB=P82620	At4g10457	Putative defensin-like protein 225;SCRL1;ortholog	DEFENSIN-LIKE PROTEIN 226-RELATED (PTHR34450:SF1)		Arabidopsis thaliana
ARATH|TAIR=AT2G02140|UniProtKB=Q9ZUL8	At2g02140	Defensin-like protein 10;PDF2.6;ortholog	DEFENSIN-LIKE PROTEIN 1-RELATED (PTHR33147:SF15)		Arabidopsis thaliana
ARATH|TAIR=AT2G26020|UniProtKB=O80994	At2g26020	Putative defensin-like protein 15;PDF1.2B;ortholog	DEFENSIN-LIKE PROTEIN 13-RELATED (PTHR33147:SF9)		Arabidopsis thaliana
ARATH|Gene=AT1G11310|UniProtKB=Q9SXB6	At1g11310	MLO-like protein 2;MLO2;ortholog	MLO-LIKE PROTEIN 12-RELATED (PTHR31942:SF51)		Arabidopsis thaliana
ARATH|TAIR=AT1G08695|UniProtKB=P82622	AT1G08695	Putative defensin-like protein 228;SCRL3;ortholog	DEFENSIN-LIKE PROTEIN 226-RELATED (PTHR34450:SF1)		Arabidopsis thaliana
ARATH|TAIR=AT4G11760|UniProtKB=Q9T0E3	At4g11760	Defensin-like protein 151;LCR17;ortholog	DEFENSIN-LIKE PROTEIN 144-RELATED (PTHR34783:SF1)		Arabidopsis thaliana
ARATH|TAIR=AT2G28355|UniProtKB=Q8S8H3	At2g28355	Defensin-like protein 149;LCR5;ortholog	DEFENSIN-LIKE PROTEIN 144-RELATED (PTHR34783:SF1)		Arabidopsis thaliana
ARATH|TAIR=AT3G23727|UniProtKB=P82631	At3g23727	Putative defensin-like protein 251;SCRL12;ortholog	DEFENSIN-LIKE PROTEIN 226-RELATED (PTHR34450:SF1)		Arabidopsis thaliana
ARATH|TAIR=AT2G24615|UniProtKB=Q2V462	At2g24615	Putative defensin-like protein 38;At2g24615;ortholog			Arabidopsis thaliana
ARATH|TAIR=AT3G59930|UniProtKB=Q94JR6	At3g59930	Defensin-like protein 206;At3g59930;ortholog			Arabidopsis thaliana
ARATH|TAIR=AT1G65113|UniProtKB=P82621	At1g65113	Defensin-like protein 226;SCRL2;ortholog	DEFENSIN-LIKE PROTEIN 226-RELATED (PTHR34450:SF1)		Arabidopsis thaliana
response to fungus (GO:0009620)	569	20	3.91	+	5.11	4.55e-09	2.21e-06
Gene ID	Mapped IDs	Gene names/symbols	PANTHER families/subfamilies	PANTHER classes	Species
ARATH|TAIR=AT5G48543|UniProtKB=P82716	At5g48543	Defensin-like protein 147;LCR1;ortholog	DEFENSIN-LIKE PROTEIN 144-RELATED (PTHR34783:SF1)		Arabidopsis thaliana
ARATH|TAIR=AT1G64195|UniProtKB=Q2V4F3	At1g64195	Defensin-like protein 35;At1g64195;ortholog			Arabidopsis thaliana
ARATH|TAIR=AT2G43510|UniProtKB=Q42328	At2g43510	Defensin-like protein 195;ATTI1;ortholog			Arabidopsis thaliana
ARATH|TAIR=AT4G10595|UniProtKB=P82717	At4g10595	Putative defensin-like protein 145;LCR2;ortholog	DEFENSIN-LIKE PROTEIN 144-RELATED (PTHR34783:SF1)		Arabidopsis thaliana
ARATH|Gene=AT5G02500|UniProtKB=P22953	At5g02500	Probable mediator of RNA polymerase II transcription subunit 37e;MED37E;ortholog	HEAT SHOCK 70 KDA PROTEIN 18-RELATED (PTHR19375:SF325)		Arabidopsis thaliana
ARATH|TAIR=AT2G13542|UniProtKB=Q2V485	At2g13542	Putative defensin-like protein 62;At2g13542;ortholog			Arabidopsis thaliana
ARATH|TAIR=AT4G32714|UniProtKB=P82644	At4g32714	Putative defensin-like protein 231;SCRL25;ortholog	DEFENSIN-LIKE PROTEIN 226-RELATED (PTHR34450:SF1)		Arabidopsis thaliana
ARATH|TAIR=locus|UniProtKB=P82641	At4g33465	Putative defensin-like protein 233;SCRL22;ortholog	DEFENSIN-LIKE PROTEIN 226-RELATED (PTHR34450:SF1)		Arabidopsis thaliana
ARATH|TAIR=AT5G60615|UniProtKB=Q2V2W7	At5g60615	Putative defensin-like protein 274;At5g60615;ortholog			Arabidopsis thaliana
ARATH|TAIR=AT4G10457|UniProtKB=P82620	At4g10457	Putative defensin-like protein 225;SCRL1;ortholog	DEFENSIN-LIKE PROTEIN 226-RELATED (PTHR34450:SF1)		Arabidopsis thaliana
ARATH|TAIR=AT2G02140|UniProtKB=Q9ZUL8	At2g02140	Defensin-like protein 10;PDF2.6;ortholog	DEFENSIN-LIKE PROTEIN 1-RELATED (PTHR33147:SF15)		Arabidopsis thaliana
ARATH|TAIR=AT2G26020|UniProtKB=O80994	At2g26020	Putative defensin-like protein 15;PDF1.2B;ortholog	DEFENSIN-LIKE PROTEIN 13-RELATED (PTHR33147:SF9)		Arabidopsis thaliana
ARATH|Gene=AT1G11310|UniProtKB=Q9SXB6	At1g11310	MLO-like protein 2;MLO2;ortholog	MLO-LIKE PROTEIN 12-RELATED (PTHR31942:SF51)		Arabidopsis thaliana
ARATH|TAIR=AT1G08695|UniProtKB=P82622	AT1G08695	Putative defensin-like protein 228;SCRL3;ortholog	DEFENSIN-LIKE PROTEIN 226-RELATED (PTHR34450:SF1)		Arabidopsis thaliana
ARATH|TAIR=AT4G11760|UniProtKB=Q9T0E3	At4g11760	Defensin-like protein 151;LCR17;ortholog	DEFENSIN-LIKE PROTEIN 144-RELATED (PTHR34783:SF1)		Arabidopsis thaliana
ARATH|TAIR=AT2G28355|UniProtKB=Q8S8H3	At2g28355	Defensin-like protein 149;LCR5;ortholog	DEFENSIN-LIKE PROTEIN 144-RELATED (PTHR34783:SF1)		Arabidopsis thaliana
ARATH|TAIR=AT3G23727|UniProtKB=P82631	At3g23727	Putative defensin-like protein 251;SCRL12;ortholog	DEFENSIN-LIKE PROTEIN 226-RELATED (PTHR34450:SF1)		Arabidopsis thaliana
ARATH|TAIR=AT2G24615|UniProtKB=Q2V462	At2g24615	Putative defensin-like protein 38;At2g24615;ortholog			Arabidopsis thaliana
ARATH|TAIR=AT3G59930|UniProtKB=Q94JR6	At3g59930	Defensin-like protein 206;At3g59930;ortholog			Arabidopsis thaliana
ARATH|TAIR=AT1G65113|UniProtKB=P82621	At1g65113	Defensin-like protein 226;SCRL2;ortholog	DEFENSIN-LIKE PROTEIN 226-RELATED (PTHR34450:SF1)		Arabidopsis thaliana
defense response to other organism (GO:0098542)	903	24	6.21	+	3.87	2.35e-08	1.06e-05
Gene ID	Mapped IDs	Gene names/symbols	PANTHER families/subfamilies	PANTHER classes	Species
ARATH|TAIR=AT5G48543|UniProtKB=P82716	At5g48543	Defensin-like protein 147;LCR1;ortholog	DEFENSIN-LIKE PROTEIN 144-RELATED (PTHR34783:SF1)		Arabidopsis thaliana
ARATH|TAIR=AT1G64195|UniProtKB=Q2V4F3	At1g64195	Defensin-like protein 35;At1g64195;ortholog			Arabidopsis thaliana
ARATH|TAIR=AT1G51890|UniProtKB=C0LGG6	At1g51890	Probable LRR receptor-like protein kinase At1g51890;At1g51890;ortholog	INTERLEUKIN-1 RECEPTOR-ASSOCIATED KINASE 4 PROTEIN-RELATED (PTHR45631:SF7)		Arabidopsis thaliana
ARATH|TAIR=AT2G43510|UniProtKB=Q42328	At2g43510	Defensin-like protein 195;ATTI1;ortholog			Arabidopsis thaliana
ARATH|TAIR=AT4G10595|UniProtKB=P82717	At4g10595	Putative defensin-like protein 145;LCR2;ortholog	DEFENSIN-LIKE PROTEIN 144-RELATED (PTHR34783:SF1)		Arabidopsis thaliana
ARATH|Gene=AT5G02500|UniProtKB=P22953	At5g02500	Probable mediator of RNA polymerase II transcription subunit 37e;MED37E;ortholog	HEAT SHOCK 70 KDA PROTEIN 18-RELATED (PTHR19375:SF325)		Arabidopsis thaliana
ARATH|TAIR=AT2G13542|UniProtKB=Q2V485	At2g13542	Putative defensin-like protein 62;At2g13542;ortholog			Arabidopsis thaliana
ARATH|TAIR=AT4G32714|UniProtKB=P82644	At4g32714	Putative defensin-like protein 231;SCRL25;ortholog	DEFENSIN-LIKE PROTEIN 226-RELATED (PTHR34450:SF1)		Arabidopsis thaliana
ARATH|TAIR=locus|UniProtKB=P82641	At4g33465	Putative defensin-like protein 233;SCRL22;ortholog	DEFENSIN-LIKE PROTEIN 226-RELATED (PTHR34450:SF1)		Arabidopsis thaliana
ARATH|TAIR=AT5G60615|UniProtKB=Q2V2W7	At5g60615	Putative defensin-like protein 274;At5g60615;ortholog			Arabidopsis thaliana
ARATH|TAIR=AT4G10457|UniProtKB=P82620	At4g10457	Putative defensin-like protein 225;SCRL1;ortholog	DEFENSIN-LIKE PROTEIN 226-RELATED (PTHR34450:SF1)		Arabidopsis thaliana
ARATH|TAIR=AT2G02140|UniProtKB=Q9ZUL8	At2g02140	Defensin-like protein 10;PDF2.6;ortholog	DEFENSIN-LIKE PROTEIN 1-RELATED (PTHR33147:SF15)		Arabidopsis thaliana
ARATH|TAIR=AT2G26020|UniProtKB=O80994	At2g26020	Putative defensin-like protein 15;PDF1.2B;ortholog	DEFENSIN-LIKE PROTEIN 13-RELATED (PTHR33147:SF9)		Arabidopsis thaliana
ARATH|Gene=AT1G11310|UniProtKB=Q9SXB6	At1g11310	MLO-like protein 2;MLO2;ortholog	MLO-LIKE PROTEIN 12-RELATED (PTHR31942:SF51)		Arabidopsis thaliana
ARATH|TAIR=AT1G08695|UniProtKB=P82622	AT1G08695	Putative defensin-like protein 228;SCRL3;ortholog	DEFENSIN-LIKE PROTEIN 226-RELATED (PTHR34450:SF1)		Arabidopsis thaliana
ARATH|TAIR=AT4G31750|UniProtKB=Q8RXV3	At4g31750	Probable protein phosphatase 2C 59;WIN2;ortholog	PROTEIN PHOSPHATASE 2C 59-RELATED (PTHR13832:SF571)	kinase inhibitor(PC00139);protein phosphatase(PC00195)	Arabidopsis thaliana
ARATH|TAIR=AT4G11760|UniProtKB=Q9T0E3	At4g11760	Defensin-like protein 151;LCR17;ortholog	DEFENSIN-LIKE PROTEIN 144-RELATED (PTHR34783:SF1)		Arabidopsis thaliana
ARATH|TAIR=AT5G10530|UniProtKB=Q9LXA5	At5g10530	L-type lectin-domain containing receptor kinase IX.1;LECRK91;ortholog	L-TYPE LECTIN-DOMAIN CONTAINING RECEPTOR KINASE IX.1-RELATED (PTHR27007:SF145)		Arabidopsis thaliana
ARATH|TAIR=AT2G28355|UniProtKB=Q8S8H3	At2g28355	Defensin-like protein 149;LCR5;ortholog	DEFENSIN-LIKE PROTEIN 144-RELATED (PTHR34783:SF1)		Arabidopsis thaliana
ARATH|EnsemblGenome=AT5G53120|UniProtKB=Q94BN2	AT5G53120	Spermine synthase;SPMS;ortholog	SPERMINE SYNTHASE (PTHR11558:SF25)	transferase(PC00220)	Arabidopsis thaliana
ARATH|TAIR=AT3G23727|UniProtKB=P82631	At3g23727	Putative defensin-like protein 251;SCRL12;ortholog	DEFENSIN-LIKE PROTEIN 226-RELATED (PTHR34450:SF1)		Arabidopsis thaliana
ARATH|TAIR=AT2G24615|UniProtKB=Q2V462	At2g24615	Putative defensin-like protein 38;At2g24615;ortholog			Arabidopsis thaliana
ARATH|TAIR=AT3G59930|UniProtKB=Q94JR6	At3g59930	Defensin-like protein 206;At3g59930;ortholog			Arabidopsis thaliana
ARATH|TAIR=AT1G65113|UniProtKB=P82621	At1g65113	Defensin-like protein 226;SCRL2;ortholog	DEFENSIN-LIKE PROTEIN 226-RELATED (PTHR34450:SF1)		Arabidopsis thaliana
response to other organism (GO:0051707)	1203	27	8.27	+	3.27	8.7e-08	3.63e-05
Gene ID	Mapped IDs	Gene names/symbols	PANTHER families/subfamilies	PANTHER classes	Species
ARATH|TAIR=AT5G48543|UniProtKB=P82716	At5g48543	Defensin-like protein 147;LCR1;ortholog	DEFENSIN-LIKE PROTEIN 144-RELATED (PTHR34783:SF1)		Arabidopsis thaliana
ARATH|TAIR=AT1G64195|UniProtKB=Q2V4F3	At1g64195	Defensin-like protein 35;At1g64195;ortholog			Arabidopsis thaliana
ARATH|TAIR=AT1G51890|UniProtKB=C0LGG6	At1g51890	Probable LRR receptor-like protein kinase At1g51890;At1g51890;ortholog	INTERLEUKIN-1 RECEPTOR-ASSOCIATED KINASE 4 PROTEIN-RELATED (PTHR45631:SF7)		Arabidopsis thaliana
ARATH|TAIR=AT2G43510|UniProtKB=Q42328	At2g43510	Defensin-like protein 195;ATTI1;ortholog			Arabidopsis thaliana
ARATH|TAIR=AT4G10595|UniProtKB=P82717	At4g10595	Putative defensin-like protein 145;LCR2;ortholog	DEFENSIN-LIKE PROTEIN 144-RELATED (PTHR34783:SF1)		Arabidopsis thaliana
ARATH|Gene=AT5G02500|UniProtKB=P22953	At5g02500	Probable mediator of RNA polymerase II transcription subunit 37e;MED37E;ortholog	HEAT SHOCK 70 KDA PROTEIN 18-RELATED (PTHR19375:SF325)		Arabidopsis thaliana
ARATH|TAIR=AT2G13542|UniProtKB=Q2V485	At2g13542	Putative defensin-like protein 62;At2g13542;ortholog			Arabidopsis thaliana
ARATH|TAIR=locus|UniProtKB=Q9ZQ80	At2g03440	Nodulin-related protein 1;NRP1;ortholog	NODULIN-RELATED PROTEIN 1 (PTHR35098:SF1)		Arabidopsis thaliana
ARATH|TAIR=AT4G32714|UniProtKB=P82644	At4g32714	Putative defensin-like protein 231;SCRL25;ortholog	DEFENSIN-LIKE PROTEIN 226-RELATED (PTHR34450:SF1)		Arabidopsis thaliana
ARATH|TAIR=locus|UniProtKB=P82641	At4g33465	Putative defensin-like protein 233;SCRL22;ortholog	DEFENSIN-LIKE PROTEIN 226-RELATED (PTHR34450:SF1)		Arabidopsis thaliana
ARATH|TAIR=AT5G60615|UniProtKB=Q2V2W7	At5g60615	Putative defensin-like protein 274;At5g60615;ortholog			Arabidopsis thaliana
ARATH|TAIR=AT4G10457|UniProtKB=P82620	At4g10457	Putative defensin-like protein 225;SCRL1;ortholog	DEFENSIN-LIKE PROTEIN 226-RELATED (PTHR34450:SF1)		Arabidopsis thaliana
ARATH|TAIR=AT2G02140|UniProtKB=Q9ZUL8	At2g02140	Defensin-like protein 10;PDF2.6;ortholog	DEFENSIN-LIKE PROTEIN 1-RELATED (PTHR33147:SF15)		Arabidopsis thaliana
ARATH|TAIR=AT2G26020|UniProtKB=O80994	At2g26020	Putative defensin-like protein 15;PDF1.2B;ortholog	DEFENSIN-LIKE PROTEIN 13-RELATED (PTHR33147:SF9)		Arabidopsis thaliana
ARATH|Gene=AT1G11310|UniProtKB=Q9SXB6	At1g11310	MLO-like protein 2;MLO2;ortholog	MLO-LIKE PROTEIN 12-RELATED (PTHR31942:SF51)		Arabidopsis thaliana
ARATH|TAIR=AT1G08695|UniProtKB=P82622	AT1G08695	Putative defensin-like protein 228;SCRL3;ortholog	DEFENSIN-LIKE PROTEIN 226-RELATED (PTHR34450:SF1)		Arabidopsis thaliana
ARATH|TAIR=AT4G31750|UniProtKB=Q8RXV3	At4g31750	Probable protein phosphatase 2C 59;WIN2;ortholog	PROTEIN PHOSPHATASE 2C 59-RELATED (PTHR13832:SF571)	kinase inhibitor(PC00139);protein phosphatase(PC00195)	Arabidopsis thaliana
ARATH|TAIR=AT4G11760|UniProtKB=Q9T0E3	At4g11760	Defensin-like protein 151;LCR17;ortholog	DEFENSIN-LIKE PROTEIN 144-RELATED (PTHR34783:SF1)		Arabidopsis thaliana
ARATH|TAIR=AT5G10530|UniProtKB=Q9LXA5	At5g10530	L-type lectin-domain containing receptor kinase IX.1;LECRK91;ortholog	L-TYPE LECTIN-DOMAIN CONTAINING RECEPTOR KINASE IX.1-RELATED (PTHR27007:SF145)		Arabidopsis thaliana
ARATH|TAIR=AT2G18150|UniProtKB=Q9SI16	At2g18150	Peroxidase 15;PER15;ortholog	PEROXIDASE 14-RELATED (PTHR31388:SF95)		Arabidopsis thaliana
ARATH|TAIR=AT2G28355|UniProtKB=Q8S8H3	At2g28355	Defensin-like protein 149;LCR5;ortholog	DEFENSIN-LIKE PROTEIN 144-RELATED (PTHR34783:SF1)		Arabidopsis thaliana
ARATH|EnsemblGenome=AT5G53120|UniProtKB=Q94BN2	AT5G53120	Spermine synthase;SPMS;ortholog	SPERMINE SYNTHASE (PTHR11558:SF25)	transferase(PC00220)	Arabidopsis thaliana
ARATH|TAIR=AT3G23727|UniProtKB=P82631	At3g23727	Putative defensin-like protein 251;SCRL12;ortholog	DEFENSIN-LIKE PROTEIN 226-RELATED (PTHR34450:SF1)		Arabidopsis thaliana
ARATH|TAIR=AT2G24615|UniProtKB=Q2V462	At2g24615	Putative defensin-like protein 38;At2g24615;ortholog			Arabidopsis thaliana
ARATH|TAIR=AT3G59930|UniProtKB=Q94JR6	At3g59930	Defensin-like protein 206;At3g59930;ortholog			Arabidopsis thaliana
ARATH|TAIR=AT1G65113|UniProtKB=P82621	At1g65113	Defensin-like protein 226;SCRL2;ortholog	DEFENSIN-LIKE PROTEIN 226-RELATED (PTHR34450:SF1)		Arabidopsis thaliana
ARATH|TAIR=AT5G55450|UniProtKB=Q9FJ65	AT5G55450	Bifunctional inhibitor/lipid-transfer protein/seed storage 2S albumin superfamily protein;MTE17.16;ortholog	BIFUNCTIONAL INHIBITOR/LIPID-TRANSFER PROTEIN/SEED STORAGE 2S ALBUMIN SUPERFAMILY PROTEIN (PTHR33122:SF4)		Arabidopsis thaliana
response to external biotic stimulus (GO:0043207)	1206	27	8.29	+	3.26	9.13e-08	3.55e-05
Gene ID	Mapped IDs	Gene names/symbols	PANTHER families/subfamilies	PANTHER classes	Species
ARATH|TAIR=AT5G48543|UniProtKB=P82716	At5g48543	Defensin-like protein 147;LCR1;ortholog	DEFENSIN-LIKE PROTEIN 144-RELATED (PTHR34783:SF1)		Arabidopsis thaliana
ARATH|TAIR=AT1G64195|UniProtKB=Q2V4F3	At1g64195	Defensin-like protein 35;At1g64195;ortholog			Arabidopsis thaliana
ARATH|TAIR=AT1G51890|UniProtKB=C0LGG6	At1g51890	Probable LRR receptor-like protein kinase At1g51890;At1g51890;ortholog	INTERLEUKIN-1 RECEPTOR-ASSOCIATED KINASE 4 PROTEIN-RELATED (PTHR45631:SF7)		Arabidopsis thaliana
ARATH|TAIR=AT2G43510|UniProtKB=Q42328	At2g43510	Defensin-like protein 195;ATTI1;ortholog			Arabidopsis thaliana
ARATH|TAIR=AT4G10595|UniProtKB=P82717	At4g10595	Putative defensin-like protein 145;LCR2;ortholog	DEFENSIN-LIKE PROTEIN 144-RELATED (PTHR34783:SF1)		Arabidopsis thaliana
ARATH|Gene=AT5G02500|UniProtKB=P22953	At5g02500	Probable mediator of RNA polymerase II transcription subunit 37e;MED37E;ortholog	HEAT SHOCK 70 KDA PROTEIN 18-RELATED (PTHR19375:SF325)		Arabidopsis thaliana
ARATH|TAIR=AT2G13542|UniProtKB=Q2V485	At2g13542	Putative defensin-like protein 62;At2g13542;ortholog			Arabidopsis thaliana
ARATH|TAIR=locus|UniProtKB=Q9ZQ80	At2g03440	Nodulin-related protein 1;NRP1;ortholog	NODULIN-RELATED PROTEIN 1 (PTHR35098:SF1)		Arabidopsis thaliana
ARATH|TAIR=AT4G32714|UniProtKB=P82644	At4g32714	Putative defensin-like protein 231;SCRL25;ortholog	DEFENSIN-LIKE PROTEIN 226-RELATED (PTHR34450:SF1)		Arabidopsis thaliana
ARATH|TAIR=locus|UniProtKB=P82641	At4g33465	Putative defensin-like protein 233;SCRL22;ortholog	DEFENSIN-LIKE PROTEIN 226-RELATED (PTHR34450:SF1)		Arabidopsis thaliana
ARATH|TAIR=AT5G60615|UniProtKB=Q2V2W7	At5g60615	Putative defensin-like protein 274;At5g60615;ortholog			Arabidopsis thaliana
ARATH|TAIR=AT4G10457|UniProtKB=P82620	At4g10457	Putative defensin-like protein 225;SCRL1;ortholog	DEFENSIN-LIKE PROTEIN 226-RELATED (PTHR34450:SF1)		Arabidopsis thaliana
ARATH|TAIR=AT2G02140|UniProtKB=Q9ZUL8	At2g02140	Defensin-like protein 10;PDF2.6;ortholog	DEFENSIN-LIKE PROTEIN 1-RELATED (PTHR33147:SF15)		Arabidopsis thaliana
ARATH|TAIR=AT2G26020|UniProtKB=O80994	At2g26020	Putative defensin-like protein 15;PDF1.2B;ortholog	DEFENSIN-LIKE PROTEIN 13-RELATED (PTHR33147:SF9)		Arabidopsis thaliana
ARATH|Gene=AT1G11310|UniProtKB=Q9SXB6	At1g11310	MLO-like protein 2;MLO2;ortholog	MLO-LIKE PROTEIN 12-RELATED (PTHR31942:SF51)		Arabidopsis thaliana
ARATH|TAIR=AT1G08695|UniProtKB=P82622	AT1G08695	Putative defensin-like protein 228;SCRL3;ortholog	DEFENSIN-LIKE PROTEIN 226-RELATED (PTHR34450:SF1)		Arabidopsis thaliana
ARATH|TAIR=AT4G31750|UniProtKB=Q8RXV3	At4g31750	Probable protein phosphatase 2C 59;WIN2;ortholog	PROTEIN PHOSPHATASE 2C 59-RELATED (PTHR13832:SF571)	kinase inhibitor(PC00139);protein phosphatase(PC00195)	Arabidopsis thaliana
ARATH|TAIR=AT4G11760|UniProtKB=Q9T0E3	At4g11760	Defensin-like protein 151;LCR17;ortholog	DEFENSIN-LIKE PROTEIN 144-RELATED (PTHR34783:SF1)		Arabidopsis thaliana
ARATH|TAIR=AT5G10530|UniProtKB=Q9LXA5	At5g10530	L-type lectin-domain containing receptor kinase IX.1;LECRK91;ortholog	L-TYPE LECTIN-DOMAIN CONTAINING RECEPTOR KINASE IX.1-RELATED (PTHR27007:SF145)		Arabidopsis thaliana
ARATH|TAIR=AT2G18150|UniProtKB=Q9SI16	At2g18150	Peroxidase 15;PER15;ortholog	PEROXIDASE 14-RELATED (PTHR31388:SF95)		Arabidopsis thaliana
ARATH|TAIR=AT2G28355|UniProtKB=Q8S8H3	At2g28355	Defensin-like protein 149;LCR5;ortholog	DEFENSIN-LIKE PROTEIN 144-RELATED (PTHR34783:SF1)		Arabidopsis thaliana
ARATH|EnsemblGenome=AT5G53120|UniProtKB=Q94BN2	AT5G53120	Spermine synthase;SPMS;ortholog	SPERMINE SYNTHASE (PTHR11558:SF25)	transferase(PC00220)	Arabidopsis thaliana
ARATH|TAIR=AT3G23727|UniProtKB=P82631	At3g23727	Putative defensin-like protein 251;SCRL12;ortholog	DEFENSIN-LIKE PROTEIN 226-RELATED (PTHR34450:SF1)		Arabidopsis thaliana
ARATH|TAIR=AT2G24615|UniProtKB=Q2V462	At2g24615	Putative defensin-like protein 38;At2g24615;ortholog			Arabidopsis thaliana
ARATH|TAIR=AT3G59930|UniProtKB=Q94JR6	At3g59930	Defensin-like protein 206;At3g59930;ortholog			Arabidopsis thaliana
ARATH|TAIR=AT1G65113|UniProtKB=P82621	At1g65113	Defensin-like protein 226;SCRL2;ortholog	DEFENSIN-LIKE PROTEIN 226-RELATED (PTHR34450:SF1)		Arabidopsis thaliana
ARATH|TAIR=AT5G55450|UniProtKB=Q9FJ65	AT5G55450	Bifunctional inhibitor/lipid-transfer protein/seed storage 2S albumin superfamily protein;MTE17.16;ortholog	BIFUNCTIONAL INHIBITOR/LIPID-TRANSFER PROTEIN/SEED STORAGE 2S ALBUMIN SUPERFAMILY PROTEIN (PTHR33122:SF4)		Arabidopsis thaliana
response to biotic stimulus (GO:0009607)	1244	27	8.55	+	3.16	1.67e-07	5.75e-05
Gene ID	Mapped IDs	Gene names/symbols	PANTHER families/subfamilies	PANTHER classes	Species
ARATH|TAIR=AT5G48543|UniProtKB=P82716	At5g48543	Defensin-like protein 147;LCR1;ortholog	DEFENSIN-LIKE PROTEIN 144-RELATED (PTHR34783:SF1)		Arabidopsis thaliana
ARATH|TAIR=AT1G64195|UniProtKB=Q2V4F3	At1g64195	Defensin-like protein 35;At1g64195;ortholog			Arabidopsis thaliana
ARATH|TAIR=AT1G51890|UniProtKB=C0LGG6	At1g51890	Probable LRR receptor-like protein kinase At1g51890;At1g51890;ortholog	INTERLEUKIN-1 RECEPTOR-ASSOCIATED KINASE 4 PROTEIN-RELATED (PTHR45631:SF7)		Arabidopsis thaliana
ARATH|TAIR=AT2G43510|UniProtKB=Q42328	At2g43510	Defensin-like protein 195;ATTI1;ortholog			Arabidopsis thaliana
ARATH|TAIR=AT4G10595|UniProtKB=P82717	At4g10595	Putative defensin-like protein 145;LCR2;ortholog	DEFENSIN-LIKE PROTEIN 144-RELATED (PTHR34783:SF1)		Arabidopsis thaliana
ARATH|Gene=AT5G02500|UniProtKB=P22953	At5g02500	Probable mediator of RNA polymerase II transcription subunit 37e;MED37E;ortholog	HEAT SHOCK 70 KDA PROTEIN 18-RELATED (PTHR19375:SF325)		Arabidopsis thaliana
ARATH|TAIR=AT2G13542|UniProtKB=Q2V485	At2g13542	Putative defensin-like protein 62;At2g13542;ortholog			Arabidopsis thaliana
ARATH|TAIR=locus|UniProtKB=Q9ZQ80	At2g03440	Nodulin-related protein 1;NRP1;ortholog	NODULIN-RELATED PROTEIN 1 (PTHR35098:SF1)		Arabidopsis thaliana
ARATH|TAIR=AT4G32714|UniProtKB=P82644	At4g32714	Putative defensin-like protein 231;SCRL25;ortholog	DEFENSIN-LIKE PROTEIN 226-RELATED (PTHR34450:SF1)		Arabidopsis thaliana
ARATH|TAIR=locus|UniProtKB=P82641	At4g33465	Putative defensin-like protein 233;SCRL22;ortholog	DEFENSIN-LIKE PROTEIN 226-RELATED (PTHR34450:SF1)		Arabidopsis thaliana
ARATH|TAIR=AT5G60615|UniProtKB=Q2V2W7	At5g60615	Putative defensin-like protein 274;At5g60615;ortholog			Arabidopsis thaliana
ARATH|TAIR=AT4G10457|UniProtKB=P82620	At4g10457	Putative defensin-like protein 225;SCRL1;ortholog	DEFENSIN-LIKE PROTEIN 226-RELATED (PTHR34450:SF1)		Arabidopsis thaliana
ARATH|TAIR=AT2G02140|UniProtKB=Q9ZUL8	At2g02140	Defensin-like protein 10;PDF2.6;ortholog	DEFENSIN-LIKE PROTEIN 1-RELATED (PTHR33147:SF15)		Arabidopsis thaliana
ARATH|TAIR=AT2G26020|UniProtKB=O80994	At2g26020	Putative defensin-like protein 15;PDF1.2B;ortholog	DEFENSIN-LIKE PROTEIN 13-RELATED (PTHR33147:SF9)		Arabidopsis thaliana
ARATH|Gene=AT1G11310|UniProtKB=Q9SXB6	At1g11310	MLO-like protein 2;MLO2;ortholog	MLO-LIKE PROTEIN 12-RELATED (PTHR31942:SF51)		Arabidopsis thaliana
ARATH|TAIR=AT1G08695|UniProtKB=P82622	AT1G08695	Putative defensin-like protein 228;SCRL3;ortholog	DEFENSIN-LIKE PROTEIN 226-RELATED (PTHR34450:SF1)		Arabidopsis thaliana
ARATH|TAIR=AT4G31750|UniProtKB=Q8RXV3	At4g31750	Probable protein phosphatase 2C 59;WIN2;ortholog	PROTEIN PHOSPHATASE 2C 59-RELATED (PTHR13832:SF571)	kinase inhibitor(PC00139);protein phosphatase(PC00195)	Arabidopsis thaliana
ARATH|TAIR=AT4G11760|UniProtKB=Q9T0E3	At4g11760	Defensin-like protein 151;LCR17;ortholog	DEFENSIN-LIKE PROTEIN 144-RELATED (PTHR34783:SF1)		Arabidopsis thaliana
ARATH|TAIR=AT5G10530|UniProtKB=Q9LXA5	At5g10530	L-type lectin-domain containing receptor kinase IX.1;LECRK91;ortholog	L-TYPE LECTIN-DOMAIN CONTAINING RECEPTOR KINASE IX.1-RELATED (PTHR27007:SF145)		Arabidopsis thaliana
ARATH|TAIR=AT2G18150|UniProtKB=Q9SI16	At2g18150	Peroxidase 15;PER15;ortholog	PEROXIDASE 14-RELATED (PTHR31388:SF95)		Arabidopsis thaliana
ARATH|TAIR=AT2G28355|UniProtKB=Q8S8H3	At2g28355	Defensin-like protein 149;LCR5;ortholog	DEFENSIN-LIKE PROTEIN 144-RELATED (PTHR34783:SF1)		Arabidopsis thaliana
ARATH|EnsemblGenome=AT5G53120|UniProtKB=Q94BN2	AT5G53120	Spermine synthase;SPMS;ortholog	SPERMINE SYNTHASE (PTHR11558:SF25)	transferase(PC00220)	Arabidopsis thaliana
ARATH|TAIR=AT3G23727|UniProtKB=P82631	At3g23727	Putative defensin-like protein 251;SCRL12;ortholog	DEFENSIN-LIKE PROTEIN 226-RELATED (PTHR34450:SF1)		Arabidopsis thaliana
ARATH|TAIR=AT2G24615|UniProtKB=Q2V462	At2g24615	Putative defensin-like protein 38;At2g24615;ortholog			Arabidopsis thaliana
ARATH|TAIR=AT3G59930|UniProtKB=Q94JR6	At3g59930	Defensin-like protein 206;At3g59930;ortholog			Arabidopsis thaliana
ARATH|TAIR=AT1G65113|UniProtKB=P82621	At1g65113	Defensin-like protein 226;SCRL2;ortholog	DEFENSIN-LIKE PROTEIN 226-RELATED (PTHR34450:SF1)		Arabidopsis thaliana
ARATH|TAIR=AT5G55450|UniProtKB=Q9FJ65	AT5G55450	Bifunctional inhibitor/lipid-transfer protein/seed storage 2S albumin superfamily protein;MTE17.16;ortholog	BIFUNCTIONAL INHIBITOR/LIPID-TRANSFER PROTEIN/SEED STORAGE 2S ALBUMIN SUPERFAMILY PROTEIN (PTHR33122:SF4)		Arabidopsis thaliana
multi-organism process (GO:0051704)	1718	37	11.81	+	3.13	7.14e-10	4.17e-07
Gene ID	Mapped IDs	Gene names/symbols	PANTHER families/subfamilies	PANTHER classes	Species
ARATH|TAIR=AT5G48543|UniProtKB=P82716	At5g48543	Defensin-like protein 147;LCR1;ortholog	DEFENSIN-LIKE PROTEIN 144-RELATED (PTHR34783:SF1)		Arabidopsis thaliana
ARATH|TAIR=AT1G64195|UniProtKB=Q2V4F3	At1g64195	Defensin-like protein 35;At1g64195;ortholog			Arabidopsis thaliana
ARATH|TAIR=AT1G51890|UniProtKB=C0LGG6	At1g51890	Probable LRR receptor-like protein kinase At1g51890;At1g51890;ortholog	INTERLEUKIN-1 RECEPTOR-ASSOCIATED KINASE 4 PROTEIN-RELATED (PTHR45631:SF7)		Arabidopsis thaliana
ARATH|TAIR=AT2G43510|UniProtKB=Q42328	At2g43510	Defensin-like protein 195;ATTI1;ortholog			Arabidopsis thaliana
ARATH|TAIR=AT4G10595|UniProtKB=P82717	At4g10595	Putative defensin-like protein 145;LCR2;ortholog	DEFENSIN-LIKE PROTEIN 144-RELATED (PTHR34783:SF1)		Arabidopsis thaliana
ARATH|TAIR=AT1G75910|UniProtKB=Q0WUV7	At1g75910	GDSL esterase/lipase EXL4;EXL4;ortholog	GDSL ESTERASE/LIPASE EXL4-RELATED (PTHR45642:SF14)		Arabidopsis thaliana
ARATH|Gene=AT5G02500|UniProtKB=P22953	At5g02500	Probable mediator of RNA polymerase II transcription subunit 37e;MED37E;ortholog	HEAT SHOCK 70 KDA PROTEIN 18-RELATED (PTHR19375:SF325)		Arabidopsis thaliana
ARATH|TAIR=AT2G13542|UniProtKB=Q2V485	At2g13542	Putative defensin-like protein 62;At2g13542;ortholog			Arabidopsis thaliana
ARATH|TAIR=AT5G22500|UniProtKB=Q39152	AT5G22500	Fatty acyl-CoA reductase 1;FAR1;ortholog	FATTY ACID REDUCTASE 1-RELATED (PTHR11011:SF25)		Arabidopsis thaliana
ARATH|TAIR=locus|UniProtKB=Q9ZQ80	At2g03440	Nodulin-related protein 1;NRP1;ortholog	NODULIN-RELATED PROTEIN 1 (PTHR35098:SF1)		Arabidopsis thaliana
ARATH|TAIR=AT4G32714|UniProtKB=P82644	At4g32714	Putative defensin-like protein 231;SCRL25;ortholog	DEFENSIN-LIKE PROTEIN 226-RELATED (PTHR34450:SF1)		Arabidopsis thaliana
ARATH|TAIR=AT1G09245|UniProtKB=Q8GX02	At1g09245	S-protein homolog 14;SPH14;ortholog	PLANT SELF-INCOMPATIBILITY PROTEIN S1 FAMILY-RELATED (PTHR31232:SF2)		Arabidopsis thaliana
ARATH|TAIR=locus|UniProtKB=P82641	At4g33465	Putative defensin-like protein 233;SCRL22;ortholog	DEFENSIN-LIKE PROTEIN 226-RELATED (PTHR34450:SF1)		Arabidopsis thaliana
ARATH|TAIR=AT5G60615|UniProtKB=Q2V2W7	At5g60615	Putative defensin-like protein 274;At5g60615;ortholog			Arabidopsis thaliana
ARATH|TAIR=AT4G10457|UniProtKB=P82620	At4g10457	Putative defensin-like protein 225;SCRL1;ortholog	DEFENSIN-LIKE PROTEIN 226-RELATED (PTHR34450:SF1)		Arabidopsis thaliana
ARATH|TAIR=AT5G07520|UniProtKB=Q9LY10	At5g07520,AT5G07520	Glycine-rich protein;ATGRP-8;ortholog	GLYCINE-RICH PROTEIN-RELATED (PTHR33203:SF7)		Arabidopsis thaliana
ARATH|TAIR=AT2G02140|UniProtKB=Q9ZUL8	At2g02140	Defensin-like protein 10;PDF2.6;ortholog	DEFENSIN-LIKE PROTEIN 1-RELATED (PTHR33147:SF15)		Arabidopsis thaliana
ARATH|TAIR=AT5G17340|UniProtKB=Q9FYN3	At5g17340	At5g17340;MKP11.1;ortholog	CYSTEINE RICH PEPTIDE-RELATED (PTHR31181:SF51)		Arabidopsis thaliana
ARATH|TAIR=AT2G26020|UniProtKB=O80994	At2g26020	Putative defensin-like protein 15;PDF1.2B;ortholog	DEFENSIN-LIKE PROTEIN 13-RELATED (PTHR33147:SF9)		Arabidopsis thaliana
ARATH|TAIR=AT5G07530|UniProtKB=Q9LY09	At5g07530	Oleosin GRP-17;GRP17;ortholog	GLYCINE-RICH PROTEIN-RELATED (PTHR33203:SF7)		Arabidopsis thaliana
ARATH|Gene=AT1G11310|UniProtKB=Q9SXB6	At1g11310	MLO-like protein 2;MLO2;ortholog	MLO-LIKE PROTEIN 12-RELATED (PTHR31942:SF51)		Arabidopsis thaliana
ARATH|TAIR=AT1G08695|UniProtKB=P82622	AT1G08695	Putative defensin-like protein 228;SCRL3;ortholog	DEFENSIN-LIKE PROTEIN 226-RELATED (PTHR34450:SF1)		Arabidopsis thaliana
ARATH|Gene=AT5G07550|UniProtKB=Q42574	AT5G07550	Oleosin;ATGRP19;ortholog	GLYCINE-RICH PROTEIN-RELATED (PTHR33203:SF7)		Arabidopsis thaliana
ARATH|TAIR=AT1G61610|UniProtKB=Q9SY89	At1g61610	Putative G-type lectin S-receptor-like serine/threonine-protein kinase At1g61610;At1g61610;ortholog	G-TYPE LECTIN S-RECEPTOR-LIKE SERINE/THREONINE-PROTEIN KINASE B120 (PTHR27002:SF346)		Arabidopsis thaliana
ARATH|TAIR=AT4G31750|UniProtKB=Q8RXV3	At4g31750	Probable protein phosphatase 2C 59;WIN2;ortholog	PROTEIN PHOSPHATASE 2C 59-RELATED (PTHR13832:SF571)	kinase inhibitor(PC00139);protein phosphatase(PC00195)	Arabidopsis thaliana
ARATH|Gene=AT2G47470|UniProtKB=O22263	At2g47470	Protein disulfide-isomerase like 2-1;PDIL2-1;ortholog	THIOREDOXIN DOMAIN-CONTAINING PROTEIN 5 (PTHR45672:SF3)		Arabidopsis thaliana
ARATH|TAIR=AT4G11760|UniProtKB=Q9T0E3	At4g11760	Defensin-like protein 151;LCR17;ortholog	DEFENSIN-LIKE PROTEIN 144-RELATED (PTHR34783:SF1)		Arabidopsis thaliana
ARATH|TAIR=AT5G10530|UniProtKB=Q9LXA5	At5g10530	L-type lectin-domain containing receptor kinase IX.1;LECRK91;ortholog	L-TYPE LECTIN-DOMAIN CONTAINING RECEPTOR KINASE IX.1-RELATED (PTHR27007:SF145)		Arabidopsis thaliana
ARATH|TAIR=AT2G18150|UniProtKB=Q9SI16	At2g18150	Peroxidase 15;PER15;ortholog	PEROXIDASE 14-RELATED (PTHR31388:SF95)		Arabidopsis thaliana
ARATH|TAIR=AT2G28355|UniProtKB=Q8S8H3	At2g28355	Defensin-like protein 149;LCR5;ortholog	DEFENSIN-LIKE PROTEIN 144-RELATED (PTHR34783:SF1)		Arabidopsis thaliana
ARATH|EnsemblGenome=AT5G53120|UniProtKB=Q94BN2	AT5G53120	Spermine synthase;SPMS;ortholog	SPERMINE SYNTHASE (PTHR11558:SF25)	transferase(PC00220)	Arabidopsis thaliana
ARATH|TAIR=AT3G23727|UniProtKB=P82631	At3g23727	Putative defensin-like protein 251;SCRL12;ortholog	DEFENSIN-LIKE PROTEIN 226-RELATED (PTHR34450:SF1)		Arabidopsis thaliana
ARATH|TAIR=AT2G24615|UniProtKB=Q2V462	At2g24615	Putative defensin-like protein 38;At2g24615;ortholog			Arabidopsis thaliana
ARATH|TAIR=AT3G59930|UniProtKB=Q94JR6	At3g59930	Defensin-like protein 206;At3g59930;ortholog			Arabidopsis thaliana
ARATH|TAIR=AT5G56950|UniProtKB=Q94K07	AT5G56950	Nucleosome assembly protein 1;3;NAP1;3;ortholog	AT14585P-RELATED (PTHR11875:SF7)	phosphatase inhibitor(PC00183)	Arabidopsis thaliana
ARATH|TAIR=AT1G65113|UniProtKB=P82621	At1g65113	Defensin-like protein 226;SCRL2;ortholog	DEFENSIN-LIKE PROTEIN 226-RELATED (PTHR34450:SF1)		Arabidopsis thaliana
ARATH|TAIR=AT5G55450|UniProtKB=Q9FJ65	AT5G55450	Bifunctional inhibitor/lipid-transfer protein/seed storage 2S albumin superfamily protein;MTE17.16;ortholog	BIFUNCTIONAL INHIBITOR/LIPID-TRANSFER PROTEIN/SEED STORAGE 2S ALBUMIN SUPERFAMILY PROTEIN (PTHR33122:SF4)		Arabidopsis thaliana
macromolecule localization (GO:0033036)	1095	23	7.53	+	3.06	2.57e-06	0.000789
Gene ID	Mapped IDs	Gene names/symbols	PANTHER families/subfamilies	PANTHER classes	Species
ARATH|TAIR=AT1G18280|UniProtKB=Q9LE56	At1g18280	At1g18280;LTPG3;ortholog	BIFUNCTIONAL INHIBITOR/LIPID-TRANSFER PROTEIN/SEED STORAGE 2S ALBUMIN SUPERFAMILY PROTEIN (PTHR33044:SF78)		Arabidopsis thaliana
ARATH|TAIR=AT4G17170|UniProtKB=P92963	At4g17170	Ras-related protein RABB1c;RABB1C;ortholog	RAS-RELATED PROTEIN RAB-2A (PTHR24073:SF354)		Arabidopsis thaliana
ARATH|TAIR=AT3G51590|UniProtKB=Q9SCZ0	At3g51590	Non-specific lipid-transfer protein 12;LTP12;ortholog	BIFUNCTIONAL INHIBITOR/LIPID-TRANSFER PROTEIN/SEED STORAGE 2S ALBUMIN SUPERFAMILY PROTEIN-RELATED (PTHR33076:SF24)		Arabidopsis thaliana
ARATH|TAIR=AT5G52160|UniProtKB=Q9LTK4	At5g52160	At5g52160;At5g52160;ortholog	SUBFAMILY NOT NAMED (PTHR35501:SF2)		Arabidopsis thaliana
ARATH|TAIR=AT5G24650|UniProtKB=Q9FLT9	AT5g24650	AT5g24650/K18P6_19;HP30-2;ortholog	SUBFAMILY NOT NAMED (PTHR14110:SF6)	transporter(PC00227)	Arabidopsis thaliana
ARATH|TAIR=AT5G07520|UniProtKB=Q9LY10	At5g07520,AT5G07520	Glycine-rich protein;ATGRP-8;ortholog	GLYCINE-RICH PROTEIN-RELATED (PTHR33203:SF7)		Arabidopsis thaliana
ARATH|TAIR=AT5G42890|UniProtKB=Q9FMN0	AT5G42890	Putative uncharacterized protein;SCP2;ortholog	SUBFAMILY NOT NAMED (PTHR10094:SF24)		Arabidopsis thaliana
ARATH|TAIR=AT1G66850|UniProtKB=Q9C9N7	AT1G66850,At1g66850	At1g66850;At1g66850;ortholog	BIFUNCTIONAL INHIBITOR/LIPID-TRANSFER PROTEIN/SEED STORAGE 2S ALBUMIN SUPERFAMILY PROTEIN (PTHR33214:SF7)		Arabidopsis thaliana
ARATH|TAIR=AT3G46060|UniProtKB=P28186	At3g46060	Ras-related protein RABE1c;RABE1C;ortholog	GTP-BINDING PROTEIN ARA-3-RELATED (PTHR24073:SF642)		Arabidopsis thaliana
ARATH|Gene=AT5G52580|UniProtKB=F4KG91	At5g52580	RabGAP/TBC domain-containing protein;At5g52580;ortholog	RABGAP/TBC DOMAIN-CONTAINING PROTEIN (PTHR22957:SF465)	G-protein modulator(PC00022);cysteine protease(PC00081)	Arabidopsis thaliana
ARATH|TAIR=AT5G07530|UniProtKB=Q9LY09	At5g07530	Oleosin GRP-17;GRP17;ortholog	GLYCINE-RICH PROTEIN-RELATED (PTHR33203:SF7)		Arabidopsis thaliana
ARATH|Gene=AT5G07550|UniProtKB=Q42574	AT5G07550	Oleosin;ATGRP19;ortholog	GLYCINE-RICH PROTEIN-RELATED (PTHR33203:SF7)		Arabidopsis thaliana
ARATH|TAIR=AT2G38540|UniProtKB=Q42589	At2g38540	Non-specific lipid-transfer protein 1;LTP1;ortholog	NON-SPECIFIC LIPID-TRANSFER PROTEIN 1-RELATED (PTHR33076:SF41)		Arabidopsis thaliana
ARATH|TAIR=AT4G02080|UniProtKB=O04834	At4g02080	GTP-binding protein SAR1A;SAR1A;ortholog	GTP-BINDING PROTEIN SAR1B (PTHR45684:SF2)		Arabidopsis thaliana
ARATH|TAIR=AT4G08670|UniProtKB=Q2PE70	AT4G08670	Bifunctional inhibitor/lipid-transfer protein/seed storage 2S albumin superfamily protein;AtXYP3;ortholog	BIFUNCTIONAL INHIBITOR/LIPID-TRANSFER PROTEIN/SEED STORAGE 2S ALBUMIN SUPERFAMILY PROTEIN (PTHR33044:SF80)		Arabidopsis thaliana
ARATH|TAIR=AT5G64080|UniProtKB=Q8VYI9	At5g64080	Non-specific lipid-transfer protein-like protein At5g64080;At5g64080;ortholog	BIFUNCTIONAL INHIBITOR/LIPID-TRANSFER PROTEIN/SEED STORAGE 2S ALBUMIN SUPERFAMILY PROTEIN (PTHR33044:SF27)		Arabidopsis thaliana
ARATH|TAIR=AT2G38530|UniProtKB=Q9S7I3	At2g38530	Non-specific lipid-transfer protein 2;LTP2;ortholog	NON-SPECIFIC LIPID-TRANSFER PROTEIN 1-RELATED (PTHR33076:SF41)		Arabidopsis thaliana
ARATH|TAIR=AT3G44100|UniProtKB=Q9LXQ2	At3g44100	At3g44100;F26G5_50;ortholog	SUBFAMILY NOT NAMED (PTHR11306:SF13)		Arabidopsis thaliana
ARATH|TAIR=AT3G46740|UniProtKB=Q9STE8	At3g46740	Protein TOC75-3, chloroplastic;TOC75-3;ortholog	PROTEIN TOC75-3, CHLOROPLASTIC-RELATED (PTHR12815:SF18)		Arabidopsis thaliana
ARATH|Gene=AT3G08770|UniProtKB=Q9LDB4	At3g08770	Non-specific lipid-transfer protein 6;LTP6;ortholog	NON-SPECIFIC LIPID-TRANSFER PROTEIN 6 (PTHR33076:SF39)		Arabidopsis thaliana
ARATH|TAIR=AT1G31812|UniProtKB=P57752	At1g31812	Acyl-CoA-binding domain-containing protein 6;ACBP6;ortholog	ACYL-COA-BINDING PROTEIN HOMOLOG (PTHR23310:SF62)	enzyme modulator(PC00095);transfer/carrier protein(PC00219)	Arabidopsis thaliana
ARATH|TAIR=AT5G55450|UniProtKB=Q9FJ65	AT5G55450	Bifunctional inhibitor/lipid-transfer protein/seed storage 2S albumin superfamily protein;MTE17.16;ortholog	BIFUNCTIONAL INHIBITOR/LIPID-TRANSFER PROTEIN/SEED STORAGE 2S ALBUMIN SUPERFAMILY PROTEIN (PTHR33122:SF4)		Arabidopsis thaliana
ARATH|TAIR=locus|UniProtKB=Q2V3C1	At4g33355	Non-specific lipid-transfer protein 11;LTP11;ortholog	BIFUNCTIONAL INHIBITOR/LIPID-TRANSFER PROTEIN/SEED STORAGE 2S ALBUMIN SUPERFAMILY PROTEIN-RELATED (PTHR33076:SF24)		Arabidopsis thaliana
defense response (GO:0006952)	1539	31	10.58	+	2.93	9.34e-08	3.41e-05
Gene ID	Mapped IDs	Gene names/symbols	PANTHER families/subfamilies	PANTHER classes	Species
ARATH|TAIR=AT5G12140|UniProtKB=Q945Q1	At5g12140	Cysteine proteinase inhibitor 1;CYS1;ortholog	CYSTEINE PROTEINASE INHIBITOR 1 (PTHR11413:SF45)	protease inhibitor(PC00191)	Arabidopsis thaliana
ARATH|TAIR=AT5G48543|UniProtKB=P82716	At5g48543	Defensin-like protein 147;LCR1;ortholog	DEFENSIN-LIKE PROTEIN 144-RELATED (PTHR34783:SF1)		Arabidopsis thaliana
ARATH|TAIR=AT1G64195|UniProtKB=Q2V4F3	At1g64195	Defensin-like protein 35;At1g64195;ortholog			Arabidopsis thaliana
ARATH|TAIR=AT1G51890|UniProtKB=C0LGG6	At1g51890	Probable LRR receptor-like protein kinase At1g51890;At1g51890;ortholog	INTERLEUKIN-1 RECEPTOR-ASSOCIATED KINASE 4 PROTEIN-RELATED (PTHR45631:SF7)		Arabidopsis thaliana
ARATH|TAIR=AT2G43510|UniProtKB=Q42328	At2g43510	Defensin-like protein 195;ATTI1;ortholog			Arabidopsis thaliana
ARATH|TAIR=AT4G10595|UniProtKB=P82717	At4g10595	Putative defensin-like protein 145;LCR2;ortholog	DEFENSIN-LIKE PROTEIN 144-RELATED (PTHR34783:SF1)		Arabidopsis thaliana
ARATH|TAIR=AT2G31980|UniProtKB=Q8L5T9	At2g31980	Cysteine proteinase inhibitor 2;CYS2;ortholog	CYSTEINE PROTEINASE INHIBITOR 2 (PTHR47373:SF1)		Arabidopsis thaliana
ARATH|TAIR=AT2G03760|UniProtKB=P52839	At2g03760	Cytosolic sulfotransferase 12;SOT12;ortholog	CYTOSOLIC SULFOTRANSFERASE 12-RELATED (PTHR11783:SF160)		Arabidopsis thaliana
ARATH|Gene=AT5G02500|UniProtKB=P22953	At5g02500	Probable mediator of RNA polymerase II transcription subunit 37e;MED37E;ortholog	HEAT SHOCK 70 KDA PROTEIN 18-RELATED (PTHR19375:SF325)		Arabidopsis thaliana
ARATH|TAIR=AT2G13542|UniProtKB=Q2V485	At2g13542	Putative defensin-like protein 62;At2g13542;ortholog			Arabidopsis thaliana
ARATH|TAIR=AT4G32714|UniProtKB=P82644	At4g32714	Putative defensin-like protein 231;SCRL25;ortholog	DEFENSIN-LIKE PROTEIN 226-RELATED (PTHR34450:SF1)		Arabidopsis thaliana
ARATH|TAIR=locus|UniProtKB=P82641	At4g33465	Putative defensin-like protein 233;SCRL22;ortholog	DEFENSIN-LIKE PROTEIN 226-RELATED (PTHR34450:SF1)		Arabidopsis thaliana
ARATH|TAIR=AT5G60615|UniProtKB=Q2V2W7	At5g60615	Putative defensin-like protein 274;At5g60615;ortholog			Arabidopsis thaliana
ARATH|TAIR=AT4G10457|UniProtKB=P82620	At4g10457	Putative defensin-like protein 225;SCRL1;ortholog	DEFENSIN-LIKE PROTEIN 226-RELATED (PTHR34450:SF1)		Arabidopsis thaliana
ARATH|TAIR=AT5G66910|UniProtKB=Q9FKZ0	At5g66910	Probable disease resistance protein At5g66910;At5g66910;ortholog	DISEASE RESISTANCE PROTEIN (TIR-NBS-LRR CLASS)-RELATED (PTHR24209:SF13)	actin family cytoskeletal protein(PC00041)	Arabidopsis thaliana
ARATH|TAIR=AT2G02140|UniProtKB=Q9ZUL8	At2g02140	Defensin-like protein 10;PDF2.6;ortholog	DEFENSIN-LIKE PROTEIN 1-RELATED (PTHR33147:SF15)		Arabidopsis thaliana
ARATH|TAIR=AT2G26020|UniProtKB=O80994	At2g26020	Putative defensin-like protein 15;PDF1.2B;ortholog	DEFENSIN-LIKE PROTEIN 13-RELATED (PTHR33147:SF9)		Arabidopsis thaliana
ARATH|Gene=AT1G11310|UniProtKB=Q9SXB6	At1g11310	MLO-like protein 2;MLO2;ortholog	MLO-LIKE PROTEIN 12-RELATED (PTHR31942:SF51)		Arabidopsis thaliana
ARATH|TAIR=AT1G08695|UniProtKB=P82622	AT1G08695	Putative defensin-like protein 228;SCRL3;ortholog	DEFENSIN-LIKE PROTEIN 226-RELATED (PTHR34450:SF1)		Arabidopsis thaliana
ARATH|TAIR=AT4G31750|UniProtKB=Q8RXV3	At4g31750	Probable protein phosphatase 2C 59;WIN2;ortholog	PROTEIN PHOSPHATASE 2C 59-RELATED (PTHR13832:SF571)	kinase inhibitor(PC00139);protein phosphatase(PC00195)	Arabidopsis thaliana
ARATH|TAIR=AT4G11760|UniProtKB=Q9T0E3	At4g11760	Defensin-like protein 151;LCR17;ortholog	DEFENSIN-LIKE PROTEIN 144-RELATED (PTHR34783:SF1)		Arabidopsis thaliana
ARATH|TAIR=AT5G10530|UniProtKB=Q9LXA5	At5g10530	L-type lectin-domain containing receptor kinase IX.1;LECRK91;ortholog	L-TYPE LECTIN-DOMAIN CONTAINING RECEPTOR KINASE IX.1-RELATED (PTHR27007:SF145)		Arabidopsis thaliana
ARATH|TAIR=AT2G28355|UniProtKB=Q8S8H3	At2g28355	Defensin-like protein 149;LCR5;ortholog	DEFENSIN-LIKE PROTEIN 144-RELATED (PTHR34783:SF1)		Arabidopsis thaliana
ARATH|TAIR=AT4G16500|UniProtKB=Q84WT8	At4g16500	Cysteine proteinase inhibitor 4;CYS4;ortholog	CYSTEINE PROTEINASE INHIBITOR 4-RELATED (PTHR47364:SF1)		Arabidopsis thaliana
ARATH|TAIR=AT5G18370|UniProtKB=F4JWM0	AT5G18370	Disease resistance protein (TIR-NBS-LRR class) family protein;At5g18370;ortholog	ATP BINDING PROTEIN-RELATED (PTHR11017:SF218)		Arabidopsis thaliana
ARATH|EnsemblGenome=AT5G53120|UniProtKB=Q94BN2	AT5G53120	Spermine synthase;SPMS;ortholog	SPERMINE SYNTHASE (PTHR11558:SF25)	transferase(PC00220)	Arabidopsis thaliana
ARATH|TAIR=AT5G40170|UniProtKB=F4KHA2	AT5G40170	Receptor like protein 54;RLP54;ortholog	DISEASE RESISTANCE FAMILY PROTEIN/LRR FAMILY PROTEIN-RELATED (PTHR27004:SF49)		Arabidopsis thaliana
ARATH|TAIR=AT3G23727|UniProtKB=P82631	At3g23727	Putative defensin-like protein 251;SCRL12;ortholog	DEFENSIN-LIKE PROTEIN 226-RELATED (PTHR34450:SF1)		Arabidopsis thaliana
ARATH|TAIR=AT2G24615|UniProtKB=Q2V462	At2g24615	Putative defensin-like protein 38;At2g24615;ortholog			Arabidopsis thaliana
ARATH|TAIR=AT3G59930|UniProtKB=Q94JR6	At3g59930	Defensin-like protein 206;At3g59930;ortholog			Arabidopsis thaliana
ARATH|TAIR=AT1G65113|UniProtKB=P82621	At1g65113	Defensin-like protein 226;SCRL2;ortholog	DEFENSIN-LIKE PROTEIN 226-RELATED (PTHR34450:SF1)		Arabidopsis thaliana
response to external stimulus (GO:0009605)	1595	31	10.96	+	2.83	2.02e-07	6.56e-05
Gene ID	Mapped IDs	Gene names/symbols	PANTHER families/subfamilies	PANTHER classes	Species
ARATH|TAIR=AT5G12140|UniProtKB=Q945Q1	At5g12140	Cysteine proteinase inhibitor 1;CYS1;ortholog	CYSTEINE PROTEINASE INHIBITOR 1 (PTHR11413:SF45)	protease inhibitor(PC00191)	Arabidopsis thaliana
ARATH|TAIR=AT5G48543|UniProtKB=P82716	At5g48543	Defensin-like protein 147;LCR1;ortholog	DEFENSIN-LIKE PROTEIN 144-RELATED (PTHR34783:SF1)		Arabidopsis thaliana
ARATH|TAIR=AT1G64195|UniProtKB=Q2V4F3	At1g64195	Defensin-like protein 35;At1g64195;ortholog			Arabidopsis thaliana
ARATH|TAIR=AT1G51890|UniProtKB=C0LGG6	At1g51890	Probable LRR receptor-like protein kinase At1g51890;At1g51890;ortholog	INTERLEUKIN-1 RECEPTOR-ASSOCIATED KINASE 4 PROTEIN-RELATED (PTHR45631:SF7)		Arabidopsis thaliana
ARATH|TAIR=AT2G43510|UniProtKB=Q42328	At2g43510	Defensin-like protein 195;ATTI1;ortholog			Arabidopsis thaliana
ARATH|TAIR=AT4G10595|UniProtKB=P82717	At4g10595	Putative defensin-like protein 145;LCR2;ortholog	DEFENSIN-LIKE PROTEIN 144-RELATED (PTHR34783:SF1)		Arabidopsis thaliana
ARATH|Gene=AT5G02500|UniProtKB=P22953	At5g02500	Probable mediator of RNA polymerase II transcription subunit 37e;MED37E;ortholog	HEAT SHOCK 70 KDA PROTEIN 18-RELATED (PTHR19375:SF325)		Arabidopsis thaliana
ARATH|TAIR=AT2G13542|UniProtKB=Q2V485	At2g13542	Putative defensin-like protein 62;At2g13542;ortholog			Arabidopsis thaliana
ARATH|TAIR=locus|UniProtKB=Q9ZQ80	At2g03440	Nodulin-related protein 1;NRP1;ortholog	NODULIN-RELATED PROTEIN 1 (PTHR35098:SF1)		Arabidopsis thaliana
ARATH|TAIR=AT4G32714|UniProtKB=P82644	At4g32714	Putative defensin-like protein 231;SCRL25;ortholog	DEFENSIN-LIKE PROTEIN 226-RELATED (PTHR34450:SF1)		Arabidopsis thaliana
ARATH|TAIR=AT5G63320|UniProtKB=Q9FGW9	At5g63320	Transcription factor GTE10;GTE10;ortholog	TRANSCRIPTION FACTOR GTE10-RELATED (PTHR46136:SF4)		Arabidopsis thaliana
ARATH|TAIR=locus|UniProtKB=P82641	At4g33465	Putative defensin-like protein 233;SCRL22;ortholog	DEFENSIN-LIKE PROTEIN 226-RELATED (PTHR34450:SF1)		Arabidopsis thaliana
ARATH|TAIR=AT5G60615|UniProtKB=Q2V2W7	At5g60615	Putative defensin-like protein 274;At5g60615;ortholog			Arabidopsis thaliana
ARATH|TAIR=AT2G41660|UniProtKB=O22227	AT2G41660	Protein MIZU-KUSSEI 1;MIZ1;ortholog	PROTEIN MIZU-KUSSEI 1 (PTHR31696:SF14)		Arabidopsis thaliana
ARATH|TAIR=AT4G10457|UniProtKB=P82620	At4g10457	Putative defensin-like protein 225;SCRL1;ortholog	DEFENSIN-LIKE PROTEIN 226-RELATED (PTHR34450:SF1)		Arabidopsis thaliana
ARATH|TAIR=AT2G02140|UniProtKB=Q9ZUL8	At2g02140	Defensin-like protein 10;PDF2.6;ortholog	DEFENSIN-LIKE PROTEIN 1-RELATED (PTHR33147:SF15)		Arabidopsis thaliana
ARATH|TAIR=AT2G26020|UniProtKB=O80994	At2g26020	Putative defensin-like protein 15;PDF1.2B;ortholog	DEFENSIN-LIKE PROTEIN 13-RELATED (PTHR33147:SF9)		Arabidopsis thaliana
ARATH|Gene=AT1G11310|UniProtKB=Q9SXB6	At1g11310	MLO-like protein 2;MLO2;ortholog	MLO-LIKE PROTEIN 12-RELATED (PTHR31942:SF51)		Arabidopsis thaliana
ARATH|TAIR=AT1G08695|UniProtKB=P82622	AT1G08695	Putative defensin-like protein 228;SCRL3;ortholog	DEFENSIN-LIKE PROTEIN 226-RELATED (PTHR34450:SF1)		Arabidopsis thaliana
ARATH|TAIR=AT4G31750|UniProtKB=Q8RXV3	At4g31750	Probable protein phosphatase 2C 59;WIN2;ortholog	PROTEIN PHOSPHATASE 2C 59-RELATED (PTHR13832:SF571)	kinase inhibitor(PC00139);protein phosphatase(PC00195)	Arabidopsis thaliana
ARATH|TAIR=AT4G11760|UniProtKB=Q9T0E3	At4g11760	Defensin-like protein 151;LCR17;ortholog	DEFENSIN-LIKE PROTEIN 144-RELATED (PTHR34783:SF1)		Arabidopsis thaliana
ARATH|TAIR=AT5G10530|UniProtKB=Q9LXA5	At5g10530	L-type lectin-domain containing receptor kinase IX.1;LECRK91;ortholog	L-TYPE LECTIN-DOMAIN CONTAINING RECEPTOR KINASE IX.1-RELATED (PTHR27007:SF145)		Arabidopsis thaliana
ARATH|TAIR=AT2G18150|UniProtKB=Q9SI16	At2g18150	Peroxidase 15;PER15;ortholog	PEROXIDASE 14-RELATED (PTHR31388:SF95)		Arabidopsis thaliana
ARATH|TAIR=AT2G28355|UniProtKB=Q8S8H3	At2g28355	Defensin-like protein 149;LCR5;ortholog	DEFENSIN-LIKE PROTEIN 144-RELATED (PTHR34783:SF1)		Arabidopsis thaliana
ARATH|EnsemblGenome=AT5G53120|UniProtKB=Q94BN2	AT5G53120	Spermine synthase;SPMS;ortholog	SPERMINE SYNTHASE (PTHR11558:SF25)	transferase(PC00220)	Arabidopsis thaliana
ARATH|TAIR=AT3G23727|UniProtKB=P82631	At3g23727	Putative defensin-like protein 251;SCRL12;ortholog	DEFENSIN-LIKE PROTEIN 226-RELATED (PTHR34450:SF1)		Arabidopsis thaliana
ARATH|TAIR=AT2G24615|UniProtKB=Q2V462	At2g24615	Putative defensin-like protein 38;At2g24615;ortholog			Arabidopsis thaliana
ARATH|TAIR=AT3G59930|UniProtKB=Q94JR6	At3g59930	Defensin-like protein 206;At3g59930;ortholog			Arabidopsis thaliana
ARATH|TAIR=AT1G65113|UniProtKB=P82621	At1g65113	Defensin-like protein 226;SCRL2;ortholog	DEFENSIN-LIKE PROTEIN 226-RELATED (PTHR34450:SF1)		Arabidopsis thaliana
ARATH|TAIR=AT4G18130|UniProtKB=P42498	At4g18130	Phytochrome E;PHYE;ortholog	PHYTOCHROME E (PTHR43719:SF17)	esterase(PC00097);protein kinase(PC00193);transcription factor(PC00218)	Arabidopsis thaliana
ARATH|TAIR=AT5G55450|UniProtKB=Q9FJ65	AT5G55450	Bifunctional inhibitor/lipid-transfer protein/seed storage 2S albumin superfamily protein;MTE17.16;ortholog	BIFUNCTIONAL INHIBITOR/LIPID-TRANSFER PROTEIN/SEED STORAGE 2S ALBUMIN SUPERFAMILY PROTEIN (PTHR33122:SF4)		Arabidopsis thaliana
response to stress (GO:0006950)	3564	57	24.49	+	2.33	6.66e-10	4.32e-07
Gene ID	Mapped IDs	Gene names/symbols	PANTHER families/subfamilies	PANTHER classes	Species
ARATH|TAIR=AT5G12140|UniProtKB=Q945Q1	At5g12140	Cysteine proteinase inhibitor 1;CYS1;ortholog	CYSTEINE PROTEINASE INHIBITOR 1 (PTHR11413:SF45)	protease inhibitor(PC00191)	Arabidopsis thaliana
ARATH|TAIR=AT5G22060|UniProtKB=P42825	At5g22060	Chaperone protein dnaJ 2;ATJ2;ortholog	CHAPERONE PROTEIN DNAJ 2-RELATED (PTHR43888:SF19)		Arabidopsis thaliana
ARATH|TAIR=AT5G48543|UniProtKB=P82716	At5g48543	Defensin-like protein 147;LCR1;ortholog	DEFENSIN-LIKE PROTEIN 144-RELATED (PTHR34783:SF1)		Arabidopsis thaliana
ARATH|TAIR=AT5G54590|UniProtKB=Q9FIU5	At5g54590	Calcium/calmodulin-regulated receptor-like kinase 1;CRLK1;ortholog	CALCIUM/CALMODULIN-REGULATED RECEPTOR-LIKE KINASE 1 (PTHR27001:SF542)		Arabidopsis thaliana
ARATH|TAIR=AT1G64195|UniProtKB=Q2V4F3	At1g64195	Defensin-like protein 35;At1g64195;ortholog			Arabidopsis thaliana
ARATH|TAIR=AT1G51890|UniProtKB=C0LGG6	At1g51890	Probable LRR receptor-like protein kinase At1g51890;At1g51890;ortholog	INTERLEUKIN-1 RECEPTOR-ASSOCIATED KINASE 4 PROTEIN-RELATED (PTHR45631:SF7)		Arabidopsis thaliana
ARATH|TAIR=AT2G43510|UniProtKB=Q42328	At2g43510	Defensin-like protein 195;ATTI1;ortholog			Arabidopsis thaliana
ARATH|TAIR=AT4G10595|UniProtKB=P82717	At4g10595	Putative defensin-like protein 145;LCR2;ortholog	DEFENSIN-LIKE PROTEIN 144-RELATED (PTHR34783:SF1)		Arabidopsis thaliana
ARATH|TAIR=AT2G31980|UniProtKB=Q8L5T9	At2g31980	Cysteine proteinase inhibitor 2;CYS2;ortholog	CYSTEINE PROTEINASE INHIBITOR 2 (PTHR47373:SF1)		Arabidopsis thaliana
ARATH|TAIR=AT5G16970|UniProtKB=Q39172	At5g16970	NADPH-dependent oxidoreductase 2-alkenal reductase;AER;ortholog	ALLYL ALCOHOL DEHYDROGENASE-LIKE PROTEIN-RELATED (PTHR43205:SF7)	dehydrogenase(PC00092);reductase(PC00198)	Arabidopsis thaliana
ARATH|TAIR=AT2G03760|UniProtKB=P52839	At2g03760	Cytosolic sulfotransferase 12;SOT12;ortholog	CYTOSOLIC SULFOTRANSFERASE 12-RELATED (PTHR11783:SF160)		Arabidopsis thaliana
ARATH|Gene=AT5G02500|UniProtKB=P22953	At5g02500	Probable mediator of RNA polymerase II transcription subunit 37e;MED37E;ortholog	HEAT SHOCK 70 KDA PROTEIN 18-RELATED (PTHR19375:SF325)		Arabidopsis thaliana
ARATH|TAIR=AT2G13542|UniProtKB=Q2V485	At2g13542	Putative defensin-like protein 62;At2g13542;ortholog			Arabidopsis thaliana
ARATH|TAIR=AT5G22500|UniProtKB=Q39152	AT5G22500	Fatty acyl-CoA reductase 1;FAR1;ortholog	FATTY ACID REDUCTASE 1-RELATED (PTHR11011:SF25)		Arabidopsis thaliana
ARATH|TAIR=locus|UniProtKB=Q9ZQ80	At2g03440	Nodulin-related protein 1;NRP1;ortholog	NODULIN-RELATED PROTEIN 1 (PTHR35098:SF1)		Arabidopsis thaliana
ARATH|TAIR=AT4G32714|UniProtKB=P82644	At4g32714	Putative defensin-like protein 231;SCRL25;ortholog	DEFENSIN-LIKE PROTEIN 226-RELATED (PTHR34450:SF1)		Arabidopsis thaliana
ARATH|TAIR=AT2G31570|UniProtKB=O04922	At2g31570	Probable glutathione peroxidase 2;GPX2;ortholog	GLUTATHIONE PEROXIDASE 2-RELATED (PTHR11592:SF87)	peroxidase(PC00180)	Arabidopsis thaliana
ARATH|TAIR=AT5G63320|UniProtKB=Q9FGW9	At5g63320	Transcription factor GTE10;GTE10;ortholog	TRANSCRIPTION FACTOR GTE10-RELATED (PTHR46136:SF4)		Arabidopsis thaliana
ARATH|TAIR=AT3G56240|UniProtKB=O82089	At3g56240	Copper transport protein CCH;CCH;ortholog	COPPER TRANSPORT PROTEIN ATX1-RELATED (PTHR22814:SF287)		Arabidopsis thaliana
ARATH|TAIR=locus|UniProtKB=P82641	At4g33465	Putative defensin-like protein 233;SCRL22;ortholog	DEFENSIN-LIKE PROTEIN 226-RELATED (PTHR34450:SF1)		Arabidopsis thaliana
ARATH|TAIR=AT5G60615|UniProtKB=Q2V2W7	At5g60615	Putative defensin-like protein 274;At5g60615;ortholog			Arabidopsis thaliana
ARATH|TAIR=AT4G10457|UniProtKB=P82620	At4g10457	Putative defensin-like protein 225;SCRL1;ortholog	DEFENSIN-LIKE PROTEIN 226-RELATED (PTHR34450:SF1)		Arabidopsis thaliana
ARATH|Gene=AT4G20310|UniProtKB=F4JUU5	AT4G20310	Membrane-bound transcription factor site-2 protease homolog;S2P;ortholog	MEMBRANE-BOUND TRANSCRIPTION FACTOR SITE-2 PROTEASE (PTHR13325:SF3)	metalloprotease(PC00153)	Arabidopsis thaliana
ARATH|TAIR=AT5G66910|UniProtKB=Q9FKZ0	At5g66910	Probable disease resistance protein At5g66910;At5g66910;ortholog	DISEASE RESISTANCE PROTEIN (TIR-NBS-LRR CLASS)-RELATED (PTHR24209:SF13)	actin family cytoskeletal protein(PC00041)	Arabidopsis thaliana
ARATH|TAIR=AT2G02140|UniProtKB=Q9ZUL8	At2g02140	Defensin-like protein 10;PDF2.6;ortholog	DEFENSIN-LIKE PROTEIN 1-RELATED (PTHR33147:SF15)		Arabidopsis thaliana
ARATH|TAIR=AT5G64220|UniProtKB=Q6NPP4	At5g64220	Calmodulin-binding transcription activator 2;CMTA2;ortholog	CALMODULIN-BINDING TRANSCRIPTION ACTIVATOR 1-RELATED (PTHR23335:SF12)	transcription factor(PC00218)	Arabidopsis thaliana
ARATH|TAIR=AT2G26020|UniProtKB=O80994	At2g26020	Putative defensin-like protein 15;PDF1.2B;ortholog	DEFENSIN-LIKE PROTEIN 13-RELATED (PTHR33147:SF9)		Arabidopsis thaliana
ARATH|TAIR=AT1G76180|UniProtKB=P42763	At1g76180	Dehydrin ERD14;ERD14;ortholog	DEHYDRIN COR47-RELATED (PTHR33346:SF2)		Arabidopsis thaliana
ARATH|TAIR=AT1G11760|UniProtKB=Q84VW5	At1g11760	Mediator of RNA polymerase II transcription subunit 32;MED32;ortholog	MEDIATOR OF RNA POLYMERASE II TRANSCRIPTION SUBUNIT 32 (PTHR35989:SF1)		Arabidopsis thaliana
ARATH|TAIR=AT1G48360|UniProtKB=Q5XVJ4	AT1G48360	Fanconi-associated nuclease 1 homolog;At1g48360;ortholog	FANCONI-ASSOCIATED NUCLEASE 1 (PTHR15749:SF4)		Arabidopsis thaliana
ARATH|Gene=AT1G11310|UniProtKB=Q9SXB6	At1g11310	MLO-like protein 2;MLO2;ortholog	MLO-LIKE PROTEIN 12-RELATED (PTHR31942:SF51)		Arabidopsis thaliana
ARATH|TAIR=AT1G08695|UniProtKB=P82622	AT1G08695	Putative defensin-like protein 228;SCRL3;ortholog	DEFENSIN-LIKE PROTEIN 226-RELATED (PTHR34450:SF1)		Arabidopsis thaliana
ARATH|TAIR=AT1G51460|UniProtKB=Q9C8J8	AT1G51460	ABC transporter G family member 13;ABCG13;ortholog	ABC TRANSPORTER G FAMILY MEMBER 13 (PTHR19241:SF186)	ATP-binding cassette (ABC) transporter(PC00003)	Arabidopsis thaliana
ARATH|TAIR=AT4G31750|UniProtKB=Q8RXV3	At4g31750	Probable protein phosphatase 2C 59;WIN2;ortholog	PROTEIN PHOSPHATASE 2C 59-RELATED (PTHR13832:SF571)	kinase inhibitor(PC00139);protein phosphatase(PC00195)	Arabidopsis thaliana
ARATH|Gene=AT2G47470|UniProtKB=O22263	At2g47470	Protein disulfide-isomerase like 2-1;PDIL2-1;ortholog	THIOREDOXIN DOMAIN-CONTAINING PROTEIN 5 (PTHR45672:SF3)		Arabidopsis thaliana
ARATH|TAIR=AT2G38530|UniProtKB=Q9S7I3	At2g38530	Non-specific lipid-transfer protein 2;LTP2;ortholog	NON-SPECIFIC LIPID-TRANSFER PROTEIN 1-RELATED (PTHR33076:SF41)		Arabidopsis thaliana
ARATH|TAIR=AT4G11760|UniProtKB=Q9T0E3	At4g11760	Defensin-like protein 151;LCR17;ortholog	DEFENSIN-LIKE PROTEIN 144-RELATED (PTHR34783:SF1)		Arabidopsis thaliana
ARATH|TAIR=AT4G29170|UniProtKB=Q8GYD2	At4g29170	Meiotic nuclear division protein 1 homolog;MND1;ortholog	MEIOTIC NUCLEAR DIVISION PROTEIN 1 HOMOLOG (PTHR31398:SF0)		Arabidopsis thaliana
ARATH|TAIR=AT5G63110|UniProtKB=Q9FML2	AT5G63110	Histone deacetylase 6;HDA6;ortholog	HISTONE DEACETYLASE 6-RELATED (PTHR10625:SF144)	deacetylase(PC00087);nucleic acid binding(PC00171);reductase(PC00198)	Arabidopsis thaliana
ARATH|TAIR=AT3G29035|UniProtKB=Q9LJW3	At3g29035	NAC domain-containing protein 59;NAC59;ortholog	NAC DOMAIN-CONTAINING PROTEIN 100-RELATED (PTHR31744:SF7)		Arabidopsis thaliana
ARATH|TAIR=AT5G10530|UniProtKB=Q9LXA5	At5g10530	L-type lectin-domain containing receptor kinase IX.1;LECRK91;ortholog	L-TYPE LECTIN-DOMAIN CONTAINING RECEPTOR KINASE IX.1-RELATED (PTHR27007:SF145)		Arabidopsis thaliana
ARATH|TAIR=AT2G18150|UniProtKB=Q9SI16	At2g18150	Peroxidase 15;PER15;ortholog	PEROXIDASE 14-RELATED (PTHR31388:SF95)		Arabidopsis thaliana
ARATH|TAIR=AT2G28355|UniProtKB=Q8S8H3	At2g28355	Defensin-like protein 149;LCR5;ortholog	DEFENSIN-LIKE PROTEIN 144-RELATED (PTHR34783:SF1)		Arabidopsis thaliana
ARATH|TAIR=AT4G16500|UniProtKB=Q84WT8	At4g16500	Cysteine proteinase inhibitor 4;CYS4;ortholog	CYSTEINE PROTEINASE INHIBITOR 4-RELATED (PTHR47364:SF1)		Arabidopsis thaliana
ARATH|TAIR=AT5G18370|UniProtKB=F4JWM0	AT5G18370	Disease resistance protein (TIR-NBS-LRR class) family protein;At5g18370;ortholog	ATP BINDING PROTEIN-RELATED (PTHR11017:SF218)		Arabidopsis thaliana
ARATH|EnsemblGenome=AT5G53120|UniProtKB=Q94BN2	AT5G53120	Spermine synthase;SPMS;ortholog	SPERMINE SYNTHASE (PTHR11558:SF25)	transferase(PC00220)	Arabidopsis thaliana
ARATH|TAIR=AT5G40170|UniProtKB=F4KHA2	AT5G40170	Receptor like protein 54;RLP54;ortholog	DISEASE RESISTANCE FAMILY PROTEIN/LRR FAMILY PROTEIN-RELATED (PTHR27004:SF49)		Arabidopsis thaliana
ARATH|TAIR=AT3G23727|UniProtKB=P82631	At3g23727	Putative defensin-like protein 251;SCRL12;ortholog	DEFENSIN-LIKE PROTEIN 226-RELATED (PTHR34450:SF1)		Arabidopsis thaliana
ARATH|Gene=AT3G08770|UniProtKB=Q9LDB4	At3g08770	Non-specific lipid-transfer protein 6;LTP6;ortholog	NON-SPECIFIC LIPID-TRANSFER PROTEIN 6 (PTHR33076:SF39)		Arabidopsis thaliana
ARATH|TAIR=AT2G24615|UniProtKB=Q2V462	At2g24615	Putative defensin-like protein 38;At2g24615;ortholog			Arabidopsis thaliana
ARATH|TAIR=AT4G35000|UniProtKB=Q42564	At4g35000	L-ascorbate peroxidase 3, peroxisomal;APX3;ortholog	L-ASCORBATE PEROXIDASE 3, PEROXISOMAL (PTHR31356:SF9)		Arabidopsis thaliana
ARATH|TAIR=AT1G31812|UniProtKB=P57752	At1g31812	Acyl-CoA-binding domain-containing protein 6;ACBP6;ortholog	ACYL-COA-BINDING PROTEIN HOMOLOG (PTHR23310:SF62)	enzyme modulator(PC00095);transfer/carrier protein(PC00219)	Arabidopsis thaliana
ARATH|TAIR=AT1G73230|UniProtKB=Q9CAT7	At1g73230	Nascent polypeptide-associated complex subunit beta;At1g73230;ortholog	BASIC TRANSCRIPTION FACTOR 3-RELATED (PTHR10351:SF52)		Arabidopsis thaliana
ARATH|TAIR=AT3G59930|UniProtKB=Q94JR6	At3g59930	Defensin-like protein 206;At3g59930;ortholog			Arabidopsis thaliana
ARATH|TAIR=AT5G56950|UniProtKB=Q94K07	AT5G56950	Nucleosome assembly protein 1;3;NAP1;3;ortholog	AT14585P-RELATED (PTHR11875:SF7)	phosphatase inhibitor(PC00183)	Arabidopsis thaliana
ARATH|TAIR=AT1G65113|UniProtKB=P82621	At1g65113	Defensin-like protein 226;SCRL2;ortholog	DEFENSIN-LIKE PROTEIN 226-RELATED (PTHR34450:SF1)		Arabidopsis thaliana
ARATH|TAIR=AT4G11600|UniProtKB=O48646	AT4G11600	Probable phospholipid hydroperoxide glutathione peroxidase 6, mitochondrial;GPX6;ortholog	PHOSPHOLIPID HYDROPEROXIDE GLUTATHIONE PEROXIDASE 6, MITOCHONDRIAL-RELATED (PTHR11592:SF51)	peroxidase(PC00180)	Arabidopsis thaliana
response to stimulus (GO:0050896)	6413	81	44.07	+	1.84	3.89e-09	2.07e-06
Gene ID	Mapped IDs	Gene names/symbols	PANTHER families/subfamilies	PANTHER classes	Species
ARATH|TAIR=AT5G12140|UniProtKB=Q945Q1	At5g12140	Cysteine proteinase inhibitor 1;CYS1;ortholog	CYSTEINE PROTEINASE INHIBITOR 1 (PTHR11413:SF45)	protease inhibitor(PC00191)	Arabidopsis thaliana
ARATH|TAIR=AT5G22060|UniProtKB=P42825	At5g22060	Chaperone protein dnaJ 2;ATJ2;ortholog	CHAPERONE PROTEIN DNAJ 2-RELATED (PTHR43888:SF19)		Arabidopsis thaliana
ARATH|TAIR=locus|UniProtKB=Q9FGN6	AT5G51350	Leucine-rich repeat receptor-like protein kinase;LRR-RLK;ortholog	LEUCINE-RICH REPEAT RECEPTOR-LIKE PROTEIN KINASE (PTHR27000:SF305)		Arabidopsis thaliana
ARATH|TAIR=AT5G48543|UniProtKB=P82716	At5g48543	Defensin-like protein 147;LCR1;ortholog	DEFENSIN-LIKE PROTEIN 144-RELATED (PTHR34783:SF1)		Arabidopsis thaliana
ARATH|TAIR=AT5G54590|UniProtKB=Q9FIU5	At5g54590	Calcium/calmodulin-regulated receptor-like kinase 1;CRLK1;ortholog	CALCIUM/CALMODULIN-REGULATED RECEPTOR-LIKE KINASE 1 (PTHR27001:SF542)		Arabidopsis thaliana
ARATH|TAIR=AT1G64195|UniProtKB=Q2V4F3	At1g64195	Defensin-like protein 35;At1g64195;ortholog			Arabidopsis thaliana
ARATH|TAIR=AT1G51890|UniProtKB=C0LGG6	At1g51890	Probable LRR receptor-like protein kinase At1g51890;At1g51890;ortholog	INTERLEUKIN-1 RECEPTOR-ASSOCIATED KINASE 4 PROTEIN-RELATED (PTHR45631:SF7)		Arabidopsis thaliana
ARATH|TAIR=AT2G43510|UniProtKB=Q42328	At2g43510	Defensin-like protein 195;ATTI1;ortholog			Arabidopsis thaliana
ARATH|TAIR=AT4G10595|UniProtKB=P82717	At4g10595	Putative defensin-like protein 145;LCR2;ortholog	DEFENSIN-LIKE PROTEIN 144-RELATED (PTHR34783:SF1)		Arabidopsis thaliana
ARATH|TAIR=AT5G16840|UniProtKB=Q9LFD5	AT5G16840	Binding partner of ACD11 1;BPA1;ortholog	BINDING PARTNER OF ACD11 1 (PTHR32343:SF10)		Arabidopsis thaliana
ARATH|TAIR=AT2G31980|UniProtKB=Q8L5T9	At2g31980	Cysteine proteinase inhibitor 2;CYS2;ortholog	CYSTEINE PROTEINASE INHIBITOR 2 (PTHR47373:SF1)		Arabidopsis thaliana
ARATH|TAIR=AT5G16970|UniProtKB=Q39172	At5g16970	NADPH-dependent oxidoreductase 2-alkenal reductase;AER;ortholog	ALLYL ALCOHOL DEHYDROGENASE-LIKE PROTEIN-RELATED (PTHR43205:SF7)	dehydrogenase(PC00092);reductase(PC00198)	Arabidopsis thaliana
ARATH|TAIR=AT2G03760|UniProtKB=P52839	At2g03760	Cytosolic sulfotransferase 12;SOT12;ortholog	CYTOSOLIC SULFOTRANSFERASE 12-RELATED (PTHR11783:SF160)		Arabidopsis thaliana
ARATH|Gene=AT5G02500|UniProtKB=P22953	At5g02500	Probable mediator of RNA polymerase II transcription subunit 37e;MED37E;ortholog	HEAT SHOCK 70 KDA PROTEIN 18-RELATED (PTHR19375:SF325)		Arabidopsis thaliana
ARATH|TAIR=AT4G17170|UniProtKB=P92963	At4g17170	Ras-related protein RABB1c;RABB1C;ortholog	RAS-RELATED PROTEIN RAB-2A (PTHR24073:SF354)		Arabidopsis thaliana
ARATH|TAIR=AT2G13542|UniProtKB=Q2V485	At2g13542	Putative defensin-like protein 62;At2g13542;ortholog			Arabidopsis thaliana
ARATH|TAIR=AT5G22500|UniProtKB=Q39152	AT5G22500	Fatty acyl-CoA reductase 1;FAR1;ortholog	FATTY ACID REDUCTASE 1-RELATED (PTHR11011:SF25)		Arabidopsis thaliana
ARATH|TAIR=locus|UniProtKB=Q9ZQ80	At2g03440	Nodulin-related protein 1;NRP1;ortholog	NODULIN-RELATED PROTEIN 1 (PTHR35098:SF1)		Arabidopsis thaliana
ARATH|TAIR=AT1G25320|UniProtKB=Q9FRI1	AT1G25320	At1g25320/F4F7_17;LRR-RLK;ortholog	RECEPTOR PROTEIN KINASE-LIKE PROTEIN ZAR1 (PTHR27008:SF11)		Arabidopsis thaliana
ARATH|TAIR=AT2G35720|UniProtKB=Q39079	At2g35720	Chaperone protein dnaJ 13;ATJ13;ortholog	CHAPERONE PROTEIN DNAJ 13 (PTHR44914:SF1)		Arabidopsis thaliana
ARATH|TAIR=AT4G32714|UniProtKB=P82644	At4g32714	Putative defensin-like protein 231;SCRL25;ortholog	DEFENSIN-LIKE PROTEIN 226-RELATED (PTHR34450:SF1)		Arabidopsis thaliana
ARATH|TAIR=AT2G17040|UniProtKB=F4IME8	AT2G17040	NAC domain containing protein 36;NAC036;ortholog	NAC DOMAIN CONTAINING PROTEIN 36 (PTHR31989:SF2)		Arabidopsis thaliana
ARATH|TAIR=AT2G32240|UniProtKB=F4ISU2	AT2G32240	Early endosome antigen;At2g32240;ortholog	SODIUM CHANNEL AND CLATHRIN LINKER 1 (PTHR43049:SF1)		Arabidopsis thaliana
ARATH|TAIR=AT2G31570|UniProtKB=O04922	At2g31570	Probable glutathione peroxidase 2;GPX2;ortholog	GLUTATHIONE PEROXIDASE 2-RELATED (PTHR11592:SF87)	peroxidase(PC00180)	Arabidopsis thaliana
ARATH|TAIR=AT5G63320|UniProtKB=Q9FGW9	At5g63320	Transcription factor GTE10;GTE10;ortholog	TRANSCRIPTION FACTOR GTE10-RELATED (PTHR46136:SF4)		Arabidopsis thaliana
ARATH|TAIR=AT3G12145|UniProtKB=Q9LH52	At3g12145	Leucine-rich repeat (LRR) family protein;FLR1;ortholog	LEUCINE-RICH REPEAT (LRR) FAMILY PROTEIN-RELATED (PTHR27004:SF118)		Arabidopsis thaliana
ARATH|TAIR=AT3G56240|UniProtKB=O82089	At3g56240	Copper transport protein CCH;CCH;ortholog	COPPER TRANSPORT PROTEIN ATX1-RELATED (PTHR22814:SF287)		Arabidopsis thaliana
ARATH|TAIR=locus|UniProtKB=P82641	At4g33465	Putative defensin-like protein 233;SCRL22;ortholog	DEFENSIN-LIKE PROTEIN 226-RELATED (PTHR34450:SF1)		Arabidopsis thaliana
ARATH|TAIR=AT5G60615|UniProtKB=Q2V2W7	At5g60615	Putative defensin-like protein 274;At5g60615;ortholog			Arabidopsis thaliana
ARATH|TAIR=AT2G41660|UniProtKB=O22227	AT2G41660	Protein MIZU-KUSSEI 1;MIZ1;ortholog	PROTEIN MIZU-KUSSEI 1 (PTHR31696:SF14)		Arabidopsis thaliana
ARATH|TAIR=AT4G10457|UniProtKB=P82620	At4g10457	Putative defensin-like protein 225;SCRL1;ortholog	DEFENSIN-LIKE PROTEIN 226-RELATED (PTHR34450:SF1)		Arabidopsis thaliana
ARATH|Gene=AT4G04460|UniProtKB=Q9XEC4	At4g04460	Aspartic proteinase A3;APA3;ortholog	CATHD (PTHR13683:SF549)	aspartic protease(PC00053)	Arabidopsis thaliana
ARATH|Gene=AT4G20310|UniProtKB=F4JUU5	AT4G20310	Membrane-bound transcription factor site-2 protease homolog;S2P;ortholog	MEMBRANE-BOUND TRANSCRIPTION FACTOR SITE-2 PROTEASE (PTHR13325:SF3)	metalloprotease(PC00153)	Arabidopsis thaliana
ARATH|TAIR=AT5G42890|UniProtKB=Q9FMN0	AT5G42890	Putative uncharacterized protein;SCP2;ortholog	SUBFAMILY NOT NAMED (PTHR10094:SF24)		Arabidopsis thaliana
ARATH|TAIR=AT5G66910|UniProtKB=Q9FKZ0	At5g66910	Probable disease resistance protein At5g66910;At5g66910;ortholog	DISEASE RESISTANCE PROTEIN (TIR-NBS-LRR CLASS)-RELATED (PTHR24209:SF13)	actin family cytoskeletal protein(PC00041)	Arabidopsis thaliana
ARATH|TAIR=AT2G02140|UniProtKB=Q9ZUL8	At2g02140	Defensin-like protein 10;PDF2.6;ortholog	DEFENSIN-LIKE PROTEIN 1-RELATED (PTHR33147:SF15)		Arabidopsis thaliana
ARATH|TAIR=AT5G64220|UniProtKB=Q6NPP4	At5g64220	Calmodulin-binding transcription activator 2;CMTA2;ortholog	CALMODULIN-BINDING TRANSCRIPTION ACTIVATOR 1-RELATED (PTHR23335:SF12)	transcription factor(PC00218)	Arabidopsis thaliana
ARATH|TAIR=AT2G26020|UniProtKB=O80994	At2g26020	Putative defensin-like protein 15;PDF1.2B;ortholog	DEFENSIN-LIKE PROTEIN 13-RELATED (PTHR33147:SF9)		Arabidopsis thaliana
ARATH|TAIR=AT3G46060|UniProtKB=P28186	At3g46060	Ras-related protein RABE1c;RABE1C;ortholog	GTP-BINDING PROTEIN ARA-3-RELATED (PTHR24073:SF642)		Arabidopsis thaliana
ARATH|TAIR=AT1G76180|UniProtKB=P42763	At1g76180	Dehydrin ERD14;ERD14;ortholog	DEHYDRIN COR47-RELATED (PTHR33346:SF2)		Arabidopsis thaliana
ARATH|TAIR=AT5G13370|UniProtKB=Q8GZ29	AT5G13370	At5g13370;At5g13370;ortholog	4-SUBSTITUTED BENZOATES-GLUTAMATE LIGASE GH3.12-RELATED (PTHR31901:SF33)		Arabidopsis thaliana
ARATH|TAIR=AT1G11760|UniProtKB=Q84VW5	At1g11760	Mediator of RNA polymerase II transcription subunit 32;MED32;ortholog	MEDIATOR OF RNA POLYMERASE II TRANSCRIPTION SUBUNIT 32 (PTHR35989:SF1)		Arabidopsis thaliana
ARATH|TAIR=AT1G48360|UniProtKB=Q5XVJ4	AT1G48360	Fanconi-associated nuclease 1 homolog;At1g48360;ortholog	FANCONI-ASSOCIATED NUCLEASE 1 (PTHR15749:SF4)		Arabidopsis thaliana
ARATH|Gene=AT1G11310|UniProtKB=Q9SXB6	At1g11310	MLO-like protein 2;MLO2;ortholog	MLO-LIKE PROTEIN 12-RELATED (PTHR31942:SF51)		Arabidopsis thaliana
ARATH|TAIR=AT1G08695|UniProtKB=P82622	AT1G08695	Putative defensin-like protein 228;SCRL3;ortholog	DEFENSIN-LIKE PROTEIN 226-RELATED (PTHR34450:SF1)		Arabidopsis thaliana
ARATH|TAIR=AT1G07920|UniProtKB=Q0WL56	AT1G07920	Elongation factor 1-alpha 3;A3;ortholog	ELONGATION FACTOR 1-ALPHA (PTHR23115:SF170)	G-protein(PC00020);hydrolase(PC00121);translation elongation factor(PC00222);translation initiation factor(PC00224)	Arabidopsis thaliana
ARATH|TAIR=AT1G51460|UniProtKB=Q9C8J8	AT1G51460	ABC transporter G family member 13;ABCG13;ortholog	ABC TRANSPORTER G FAMILY MEMBER 13 (PTHR19241:SF186)	ATP-binding cassette (ABC) transporter(PC00003)	Arabidopsis thaliana
ARATH|Gene=AT4G14350|UniProtKB=Q8L7S7	At4g14350	AGC (cAMP-dependent, cGMP-dependent and protein kinase C) kinase family protein;At4g14350;ortholog	AGC (CAMP-DEPENDENT, CGMP-DEPENDENT AND PROTEIN KINASE C) KINASE FAMILY PROTEIN (PTHR24356:SF312)	annexin(PC00050);calmodulin(PC00061);non-receptor serine/threonine protein kinase(PC00167);transfer/carrier protein(PC00219)	Arabidopsis thaliana
ARATH|TAIR=AT3G02850|UniProtKB=Q9M8S6	At3g02850	Potassium channel SKOR;SKOR;ortholog	POTASSIUM CHANNEL GORK-RELATED (PTHR45743:SF3)		Arabidopsis thaliana
ARATH|TAIR=AT4G31750|UniProtKB=Q8RXV3	At4g31750	Probable protein phosphatase 2C 59;WIN2;ortholog	PROTEIN PHOSPHATASE 2C 59-RELATED (PTHR13832:SF571)	kinase inhibitor(PC00139);protein phosphatase(PC00195)	Arabidopsis thaliana
ARATH|Gene=AT2G47470|UniProtKB=O22263	At2g47470	Protein disulfide-isomerase like 2-1;PDIL2-1;ortholog	THIOREDOXIN DOMAIN-CONTAINING PROTEIN 5 (PTHR45672:SF3)		Arabidopsis thaliana
ARATH|TAIR=AT2G38530|UniProtKB=Q9S7I3	At2g38530	Non-specific lipid-transfer protein 2;LTP2;ortholog	NON-SPECIFIC LIPID-TRANSFER PROTEIN 1-RELATED (PTHR33076:SF41)		Arabidopsis thaliana
ARATH|TAIR=AT4G11760|UniProtKB=Q9T0E3	At4g11760	Defensin-like protein 151;LCR17;ortholog	DEFENSIN-LIKE PROTEIN 144-RELATED (PTHR34783:SF1)		Arabidopsis thaliana
ARATH|TAIR=AT4G29170|UniProtKB=Q8GYD2	At4g29170	Meiotic nuclear division protein 1 homolog;MND1;ortholog	MEIOTIC NUCLEAR DIVISION PROTEIN 1 HOMOLOG (PTHR31398:SF0)		Arabidopsis thaliana
ARATH|TAIR=AT1G73700|UniProtKB=Q9C9U1	AT1G73700	Protein DETOXIFICATION 17;DTX17;ortholog	PROTEIN DETOXIFICATION 15-RELATED (PTHR11206:SF198)	transporter(PC00227)	Arabidopsis thaliana
ARATH|TAIR=AT5G63110|UniProtKB=Q9FML2	AT5G63110	Histone deacetylase 6;HDA6;ortholog	HISTONE DEACETYLASE 6-RELATED (PTHR10625:SF144)	deacetylase(PC00087);nucleic acid binding(PC00171);reductase(PC00198)	Arabidopsis thaliana
ARATH|TAIR=AT3G29035|UniProtKB=Q9LJW3	At3g29035	NAC domain-containing protein 59;NAC59;ortholog	NAC DOMAIN-CONTAINING PROTEIN 100-RELATED (PTHR31744:SF7)		Arabidopsis thaliana
ARATH|TAIR=AT5G10530|UniProtKB=Q9LXA5	At5g10530	L-type lectin-domain containing receptor kinase IX.1;LECRK91;ortholog	L-TYPE LECTIN-DOMAIN CONTAINING RECEPTOR KINASE IX.1-RELATED (PTHR27007:SF145)		Arabidopsis thaliana
ARATH|TAIR=AT2G18150|UniProtKB=Q9SI16	At2g18150	Peroxidase 15;PER15;ortholog	PEROXIDASE 14-RELATED (PTHR31388:SF95)		Arabidopsis thaliana
ARATH|TAIR=AT2G28355|UniProtKB=Q8S8H3	At2g28355	Defensin-like protein 149;LCR5;ortholog	DEFENSIN-LIKE PROTEIN 144-RELATED (PTHR34783:SF1)		Arabidopsis thaliana
ARATH|TAIR=AT4G16500|UniProtKB=Q84WT8	At4g16500	Cysteine proteinase inhibitor 4;CYS4;ortholog	CYSTEINE PROTEINASE INHIBITOR 4-RELATED (PTHR47364:SF1)		Arabidopsis thaliana
ARATH|TAIR=AT4G33270|UniProtKB=Q9SZA4	At4g33270	Cell division cycle 20.1, cofactor of APC complex;CDC20-1;ortholog	APC/C ACTIVATOR PROTEIN CDC20 (PTHR19918:SF8)	enzyme modulator(PC00095)	Arabidopsis thaliana
ARATH|TAIR=AT3G25050|UniProtKB=Q9LJR7	At3g25050	Xyloglucan endotransglucosylase/hydrolase protein 3;XTH3;ortholog	XYLOGLUCAN ENDOTRANSGLUCOSYLASE/HYDROLASE PROTEIN 2-RELATED (PTHR31062:SF43)		Arabidopsis thaliana
ARATH|TAIR=AT3G46740|UniProtKB=Q9STE8	At3g46740	Protein TOC75-3, chloroplastic;TOC75-3;ortholog	PROTEIN TOC75-3, CHLOROPLASTIC-RELATED (PTHR12815:SF18)		Arabidopsis thaliana
ARATH|TAIR=AT5G59845|UniProtKB=Q8LFM2	AT5G59845,At5g59845	Gibberellin-regulated protein 10;GASA10;ortholog	GIBBERELLIN-REGULATED FAMILY PROTEIN-RELATED (PTHR23201:SF10)		Arabidopsis thaliana
ARATH|TAIR=AT5G18370|UniProtKB=F4JWM0	AT5G18370	Disease resistance protein (TIR-NBS-LRR class) family protein;At5g18370;ortholog	ATP BINDING PROTEIN-RELATED (PTHR11017:SF218)		Arabidopsis thaliana
ARATH|EnsemblGenome=AT5G53120|UniProtKB=Q94BN2	AT5G53120	Spermine synthase;SPMS;ortholog	SPERMINE SYNTHASE (PTHR11558:SF25)	transferase(PC00220)	Arabidopsis thaliana
ARATH|TAIR=AT5G40170|UniProtKB=F4KHA2	AT5G40170	Receptor like protein 54;RLP54;ortholog	DISEASE RESISTANCE FAMILY PROTEIN/LRR FAMILY PROTEIN-RELATED (PTHR27004:SF49)		Arabidopsis thaliana
ARATH|TAIR=AT3G23727|UniProtKB=P82631	At3g23727	Putative defensin-like protein 251;SCRL12;ortholog	DEFENSIN-LIKE PROTEIN 226-RELATED (PTHR34450:SF1)		Arabidopsis thaliana
ARATH|Gene=AT3G08770|UniProtKB=Q9LDB4	At3g08770	Non-specific lipid-transfer protein 6;LTP6;ortholog	NON-SPECIFIC LIPID-TRANSFER PROTEIN 6 (PTHR33076:SF39)		Arabidopsis thaliana
ARATH|TAIR=AT2G24615|UniProtKB=Q2V462	At2g24615	Putative defensin-like protein 38;At2g24615;ortholog			Arabidopsis thaliana
ARATH|TAIR=AT4G35000|UniProtKB=Q42564	At4g35000	L-ascorbate peroxidase 3, peroxisomal;APX3;ortholog	L-ASCORBATE PEROXIDASE 3, PEROXISOMAL (PTHR31356:SF9)		Arabidopsis thaliana
ARATH|TAIR=AT1G31812|UniProtKB=P57752	At1g31812	Acyl-CoA-binding domain-containing protein 6;ACBP6;ortholog	ACYL-COA-BINDING PROTEIN HOMOLOG (PTHR23310:SF62)	enzyme modulator(PC00095);transfer/carrier protein(PC00219)	Arabidopsis thaliana
ARATH|TAIR=AT1G73230|UniProtKB=Q9CAT7	At1g73230	Nascent polypeptide-associated complex subunit beta;At1g73230;ortholog	BASIC TRANSCRIPTION FACTOR 3-RELATED (PTHR10351:SF52)		Arabidopsis thaliana
ARATH|TAIR=AT3G59930|UniProtKB=Q94JR6	At3g59930	Defensin-like protein 206;At3g59930;ortholog			Arabidopsis thaliana
ARATH|TAIR=AT5G56950|UniProtKB=Q94K07	AT5G56950	Nucleosome assembly protein 1;3;NAP1;3;ortholog	AT14585P-RELATED (PTHR11875:SF7)	phosphatase inhibitor(PC00183)	Arabidopsis thaliana
ARATH|TAIR=AT1G65113|UniProtKB=P82621	At1g65113	Defensin-like protein 226;SCRL2;ortholog	DEFENSIN-LIKE PROTEIN 226-RELATED (PTHR34450:SF1)		Arabidopsis thaliana
ARATH|TAIR=AT4G18130|UniProtKB=P42498	At4g18130	Phytochrome E;PHYE;ortholog	PHYTOCHROME E (PTHR43719:SF17)	esterase(PC00097);protein kinase(PC00193);transcription factor(PC00218)	Arabidopsis thaliana
ARATH|TAIR=AT1G23490|UniProtKB=Q9LQC8	At1g23490	ADP-ribosylation factor 2-A;ARF2-A;ortholog	ADP-RIBOSYLATION FACTOR 2-A (PTHR11711:SF232)		Arabidopsis thaliana
ARATH|TAIR=AT5G55450|UniProtKB=Q9FJ65	AT5G55450	Bifunctional inhibitor/lipid-transfer protein/seed storage 2S albumin superfamily protein;MTE17.16;ortholog	BIFUNCTIONAL INHIBITOR/LIPID-TRANSFER PROTEIN/SEED STORAGE 2S ALBUMIN SUPERFAMILY PROTEIN (PTHR33122:SF4)		Arabidopsis thaliana
ARATH|TAIR=AT4G11600|UniProtKB=O48646	AT4G11600	Probable phospholipid hydroperoxide glutathione peroxidase 6, mitochondrial;GPX6;ortholog	PHOSPHOLIPID HYDROPEROXIDE GLUTATHIONE PEROXIDASE 6, MITOCHONDRIAL-RELATED (PTHR11592:SF51)	peroxidase(PC00180)	Arabidopsis thaliana

## Sheet: Cellular component
GO cellular component complete	Arabidopsis thaliana - REFLIST (27502)	Brassica oleracea pollen coat proteome	Analysed list (expected)	Analysed list (over/under)	Analysed list (fold Enrichment)	Analysed list (raw P-value)	Analysed list (FDR)
extracellular region (GO:0005576)	2920	67	20.07	+	3.34	1.72e-19	1.8e-16
Gene ID	Mapped IDs	Gene names/symbols	PANTHER families/subfamilies	PANTHER classes	Species
ARATH|TAIR=AT5G12140|UniProtKB=Q945Q1	At5g12140	Cysteine proteinase inhibitor 1;CYS1;ortholog	CYSTEINE PROTEINASE INHIBITOR 1 (PTHR11413:SF45)	protease inhibitor(PC00191)	Arabidopsis thaliana
ARATH|TAIR=AT5G48543|UniProtKB=P82716	At5g48543	Defensin-like protein 147;LCR1;ortholog	DEFENSIN-LIKE PROTEIN 144-RELATED (PTHR34783:SF1)		Arabidopsis thaliana
ARATH|TAIR=AT1G54620|UniProtKB=F4HWZ4	AT1G54620	Plant invertase/pectin methylesterase inhibitor superfamily protein;At1g54620;ortholog	PLANT INVERTASE/PECTIN METHYLESTERASE INHIBITOR SUPERFAMILY PROTEIN (PTHR31080:SF67)		Arabidopsis thaliana
ARATH|TAIR=AT1G64195|UniProtKB=Q2V4F3	At1g64195	Defensin-like protein 35;At1g64195;ortholog			Arabidopsis thaliana
ARATH|TAIR=AT1G51890|UniProtKB=C0LGG6	At1g51890	Probable LRR receptor-like protein kinase At1g51890;At1g51890;ortholog	INTERLEUKIN-1 RECEPTOR-ASSOCIATED KINASE 4 PROTEIN-RELATED (PTHR45631:SF7)		Arabidopsis thaliana
ARATH|TAIR=AT3G21970|UniProtKB=Q9LRL1	At3g21970	Cysteine-rich repeat secretory protein 26;CRRSP26;ortholog	CYSTEINE-RICH REPEAT SECRETORY PROTEIN 18-RELATED (PTHR32411:SF42)		Arabidopsis thaliana
ARATH|TAIR=AT2G43510|UniProtKB=Q42328	At2g43510	Defensin-like protein 195;ATTI1;ortholog			Arabidopsis thaliana
ARATH|TAIR=AT4G10595|UniProtKB=P82717	At4g10595	Putative defensin-like protein 145;LCR2;ortholog	DEFENSIN-LIKE PROTEIN 144-RELATED (PTHR34783:SF1)		Arabidopsis thaliana
ARATH|TAIR=AT2G31980|UniProtKB=Q8L5T9	At2g31980	Cysteine proteinase inhibitor 2;CYS2;ortholog	CYSTEINE PROTEINASE INHIBITOR 2 (PTHR47373:SF1)		Arabidopsis thaliana
ARATH|TAIR=AT2G04115|UniProtKB=F4IV52	At2g04115	Plant self-incompatibility protein S1 family;At2g04115;ortholog	PLANT SELF-INCOMPATIBILITY PROTEIN S1 FAMILY-RELATED (PTHR31232:SF2)		Arabidopsis thaliana
ARATH|TAIR=AT1G75910|UniProtKB=Q0WUV7	At1g75910	GDSL esterase/lipase EXL4;EXL4;ortholog	GDSL ESTERASE/LIPASE EXL4-RELATED (PTHR45642:SF14)		Arabidopsis thaliana
ARATH|Gene=AT5G02500|UniProtKB=P22953	At5g02500	Probable mediator of RNA polymerase II transcription subunit 37e;MED37E;ortholog	HEAT SHOCK 70 KDA PROTEIN 18-RELATED (PTHR19375:SF325)		Arabidopsis thaliana
ARATH|TAIR=AT2G13542|UniProtKB=Q2V485	At2g13542	Putative defensin-like protein 62;At2g13542;ortholog			Arabidopsis thaliana
ARATH|TAIR=AT3G51590|UniProtKB=Q9SCZ0	At3g51590	Non-specific lipid-transfer protein 12;LTP12;ortholog	BIFUNCTIONAL INHIBITOR/LIPID-TRANSFER PROTEIN/SEED STORAGE 2S ALBUMIN SUPERFAMILY PROTEIN-RELATED (PTHR33076:SF24)		Arabidopsis thaliana
ARATH|TAIR=AT4G32714|UniProtKB=P82644	At4g32714	Putative defensin-like protein 231;SCRL25;ortholog	DEFENSIN-LIKE PROTEIN 226-RELATED (PTHR34450:SF1)		Arabidopsis thaliana
ARATH|TAIR=AT2G16535|UniProtKB=A8MR88	At2g16535	EMBRYO SURROUNDING FACTOR 1-like protein 8;ESFL8;ortholog			Arabidopsis thaliana
ARATH|TAIR=AT5G52160|UniProtKB=Q9LTK4	At5g52160	At5g52160;At5g52160;ortholog	SUBFAMILY NOT NAMED (PTHR35501:SF2)		Arabidopsis thaliana
ARATH|TAIR=AT1G09245|UniProtKB=Q8GX02	At1g09245	S-protein homolog 14;SPH14;ortholog	PLANT SELF-INCOMPATIBILITY PROTEIN S1 FAMILY-RELATED (PTHR31232:SF2)		Arabidopsis thaliana
ARATH|TAIR=AT3G56240|UniProtKB=O82089	At3g56240	Copper transport protein CCH;CCH;ortholog	COPPER TRANSPORT PROTEIN ATX1-RELATED (PTHR22814:SF287)		Arabidopsis thaliana
ARATH|TAIR=locus|UniProtKB=P82641	At4g33465	Putative defensin-like protein 233;SCRL22;ortholog	DEFENSIN-LIKE PROTEIN 226-RELATED (PTHR34450:SF1)		Arabidopsis thaliana
ARATH|TAIR=AT5G60615|UniProtKB=Q2V2W7	At5g60615	Putative defensin-like protein 274;At5g60615;ortholog			Arabidopsis thaliana
ARATH|TAIR=AT3G22057|UniProtKB=Q9LRK0	At3g22057	Putative cysteine-rich repeat secretory protein 37;CRRSP37;ortholog	CYSTEINE-RICH REPEAT SECRETORY PROTEIN 18-RELATED (PTHR32411:SF42)		Arabidopsis thaliana
ARATH|TAIR=AT4G10457|UniProtKB=P82620	At4g10457	Putative defensin-like protein 225;SCRL1;ortholog	DEFENSIN-LIKE PROTEIN 226-RELATED (PTHR34450:SF1)		Arabidopsis thaliana
ARATH|Gene=AT4G04460|UniProtKB=Q9XEC4	At4g04460	Aspartic proteinase A3;APA3;ortholog	CATHD (PTHR13683:SF549)	aspartic protease(PC00053)	Arabidopsis thaliana
ARATH|TAIR=AT5G07520|UniProtKB=Q9LY10	At5g07520,AT5G07520	Glycine-rich protein;ATGRP-8;ortholog	GLYCINE-RICH PROTEIN-RELATED (PTHR33203:SF7)		Arabidopsis thaliana
ARATH|TAIR=AT2G02140|UniProtKB=Q9ZUL8	At2g02140	Defensin-like protein 10;PDF2.6;ortholog	DEFENSIN-LIKE PROTEIN 1-RELATED (PTHR33147:SF15)		Arabidopsis thaliana
ARATH|TAIR=AT5G17340|UniProtKB=Q9FYN3	At5g17340	At5g17340;MKP11.1;ortholog	CYSTEINE RICH PEPTIDE-RELATED (PTHR31181:SF51)		Arabidopsis thaliana
ARATH|TAIR=AT2G26020|UniProtKB=O80994	At2g26020	Putative defensin-like protein 15;PDF1.2B;ortholog	DEFENSIN-LIKE PROTEIN 13-RELATED (PTHR33147:SF9)		Arabidopsis thaliana
ARATH|TAIR=AT1G66850|UniProtKB=Q9C9N7	AT1G66850,At1g66850	At1g66850;At1g66850;ortholog	BIFUNCTIONAL INHIBITOR/LIPID-TRANSFER PROTEIN/SEED STORAGE 2S ALBUMIN SUPERFAMILY PROTEIN (PTHR33214:SF7)		Arabidopsis thaliana
ARATH|TAIR=AT5G07530|UniProtKB=Q9LY09	At5g07530	Oleosin GRP-17;GRP17;ortholog	GLYCINE-RICH PROTEIN-RELATED (PTHR33203:SF7)		Arabidopsis thaliana
ARATH|TAIR=AT1G08695|UniProtKB=P82622	AT1G08695	Putative defensin-like protein 228;SCRL3;ortholog	DEFENSIN-LIKE PROTEIN 226-RELATED (PTHR34450:SF1)		Arabidopsis thaliana
ARATH|Gene=AT5G07550|UniProtKB=Q42574	AT5G07550	Oleosin;ATGRP19;ortholog	GLYCINE-RICH PROTEIN-RELATED (PTHR33203:SF7)		Arabidopsis thaliana
ARATH|TAIR=AT1G57590|UniProtKB=F4I839	At1g57590	Pectin acetylesterase 2;PAE2;ortholog	PECTIN ACETYLESTERASE 1-RELATED (PTHR21562:SF24)		Arabidopsis thaliana
ARATH|TAIR=AT2G38540|UniProtKB=Q42589	At2g38540	Non-specific lipid-transfer protein 1;LTP1;ortholog	NON-SPECIFIC LIPID-TRANSFER PROTEIN 1-RELATED (PTHR33076:SF41)		Arabidopsis thaliana
ARATH|Gene=AT2G47470|UniProtKB=O22263	At2g47470	Protein disulfide-isomerase like 2-1;PDIL2-1;ortholog	THIOREDOXIN DOMAIN-CONTAINING PROTEIN 5 (PTHR45672:SF3)		Arabidopsis thaliana
ARATH|TAIR=AT1G02790|UniProtKB=P49062	At1g02790	Exopolygalacturonase clone GBGE184;PGA3;ortholog	EXOPOLYGALACTURONASE CLONE GBGE184 (PTHR31375:SF17)		Arabidopsis thaliana
ARATH|TAIR=AT2G38530|UniProtKB=Q9S7I3	At2g38530	Non-specific lipid-transfer protein 2;LTP2;ortholog	NON-SPECIFIC LIPID-TRANSFER PROTEIN 1-RELATED (PTHR33076:SF41)		Arabidopsis thaliana
ARATH|TAIR=AT2G32885|UniProtKB=A8MR00	At2g32885	Protein RALF-like 36;At2g32885;ortholog	PROTEIN RALF-LIKE 10-RELATED (PTHR34270:SF1)		Arabidopsis thaliana
ARATH|TAIR=AT3G44100|UniProtKB=Q9LXQ2	At3g44100	At3g44100;F26G5_50;ortholog	SUBFAMILY NOT NAMED (PTHR11306:SF13)		Arabidopsis thaliana
ARATH|TAIR=AT4G11760|UniProtKB=Q9T0E3	At4g11760	Defensin-like protein 151;LCR17;ortholog	DEFENSIN-LIKE PROTEIN 144-RELATED (PTHR34783:SF1)		Arabidopsis thaliana
ARATH|TAIR=AT1G65950|UniProtKB=F4ID59	AT1G65950	Protein kinase superfamily protein;At1g65950;ortholog	AARF DOMAIN-CONTAINING KINASE 5 (PTHR43173:SF7)	serine protease(PC00203)	Arabidopsis thaliana
ARATH|TAIR=AT3G22040|UniProtKB=Q9LRK3	At3g22040	Cysteine-rich repeat secretory protein 34;CRRSP34;ortholog	CYSTEINE-RICH REPEAT SECRETORY PROTEIN 18-RELATED (PTHR32411:SF42)		Arabidopsis thaliana
ARATH|TAIR=AT3G53065|UniProtKB=B3H4Y0	At3g53065	D-galactoside/L-rhamnose binding SUEL lectin protein;At3g53065;ortholog	BETA-GALACTOSIDASE (PTHR23421:SF13)	galactosidase(PC00104)	Arabidopsis thaliana
ARATH|TAIR=AT3G10410|UniProtKB=P32826	At3g10410	Serine carboxypeptidase-like 49;SCPL49;ortholog	SERINE CARBOXYPEPTIDASE-LIKE 49 (PTHR11802:SF211)	serine protease(PC00203)	Arabidopsis thaliana
ARATH|TAIR=AT4G35010|UniProtKB=Q9SCV1	AT4G35010	Beta-galactosidase 11;BGAL11;ortholog	BETA-GALACTOSIDASE 11-RELATED (PTHR23421:SF52)	galactosidase(PC00104)	Arabidopsis thaliana
ARATH|TAIR=AT2G18150|UniProtKB=Q9SI16	At2g18150	Peroxidase 15;PER15;ortholog	PEROXIDASE 14-RELATED (PTHR31388:SF95)		Arabidopsis thaliana
ARATH|TAIR=AT2G28355|UniProtKB=Q8S8H3	At2g28355	Defensin-like protein 149;LCR5;ortholog	DEFENSIN-LIKE PROTEIN 144-RELATED (PTHR34783:SF1)		Arabidopsis thaliana
ARATH|TAIR=AT4G16500|UniProtKB=Q84WT8	At4g16500	Cysteine proteinase inhibitor 4;CYS4;ortholog	CYSTEINE PROTEINASE INHIBITOR 4-RELATED (PTHR47364:SF1)		Arabidopsis thaliana
ARATH|TAIR=AT1G26820|UniProtKB=P42815	At1g26820	Ribonuclease 3;RNS3;ortholog	F7A19.32 PROTEIN-RELATED (PTHR11240:SF19)		Arabidopsis thaliana
ARATH|TAIR=AT3G58310|UniProtKB=Q9M2I5	At3g58310	Putative cysteine-rich repeat secretory protein 61;CRRSP61;ortholog	CYSTEINE-RICH REPEAT SECRETORY PROTEIN 18-RELATED (PTHR32411:SF42)		Arabidopsis thaliana
ARATH|TAIR=AT3G29152|UniProtKB=F4J1T5	AT3G29152	Bifunctional inhibitor/lipid-transfer protein/seed storage 2S albumin superfamily protein;At3g29152;ortholog	BIFUNCTIONAL INHIBITOR/LIPID-TRANSFER PROTEIN/SEED STORAGE 2S ALBUMIN SUPERFAMILY PROTEIN (PTHR33214:SF7)		Arabidopsis thaliana
ARATH|TAIR=AT3G25050|UniProtKB=Q9LJR7	At3g25050	Xyloglucan endotransglucosylase/hydrolase protein 3;XTH3;ortholog	XYLOGLUCAN ENDOTRANSGLUCOSYLASE/HYDROLASE PROTEIN 2-RELATED (PTHR31062:SF43)		Arabidopsis thaliana
ARATH|TAIR=AT5G59845|UniProtKB=Q8LFM2	AT5G59845,At5g59845	Gibberellin-regulated protein 10;GASA10;ortholog	GIBBERELLIN-REGULATED FAMILY PROTEIN-RELATED (PTHR23201:SF10)		Arabidopsis thaliana
ARATH|TAIR=AT3G21910|UniProtKB=Q9LRM2	At3g21910	Putative cysteine-rich repeat secretory protein 17;CRRSP17;ortholog	CYSTEINE-RICH REPEAT SECRETORY PROTEIN 18-RELATED (PTHR32411:SF42)		Arabidopsis thaliana
ARATH|TAIR=AT3G23727|UniProtKB=P82631	At3g23727	Putative defensin-like protein 251;SCRL12;ortholog	DEFENSIN-LIKE PROTEIN 226-RELATED (PTHR34450:SF1)		Arabidopsis thaliana
ARATH|TAIR=AT5G20710|UniProtKB=Q9SCV5	At5g20710	Beta-galactosidase 7;BGAL7;ortholog	BETA-GALACTOSIDASE 15-RELATED (PTHR23421:SF88)	galactosidase(PC00104)	Arabidopsis thaliana
ARATH|Gene=AT3G08770|UniProtKB=Q9LDB4	At3g08770	Non-specific lipid-transfer protein 6;LTP6;ortholog	NON-SPECIFIC LIPID-TRANSFER PROTEIN 6 (PTHR33076:SF39)		Arabidopsis thaliana
ARATH|TAIR=AT2G24615|UniProtKB=Q2V462	At2g24615	Putative defensin-like protein 38;At2g24615;ortholog			Arabidopsis thaliana
ARATH|TAIR=AT1G55265|UniProtKB=Q8LEJ7	At1g55265	At1g55265;At1g55265;ortholog	SUBFAMILY NOT NAMED (PTHR31676:SF6)		Arabidopsis thaliana
ARATH|TAIR=AT3G59930|UniProtKB=Q94JR6	At3g59930	Defensin-like protein 206;At3g59930;ortholog			Arabidopsis thaliana
ARATH|TAIR=AT2G16505|UniProtKB=A8MQY8	At2g16505	EMBRYO SURROUNDING FACTOR 1-like protein 9;ESFL9;ortholog			Arabidopsis thaliana
ARATH|TAIR=AT1G65113|UniProtKB=P82621	At1g65113	Defensin-like protein 226;SCRL2;ortholog	DEFENSIN-LIKE PROTEIN 226-RELATED (PTHR34450:SF1)		Arabidopsis thaliana
ARATH|TAIR=AT5G55450|UniProtKB=Q9FJ65	AT5G55450	Bifunctional inhibitor/lipid-transfer protein/seed storage 2S albumin superfamily protein;MTE17.16;ortholog	BIFUNCTIONAL INHIBITOR/LIPID-TRANSFER PROTEIN/SEED STORAGE 2S ALBUMIN SUPERFAMILY PROTEIN (PTHR33122:SF4)		Arabidopsis thaliana
ARATH|TAIR=locus|UniProtKB=Q2V3C1	At4g33355	Non-specific lipid-transfer protein 11;LTP11;ortholog	BIFUNCTIONAL INHIBITOR/LIPID-TRANSFER PROTEIN/SEED STORAGE 2S ALBUMIN SUPERFAMILY PROTEIN-RELATED (PTHR33076:SF24)		Arabidopsis thaliana
ARATH|TAIR=AT4G11600|UniProtKB=O48646	AT4G11600	Probable phospholipid hydroperoxide glutathione peroxidase 6, mitochondrial;GPX6;ortholog	PHOSPHOLIPID HYDROPEROXIDE GLUTATHIONE PEROXIDASE 6, MITOCHONDRIAL-RELATED (PTHR11592:SF51)	peroxidase(PC00180)	Arabidopsis thaliana
ARATH|TAIR=AT3G11825|UniProtKB=A8MQR9	AT3G11825	Bifunctional inhibitor/lipid-transfer protein/seed storage 2S albumin superfamily protein;At3g11825;ortholog			Arabidopsis thaliana
ARATH|TAIR=AT3G53080|UniProtKB=Q9SCQ3	AT3G53080	D-galactoside/L-rhamnose binding SUEL lectin protein;T4D2.10;ortholog			Arabidopsis thaliana
vacuole (GO:0005773)	1106	21	7.6	+	2.76	3.14e-05	0.011
Gene ID	Mapped IDs	Gene names/symbols	PANTHER families/subfamilies	PANTHER classes	Species
ARATH|TAIR=AT5G12140|UniProtKB=Q945Q1	At5g12140	Cysteine proteinase inhibitor 1;CYS1;ortholog	CYSTEINE PROTEINASE INHIBITOR 1 (PTHR11413:SF45)	protease inhibitor(PC00191)	Arabidopsis thaliana
ARATH|TAIR=AT5G60390|UniProtKB=Q8GTY0	AT1G07920	Elongation factor 1-alpha 4;A4;ortholog	ELONGATION FACTOR 1-ALPHA (PTHR23115:SF170)	G-protein(PC00020);hydrolase(PC00121);translation elongation factor(PC00222);translation initiation factor(PC00224)	Arabidopsis thaliana
ARATH|Gene=AT5G02500|UniProtKB=P22953	At5g02500	Probable mediator of RNA polymerase II transcription subunit 37e;MED37E;ortholog	HEAT SHOCK 70 KDA PROTEIN 18-RELATED (PTHR19375:SF325)		Arabidopsis thaliana
ARATH|TAIR=AT4G17170|UniProtKB=P92963	At4g17170	Ras-related protein RABB1c;RABB1C;ortholog	RAS-RELATED PROTEIN RAB-2A (PTHR24073:SF354)		Arabidopsis thaliana
ARATH|TAIR=AT5G48580|UniProtKB=Q38936	At5g48580	Peptidyl-prolyl cis-trans isomerase FKBP15-2;FKBP15-2;ortholog	PEPTIDYLPROLYL ISOMERASE (PTHR45779:SF6)		Arabidopsis thaliana
ARATH|TAIR=AT5G24650|UniProtKB=Q9FLT9	AT5g24650	AT5g24650/K18P6_19;HP30-2;ortholog	SUBFAMILY NOT NAMED (PTHR14110:SF6)	transporter(PC00227)	Arabidopsis thaliana
ARATH|Gene=AT4G04460|UniProtKB=Q9XEC4	At4g04460	Aspartic proteinase A3;APA3;ortholog	CATHD (PTHR13683:SF549)	aspartic protease(PC00053)	Arabidopsis thaliana
ARATH|TAIR=AT3G46060|UniProtKB=P28186	At3g46060	Ras-related protein RABE1c;RABE1C;ortholog	GTP-BINDING PROTEIN ARA-3-RELATED (PTHR24073:SF642)		Arabidopsis thaliana
ARATH|TAIR=AT1G07920|UniProtKB=Q0WL56	AT1G07920	Elongation factor 1-alpha 3;A3;ortholog	ELONGATION FACTOR 1-ALPHA (PTHR23115:SF170)	G-protein(PC00020);hydrolase(PC00121);translation elongation factor(PC00222);translation initiation factor(PC00224)	Arabidopsis thaliana
ARATH|Gene=AT2G47470|UniProtKB=O22263	At2g47470	Protein disulfide-isomerase like 2-1;PDIL2-1;ortholog	THIOREDOXIN DOMAIN-CONTAINING PROTEIN 5 (PTHR45672:SF3)		Arabidopsis thaliana
ARATH|TAIR=AT3G44100|UniProtKB=Q9LXQ2	At3g44100	At3g44100;F26G5_50;ortholog	SUBFAMILY NOT NAMED (PTHR11306:SF13)		Arabidopsis thaliana
ARATH|TAIR=AT3G53065|UniProtKB=B3H4Y0	At3g53065	D-galactoside/L-rhamnose binding SUEL lectin protein;At3g53065;ortholog	BETA-GALACTOSIDASE (PTHR23421:SF13)	galactosidase(PC00104)	Arabidopsis thaliana
ARATH|TAIR=AT3G10410|UniProtKB=P32826	At3g10410	Serine carboxypeptidase-like 49;SCPL49;ortholog	SERINE CARBOXYPEPTIDASE-LIKE 49 (PTHR11802:SF211)	serine protease(PC00203)	Arabidopsis thaliana
ARATH|TAIR=AT4G35010|UniProtKB=Q9SCV1	AT4G35010	Beta-galactosidase 11;BGAL11;ortholog	BETA-GALACTOSIDASE 11-RELATED (PTHR23421:SF52)	galactosidase(PC00104)	Arabidopsis thaliana
ARATH|TAIR=AT4G16500|UniProtKB=Q84WT8	At4g16500	Cysteine proteinase inhibitor 4;CYS4;ortholog	CYSTEINE PROTEINASE INHIBITOR 4-RELATED (PTHR47364:SF1)		Arabidopsis thaliana
ARATH|Gene=AT1G07930|UniProtKB=Q8W4H7	AT1G07920	Elongation factor 1-alpha 2;A2;ortholog	ELONGATION FACTOR 1-ALPHA (PTHR23115:SF170)	G-protein(PC00020);hydrolase(PC00121);translation elongation factor(PC00222);translation initiation factor(PC00224)	Arabidopsis thaliana
ARATH|TAIR=AT3G46740|UniProtKB=Q9STE8	At3g46740	Protein TOC75-3, chloroplastic;TOC75-3;ortholog	PROTEIN TOC75-3, CHLOROPLASTIC-RELATED (PTHR12815:SF18)		Arabidopsis thaliana
ARATH|TAIR=AT5G20710|UniProtKB=Q9SCV5	At5g20710	Beta-galactosidase 7;BGAL7;ortholog	BETA-GALACTOSIDASE 15-RELATED (PTHR23421:SF88)	galactosidase(PC00104)	Arabidopsis thaliana
ARATH|TAIR=AT1G70490|UniProtKB=P0DH91	At1g23490	ADP-ribosylation factor 2-B;ARF2-B;ortholog	ADP-RIBOSYLATION FACTOR 1-RELATED (PTHR11711:SF210)		Arabidopsis thaliana
ARATH|TAIR=AT4G35000|UniProtKB=Q42564	At4g35000	L-ascorbate peroxidase 3, peroxisomal;APX3;ortholog	L-ASCORBATE PEROXIDASE 3, PEROXISOMAL (PTHR31356:SF9)		Arabidopsis thaliana
ARATH|TAIR=AT1G55265|UniProtKB=Q8LEJ7	At1g55265	At1g55265;At1g55265;ortholog	SUBFAMILY NOT NAMED (PTHR31676:SF6)		Arabidopsis thaliana
cell periphery (GO:0071944)	4559	57	31.33	+	1.82	4.71e-06	0.00247
Gene ID	Mapped IDs	Gene names/symbols	PANTHER families/subfamilies	PANTHER classes	Species
ARATH|TAIR=AT5G12140|UniProtKB=Q945Q1	At5g12140	Cysteine proteinase inhibitor 1;CYS1;ortholog	CYSTEINE PROTEINASE INHIBITOR 1 (PTHR11413:SF45)	protease inhibitor(PC00191)	Arabidopsis thaliana
ARATH|TAIR=AT5G22060|UniProtKB=P42825	At5g22060	Chaperone protein dnaJ 2;ATJ2;ortholog	CHAPERONE PROTEIN DNAJ 2-RELATED (PTHR43888:SF19)		Arabidopsis thaliana
ARATH|TAIR=locus|UniProtKB=Q9FGN6	AT5G51350	Leucine-rich repeat receptor-like protein kinase;LRR-RLK;ortholog	LEUCINE-RICH REPEAT RECEPTOR-LIKE PROTEIN KINASE (PTHR27000:SF305)		Arabidopsis thaliana
ARATH|TAIR=AT3G22950|UniProtKB=Q9LIK1	At3g22950	ADP-ribosylation factor C1;ARFC1;ortholog	ADP-RIBOSYLATION FACTOR-LIKE 5 (PTHR11711:SF31)		Arabidopsis thaliana
ARATH|TAIR=AT5G54590|UniProtKB=Q9FIU5	At5g54590	Calcium/calmodulin-regulated receptor-like kinase 1;CRLK1;ortholog	CALCIUM/CALMODULIN-REGULATED RECEPTOR-LIKE KINASE 1 (PTHR27001:SF542)		Arabidopsis thaliana
ARATH|TAIR=AT1G51890|UniProtKB=C0LGG6	At1g51890	Probable LRR receptor-like protein kinase At1g51890;At1g51890;ortholog	INTERLEUKIN-1 RECEPTOR-ASSOCIATED KINASE 4 PROTEIN-RELATED (PTHR45631:SF7)		Arabidopsis thaliana
ARATH|TAIR=AT5G60390|UniProtKB=Q8GTY0	AT1G07920	Elongation factor 1-alpha 4;A4;ortholog	ELONGATION FACTOR 1-ALPHA (PTHR23115:SF170)	G-protein(PC00020);hydrolase(PC00121);translation elongation factor(PC00222);translation initiation factor(PC00224)	Arabidopsis thaliana
ARATH|TAIR=AT1G18280|UniProtKB=Q9LE56	At1g18280	At1g18280;LTPG3;ortholog	BIFUNCTIONAL INHIBITOR/LIPID-TRANSFER PROTEIN/SEED STORAGE 2S ALBUMIN SUPERFAMILY PROTEIN (PTHR33044:SF78)		Arabidopsis thaliana
ARATH|Gene=AT5G02500|UniProtKB=P22953	At5g02500	Probable mediator of RNA polymerase II transcription subunit 37e;MED37E;ortholog	HEAT SHOCK 70 KDA PROTEIN 18-RELATED (PTHR19375:SF325)		Arabidopsis thaliana
ARATH|TAIR=AT4G17170|UniProtKB=P92963	At4g17170	Ras-related protein RABB1c;RABB1C;ortholog	RAS-RELATED PROTEIN RAB-2A (PTHR24073:SF354)		Arabidopsis thaliana
ARATH|TAIR=AT5G22500|UniProtKB=Q39152	AT5G22500	Fatty acyl-CoA reductase 1;FAR1;ortholog	FATTY ACID REDUCTASE 1-RELATED (PTHR11011:SF25)		Arabidopsis thaliana
ARATH|TAIR=AT3G51590|UniProtKB=Q9SCZ0	At3g51590	Non-specific lipid-transfer protein 12;LTP12;ortholog	BIFUNCTIONAL INHIBITOR/LIPID-TRANSFER PROTEIN/SEED STORAGE 2S ALBUMIN SUPERFAMILY PROTEIN-RELATED (PTHR33076:SF24)		Arabidopsis thaliana
ARATH|TAIR=AT1G25320|UniProtKB=Q9FRI1	AT1G25320	At1g25320/F4F7_17;LRR-RLK;ortholog	RECEPTOR PROTEIN KINASE-LIKE PROTEIN ZAR1 (PTHR27008:SF11)		Arabidopsis thaliana
ARATH|TAIR=AT1G42470|UniProtKB=F4I9G5	AT1G42470	Patched family protein;At1g42470;ortholog	NIEMANN-PICK C1 PROTEIN (PTHR45727:SF2)		Arabidopsis thaliana
ARATH|TAIR=AT3G59830|UniProtKB=F4J9G8	AT3G59830	Integrin-linked protein kinase family;At3g59830;ortholog	INTEGRIN-LINKED PROTEIN KINASE FAMILY (PTHR44329:SF7)		Arabidopsis thaliana
ARATH|TAIR=AT2G32240|UniProtKB=F4ISU2	AT2G32240	Early endosome antigen;At2g32240;ortholog	SODIUM CHANNEL AND CLATHRIN LINKER 1 (PTHR43049:SF1)		Arabidopsis thaliana
ARATH|TAIR=AT2G31570|UniProtKB=O04922	At2g31570	Probable glutathione peroxidase 2;GPX2;ortholog	GLUTATHIONE PEROXIDASE 2-RELATED (PTHR11592:SF87)	peroxidase(PC00180)	Arabidopsis thaliana
ARATH|TAIR=AT5G24650|UniProtKB=Q9FLT9	AT5g24650	AT5g24650/K18P6_19;HP30-2;ortholog	SUBFAMILY NOT NAMED (PTHR14110:SF6)	transporter(PC00227)	Arabidopsis thaliana
ARATH|TAIR=AT2G41660|UniProtKB=O22227	AT2G41660	Protein MIZU-KUSSEI 1;MIZ1;ortholog	PROTEIN MIZU-KUSSEI 1 (PTHR31696:SF14)		Arabidopsis thaliana
ARATH|TAIR=AT1G07940|UniProtKB=P0DH99	AT1G07920	Elongation factor 1-alpha 1;A1;ortholog	ELONGATION FACTOR 1-ALPHA (PTHR23115:SF170)	G-protein(PC00020);hydrolase(PC00121);translation elongation factor(PC00222);translation initiation factor(PC00224)	Arabidopsis thaliana
ARATH|TAIR=AT1G30350|UniProtKB=Q9C8G4	At1g30350	Probable pectate lyase 4;At1g30350;ortholog	PECTATE LYASE 16-RELATED (PTHR31683:SF18)		Arabidopsis thaliana
ARATH|Gene=AT1G64230|UniProtKB=Q94F47	At1g64230	Ubiquitin-conjugating enzyme E2 28;UBC28;ortholog	SUMO-CONJUGATING ENZYME UBC9-RELATED (PTHR24068:SF47)		Arabidopsis thaliana
ARATH|Gene=AT2G39190|UniProtKB=O80962	AT2G39190	Protein kinase superfamily protein;ATATH8;ortholog	PROTEIN KINASE SUPERFAMILY PROTEIN (PTHR10566:SF44)	chaperone(PC00072);hydrolase(PC00121)	Arabidopsis thaliana
ARATH|TAIR=AT2G26020|UniProtKB=O80994	At2g26020	Putative defensin-like protein 15;PDF1.2B;ortholog	DEFENSIN-LIKE PROTEIN 13-RELATED (PTHR33147:SF9)		Arabidopsis thaliana
ARATH|TAIR=AT3G46060|UniProtKB=P28186	At3g46060	Ras-related protein RABE1c;RABE1C;ortholog	GTP-BINDING PROTEIN ARA-3-RELATED (PTHR24073:SF642)		Arabidopsis thaliana
ARATH|TAIR=AT1G76180|UniProtKB=P42763	At1g76180	Dehydrin ERD14;ERD14;ortholog	DEHYDRIN COR47-RELATED (PTHR33346:SF2)		Arabidopsis thaliana
ARATH|Gene=AT1G11310|UniProtKB=Q9SXB6	At1g11310	MLO-like protein 2;MLO2;ortholog	MLO-LIKE PROTEIN 12-RELATED (PTHR31942:SF51)		Arabidopsis thaliana
ARATH|TAIR=AT1G07920|UniProtKB=Q0WL56	AT1G07920	Elongation factor 1-alpha 3;A3;ortholog	ELONGATION FACTOR 1-ALPHA (PTHR23115:SF170)	G-protein(PC00020);hydrolase(PC00121);translation elongation factor(PC00222);translation initiation factor(PC00224)	Arabidopsis thaliana
ARATH|TAIR=AT1G51460|UniProtKB=Q9C8J8	AT1G51460	ABC transporter G family member 13;ABCG13;ortholog	ABC TRANSPORTER G FAMILY MEMBER 13 (PTHR19241:SF186)	ATP-binding cassette (ABC) transporter(PC00003)	Arabidopsis thaliana
ARATH|TAIR=AT2G38540|UniProtKB=Q42589	At2g38540	Non-specific lipid-transfer protein 1;LTP1;ortholog	NON-SPECIFIC LIPID-TRANSFER PROTEIN 1-RELATED (PTHR33076:SF41)		Arabidopsis thaliana
ARATH|Gene=AT4G14350|UniProtKB=Q8L7S7	At4g14350	AGC (cAMP-dependent, cGMP-dependent and protein kinase C) kinase family protein;At4g14350;ortholog	AGC (CAMP-DEPENDENT, CGMP-DEPENDENT AND PROTEIN KINASE C) KINASE FAMILY PROTEIN (PTHR24356:SF312)	annexin(PC00050);calmodulin(PC00061);non-receptor serine/threonine protein kinase(PC00167);transfer/carrier protein(PC00219)	Arabidopsis thaliana
ARATH|TAIR=AT1G61610|UniProtKB=Q9SY89	At1g61610	Putative G-type lectin S-receptor-like serine/threonine-protein kinase At1g61610;At1g61610;ortholog	G-TYPE LECTIN S-RECEPTOR-LIKE SERINE/THREONINE-PROTEIN KINASE B120 (PTHR27002:SF346)		Arabidopsis thaliana
ARATH|TAIR=AT3G02850|UniProtKB=Q9M8S6	At3g02850	Potassium channel SKOR;SKOR;ortholog	POTASSIUM CHANNEL GORK-RELATED (PTHR45743:SF3)		Arabidopsis thaliana
ARATH|TAIR=AT4G02080|UniProtKB=O04834	At4g02080	GTP-binding protein SAR1A;SAR1A;ortholog	GTP-BINDING PROTEIN SAR1B (PTHR45684:SF2)		Arabidopsis thaliana
ARATH|TAIR=AT4G31750|UniProtKB=Q8RXV3	At4g31750	Probable protein phosphatase 2C 59;WIN2;ortholog	PROTEIN PHOSPHATASE 2C 59-RELATED (PTHR13832:SF571)	kinase inhibitor(PC00139);protein phosphatase(PC00195)	Arabidopsis thaliana
ARATH|TAIR=AT4G08670|UniProtKB=Q2PE70	AT4G08670	Bifunctional inhibitor/lipid-transfer protein/seed storage 2S albumin superfamily protein;AtXYP3;ortholog	BIFUNCTIONAL INHIBITOR/LIPID-TRANSFER PROTEIN/SEED STORAGE 2S ALBUMIN SUPERFAMILY PROTEIN (PTHR33044:SF80)		Arabidopsis thaliana
ARATH|TAIR=AT2G14520|UniProtKB=Q9ZQR4	At2g14520	DUF21 domain-containing protein At2g14520;CBSDUF3;ortholog	UNEXTENDED, ISOFORM E (PTHR12064:SF34)		Arabidopsis thaliana
ARATH|Gene=AT2G47470|UniProtKB=O22263	At2g47470	Protein disulfide-isomerase like 2-1;PDIL2-1;ortholog	THIOREDOXIN DOMAIN-CONTAINING PROTEIN 5 (PTHR45672:SF3)		Arabidopsis thaliana
ARATH|TAIR=AT5G64080|UniProtKB=Q8VYI9	At5g64080	Non-specific lipid-transfer protein-like protein At5g64080;At5g64080;ortholog	BIFUNCTIONAL INHIBITOR/LIPID-TRANSFER PROTEIN/SEED STORAGE 2S ALBUMIN SUPERFAMILY PROTEIN (PTHR33044:SF27)		Arabidopsis thaliana
ARATH|TAIR=AT1G02790|UniProtKB=P49062	At1g02790	Exopolygalacturonase clone GBGE184;PGA3;ortholog	EXOPOLYGALACTURONASE CLONE GBGE184 (PTHR31375:SF17)		Arabidopsis thaliana
ARATH|TAIR=AT2G38530|UniProtKB=Q9S7I3	At2g38530	Non-specific lipid-transfer protein 2;LTP2;ortholog	NON-SPECIFIC LIPID-TRANSFER PROTEIN 1-RELATED (PTHR33076:SF41)		Arabidopsis thaliana
ARATH|TAIR=AT4G03415|UniProtKB=Q8GY60	At4g03415	Probable protein phosphatase 2C 52;At4g03415;ortholog	PROTEIN PHOSPHATASE 2C 1-RELATED (PTHR13832:SF193)	kinase inhibitor(PC00139);protein phosphatase(PC00195)	Arabidopsis thaliana
ARATH|TAIR=AT3G44100|UniProtKB=Q9LXQ2	At3g44100	At3g44100;F26G5_50;ortholog	SUBFAMILY NOT NAMED (PTHR11306:SF13)		Arabidopsis thaliana
ARATH|TAIR=AT1G73700|UniProtKB=Q9C9U1	AT1G73700	Protein DETOXIFICATION 17;DTX17;ortholog	PROTEIN DETOXIFICATION 15-RELATED (PTHR11206:SF198)	transporter(PC00227)	Arabidopsis thaliana
ARATH|TAIR=AT5G10530|UniProtKB=Q9LXA5	At5g10530	L-type lectin-domain containing receptor kinase IX.1;LECRK91;ortholog	L-TYPE LECTIN-DOMAIN CONTAINING RECEPTOR KINASE IX.1-RELATED (PTHR27007:SF145)		Arabidopsis thaliana
ARATH|TAIR=AT4G35010|UniProtKB=Q9SCV1	AT4G35010	Beta-galactosidase 11;BGAL11;ortholog	BETA-GALACTOSIDASE 11-RELATED (PTHR23421:SF52)	galactosidase(PC00104)	Arabidopsis thaliana
ARATH|TAIR=AT2G18150|UniProtKB=Q9SI16	At2g18150	Peroxidase 15;PER15;ortholog	PEROXIDASE 14-RELATED (PTHR31388:SF95)		Arabidopsis thaliana
ARATH|TAIR=AT4G16500|UniProtKB=Q84WT8	At4g16500	Cysteine proteinase inhibitor 4;CYS4;ortholog	CYSTEINE PROTEINASE INHIBITOR 4-RELATED (PTHR47364:SF1)		Arabidopsis thaliana
ARATH|TAIR=AT4G33270|UniProtKB=Q9SZA4	At4g33270	Cell division cycle 20.1, cofactor of APC complex;CDC20-1;ortholog	APC/C ACTIVATOR PROTEIN CDC20 (PTHR19918:SF8)	enzyme modulator(PC00095)	Arabidopsis thaliana
ARATH|TAIR=AT3G25050|UniProtKB=Q9LJR7	At3g25050	Xyloglucan endotransglucosylase/hydrolase protein 3;XTH3;ortholog	XYLOGLUCAN ENDOTRANSGLUCOSYLASE/HYDROLASE PROTEIN 2-RELATED (PTHR31062:SF43)		Arabidopsis thaliana
ARATH|TAIR=AT5G59845|UniProtKB=Q8LFM2	AT5G59845,At5g59845	Gibberellin-regulated protein 10;GASA10;ortholog	GIBBERELLIN-REGULATED FAMILY PROTEIN-RELATED (PTHR23201:SF10)		Arabidopsis thaliana
ARATH|TAIR=AT1G69870|UniProtKB=Q8RX77	At1g69870	Protein NRT1/ PTR FAMILY 2.13;NPF2.13;ortholog	PROTEIN NRT1/ PTR FAMILY 2.12-RELATED (PTHR11654:SF20)	transporter(PC00227)	Arabidopsis thaliana
ARATH|TAIR=AT5G40170|UniProtKB=F4KHA2	AT5G40170	Receptor like protein 54;RLP54;ortholog	DISEASE RESISTANCE FAMILY PROTEIN/LRR FAMILY PROTEIN-RELATED (PTHR27004:SF49)		Arabidopsis thaliana
ARATH|TAIR=AT5G20710|UniProtKB=Q9SCV5	At5g20710	Beta-galactosidase 7;BGAL7;ortholog	BETA-GALACTOSIDASE 15-RELATED (PTHR23421:SF88)	galactosidase(PC00104)	Arabidopsis thaliana
ARATH|TAIR=AT1G70490|UniProtKB=P0DH91	At1g23490	ADP-ribosylation factor 2-B;ARF2-B;ortholog	ADP-RIBOSYLATION FACTOR 1-RELATED (PTHR11711:SF210)		Arabidopsis thaliana
ARATH|TAIR=AT1G31812|UniProtKB=P57752	At1g31812	Acyl-CoA-binding domain-containing protein 6;ACBP6;ortholog	ACYL-COA-BINDING PROTEIN HOMOLOG (PTHR23310:SF62)	enzyme modulator(PC00095);transfer/carrier protein(PC00219)	Arabidopsis thaliana
ARATH|TAIR=AT4G11600|UniProtKB=O48646	AT4G11600	Probable phospholipid hydroperoxide glutathione peroxidase 6, mitochondrial;GPX6;ortholog	PHOSPHOLIPID HYDROPEROXIDE GLUTATHIONE PEROXIDASE 6, MITOCHONDRIAL-RELATED (PTHR11592:SF51)	peroxidase(PC00180)	Arabidopsis thaliana

## Sheet: Molecular function
GO molecular function complete	Arabidopsis thaliana - REFLIST (27502)	Brassica oleracea pollen coat proteome	Analysed list (expected)	Analysed list (over/under)	Analysed list (fold Enrichment)	Analysed list (raw P-value)	Analysed list (FDR)
protease binding (GO:0002020)	16	4	0.11	+	36.38	9.35e-06	0.0146
Gene ID	Mapped IDs	Gene names/symbols	PANTHER families/subfamilies	PANTHER classes	Species
ARATH|TAIR=AT5G12140|UniProtKB=Q945Q1	At5g12140	Cysteine proteinase inhibitor 1;CYS1;ortholog	CYSTEINE PROTEINASE INHIBITOR 1 (PTHR11413:SF45)	protease inhibitor(PC00191)	Arabidopsis thaliana
ARATH|TAIR=AT2G31980|UniProtKB=Q8L5T9	At2g31980	Cysteine proteinase inhibitor 2;CYS2;ortholog	CYSTEINE PROTEINASE INHIBITOR 2 (PTHR47373:SF1)		Arabidopsis thaliana
ARATH|Gene=AT5G02500|UniProtKB=P22953	At5g02500	Probable mediator of RNA polymerase II transcription subunit 37e;MED37E;ortholog	HEAT SHOCK 70 KDA PROTEIN 18-RELATED (PTHR19375:SF325)		Arabidopsis thaliana
ARATH|TAIR=AT4G16500|UniProtKB=Q84WT8	At4g16500	Cysteine proteinase inhibitor 4;CYS4;ortholog	CYSTEINE PROTEINASE INHIBITOR 4-RELATED (PTHR47364:SF1)		Arabidopsis thaliana
peptidase inhibitor activity (GO:0030414)	43	5	0.3	+	16.92	1.9e-05	0.0198
Gene ID	Mapped IDs	Gene names/symbols	PANTHER families/subfamilies	PANTHER classes	Species
ARATH|TAIR=AT5G12140|UniProtKB=Q945Q1	At5g12140	Cysteine proteinase inhibitor 1;CYS1;ortholog	CYSTEINE PROTEINASE INHIBITOR 1 (PTHR11413:SF45)	protease inhibitor(PC00191)	Arabidopsis thaliana
ARATH|TAIR=AT2G43510|UniProtKB=Q42328	At2g43510	Defensin-like protein 195;ATTI1;ortholog			Arabidopsis thaliana
ARATH|TAIR=AT2G31980|UniProtKB=Q8L5T9	At2g31980	Cysteine proteinase inhibitor 2;CYS2;ortholog	CYSTEINE PROTEINASE INHIBITOR 2 (PTHR47373:SF1)		Arabidopsis thaliana
ARATH|TAIR=AT2G02140|UniProtKB=Q9ZUL8	At2g02140	Defensin-like protein 10;PDF2.6;ortholog	DEFENSIN-LIKE PROTEIN 1-RELATED (PTHR33147:SF15)		Arabidopsis thaliana
ARATH|TAIR=AT4G16500|UniProtKB=Q84WT8	At4g16500	Cysteine proteinase inhibitor 4;CYS4;ortholog	CYSTEINE PROTEINASE INHIBITOR 4-RELATED (PTHR47364:SF1)		Arabidopsis thaliana
peptidase regulator activity (GO:0061134)	45	5	0.31	+	16.17	2.32e-05	0.0182
Gene ID	Mapped IDs	Gene names/symbols	PANTHER families/subfamilies	PANTHER classes	Species
ARATH|TAIR=AT5G12140|UniProtKB=Q945Q1	At5g12140	Cysteine proteinase inhibitor 1;CYS1;ortholog	CYSTEINE PROTEINASE INHIBITOR 1 (PTHR11413:SF45)	protease inhibitor(PC00191)	Arabidopsis thaliana
ARATH|TAIR=AT2G43510|UniProtKB=Q42328	At2g43510	Defensin-like protein 195;ATTI1;ortholog			Arabidopsis thaliana
ARATH|TAIR=AT2G31980|UniProtKB=Q8L5T9	At2g31980	Cysteine proteinase inhibitor 2;CYS2;ortholog	CYSTEINE PROTEINASE INHIBITOR 2 (PTHR47373:SF1)		Arabidopsis thaliana
ARATH|TAIR=AT2G02140|UniProtKB=Q9ZUL8	At2g02140	Defensin-like protein 10;PDF2.6;ortholog	DEFENSIN-LIKE PROTEIN 1-RELATED (PTHR33147:SF15)		Arabidopsis thaliana
ARATH|TAIR=AT4G16500|UniProtKB=Q84WT8	At4g16500	Cysteine proteinase inhibitor 4;CYS4;ortholog	CYSTEINE PROTEINASE INHIBITOR 4-RELATED (PTHR47364:SF1)		Arabidopsis thaliana
lipid binding (GO:0008289)	364	17	2.5	+	6.8	1.24e-09	3.89e-06
Gene ID	Mapped IDs	Gene names/symbols	PANTHER families/subfamilies	PANTHER classes	Species
ARATH|TAIR=AT1G18280|UniProtKB=Q9LE56	At1g18280	At1g18280;LTPG3;ortholog	BIFUNCTIONAL INHIBITOR/LIPID-TRANSFER PROTEIN/SEED STORAGE 2S ALBUMIN SUPERFAMILY PROTEIN (PTHR33044:SF78)		Arabidopsis thaliana
ARATH|TAIR=AT3G51590|UniProtKB=Q9SCZ0	At3g51590	Non-specific lipid-transfer protein 12;LTP12;ortholog	BIFUNCTIONAL INHIBITOR/LIPID-TRANSFER PROTEIN/SEED STORAGE 2S ALBUMIN SUPERFAMILY PROTEIN-RELATED (PTHR33076:SF24)		Arabidopsis thaliana
ARATH|TAIR=AT5G52160|UniProtKB=Q9LTK4	At5g52160	At5g52160;At5g52160;ortholog	SUBFAMILY NOT NAMED (PTHR35501:SF2)		Arabidopsis thaliana
ARATH|TAIR=AT3G63170|UniProtKB=Q9M1X2	At3g63170	Fatty-acid-binding protein 1;FAP1;ortholog	FATTY-ACID-BINDING PROTEIN 1 (PTHR47589:SF2)		Arabidopsis thaliana
ARATH|TAIR=AT5G07520|UniProtKB=Q9LY10	At5g07520,AT5G07520	Glycine-rich protein;ATGRP-8;ortholog	GLYCINE-RICH PROTEIN-RELATED (PTHR33203:SF7)		Arabidopsis thaliana
ARATH|TAIR=AT5G42890|UniProtKB=Q9FMN0	AT5G42890	Putative uncharacterized protein;SCP2;ortholog	SUBFAMILY NOT NAMED (PTHR10094:SF24)		Arabidopsis thaliana
ARATH|TAIR=AT1G66850|UniProtKB=Q9C9N7	AT1G66850,At1g66850	At1g66850;At1g66850;ortholog	BIFUNCTIONAL INHIBITOR/LIPID-TRANSFER PROTEIN/SEED STORAGE 2S ALBUMIN SUPERFAMILY PROTEIN (PTHR33214:SF7)		Arabidopsis thaliana
ARATH|TAIR=AT5G07530|UniProtKB=Q9LY09	At5g07530	Oleosin GRP-17;GRP17;ortholog	GLYCINE-RICH PROTEIN-RELATED (PTHR33203:SF7)		Arabidopsis thaliana
ARATH|Gene=AT5G07550|UniProtKB=Q42574	AT5G07550	Oleosin;ATGRP19;ortholog	GLYCINE-RICH PROTEIN-RELATED (PTHR33203:SF7)		Arabidopsis thaliana
ARATH|TAIR=AT2G38540|UniProtKB=Q42589	At2g38540	Non-specific lipid-transfer protein 1;LTP1;ortholog	NON-SPECIFIC LIPID-TRANSFER PROTEIN 1-RELATED (PTHR33076:SF41)		Arabidopsis thaliana
ARATH|TAIR=AT4G08670|UniProtKB=Q2PE70	AT4G08670	Bifunctional inhibitor/lipid-transfer protein/seed storage 2S albumin superfamily protein;AtXYP3;ortholog	BIFUNCTIONAL INHIBITOR/LIPID-TRANSFER PROTEIN/SEED STORAGE 2S ALBUMIN SUPERFAMILY PROTEIN (PTHR33044:SF80)		Arabidopsis thaliana
ARATH|TAIR=AT5G64080|UniProtKB=Q8VYI9	At5g64080	Non-specific lipid-transfer protein-like protein At5g64080;At5g64080;ortholog	BIFUNCTIONAL INHIBITOR/LIPID-TRANSFER PROTEIN/SEED STORAGE 2S ALBUMIN SUPERFAMILY PROTEIN (PTHR33044:SF27)		Arabidopsis thaliana
ARATH|TAIR=AT2G38530|UniProtKB=Q9S7I3	At2g38530	Non-specific lipid-transfer protein 2;LTP2;ortholog	NON-SPECIFIC LIPID-TRANSFER PROTEIN 1-RELATED (PTHR33076:SF41)		Arabidopsis thaliana
ARATH|Gene=AT3G08770|UniProtKB=Q9LDB4	At3g08770	Non-specific lipid-transfer protein 6;LTP6;ortholog	NON-SPECIFIC LIPID-TRANSFER PROTEIN 6 (PTHR33076:SF39)		Arabidopsis thaliana
ARATH|TAIR=AT1G31812|UniProtKB=P57752	At1g31812	Acyl-CoA-binding domain-containing protein 6;ACBP6;ortholog	ACYL-COA-BINDING PROTEIN HOMOLOG (PTHR23310:SF62)	enzyme modulator(PC00095);transfer/carrier protein(PC00219)	Arabidopsis thaliana
ARATH|TAIR=AT5G55450|UniProtKB=Q9FJ65	AT5G55450	Bifunctional inhibitor/lipid-transfer protein/seed storage 2S albumin superfamily protein;MTE17.16;ortholog	BIFUNCTIONAL INHIBITOR/LIPID-TRANSFER PROTEIN/SEED STORAGE 2S ALBUMIN SUPERFAMILY PROTEIN (PTHR33122:SF4)		Arabidopsis thaliana
ARATH|TAIR=locus|UniProtKB=Q2V3C1	At4g33355	Non-specific lipid-transfer protein 11;LTP11;ortholog	BIFUNCTIONAL INHIBITOR/LIPID-TRANSFER PROTEIN/SEED STORAGE 2S ALBUMIN SUPERFAMILY PROTEIN-RELATED (PTHR33076:SF24)		Arabidopsis thaliana
calmodulin binding (GO:0005516)	241	9	1.66	+	5.43	5.89e-05	0.0369
Gene ID	Mapped IDs	Gene names/symbols	PANTHER families/subfamilies	PANTHER classes	Species
ARATH|TAIR=AT5G54590|UniProtKB=Q9FIU5	At5g54590	Calcium/calmodulin-regulated receptor-like kinase 1;CRLK1;ortholog	CALCIUM/CALMODULIN-REGULATED RECEPTOR-LIKE KINASE 1 (PTHR27001:SF542)		Arabidopsis thaliana
ARATH|TAIR=AT5G60390|UniProtKB=Q8GTY0	AT1G07920	Elongation factor 1-alpha 4;A4;ortholog	ELONGATION FACTOR 1-ALPHA (PTHR23115:SF170)	G-protein(PC00020);hydrolase(PC00121);translation elongation factor(PC00222);translation initiation factor(PC00224)	Arabidopsis thaliana
ARATH|TAIR=AT1G72670|UniProtKB=Q9CAI2	At1g72670	At1g72670;IQ-domain 8;ortholog	SUBFAMILY NOT NAMED (PTHR32295:SF86)		Arabidopsis thaliana
ARATH|TAIR=AT1G07940|UniProtKB=P0DH99	AT1G07920	Elongation factor 1-alpha 1;A1;ortholog	ELONGATION FACTOR 1-ALPHA (PTHR23115:SF170)	G-protein(PC00020);hydrolase(PC00121);translation elongation factor(PC00222);translation initiation factor(PC00224)	Arabidopsis thaliana
ARATH|TAIR=AT5G64220|UniProtKB=Q6NPP4	At5g64220	Calmodulin-binding transcription activator 2;CMTA2;ortholog	CALMODULIN-BINDING TRANSCRIPTION ACTIVATOR 1-RELATED (PTHR23335:SF12)	transcription factor(PC00218)	Arabidopsis thaliana
ARATH|Gene=AT1G11310|UniProtKB=Q9SXB6	At1g11310	MLO-like protein 2;MLO2;ortholog	MLO-LIKE PROTEIN 12-RELATED (PTHR31942:SF51)		Arabidopsis thaliana
ARATH|TAIR=AT1G07920|UniProtKB=Q0WL56	AT1G07920	Elongation factor 1-alpha 3;A3;ortholog	ELONGATION FACTOR 1-ALPHA (PTHR23115:SF170)	G-protein(PC00020);hydrolase(PC00121);translation elongation factor(PC00222);translation initiation factor(PC00224)	Arabidopsis thaliana
ARATH|TAIR=AT2G38540|UniProtKB=Q42589	At2g38540	Non-specific lipid-transfer protein 1;LTP1;ortholog	NON-SPECIFIC LIPID-TRANSFER PROTEIN 1-RELATED (PTHR33076:SF41)		Arabidopsis thaliana
ARATH|Gene=AT1G07930|UniProtKB=Q8W4H7	AT1G07920	Elongation factor 1-alpha 2;A2;ortholog	ELONGATION FACTOR 1-ALPHA (PTHR23115:SF170)	G-protein(PC00020);hydrolase(PC00121);translation elongation factor(PC00222);translation initiation factor(PC00224)	Arabidopsis thaliana

## Sheet: Orthologs in A. thaliana
Accessions	Orthologs in A. thaliana
A0A0D3C822	A7XME3
A0A0D3DZ85	AT1G02790
A0A0D3DYH7	AT1G07920
A0A0D3AJX4	AT1G08695
A0A0D3DYB7	AT1G09245
A0A0D3DY86	AT1G09950
A0A0D3DP31	AT1G11310
A0A0D3DP71	AT1G11760
A0A0D3CAU8	AT1G16710
A0A0D3CB63	AT1G18280
A0A0D3DQK5	AT1G20480
A0A0D3CZK9	AT1G23490
A0A0D3CCR4	AT1G23520
A0A0D3DUR3	AT1G23520
A0A0D3DR34	AT1G23580
A0A0D3D738	AT1G23630
A0A0D3CCS1	AT1G23670
A0A0D3CD89	AT1G25320
A0A0D3BI08	AT1G26550
A0A0D3D6V2	AT1G26820
A0A0D3DEA7	AT1G30350
A0A0D3D5L9	AT1G31320
A0A0D3CF87	AT1G31812
A0A0D3CGX6	AT1G31812
A0A0D3BE38	AT1G34360
A0A0D3CGC8	AT1G35780
A0A0D3C2G5	AT1G42470
A0A0D3DKE5	AT1G42480
A0A0D3E213	AT1G48360
A0A0D3CP94	AT1G48610
A0A0D3CQ01	AT1G51460
A0A0D3BJ67	AT1G51890
A0A0D3D9Q2	AT1G54620
A0A0D3D9Q3	AT1G54620
A0A0D3CSD2	AT1G55265
A0A0D3BN94	AT1G55520
A0A0D3CPJ8	AT1G57590
A0A0D3AAR5	AT1G61610
A0A0D3BVN8	AT1G62305
A0A0D3E4B8	AT1G64195
A0A0D3E433	AT1G64230
A0A0D3B7X0	AT1G65113
A0A0D3CYA4	AT1G65950
A0A0D3AND9	AT1G66850
A0A0D3CYH8	AT1G66850
A0A0D3CXW6	AT1G68200
A0A0D3CYZ7	AT1G68540
A0A0D3CZF0	AT1G69870
A0A0D3CX23	AT1G72670
A0A0D3DWR1	AT1G73230
A0A0D3D0F1	AT1G73700
A0A0D3CWJ1	AT1G75140
A0A0D3AQX0	AT1G75910
A0A0D3BWS5	AT1G75910
A0A0D3D125	AT1G76180
A0A0D3CW61	AT1G77590
A0A0D3BJE6	AT1G77880
A0A0D3ARN3	AT1G79190
A0A0D3BR76	AT2G02140
A0A0D3DAB5	AT2G02140
A0A0D3DAL0	AT2G03440
A0A0D3DAP2	AT2G03740
A0A0D3AVR5	AT2G03760
A0A0D3AKQ7	AT2G04115
A0A0D3C583	AT2G13542
A0A0D3BDN4	AT2G14520
A0A0D3D487	AT2G14660
A0A0D3A650	AT2G16505
A0A0D3BYU3	AT2G16535
A0A0D3D3K5	AT2G17040
A0A0D3A1J1	AT2G18150
A0A0D3D248	AT2G19010
A0A0D3BEJ4	AT2G19070
A0A0D2ZWK9	AT2G24615
A0A0D3A9C5	AT2G24615
A0A0D3BQ21	AT2G26020
A0A0D3BQ22	AT2G26020
A0A0D3D737	AT2G27670
A0A0D2ZR06	AT2G28355
A0A0D3BT08	AT2G31570
A0A0D3BSW2	AT2G31980
A0A0D3BSR4	AT2G32240
A0A0D3B5U8	AT2G32885
A0A0D3C4D9	AT2G35720
A0A0D3BR77	AT2G37500
A0A0D3BQU6	AT2G38530
A0A0D3C500	AT2G38530
A0A0D2ZX73	AT2G38540
A0A0D3B5T9	AT2G39190
A0A0D3B5W3	AT2G39650
A0A0D3B697	AT2G41660
A0A0D3BPK4	AT2G43510
A0A0D3CAX2	AT2G47010
A0A0D3BNK6	AT2G47470
A0A0D2ZWA1	AT3G01328
A0A0D3B9H2	AT3G02850
A0A0D3AFK6	AT3G04930
A0A0D3BAI1	AT3G08770
A0A0D3AER2	AT3G10410
A0A0D3CLG3	AT3G10410
A0A0D3CKV1	AT3G11825
A0A0D3CKX5	AT3G12145
A0A0D3CKX7	AT3G12145
A0A0D2ZZ53	AT3G18100
A0A0D3CIC9	AT3G19670
A0A0D3ABP0	AT3G21910
A0A0D3B3R2	AT3G21910
A0A0D3CHE1	AT3G21910
A0A0D3CHE2	AT3G21910
A0A0D3CHE6	AT3G21910
A0A0D3CHE7	AT3G21910
A0A0D2ZT39	AT3G21970
A0A0D3BCN5	AT3G21970
A0A0D3BCP0	AT3G21970
A0A0D3BSI6	AT3G22040
A0A0D2ZTW0	AT3G22057
A0A0D3BSJ8	AT3G22057
A0A0D3A877	AT3G22950
A0A0D3BCY3	AT3G23727
A0A0D3BD82	AT3G23727
A0A0D3D4W3	AT3G25050
A0A0D3A081	AT3G29035
A0A0D3DBH4	AT3G29152
A0A0D3DBH5	AT3G29152
A0A0D3CA11	AT3G44100
A0A0D3A8Q1	AT3G46060
A0A0D3BHM3	AT3G46740
A0A0D3DE00	AT3G51590
A0A0D3BX40	AT3G53065
A0A0D3BYC3	AT3G53065
A0A0D3BYC6	AT3G53065
A0A0D3D8Z5	AT3G53080
A0A0D3CU35	AT3G56240
A0A0D3DTR6	AT3G56870
A0A0D3BE74	AT3G58310
A0A0D3DUF8	AT3G59830
A0A0D3CUV4	AT3G59835
A0A0D3E575	AT3G59930
A0A0D3DUR6	AT3G61160
A0A0D3BW42	AT3G63170
A0A0D3DV99	AT3G63170
A0A0D3B8W1	AT4G02080
A0A0D3E0A2	AT4G03415
A0A0D3B8I9	AT4G04460
A0A0D3ATC0	AT4G08670
A0A0D3AUS2	AT4G08670
A0A0D3B7Y2	AT4G10040
A0A0D3B401	AT4G10457
A0A0D3D2S0	AT4G10595
A0A0D3E9B3	AT4G11600
A0A0D2ZQZ3	AT4G11760
A0A0D3C3T8	AT4G11760
A0A0D3AB88	AT4G14350
A0A0D3DM93	AT4G16500
A0A0D3A7E4	AT4G17170
A0A0D3A401	AT4G18130
A0A0D3A4L1	AT4G20310
A0A0D3DFT5	AT4G24130
A0A0D3DGG5	AT4G27800
A0A0D3DGR1	AT4G29170
A0A0D3BLX5	AT4G31750
A0A0D3DH92	AT4G31780
A0A0D3A219	AT4G32714
A0A0D3A2I2	AT4G32714
A0A0D3BYT4	AT4G32714
A0A0D3DHG1	AT4G33270
A0A0D3BLN8	AT4G33355
A0A0D2ZQY0	AT4G33465
A0A0D3AD58	AT4G33465
A0A0D3CJN0	AT4G33465
A0A0D3DHR7	AT4G35000
A0A0D3A1V5	AT4G35010
A0A0D3D2Z5	AT4G36710
A0A0D3E1Y8	AT4G39180
A0A0D3A0Y8	AT4G39590
A0A0D3BUX9	AT5G02500
A0A0D3C3D3	AT5G02500
A0A0D3B7X7	AT5G04350
A0A0D3AI33	AT5G07520
A0A0D3AI34	AT5G07520
A0A0D3DQ44	AT5G07520
A0A0D3EH61	AT5G07520
A0A0D3B058	AT5G07530
A0A0D3EH62	AT5G07530
A0A0D3EH63	AT5G07530
A0A0D3B059	AT5G07550
A0A0D3EH65	AT5G07550
A0A0D3EH64	AT5G07565
A0A0D3EGW1	AT5G08270
A0A0D3B0B5	AT5G08540
A0A0D2ZRP8	AT5G10530
A0A0D3EG13	AT5G12140
A0A0D3EFT1	AT5G13370
A0A0D2ZSU1	AT5G13655
A0A0D3B127	AT5G14070
A0A0D3EEX3	AT5G16840
A0A0D3CN47	AT5G16970
A0A0D3AJH8	AT5G17340
A0A0D3E9H2	AT5G18370
A0A0D2ZUE8	AT5G20710
A0A0D2ZYX7	AT5G22060
A0A0D3AKH0	AT5G22500
A0A0D3DD15	AT5G24650
A0A0D3DIY4	AT5G40170
A0A0D3E648	AT5G42890
A0A0D3E741	AT5G44800
A0A0D3DBN8	AT5G47890
A0A0D3BZ12	AT5G48543
A0A0D3DBT3	AT5G48580
A0A0D3DTJ9	AT5G51350
A0A0D3B3V3	AT5G52160
A0A0D3B5B1	AT5G52580
A0A0D3AMK3	AT5G53120
A0A0D3B3H4	AT5G54590
A0A0D3AM31	AT5G54830
A0A0D3EBC5	AT5G55450
A0A0D3EBX2	AT5G56950
A0A0D3ECK2	AT5G58880
A0A0D3AKV6	AT5G59845
A0A0D3B2J2	AT5G59845
A0A0D3ED66	AT5G60615
A0A0D3E200	AT5G63110
A0A0D3BFH0	AT5G63320
A0A0D3BF77	AT5G64080
A0A0D3AYM3	AT5G64080
A0A0D3E250	AT5G64220
A0A0D3BF50	AT5G64350
A0A0D3D8I4	AT5G66300
A0A0D3DBC1	AT5G66910
A0A0D3AAW1	O04581
A0A0D3D4P9	O81462
A0A0D3AW59	Q9LK26
A0A0D3D732	Q9LQC3
A0A0D3DR35	Q9LQC3
A0A0D2ZRY7	Q9SHM4
A0A0D3BF83	-
A0A0D2ZR05	-
A0A0D2ZR09	-
A0A0D2ZSI1	-
A0A0D2ZTV8	-
A0A0D2ZUE9	-
A0A0D3AAY8	-
A0A0D3AJE6	-
A0A0D3B4Z0	-
A0A0D3BF84	-
A0A0D3BRQ7	-
A0A0D3BVV5	-
A0A0D3BZ11	-
A0A0D3CFL3	-
A0A0D3CKX9	-
A0A0D3CPP4	-
A0A0D3CPP6	-
A0A0D3CTX4	-
A0A0D3CX24	-
A0A0D3D250	-
A0A0D3D2Q3	-
A0A0D3DIU7	-
A0A0D3DKB2	-
A0A0D3DZ37	-
A0A0D3DZ39	-
A0A0D3E748	-
A0A0D3E795	-
A0A0D3EA89	-

## Sheet: Mapped ID
Mapped IDs
AT1G02790
AT1G07920
AT1G08695
AT1G09245
AT1G09950
AT1G11310
AT1G11760
AT1G16710
AT1G18280
AT1G20480
AT1G23490
AT1G23520
AT1G23580
AT1G23670
AT1G25320
AT1G26550
AT1G26820
AT1G30350
AT1G31320
AT1G31812
AT1G34360
AT1G35780
AT1G42470
AT1G42480
AT1G48360
AT1G48610
AT1G51460
AT1G51890
AT1G54620
AT1G55265
AT1G55520
AT1G57590
AT1G61610
AT1G64195
AT1G64230
AT1G65113
AT1G65950
AT1G66850
AT1G68200
AT1G68540
AT1G69870
AT1G72670
AT1G73230
AT1G73700
AT1G75140
AT1G75910
AT1G76180
AT1G77590
AT1G77880
AT1G79190
AT2G02140
AT2G03440
AT2G03740
AT2G03760
AT2G04115
AT2G13542
AT2G14520
AT2G14660
AT2G16505
AT2G16535
AT2G17040
AT2G18150
AT2G19070
AT2G24615
AT2G26020
AT2G27670
AT2G28355
AT2G31570
AT2G31980
AT2G32240
AT2G32885
AT2G35720
AT2G37500
AT2G38530
AT2G38540
AT2G39190
AT2G39650
AT2G41660
AT2G43510
AT2G47010
AT2G47470
AT3G01328
AT3G02850
AT3G04930
AT3G08770
AT3G10410
AT3G11825
AT3G12145
AT3G18100
AT3G19670
AT3G21910
AT3G21970
AT3G22040
AT3G22057
AT3G22950
AT3G23727
AT3G25050
AT3G29035
AT3G29152
AT3G44100
AT3G46060
AT3G46740
AT3G51590
AT3G53065
AT3G53080
AT3G56240
AT3G56870
AT3G58310
AT3G59830
AT3G59930
AT3G61160
AT3G63170
AT4G02080
AT4G03415
AT4G04460
AT4G08670
AT4G10040
AT4G10457
AT4G10595
AT4G11600
AT4G11760
AT4G14350
AT4G16500
AT4G17170
AT4G18130
AT4G20310
AT4G24130
AT4G27800
AT4G29170
AT4G31750
AT4G31780
AT4G32714
AT4G33270
AT4G33355
AT4G33465
AT4G35000
AT4G35010
AT4G36710
AT4G39180
AT4G39590
AT5G02500
AT5G04350
AT5G07520
AT5G07530
AT5G07550
AT5G08270
AT5G08540
AT5G10530
AT5G12140
AT5G13370
AT5G14070
AT5G16840
AT5G16970
AT5G17340
AT5G18370
AT5G20710
AT5G22060
AT5G22500
AT5G24650
AT5G40170
AT5G42890
AT5G44800
AT5G47890
AT5G48543
AT5G48580
AT5G51350
AT5G52160
AT5G52580
AT5G53120
AT5G54590
AT5G54830
AT5G55450
AT5G56950
AT5G58880
AT5G59845
AT5G60615
AT5G63110
AT5G63320
AT5G64080
AT5G64220
AT5G64350
AT5G66300
AT5G66910
